# Supplementary material for: Heart Structure-Specific Transcriptomic Atlas Reveals Conserved microRNA-mRNA Interactions
Source: PLoS One. 2013 Jan 2;8(1):e52442. doi: 10.1371/journal.pone.0052442 (PMC3534709; doi:10.1371/journal.pone.0052442)
Supplement: Table S1 — LNA probe hybridization conditions. (XLS) [file pone.0052442.s008.xls]

## Sheet: Sheet1
Probe Name	Reference	Hybridization	Stringency washes
	number	temperature
hsa-miR-204	18098-15	55°C	0.5x SSC at 37°C (3x times)
hsa-miR-125b	18022-15	57°C	0.5x SSC at 37°C (3x times)
rno-miR-1	41336-15	47°C	2.0x SSC at 37°C (3x times)
hsa-miR-122	88065-15	54°C	2.0/1.0/0.5x SSC at 37°C (1x time each)
