# Supplementary material for: Heart Structure-Specific Transcriptomic Atlas Reveals Conserved microRNA-mRNA Interactions
Source: PLoS One. 2013 Jan 2;8(1):e52442. doi: 10.1371/journal.pone.0052442 (PMC3534709; doi:10.1371/journal.pone.0052442)
Supplement: Table S3 — Canine cardiac structure enriched microRNAs. (XLS) [file pone.0052442.s010.xls]

## Sheet: Sheet1
Valves
microRNA mature name	id	Sequence	Fold enrichment	p-value
cfa-miR-204,hsa-miR-204	mirnaUID0307	TTCCCTTTGTCATCCTATGCCT	8.17	6.8279e-05
cfa-miR-127,hsa-miR-127-3p	mirnaUID0088	TCGGATCCGTCTGAGCTTGGCT	4.29	6.70933e-06
cfa-miR-328,hsa-miR-328	mirnaUID1067	CTGGCCCTCTCTGCCCTTCCGT	3.52	0.000155274
hsa-miR-744	mirnaUID0939	TGCGGGGCTAGGGCTAACAGCA	3.32	7.48972e-05
cfa-miR-199,hsa-miR-199a-3p,hsa-miR-199b-3p	mirnaUID2023	ACAGTAGTCTGCACATTGGTTA	3.15	3.29966e-05
cfa-miR-320,hsa-miR-320a,hsa-miR-320d	mirnaUID0965	AAAAGCTGGGTTGAGAGGGCGA	3.07	8.94087e-07
cfa-let-7c,hsa-let-7c	mirnaUID1210	TGAGGTAGTAGGTTGTATGGTT	2.71	0.000388513
cfa-miR-99b,hsa-miR-99b	mirnaUID0532	CACCCGTAGAACCGACCTTGCG	2.4	2.6472e-06
cfa-let-7e,hsa-let-7e	mirnaUID2686	TGAGGTAGGAGGTTGTATAGTT	2.27	0.000843849
hsa-miR-151-3p	mirnaUID1826	CTAGACTGAAGCTCCTTGAGG	2.25	9.52465e-05
cfa-miR-149,hsa-miR-149	mirnaUID2194	TCTGGCTCCGTGTCTTCACTCCC	2.21	0.0058478
cfa-miR-181b,hsa-miR-181b	mirnaUID0653	AACATTCATTGCTGTCGGTGGGTT	2.18	0.00104275
cfa-miR-125b,hsa-miR-125b	mirnaUID2699	TCCCTGAGACCCTAACTTGTGA	2.18	5.36025e-05
cfa-miR-152,hsa-miR-152	mirnaUID1339	TCAGTGCATGACAGAACTTGG	2.07	0.016765
Myocardium
microRNA mature name	id	Sequence	Fold enrichment	p-value
cfa-miR-208b	mirnaUID0997	ATAAGACGAACAAAAGGTTTGT	70.0304	8.02498e-08
cfa-miR-31,hsa-miR-31	mirnaUID1686	AGGCAAGATGCTGGCATAGCTGT	17.6204	2.04301e-07
cfa-miR-499,hsa-miR-499-5p	mirnaUID1007	TTAAGACTTGCAGTGATGTTT	17.0144	1.65202e-06
hsa-miR-499a-3p	mirnaUID0074	AACATCACTGCAAGTCTTAACA	16.8369	1.67964e-06
cfa-miR-1,hsa-miR-1	mirnaUID0152	TGGAATGTAAAGAAGTATGTAT	9.18878	6.75265e-06
hsa-miR-378i	mirnaUID1256	ACTGGACTAGGAGTCAGAAGG	5.78027	0.000311781
hsa-miR-378d	mirnaUID0020	ACTGGACTTGGAGTCAGAAA	4.89892	2.25005e-05
cfa-miR-378,hsa-miR-378,hsa-miR-378c	mirnaUID0205	ACTGGACTTGGAGTCAGAAGAGTGG	4.19197	0.000301488
hsa-miR-133a	mirnaUID0106	TTTGGTCCCCTTCAACCAGCTG	4.0756	0.000357682
cfa-miR-133a,cfa-miR-133c	mirnaUID0013	TTGGTCCCCTTCAACCAGCTGT	4.07559	0.000357686
cfa-miR-30b,cfa-miR-30c,hsa-miR-30b,hsa-miR-30c	mirnaUID2059	TGTAAACATCCTACACTCTCAGCT	3.9003	8.89047e-12
cfa-miR-126,hsa-miR-126*	mirnaUID1796	CATTATTACTTTTGGTACGCG	3.61951	4.92139e-09
hsa-miR-126	mirnaUID0048	TCGTACCGTGAGTAATAATGCG	3.5998	3.25199e-09
hsa-miR-486-5p	mirnaUID1023	TCCTGTACTGAGCTGCCCCGAG	3.34982	0.000212013
cfa-miR-363,hsa-miR-363	mirnaUID2513	AATTGCACGGTATCCATCTGTAA	3.28262	2.97375e-06
hsa-miR-486-3p	mirnaUID2078	CGGGGCAGCTCAGTACAGGAT	3.19715	0.000379553
cfa-miR-133b	mirnaUID2652	TTTGGTCCCCTTCAACCAGCTA	3.17292	0.000352031
hsa-miR-30d*	mirnaUID0175	CTTTCAGTCAGATGTTTGCTGC	3.1623	9.99017e-10
cfa-miR-30d,hsa-miR-30d	mirnaUID0941	TGTAAACATCCCCGACTGGAAGCT	2.93012	6.67604e-08
cfa-miR-10b,hsa-miR-10b	mirnaUID2476	TACCCTGTAGAACCGAATTTGTG	2.88567	6.09124e-06
cfa-miR-30e,hsa-miR-30e*	mirnaUID1498	CTTTCAGTCGGATGTTTACAGC	2.82957	2.84626e-07
hsa-miR-30e	mirnaUID0677	TGTAAACATCCTTGACTGGAAG	2.80324	7.62134e-09
cfa-miR-30a,hsa-miR-30a	mirnaUID0712	TGTAAACATCCTCGACTGGAAGC	2.53688	1.10018e-09
cfa-miR-144,hsa-miR-144	mirnaUID1312	TACAGTATAGATGATGTACTAG	2.46647	4.00998e-06
cfa-miR-22,hsa-miR-22	mirnaUID2497	AAGCTGCCAGTTGAAGAACTGT	2.42675	2.35205e-12
cfa-miR-29c,hsa-miR-29c	mirnaUID2148	TAGCACCATTTGAAATCGGTTA	2.07253	6.76904e-11
Atria
microRNA mature name	id	Sequence	Fold enrichment	p-value
cfa-miR-184,hsa-miR-184	mirnaUID1958	TGGACGGAGAACTGATAAGGGT	41.79	2.8928e-06
cfa-miR-208a	mirnaUID2674	ATAAGACGAGCAAAAAGCTTGT	31.2	2.85932e-08
cfa-miR-490,hsa-miR-490-3p	mirnaUID0503	CAACCTGGAGGACTCCATGCTG	4.09	0.00043402
cfa-miR-221,hsa-miR-221	mirnaUID2188	AGCTACATTGTCTGCTGGGTTTC	2.47	1.00997e-05
cfa-miR-222,hsa-miR-222	mirnaUID1145	AGCTACATCTGGCTACTGGGT	2.38	2.97806e-06
cfa-miR-204,hsa-miR-204	mirnaUID0307	TTCCCTTTGTCATCCTATGCCT	2.32	1.11729e-06
