# Supplementary material for: Heart Structure-Specific Transcriptomic Atlas Reveals Conserved microRNA-mRNA Interactions
Source: PLoS One. 2013 Jan 2;8(1):e52442. doi: 10.1371/journal.pone.0052442 (PMC3534709; doi:10.1371/journal.pone.0052442)
Supplement: Table S4 — cynomolgus monkey cardiac structure enriched microRNAs. (XLS) [file pone.0052442.s011.xls]

## Sheet: Sheet1
Valves
microRNA mature name	id	Sequence	Fold enrichment	p-value
hsa-miR-320a	mirnaUID0965	AAAAGCTGGGTTGAGAGGGCGA	47.4847	9.87359e-10
mml-miR-214	mirnaUID0512	ACAGCAGGCACAGACAGGCAGT	37.7957	1.43103e-07
hsa-miR-320b	mirnaUID0343	AAAAGCTGGGTTGAGAGGGCAA	37.6401	7.3373e-11
hsa-miR-3120-5p	mirnaUID0899	CCTGTCTGTGCCTGCTGTACA	32.7028	2.66187e-07
mml-miR-197	mirnaUID0938	TTCACCACCTTCTCCACCCAGC	27.2849	9.09272e-06
mml-miR-92b	mirnaUID0054	TATTGCACTCGTCCCGGCCTCC	15.7113	5.71762e-05
mml-let-7b	mirnaUID1072	TGAGGTAGTAGGTTGTGTGGTT	11.9832	6.31258e-06
mml-miR-140-3p	mirnaUID2487	TACCACAGGGTAGAACCACGG	9.75477	7.90824e-07
hsa-miR-574-3p	mirnaUID2267	CACGCTCATGCACACACCCACA	8.88952	5.64696e-06
hsa-miR-134	mirnaUID1573	TGTGACTGGTTGACCAGAGGGG	8.36649	2.51133e-06
mml-miR-125b	mirnaUID2699	TCCCTGAGACCCTAACTTGTGA	8.3177	3.91732e-06
hsa-miR-1296	mirnaUID0319	TTAGGGCCCTGGCTCCATCTCC	8.21731	6.68845e-06
mml-miR-204	mirnaUID0307	TTCCCTTTGTCATCCTATGCCT	6.18576	0.000422129
mml-let-7c	mirnaUID1210	TGAGGTAGTAGGTTGTATGGTT	5.95727	6.23617e-06
mml-miR-34a	mirnaUID1747	TGGCAGTGTCTTAGCTGGTTGT	5.82397	2.77157e-05
hsa-miR-125b-1*	mirnaUID2553	ACGGGTTAGGCTCTTGGGAGCT	5.02086	1.18814e-06
hsa-let-7b*	mirnaUID2339	CTATACAACCTACTGCCTTCCC	4.92087	1.28106e-07
hsa-miR-328	mirnaUID1067	CTGGCCCTCTCTGCCCTTCCGT	4.53489	0.00016166
hsa-miR-127-3p	mirnaUID0088	TCGGATCCGTCTGAGCTTGGCT	4.51744	8.33626e-07
mml-miR-140-5p	mirnaUID0183	CAGTGGTTTTACCCTATGGTAG	4.26193	3.51788e-06
mml-miR-193b	mirnaUID1124	AACTGGCCCTCAAAGTCCCGCT	4.05817	9.42754e-05
hsa-miR-744	mirnaUID0939	TGCGGGGCTAGGGCTAACAGCA	3.83338	0.000286695
mml-miR-423-5p	mirnaUID2095	TGAGGGGCAGAGAGCGAGACTTTT	3.78789	0.0002077
hsa-let-7d*	mirnaUID1929	CTATACGACCTGCTGCCTTTCT	3.72572	4.95613e-05
mml-miR-100	mirnaUID0973	AACCCGTAGATCCGAACTTGTG	3.67745	0.000190551
mml-miR-409-3p	mirnaUID2437	GAATGTTGCTCGGTGAACCCCT	3.2606	8.77404e-05
hsa-miR-335*	mirnaUID1199	TTTTTCATTATTGCTCCTGACC	3.1017	7.34092e-08
mml-miR-99b	mirnaUID0532	CACCCGTAGAACCGACCTTGCG	2.85758	0.00210923
mml-miR-125a-5p	mirnaUID0109	TCCCTGAGACCCTTTAACCTGTGA	2.62064	0.00127656
hsa-miR-106b*	mirnaUID2147	CCGCACTGTGGGTACTTGCTGC	2.57006	1.91774e-07
hsa-miR-145	mirnaUID1820	GTCCAGTTTTCCCAGGAATCCCTT	2.41837	0.0106048
mml-miR-199a-3p,hsa-miR-199b-3p	mirnaUID2023	ACAGTAGTCTGCACATTGGTTA	2.40107	0.000225859
mml-miR-23a	mirnaUID2468	ATCACATTGCCAGGGATTTCC	2.39515	0.000130794
mml-miR-181d	mirnaUID1317	AACATTCATTGTTGTCGGTGGGT	2.3909	0.000153086
mml-miR-152	mirnaUID1339	TCAGTGCATGACAGAACTTGG	2.35538	0.000604955
mml-miR-199a-5p	mirnaUID2233	CCCAGTGTTCAGACTACCTGTTC	2.20013	0.000588856
hsa-miR-3120-3p	mirnaUID0801	CACAGCAAGTGTAGACAGGCA	2.15673	7.2718e-05
hsa-miR-214*	mirnaUID1165	TGCCTGTCTACACTTGCTGTGC	2.15181	6.18901e-05
mml-miR-423-3p	mirnaUID0925	AGCTCGGTCTGAGGCCCCTCAGT	2.12273	0.00048251
hsa-miR-3184	mirnaUID2607	TGAGGGGCCTCAGACCGAGCTTTT	2.11838	0.000480718
hsa-miR-125b-2*	mirnaUID2235	TCACAAGTCAGGCTCTTGGGAC	2.09559	8.94137e-05
hsa-let-7a	mirnaUID2005	TGAGGTAGTAGGTTGTATAGTT	2.02625	1.17983e-05
mml-miR-130a	mirnaUID1062	CAGTGCAATGTTAAAAGGGCAT	1.96511	0.000281687
mml-miR-92a	mirnaUID0699	TATTGCACTTGTCCCGGCCTGT	1.96347	0.000308669
hsa-miR-28-5p	mirnaUID2058	AAGGAGCTCACAGTCTATTGAG	1.94014	0.000846528
mml-miR-28	mirnaUID2058	AAGGAGCTCACAGTCTATTGAG	1.93895	0.00085474
mml-miR-191	mirnaUID0921	CAACGGAATCCCAAAAGCAGCTG	1.91687	0.0115204
mml-miR-181b	mirnaUID0653	AACATTCATTGCTGTCGGTGGGTT	1.80315	0.00563883
Myocardium
microRNA mature name	id	Sequence	Fold enrichment	p-value
hsa-miR-499a-3p	mirnaUID0074	AACATCACTGCAAGTCTTAACA	12.0539	0.0232982
mml-miR-499-5p	mirnaUID1007	TTAAGACTTGCAGTGATGTTT	11.9587	0.0220418
mml-miR-208b	mirnaUID0997	ATAAGACGAACAAAAGGTTTGT	10.876	0.0385644
mml-miR-363	mirnaUID2513	AATTGCACGGTATCCATCTGTAA	10.0774	0.00893224
hsa-miR-378d	mirnaUID0020	ACTGGACTTGGAGTCAGAAA	6.63272	0.0176727
mml-miR-133a	mirnaUID0646	TTGTCCCCTTCAACCAGCTGT	6.04446	0.00656473
mml-miR-30e	mirnaUID0677	TGTAAACATCCTTGACTGGAAG	5.8686	0.000138824
hsa-miR-378c	mirnaUID0205	ACTGGACTTGGAGTCAGAAGAGTGG	5.72908	0.0083299
mml-miR-10b	mirnaUID2476	TACCCTGTAGAACCGAATTTGTG	5.37252	7.08984e-05
hsa-miR-133a	mirnaUID0106	TTTGGTCCCCTTCAACCAGCTG	5.21026	0.00906876
hsa-miR-30d*	mirnaUID0175	CTTTCAGTCAGATGTTTGCTGC	4.92779	4.24643e-06
hsa-miR-30e*	mirnaUID1498	CTTTCAGTCGGATGTTTACAGC	4.64242	0.0155951
hsa-miR-145*	mirnaUID0432	ATTCCTGGAAATACTGTTCTTG	4.63133	2.62794e-08
mml-miR-133b	mirnaUID2652	TTTGGTCCCCTTCAACCAGCTA	4.54744	0.0144688
mml-miR-143	mirnaUID0897	TGAGATGAAGCACTGTAGCTCA	4.3266	0.00131761
mml-miR-29b	mirnaUID0341	TAGCACCATTTGAAATCAGTGTT	4.20884	2.52635e-05
mml-miR-29c	mirnaUID2148	TAGCACCATTTGAAATCGGTTA	4.10862	0.00010136
mml-miR-22	mirnaUID2497	AAGCTGCCAGTTGAAGAACTGT	4.05661	0.000343419
mml-miR-30c	mirnaUID2059	TGTAAACATCCTACACTCTCAGCT	3.76005	0.000478531
hsa-miR-30a	mirnaUID0712	TGTAAACATCCTCGACTGGAAGC	3.63026	0.000232346
hsa-miR-30b	mirnaUID2059	TGTAAACATCCTACACTCTCAGCT	3.50492	0.000347431
hsa-miR-30c-1*	mirnaUID0178	CTGGGAGAGGGTTGTTTACTCC	3.35748	0.0180606
hsa-miR-1	mirnaUID0152	TGGAATGTAAAGAAGTATGTAT	3.23354	0.0177182
mml-miR-301a	mirnaUID2381	CAGTGCAATAGTATTGTCAAAGC	3.21381	2.32396e-05
hsa-miR-378i	mirnaUID1256	ACTGGACTAGGAGTCAGAAGG	3.14015	0.00739483
hsa-miR-3065-5p	mirnaUID1514	TCAACAAAATCACTGATGCTGGA	3.08092	1.36962e-08
mml-miR-338-3p	mirnaUID1371	TCCAGCATCAGTGATTTTGTTGA	3.08092	1.36962e-08
mml-miR-378	mirnaUID0205	ACTGGACTTGGAGTCAGAAGAGTGG	2.96661	0.018875
mml-miR-142-5p	mirnaUID0690	CATAAAGTAGAAAGCACTACT	2.92802	0.0103068
mml-miR-27b	mirnaUID2565	TTCACAGTGGCTAAGTTCTGC	2.91264	7.65844e-11
mml-miR-340	mirnaUID0680	TTATAAAGCAATGAGACTGATT	2.71997	5.42258e-05
hsa-miR-126*	mirnaUID1796	CATTATTACTTTTGGTACGCG	2.44689	0.000195853
mml-miR-107	mirnaUID1208	AGCAGCATTGTACAGGGCTATCA	2.43423	0.00168175
mml-miR-150	mirnaUID1542	TCTCCCAACCCTTGTACCAGTG	2.42632	0.00354672
mml-miR-30d	mirnaUID0941	TGTAAACATCCCCGACTGGAAGCT	2.3158	8.46922e-05
mml-miR-101	mirnaUID1884	TACAGTACTGTGATAACTGAAG	2.21605	3.75227e-06
mml-let-7f	mirnaUID1332	TGAGGTAGTAGATTGTATAGTT	2.20922	2.50645e-05
hsa-miR-126	mirnaUID0048	TCGTACCGTGAGTAATAATGCG	2.20332	0.00251853
mml-miR-148b	mirnaUID1084	TCAGTGCATCACAGAACTTTGT	2.14363	0.000486219
hsa-miR-30a*	mirnaUID1016	CTTTCAGTCGGATGTTTGCAGC	2.11761	0.00118786
mml-miR-222	mirnaUID1145	AGCTACATCTGGCTACTGGGT	2.03164	0.0177903
