# Supplementary material for: Heart Structure-Specific Transcriptomic Atlas Reveals Conserved microRNA-mRNA Interactions
Source: PLoS One. 2013 Jan 2;8(1):e52442. doi: 10.1371/journal.pone.0052442 (PMC3534709; doi:10.1371/journal.pone.0052442)
Supplement: Table S5 — miRNA/mRNA correlations in Rat. (ZIP) [file pone.0052442.s012.zip › correlation_rat.txt]

miRNA	ProbeID	TargetscanGeneId	TargetscanGeneSymbol	RatGeneSymbol	Correlation	Validated.Predictions	Average.Expression	uid	familyName	mirBaseFamily	species	alias	targetId	sequence	reference	errors	leading	trailing
rno-let-7a-5p	1397947_at	ENSMUSG00000019820	Utrn	Utrn	-5.64E-01	NA	5.27	mirnaUID1886	let-7	let-7	rno	nve-miR-2031-5p	rno-let-7a	TGAGGTAGTAGGTTGTATAGTT	TGAGGTAGTAGGTTGTATAGTT	0	0	0
rno-let-7a-5p	1388589_at	ENSMUSG00000061589	Dot1l	Dot1l	-5.45E-01	NA	5.59	mirnaUID1886	let-7	let-7	rno	nve-miR-2031-5p	rno-let-7a	TGAGGTAGTAGGTTGTATAGTT	TGAGGTAGTAGGTTGTATAGTT	0	0	0
rno-let-7a-5p	1395543_at	ENSMUSG00000029687	Ezh2	Ezh2	-5.35E-01	NA	4.3	mirnaUID1886	let-7	let-7	rno	nve-miR-2031-5p	rno-let-7a	TGAGGTAGTAGGTTGTATAGTT	TGAGGTAGTAGGTTGTATAGTT	0	0	0
rno-let-7a-5p	1393966_at	ENSMUSG00000052534	Pbx1	Pbx1	-5.22E-01	NA	6.44	mirnaUID1886	let-7	let-7	rno	nve-miR-2031-5p	rno-let-7a	TGAGGTAGTAGGTTGTATAGTT	TGAGGTAGTAGGTTGTATAGTT	0	0	0
rno-let-7a-5p	1389341_at	ENSMUSG00000030123	Plxnd1	D4AA77_RAT	-5.11E-01	NA	8.14	mirnaUID1886	let-7	let-7	rno	nve-miR-2031-5p	rno-let-7a	TGAGGTAGTAGGTTGTATAGTT	TGAGGTAGTAGGTTGTATAGTT	0	0	0
rno-let-7a-5p	1392520_at	ENSMUSG00000031523	Dlc1	Dlc1	-4.96E-01	NA	5.77	mirnaUID1886	let-7	let-7	rno	nve-miR-2031-5p	rno-let-7a	TGAGGTAGTAGGTTGTATAGTT	TGAGGTAGTAGGTTGTATAGTT	0	0	0
rno-let-7a-5p	1396381_at	ENSMUSG00000014837	4931428F04Rik	MGC116202	-4.92E-01	NA	3.7	mirnaUID1886	let-7	let-7	rno	nve-miR-2031-5p	rno-let-7a	TGAGGTAGTAGGTTGTATAGTT	TGAGGTAGTAGGTTGTATAGTT	0	0	0
rno-let-7a-5p	1378184_at	ENSMUSG00000022667	Cd200r1	Cd200r2	-4.50E-01	NA	4.28	mirnaUID1886	let-7	let-7	rno	nve-miR-2031-5p	rno-let-7a	TGAGGTAGTAGGTTGTATAGTT	TGAGGTAGTAGGTTGTATAGTT	0	0	0
rno-let-7a-5p	1393756_at	ENSMUSG00000029307	Dmp1	Dmp1	-4.46E-01	NA	4.21	mirnaUID1886	let-7	let-7	rno	nve-miR-2031-5p	rno-let-7a	TGAGGTAGTAGGTTGTATAGTT	TGAGGTAGTAGGTTGTATAGTT	0	0	0
rno-let-7a-5p	1369178_a_at	ENSMUSG00000020787	P2rx1	P2rx1	-4.45E-01	NA	3.49	mirnaUID1886	let-7	let-7	rno	nve-miR-2031-5p	rno-let-7a	TGAGGTAGTAGGTTGTATAGTT	TGAGGTAGTAGGTTGTATAGTT	0	0	0
rno-let-7a-5p	1387716_at	ENSMUSG00000019820	Utrn	Utrn	-4.45E-01	NA	4.44	mirnaUID1886	let-7	let-7	rno	nve-miR-2031-5p	rno-let-7a	TGAGGTAGTAGGTTGTATAGTT	TGAGGTAGTAGGTTGTATAGTT	0	0	0
rno-let-7a-5p	1384476_at	ENSMUSG00000016756	Cmah	Cmah	-4.41E-01	NA	4.89	mirnaUID1886	let-7	let-7	rno	nve-miR-2031-5p	rno-let-7a	TGAGGTAGTAGGTTGTATAGTT	TGAGGTAGTAGGTTGTATAGTT	0	0	0
rno-let-7a-5p	1376118_at	ENSMUSG00000021203	Otub2	Otub2	-4.32E-01	NA	5.04	mirnaUID1886	let-7	let-7	rno	nve-miR-2031-5p	rno-let-7a	TGAGGTAGTAGGTTGTATAGTT	TGAGGTAGTAGGTTGTATAGTT	0	0	0
rno-let-7a-5p	1377393_at	ENSMUSG00000027238	Frmd5	Frmd5	-4.12E-01	NA	8.28	mirnaUID1886	let-7	let-7	rno	nve-miR-2031-5p	rno-let-7a	TGAGGTAGTAGGTTGTATAGTT	TGAGGTAGTAGGTTGTATAGTT	0	0	0
rno-let-7a-5p	1371943_at	ENSMUSG00000042608	Stk40	Stk40	-4.11E-01	NA	8.68	mirnaUID1886	let-7	let-7	rno	nve-miR-2031-5p	rno-let-7a	TGAGGTAGTAGGTTGTATAGTT	TGAGGTAGTAGGTTGTATAGTT	0	0	0
rno-let-7a-5p	1374182_at	ENSMUSG00000032481	Smarcc1	Smarcc1	-4.08E-01	NA	7.55	mirnaUID1886	let-7	let-7	rno	nve-miR-2031-5p	rno-let-7a	TGAGGTAGTAGGTTGTATAGTT	TGAGGTAGTAGGTTGTATAGTT	0	0	0
rno-let-7a-5p	1390537_at	ENSMUSG00000004902	Slc25a18	Slc25a18	-4.08E-01	NA	5.73	mirnaUID1886	let-7	let-7	rno	nve-miR-2031-5p	rno-let-7a	TGAGGTAGTAGGTTGTATAGTT	TGAGGTAGTAGGTTGTATAGTT	0	0	0
rno-let-7a-5p	1384808_at	ENSMUSG00000038143	Stox2	Stox2	-4.03E-01	NA	3.86	mirnaUID1886	let-7	let-7	rno	nve-miR-2031-5p	rno-let-7a	TGAGGTAGTAGGTTGTATAGTT	TGAGGTAGTAGGTTGTATAGTT	0	0	0
rno-let-7a-5p	1383300_at	ENSMUSG00000062901	Klhl24	Klhl24	-4.00E-01	NA	9.52	mirnaUID1886	let-7	let-7	rno	nve-miR-2031-5p	rno-let-7a	TGAGGTAGTAGGTTGTATAGTT	TGAGGTAGTAGGTTGTATAGTT	0	0	0
rno-let-7a-5p	1376642_at	ENSMUSG00000037752	Xkr8	Xkr8	-3.98E-01	NA	4.37	mirnaUID1886	let-7	let-7	rno	nve-miR-2031-5p	rno-let-7a	TGAGGTAGTAGGTTGTATAGTT	TGAGGTAGTAGGTTGTATAGTT	0	0	0
rno-let-7a-5p	1394575_at	ENSMUSG00000024524	Gnal	Gnal	-3.97E-01	NA	4.29	mirnaUID1886	let-7	let-7	rno	nve-miR-2031-5p	rno-let-7a	TGAGGTAGTAGGTTGTATAGTT	TGAGGTAGTAGGTTGTATAGTT	0	0	0
rno-let-7a-5p	1387484_at	ENSMUSG00000029287	Tgfbr3	Tgfbr3	-3.97E-01	NA	4.7	mirnaUID1886	let-7	let-7	rno	nve-miR-2031-5p	rno-let-7a	TGAGGTAGTAGGTTGTATAGTT	TGAGGTAGTAGGTTGTATAGTT	0	0	0
rno-let-7a-5p	1376077_at	ENSMUSG00000001156	Mxd1	Mxd1	-3.96E-01	NA	5.05	mirnaUID1886	let-7	let-7	rno	nve-miR-2031-5p	rno-let-7a	TGAGGTAGTAGGTTGTATAGTT	TGAGGTAGTAGGTTGTATAGTT	0	0	0
rno-let-7a-5p	1385013_at	ENSMUSG00000022997	Wnt1	Wnt1	-3.95E-01	NA	4.34	mirnaUID1886	let-7	let-7	rno	nve-miR-2031-5p	rno-let-7a	TGAGGTAGTAGGTTGTATAGTT	TGAGGTAGTAGGTTGTATAGTT	0	0	0
rno-let-7a-5p	1371991_at	ENSMUSG00000036002	B230312A22Rik	RGD1311249	-3.93E-01	NA	7.19	mirnaUID1886	let-7	let-7	rno	nve-miR-2031-5p	rno-let-7a	TGAGGTAGTAGGTTGTATAGTT	TGAGGTAGTAGGTTGTATAGTT	0	0	0
rno-let-7a-5p	1375568_at	ENSMUSG00000038037	Socs1	Socs1	-3.90E-01	NA	5.03	mirnaUID1886	let-7	let-7	rno	nve-miR-2031-5p	rno-let-7a	TGAGGTAGTAGGTTGTATAGTT	TGAGGTAGTAGGTTGTATAGTT	0	0	0
rno-let-7a-5p	1375681_at	ENSMUSG00000037103	Dcaf15	Dcaf15	-3.89E-01	NA	3.89	mirnaUID1886	let-7	let-7	rno	nve-miR-2031-5p	rno-let-7a	TGAGGTAGTAGGTTGTATAGTT	TGAGGTAGTAGGTTGTATAGTT	0	0	0
rno-let-7a-5p	1373872_at	ENSMUSG00000026110	Mgat4a	Mgat4a	-3.84E-01	NA	6.57	mirnaUID1886	let-7	let-7	rno	nve-miR-2031-5p	rno-let-7a	TGAGGTAGTAGGTTGTATAGTT	TGAGGTAGTAGGTTGTATAGTT	0	0	0
rno-let-7a-5p	1381220_at	ENSMUSG00000052155	Acvr2a	Acvr2a	-3.82E-01	NA	6.11	mirnaUID1886	let-7	let-7	rno	nve-miR-2031-5p	rno-let-7a	TGAGGTAGTAGGTTGTATAGTT	TGAGGTAGTAGGTTGTATAGTT	0	0	0
rno-let-7a-5p	1381990_at	ENSMUSG00000000420	Galnt1	Galnt1	-3.78E-01	NA	5.92	mirnaUID1886	let-7	let-7	rno	nve-miR-2031-5p	rno-let-7a	TGAGGTAGTAGGTTGTATAGTT	TGAGGTAGTAGGTTGTATAGTT	0	0	0
rno-let-7a-5p	1375212_at	ENSMUSG00000014498	Ankrd52	Ankrd52	-3.77E-01	NA	7.72	mirnaUID1886	let-7	let-7	rno	nve-miR-2031-5p	rno-let-7a	TGAGGTAGTAGGTTGTATAGTT	TGAGGTAGTAGGTTGTATAGTT	0	0	0
rno-let-7a-5p	1392450_at	ENSMUSG00000043019	Edem3	Edem3	-3.77E-01	NA	3.56	mirnaUID1886	let-7	let-7	rno	nve-miR-2031-5p	rno-let-7a	TGAGGTAGTAGGTTGTATAGTT	TGAGGTAGTAGGTTGTATAGTT	0	0	0
rno-let-7a-5p	1368170_at	ENSMUSG00000030310	Slc6a1	Slc6a1	-3.74E-01	NA	3.52	mirnaUID1886	let-7	let-7	rno	nve-miR-2031-5p	rno-let-7a	TGAGGTAGTAGGTTGTATAGTT	TGAGGTAGTAGGTTGTATAGTT	0	0	0
rno-let-7a-5p	1395910_at	ENSMUSG00000061589	Dot1l	Dot1l	-3.69E-01	NA	4	mirnaUID1886	let-7	let-7	rno	nve-miR-2031-5p	rno-let-7a	TGAGGTAGTAGGTTGTATAGTT	TGAGGTAGTAGGTTGTATAGTT	0	0	0
rno-let-7a-5p	1384229_at	ENSMUSG00000024524	Gnal	Gnal	-3.53E-01	NA	5.67	mirnaUID1886	let-7	let-7	rno	nve-miR-2031-5p	rno-let-7a	TGAGGTAGTAGGTTGTATAGTT	TGAGGTAGTAGGTTGTATAGTT	0	0	0
rno-let-7a-5p	1370089_at	ENSMUSG00000029167	Ppargc1a	Ppargc1a	-3.42E-01	NA	7.92	mirnaUID1886	let-7	let-7	rno	nve-miR-2031-5p	rno-let-7a	TGAGGTAGTAGGTTGTATAGTT	TGAGGTAGTAGGTTGTATAGTT	0	0	0
rno-let-7a-5p	1372441_at	ENSMUSG00000063870	Chd4	Chd4	-3.40E-01	NA	8.7	mirnaUID1886	let-7	let-7	rno	nve-miR-2031-5p	rno-let-7a	TGAGGTAGTAGGTTGTATAGTT	TGAGGTAGTAGGTTGTATAGTT	0	0	0
rno-let-7a-5p	1376663_at	ENSMUSG00000037103	Dcaf15	Dcaf15	-3.38E-01	NA	6.22	mirnaUID1886	let-7	let-7	rno	nve-miR-2031-5p	rno-let-7a	TGAGGTAGTAGGTTGTATAGTT	TGAGGTAGTAGGTTGTATAGTT	0	0	0
rno-let-7a-5p	1381073_at	ENSMUSG00000037239	Spred3	Spred3	-3.37E-01	NA	5.63	mirnaUID1886	let-7	let-7	rno	nve-miR-2031-5p	rno-let-7a	TGAGGTAGTAGGTTGTATAGTT	TGAGGTAGTAGGTTGTATAGTT	0	0	0
rno-let-7a-5p	1381652_at	ENSMUSG00000014498	Ankrd52	Ankrd52	-3.36E-01	NA	3.76	mirnaUID1886	let-7	let-7	rno	nve-miR-2031-5p	rno-let-7a	TGAGGTAGTAGGTTGTATAGTT	TGAGGTAGTAGGTTGTATAGTT	0	0	0
rno-let-7a-5p	1397636_at	ENSMUSG00000036002	B230312A22Rik	RGD1311249	-3.28E-01	NA	5.05	mirnaUID1886	let-7	let-7	rno	nve-miR-2031-5p	rno-let-7a	TGAGGTAGTAGGTTGTATAGTT	TGAGGTAGTAGGTTGTATAGTT	0	0	0
rno-let-7a-5p	1374591_at	ENSMUSG00000028399	Ptprd	F1LM72_RAT	-3.27E-01	NA	8.43	mirnaUID1886	let-7	let-7	rno	nve-miR-2031-5p	rno-let-7a	TGAGGTAGTAGGTTGTATAGTT	TGAGGTAGTAGGTTGTATAGTT	0	0	0
rno-let-7a-5p	1385779_at	ENSMUSG00000063870	Chd4	Chd4	-3.25E-01	NA	6.03	mirnaUID1886	let-7	let-7	rno	nve-miR-2031-5p	rno-let-7a	TGAGGTAGTAGGTTGTATAGTT	TGAGGTAGTAGGTTGTATAGTT	0	0	0
rno-let-7a-5p	1379641_at	ENSMUSG00000032050	Rdx	D4A5L5_RAT	-3.21E-01	NA	6.03	mirnaUID1886	let-7	let-7	rno	nve-miR-2031-5p	rno-let-7a	TGAGGTAGTAGGTTGTATAGTT	TGAGGTAGTAGGTTGTATAGTT	0	0	0
rno-let-7a-5p	1367815_at	ENSMUSG00000006641	Slc5a6	Slc5a6	-3.20E-01	NA	7.94	mirnaUID1886	let-7	let-7	rno	nve-miR-2031-5p	rno-let-7a	TGAGGTAGTAGGTTGTATAGTT	TGAGGTAGTAGGTTGTATAGTT	0	0	0
rno-let-7a-5p	1390179_at	ENSMUSG00000014498	Ankrd52	Ankrd52	-3.16E-01	NA	6.18	mirnaUID1886	let-7	let-7	rno	nve-miR-2031-5p	rno-let-7a	TGAGGTAGTAGGTTGTATAGTT	TGAGGTAGTAGGTTGTATAGTT	0	0	0
rno-let-7a-5p	1372439_at	ENSMUSG00000031502	Col4a1	Col4a1	-3.08E-01	NA	8.51	mirnaUID1886	let-7	let-7	rno	nve-miR-2031-5p	rno-let-7a	TGAGGTAGTAGGTTGTATAGTT	TGAGGTAGTAGGTTGTATAGTT	0	0	0
rno-let-7a-5p	1380426_at	ENSMUSG00000014498	Ankrd52	Ankrd52	-3.03E-01	NA	3.33	mirnaUID1886	let-7	let-7	rno	nve-miR-2031-5p	rno-let-7a	TGAGGTAGTAGGTTGTATAGTT	TGAGGTAGTAGGTTGTATAGTT	0	0	0
rno-let-7a-5p	1396345_at	ENSMUSG00000000420	Galnt1	Galnt1	-3.01E-01	NA	4.04	mirnaUID1886	let-7	let-7	rno	nve-miR-2031-5p	rno-let-7a	TGAGGTAGTAGGTTGTATAGTT	TGAGGTAGTAGGTTGTATAGTT	0	0	0
rno-let-7a-5p	1380683_at	ENSMUSG00000028399	Ptprd	F1LM72_RAT	-2.99E-01	NA	3.3	mirnaUID1886	let-7	let-7	rno	nve-miR-2031-5p	rno-let-7a	TGAGGTAGTAGGTTGTATAGTT	TGAGGTAGTAGGTTGTATAGTT	0	0	0
rno-let-7a-5p	1397741_at	ENSMUSG00000014498	Ankrd52	Ankrd52	-2.99E-01	NA	4.91	mirnaUID1886	let-7	let-7	rno	nve-miR-2031-5p	rno-let-7a	TGAGGTAGTAGGTTGTATAGTT	TGAGGTAGTAGGTTGTATAGTT	0	0	0
rno-let-7a-5p	1395646_at	ENSMUSG00000037353	Letmd1	RGD1310591	-2.98E-01	NA	6.42	mirnaUID1886	let-7	let-7	rno	nve-miR-2031-5p	rno-let-7a	TGAGGTAGTAGGTTGTATAGTT	TGAGGTAGTAGGTTGTATAGTT	0	0	0
rno-let-7a-5p	1378235_at	ENSMUSG00000061666	Gdpd1	Gdpd1	-2.97E-01	NA	7.32	mirnaUID1886	let-7	let-7	rno	nve-miR-2031-5p	rno-let-7a	TGAGGTAGTAGGTTGTATAGTT	TGAGGTAGTAGGTTGTATAGTT	0	0	0
rno-let-7a-5p	1391443_at	ENSMUSG00000036282	Naa30	Nat12	-2.95E-01	NA	8.64	mirnaUID1886	let-7	let-7	rno	nve-miR-2031-5p	rno-let-7a	TGAGGTAGTAGGTTGTATAGTT	TGAGGTAGTAGGTTGTATAGTT	0	0	0
rno-let-7a-5p	1388286_a_at	ENSMUSG00000020307	Cdc34	Cdc34	-2.90E-01	NA	9.09	mirnaUID1886	let-7	let-7	rno	nve-miR-2031-5p	rno-let-7a	TGAGGTAGTAGGTTGTATAGTT	TGAGGTAGTAGGTTGTATAGTT	0	0	0
rno-let-7a-5p	1380432_at	ENSMUSG00000016756	Cmah	Cmah	-2.89E-01	NA	3.75	mirnaUID1886	let-7	let-7	rno	nve-miR-2031-5p	rno-let-7a	TGAGGTAGTAGGTTGTATAGTT	TGAGGTAGTAGGTTGTATAGTT	0	0	0
rno-let-7a-5p	1389946_at	ENSMUSG00000036282	Naa30	Nat12	-2.84E-01	NA	4.66	mirnaUID1886	let-7	let-7	rno	nve-miR-2031-5p	rno-let-7a	TGAGGTAGTAGGTTGTATAGTT	TGAGGTAGTAGGTTGTATAGTT	0	0	0
rno-let-7a-5p	1385607_at	ENSMUSG00000068523	Gng5	LOC100360499	-2.82E-01	NA	3.24	mirnaUID1886	let-7	let-7	rno	nve-miR-2031-5p	rno-let-7a	TGAGGTAGTAGGTTGTATAGTT	TGAGGTAGTAGGTTGTATAGTT	0	0	0
rno-let-7a-5p	1388462_at	ENSMUSG00000042978	Sbk1	Sbk1	-2.80E-01	NA	7.27	mirnaUID1886	let-7	let-7	rno	nve-miR-2031-5p	rno-let-7a	TGAGGTAGTAGGTTGTATAGTT	TGAGGTAGTAGGTTGTATAGTT	0	0	0
rno-let-7a-5p	1376619_at	ENSMUSG00000028399	Ptprd	F1LM72_RAT	-2.78E-01	NA	8.33	mirnaUID1886	let-7	let-7	rno	nve-miR-2031-5p	rno-let-7a	TGAGGTAGTAGGTTGTATAGTT	TGAGGTAGTAGGTTGTATAGTT	0	0	0
rno-let-7a-5p	1368880_at	ENSMUSG00000020902	Ntn1	Ntn1	-2.78E-01	NA	3.51	mirnaUID1886	let-7	let-7	rno	nve-miR-2031-5p	rno-let-7a	TGAGGTAGTAGGTTGTATAGTT	TGAGGTAGTAGGTTGTATAGTT	0	0	0
rno-let-7a-5p	1369867_at	ENSMUSG00000030283	St8sia1	St8sia1	-2.76E-01	NA	3.63	mirnaUID1886	let-7	let-7	rno	nve-miR-2031-5p	rno-let-7a	TGAGGTAGTAGGTTGTATAGTT	TGAGGTAGTAGGTTGTATAGTT	0	0	0
rno-let-7a-5p	1395697_at	ENSMUSG00000029687	Ezh2	Ezh2	-2.76E-01	NA	4.34	mirnaUID1886	let-7	let-7	rno	nve-miR-2031-5p	rno-let-7a	TGAGGTAGTAGGTTGTATAGTT	TGAGGTAGTAGGTTGTATAGTT	0	0	0
rno-let-7a-5p	1389894_at	ENSMUSG00000031523	Dlc1	Dlc1	-2.74E-01	NA	6.39	mirnaUID1886	let-7	let-7	rno	nve-miR-2031-5p	rno-let-7a	TGAGGTAGTAGGTTGTATAGTT	TGAGGTAGTAGGTTGTATAGTT	0	0	0
rno-let-7a-5p	1388522_at	ENSMUSG00000038582	Pptc7	Pptc7	-2.69E-01	NA	10.1	mirnaUID1886	let-7	let-7	rno	nve-miR-2031-5p	rno-let-7a	TGAGGTAGTAGGTTGTATAGTT	TGAGGTAGTAGGTTGTATAGTT	0	0	0
rno-let-7a-5p	1390930_at	ENSMUSG00000039210	Gpatch2	Gpatc2	-2.67E-01	NA	5.33	mirnaUID1886	let-7	let-7	rno	nve-miR-2031-5p	rno-let-7a	TGAGGTAGTAGGTTGTATAGTT	TGAGGTAGTAGGTTGTATAGTT	0	0	0
rno-let-7a-5p	1398269_at	ENSMUSG00000020902	Ntn1	Ntn1	-2.66E-01	NA	4.45	mirnaUID1886	let-7	let-7	rno	nve-miR-2031-5p	rno-let-7a	TGAGGTAGTAGGTTGTATAGTT	TGAGGTAGTAGGTTGTATAGTT	0	0	0
rno-let-7a-5p	1388400_at	ENSMUSG00000020307	Cdc34	Cdc34	-2.65E-01	NA	8.88	mirnaUID1886	let-7	let-7	rno	nve-miR-2031-5p	rno-let-7a	TGAGGTAGTAGGTTGTATAGTT	TGAGGTAGTAGGTTGTATAGTT	0	0	0
rno-let-7a-5p	1368926_at	ENSMUSG00000000627	Sema4f	Sema4f	-2.64E-01	NA	4.55	mirnaUID1886	let-7	let-7	rno	nve-miR-2031-5p	rno-let-7a	TGAGGTAGTAGGTTGTATAGTT	TGAGGTAGTAGGTTGTATAGTT	0	0	0
rno-let-7a-5p	1375967_a_at	ENSMUSG00000069255	Dusp22	Dusp22	-2.58E-01	NA	8.9	mirnaUID1886	let-7	let-7	rno	nve-miR-2031-5p	rno-let-7a	TGAGGTAGTAGGTTGTATAGTT	TGAGGTAGTAGGTTGTATAGTT	0	0	0
rno-let-7a-5p	1383110_at	ENSMUSG00000062901	Klhl24	Klhl24	-2.58E-01	NA	9.36	mirnaUID1886	let-7	let-7	rno	nve-miR-2031-5p	rno-let-7a	TGAGGTAGTAGGTTGTATAGTT	TGAGGTAGTAGGTTGTATAGTT	0	0	0
rno-let-7a-5p	1390221_at	ENSMUSG00000038151	Prdm1	Prdm1	-2.56E-01	NA	5.74	mirnaUID1886	let-7	let-7	rno	nve-miR-2031-5p	rno-let-7a	TGAGGTAGTAGGTTGTATAGTT	TGAGGTAGTAGGTTGTATAGTT	0	0	0
rno-let-7a-5p	1370552_at	ENSMUSG00000026181	Ppm1f	Ppm1f	-2.54E-01	NA	5.06	mirnaUID1886	let-7	let-7	rno	nve-miR-2031-5p	rno-let-7a	TGAGGTAGTAGGTTGTATAGTT	TGAGGTAGTAGGTTGTATAGTT	0	0	0
rno-let-7a-5p	1387403_at	ENSMUSG00000042671	Rgs8	Rgs8	-2.53E-01	NA	4.45	mirnaUID1886	let-7	let-7	rno	nve-miR-2031-5p	rno-let-7a	TGAGGTAGTAGGTTGTATAGTT	TGAGGTAGTAGGTTGTATAGTT	0	0	0
rno-let-7a-5p	1382557_at	ENSMUSG00000044847	Lsm11	Lsm11	-2.46E-01	NA	5.37	mirnaUID1886	let-7	let-7	rno	nve-miR-2031-5p	rno-let-7a	TGAGGTAGTAGGTTGTATAGTT	TGAGGTAGTAGGTTGTATAGTT	0	0	0
rno-let-7a-5p	1392577_at	ENSMUSG00000020700	Map3k3	Map3k3	-2.46E-01	NA	6.05	mirnaUID1886	let-7	let-7	rno	nve-miR-2031-5p	rno-let-7a	TGAGGTAGTAGGTTGTATAGTT	TGAGGTAGTAGGTTGTATAGTT	0	0	0
rno-let-7a-5p	1390486_at	ENSMUSG00000000804	Usp32	Usp32	-2.44E-01	NA	4.85	mirnaUID1886	let-7	let-7	rno	nve-miR-2031-5p	rno-let-7a	TGAGGTAGTAGGTTGTATAGTT	TGAGGTAGTAGGTTGTATAGTT	0	0	0
rno-let-7a-5p	1386583_at	ENSMUSG00000037851	Iars	Iars	-2.42E-01	NA	5.76	mirnaUID1886	let-7	let-7	rno	nve-miR-2031-5p	rno-let-7a	TGAGGTAGTAGGTTGTATAGTT	TGAGGTAGTAGGTTGTATAGTT	0	0	0
rno-let-7a-5p	1371278_at	ENSMUSG00000020307	Cdc34	Cdc34	-2.41E-01	NA	6.84	mirnaUID1886	let-7	let-7	rno	nve-miR-2031-5p	rno-let-7a	TGAGGTAGTAGGTTGTATAGTT	TGAGGTAGTAGGTTGTATAGTT	0	0	0
rno-let-7a-5p	1369326_at	ENSMUSG00000061603	Akap6	Akap6	-2.40E-01	NA	5.94	mirnaUID1886	let-7	let-7	rno	nve-miR-2031-5p	rno-let-7a	TGAGGTAGTAGGTTGTATAGTT	TGAGGTAGTAGGTTGTATAGTT	0	0	0
rno-let-7a-5p	1375501_at	ENSMUSG00000024970	AI846148	D4AED1_RAT	-2.40E-01	NA	4.02	mirnaUID1886	let-7	let-7	rno	nve-miR-2031-5p	rno-let-7a	TGAGGTAGTAGGTTGTATAGTT	TGAGGTAGTAGGTTGTATAGTT	0	0	0
rno-let-7a-5p	1398579_at	ENSMUSG00000036499	Eea1	Eea1	-2.38E-01	NA	7.38	mirnaUID1886	let-7	let-7	rno	nve-miR-2031-5p	rno-let-7a	TGAGGTAGTAGGTTGTATAGTT	TGAGGTAGTAGGTTGTATAGTT	0	0	0
rno-let-7a-5p	1382991_at	ENSMUSG00000071337	Tia1	Tia1	-2.36E-01	NA	3.53	mirnaUID1886	let-7	let-7	rno	nve-miR-2031-5p	rno-let-7a	TGAGGTAGTAGGTTGTATAGTT	TGAGGTAGTAGGTTGTATAGTT	0	0	0
rno-let-7a-5p	1373245_at	ENSMUSG00000031502	Col4a1	Col4a1	-2.35E-01	NA	8.9	mirnaUID1886	let-7	let-7	rno	nve-miR-2031-5p	rno-let-7a	TGAGGTAGTAGGTTGTATAGTT	TGAGGTAGTAGGTTGTATAGTT	0	0	0
rno-let-7a-5p	1399036_at	ENSMUSG00000059263	Usp47	Usp47	-2.35E-01	NA	8.93	mirnaUID1886	let-7	let-7	rno	nve-miR-2031-5p	rno-let-7a	TGAGGTAGTAGGTTGTATAGTT	TGAGGTAGTAGGTTGTATAGTT	0	0	0
rno-let-7a-5p	1380235_at	ENSMUSG00000040151	Hs2st1	Hs2st1	-2.34E-01	NA	5	mirnaUID1886	let-7	let-7	rno	nve-miR-2031-5p	rno-let-7a	TGAGGTAGTAGGTTGTATAGTT	TGAGGTAGTAGGTTGTATAGTT	0	0	0
rno-let-7a-5p	1369448_at	ENSMUSG00000045994	B3gat1	B3gat1	-2.31E-01	NA	5.3	mirnaUID1886	let-7	let-7	rno	nve-miR-2031-5p	rno-let-7a	TGAGGTAGTAGGTTGTATAGTT	TGAGGTAGTAGGTTGTATAGTT	0	0	0
rno-let-7a-5p	1369745_at	ENSMUSG00000030209	Grin2b	Grin2b	-2.26E-01	NA	5.35	mirnaUID1886	let-7	let-7	rno	nve-miR-2031-5p	rno-let-7a	TGAGGTAGTAGGTTGTATAGTT	TGAGGTAGTAGGTTGTATAGTT	0	0	0
rno-let-7a-5p	1368768_at	ENSMUSG00000034115	Scn11a	Scn11a	-2.23E-01	NA	5.5	mirnaUID1886	let-7	let-7	rno	nve-miR-2031-5p	rno-let-7a	TGAGGTAGTAGGTTGTATAGTT	TGAGGTAGTAGGTTGTATAGTT	0	0	0
rno-let-7a-5p	1389888_at	ENSMUSG00000030725	Lipt2	Lipt2	-2.23E-01	NA	4.71	mirnaUID1886	let-7	let-7	rno	nve-miR-2031-5p	rno-let-7a	TGAGGTAGTAGGTTGTATAGTT	TGAGGTAGTAGGTTGTATAGTT	0	0	0
rno-let-7a-5p	1379953_at	ENSMUSG00000038582	Pptc7	Pptc7	-2.18E-01	NA	7.87	mirnaUID1886	let-7	let-7	rno	nve-miR-2031-5p	rno-let-7a	TGAGGTAGTAGGTTGTATAGTT	TGAGGTAGTAGGTTGTATAGTT	0	0	0
rno-let-7a-5p	1385148_at	ENSMUSG00000020787	P2rx1	P2rx1	-2.17E-01	NA	4.61	mirnaUID1886	let-7	let-7	rno	nve-miR-2031-5p	rno-let-7a	TGAGGTAGTAGGTTGTATAGTT	TGAGGTAGTAGGTTGTATAGTT	0	0	0
rno-let-7a-5p	1376564_at	ENSMUSG00000011751	Spnb4	Sptbn4	-2.14E-01	NA	3.91	mirnaUID1886	let-7	let-7	rno	nve-miR-2031-5p	rno-let-7a	TGAGGTAGTAGGTTGTATAGTT	TGAGGTAGTAGGTTGTATAGTT	0	0	0
rno-let-7a-5p	1371949_at	ENSMUSG00000051223	Bzw1	Bzw1	-2.08E-01	NA	7.72	mirnaUID1886	let-7	let-7	rno	nve-miR-2031-5p	rno-let-7a	TGAGGTAGTAGGTTGTATAGTT	TGAGGTAGTAGGTTGTATAGTT	0	0	0
rno-let-7a-5p	1392691_at	ENSMUSG00000030725	Lipt2	Lipt2	-2.07E-01	NA	3.74	mirnaUID1886	let-7	let-7	rno	nve-miR-2031-5p	rno-let-7a	TGAGGTAGTAGGTTGTATAGTT	TGAGGTAGTAGGTTGTATAGTT	0	0	0
rno-let-7a-5p	1388072_at	ENSMUSG00000042978	Sbk1	Sbk1	-2.06E-01	NA	4.2	mirnaUID1886	let-7	let-7	rno	nve-miR-2031-5p	rno-let-7a	TGAGGTAGTAGGTTGTATAGTT	TGAGGTAGTAGGTTGTATAGTT	0	0	0
rno-let-7a-5p	1398274_at	ENSMUSG00000047030	Spata2	Spata2	-2.04E-01	NA	5.13	mirnaUID1886	let-7	let-7	rno	nve-miR-2031-5p	rno-let-7a	TGAGGTAGTAGGTTGTATAGTT	TGAGGTAGTAGGTTGTATAGTT	0	0	0
rno-let-7a-5p	1390860_at	ENSMUSG00000029814	Igf2bp3	D3ZB84_RAT	-2.04E-01	NA	3.08	mirnaUID1886	let-7	let-7	rno	nve-miR-2031-5p	rno-let-7a	TGAGGTAGTAGGTTGTATAGTT	TGAGGTAGTAGGTTGTATAGTT	0	0	0
rno-let-7a-5p	1372800_at	ENSMUSG00000041420	Meis3	Meis3	-2.03E-01	NA	6.55	mirnaUID1886	let-7	let-7	rno	nve-miR-2031-5p	rno-let-7a	TGAGGTAGTAGGTTGTATAGTT	TGAGGTAGTAGGTTGTATAGTT	0	0	0
rno-let-7a-5p	1385302_at	ENSMUSG00000061666	Gdpd1	Gdpd1	-2.01E-01	NA	3.75	mirnaUID1886	let-7	let-7	rno	nve-miR-2031-5p	rno-let-7a	TGAGGTAGTAGGTTGTATAGTT	TGAGGTAGTAGGTTGTATAGTT	0	0	0
rno-let-7a-5p	1397874_at	ENSMUSG00000044847	Lsm11	Lsm11	-2.01E-01	NA	6.34	mirnaUID1886	let-7	let-7	rno	nve-miR-2031-5p	rno-let-7a	TGAGGTAGTAGGTTGTATAGTT	TGAGGTAGTAGGTTGTATAGTT	0	0	0
rno-let-7a-5p	1372375_at	ENSMUSG00000026289	Atg16l1	Atg16l1	-1.99E-01	NA	7.75	mirnaUID1886	let-7	let-7	rno	nve-miR-2031-5p	rno-let-7a	TGAGGTAGTAGGTTGTATAGTT	TGAGGTAGTAGGTTGTATAGTT	0	0	0
rno-let-7a-5p	1396096_at	ENSMUSG00000026110	Mgat4a	Mgat4a	-1.98E-01	NA	3.73	mirnaUID1886	let-7	let-7	rno	nve-miR-2031-5p	rno-let-7a	TGAGGTAGTAGGTTGTATAGTT	TGAGGTAGTAGGTTGTATAGTT	0	0	0
rno-let-7a-5p	1384485_at	ENSMUSG00000028909	Ptpru	Ptpru	-1.95E-01	NA	6.01	mirnaUID1886	let-7	let-7	rno	nve-miR-2031-5p	rno-let-7a	TGAGGTAGTAGGTTGTATAGTT	TGAGGTAGTAGGTTGTATAGTT	0	0	0
rno-let-7a-5p	1373014_at	ENSMUSG00000071649	B3gat3	B3gat3	-1.93E-01	NA	7.22	mirnaUID1886	let-7	let-7	rno	nve-miR-2031-5p	rno-let-7a	TGAGGTAGTAGGTTGTATAGTT	TGAGGTAGTAGGTTGTATAGTT	0	0	0
rno-let-7a-5p	1369314_at	ENSMUSG00000029337	Fgf5	Fgf5	-1.90E-01	NA	3.56	mirnaUID1886	let-7	let-7	rno	nve-miR-2031-5p	rno-let-7a	TGAGGTAGTAGGTTGTATAGTT	TGAGGTAGTAGGTTGTATAGTT	0	0	0
rno-let-7a-5p	1383433_at	ENSMUSG00000042155	Klhl23	Klhl23	-1.89E-01	NA	10.3	mirnaUID1886	let-7	let-7	rno	nve-miR-2031-5p	rno-let-7a	TGAGGTAGTAGGTTGTATAGTT	TGAGGTAGTAGGTTGTATAGTT	0	0	0
rno-let-7a-5p	1376418_a_at	ENSMUSG00000037851	Iars	Iars	-1.87E-01	NA	9.38	mirnaUID1886	let-7	let-7	rno	nve-miR-2031-5p	rno-let-7a	TGAGGTAGTAGGTTGTATAGTT	TGAGGTAGTAGGTTGTATAGTT	0	0	0
rno-let-7a-5p	1398452_at	ENSMUSG00000036282	Naa30	Nat12	-1.87E-01	NA	5.38	mirnaUID1886	let-7	let-7	rno	nve-miR-2031-5p	rno-let-7a	TGAGGTAGTAGGTTGTATAGTT	TGAGGTAGTAGGTTGTATAGTT	0	0	0
rno-let-7a-5p	1394548_at	ENSMUSG00000020183	Cpm	Cpm	-1.87E-01	NA	3.9	mirnaUID1886	let-7	let-7	rno	nve-miR-2031-5p	rno-let-7a	TGAGGTAGTAGGTTGTATAGTT	TGAGGTAGTAGGTTGTATAGTT	0	0	0
rno-let-7a-5p	1390328_at	ENSMUSG00000030104	Edem1	Edem1	-1.85E-01	NA	3.14	mirnaUID1886	let-7	let-7	rno	nve-miR-2031-5p	rno-let-7a	TGAGGTAGTAGGTTGTATAGTT	TGAGGTAGTAGGTTGTATAGTT	0	0	0
rno-let-7a-5p	1386577_at	ENSMUSG00000042155	Klhl23	Klhl23	-1.78E-01	NA	7.84	mirnaUID1886	let-7	let-7	rno	nve-miR-2031-5p	rno-let-7a	TGAGGTAGTAGGTTGTATAGTT	TGAGGTAGTAGGTTGTATAGTT	0	0	0
rno-let-7a-5p	1394297_at	ENSMUSG00000042448	Hoxd1	Hoxd1	-1.73E-01	NA	3.01	mirnaUID1886	let-7	let-7	rno	nve-miR-2031-5p	rno-let-7a	TGAGGTAGTAGGTTGTATAGTT	TGAGGTAGTAGGTTGTATAGTT	0	0	0
rno-let-7a-5p	1393196_at	ENSMUSG00000042155	Klhl23	Klhl23	-1.72E-01	NA	7.95	mirnaUID1886	let-7	let-7	rno	nve-miR-2031-5p	rno-let-7a	TGAGGTAGTAGGTTGTATAGTT	TGAGGTAGTAGGTTGTATAGTT	0	0	0
rno-let-7a-5p	1377824_a_at	ENSMUSG00000029814	Igf2bp3	D3ZB84_RAT	-1.72E-01	NA	3.56	mirnaUID1886	let-7	let-7	rno	nve-miR-2031-5p	rno-let-7a	TGAGGTAGTAGGTTGTATAGTT	TGAGGTAGTAGGTTGTATAGTT	0	0	0
rno-let-7a-5p	1398487_at	ENSMUSG00000052534	Pbx1	Pbx1	-1.71E-01	NA	3.17	mirnaUID1886	let-7	let-7	rno	nve-miR-2031-5p	rno-let-7a	TGAGGTAGTAGGTTGTATAGTT	TGAGGTAGTAGGTTGTATAGTT	0	0	0
rno-let-7a-5p	1398174_at	ENSMUSG00000031393	Mecp2	Mecp2	-1.62E-01	NA	3.99	mirnaUID1886	let-7	let-7	rno	nve-miR-2031-5p	rno-let-7a	TGAGGTAGTAGGTTGTATAGTT	TGAGGTAGTAGGTTGTATAGTT	0	0	0
rno-let-7a-5p	1383848_at	ENSMUSG00000035283	Adrb1	Adrb1	-1.60E-01	NA	7.97	mirnaUID1886	let-7	let-7	rno	nve-miR-2031-5p	rno-let-7a	TGAGGTAGTAGGTTGTATAGTT	TGAGGTAGTAGGTTGTATAGTT	0	0	0
rno-let-7a-5p	1369277_at	ENSMUSG00000031393	Mecp2	Mecp2	-1.59E-01	NA	5.24	mirnaUID1886	let-7	let-7	rno	nve-miR-2031-5p	rno-let-7a	TGAGGTAGTAGGTTGTATAGTT	TGAGGTAGTAGGTTGTATAGTT	0	0	0
rno-let-7a-5p	1387425_at	ENSMUSG00000024897	Apba1	Apba1	-1.58E-01	NA	3.46	mirnaUID1886	let-7	let-7	rno	nve-miR-2031-5p	rno-let-7a	TGAGGTAGTAGGTTGTATAGTT	TGAGGTAGTAGGTTGTATAGTT	0	0	0
rno-let-7a-5p	1373962_at	ENSMUSG00000000804	Usp32	Usp32	-1.52E-01	NA	7.11	mirnaUID1886	let-7	let-7	rno	nve-miR-2031-5p	rno-let-7a	TGAGGTAGTAGGTTGTATAGTT	TGAGGTAGTAGGTTGTATAGTT	0	0	0
rno-let-7a-5p	1375574_at	ENSMUSG00000020740	Gga3	Gga3	-1.47E-01	NA	6.17	mirnaUID1886	let-7	let-7	rno	nve-miR-2031-5p	rno-let-7a	TGAGGTAGTAGGTTGTATAGTT	TGAGGTAGTAGGTTGTATAGTT	0	0	0
rno-let-7a-5p	1387342_at	ENSMUSG00000068523	Gng5	LOC100360499	-1.43E-01	NA	11.7	mirnaUID1886	let-7	let-7	rno	nve-miR-2031-5p	rno-let-7a	TGAGGTAGTAGGTTGTATAGTT	TGAGGTAGTAGGTTGTATAGTT	0	0	0
rno-let-7a-5p	1378246_at	ENSMUSG00000038582	Pptc7	Pptc7	-1.37E-01	NA	5.71	mirnaUID1886	let-7	let-7	rno	nve-miR-2031-5p	rno-let-7a	TGAGGTAGTAGGTTGTATAGTT	TGAGGTAGTAGGTTGTATAGTT	0	0	0
rno-let-7a-5p	1389432_at	ENSMUSG00000034673	Pbx2	Pbx2	-1.35E-01	NA	8.17	mirnaUID1886	let-7	let-7	rno	nve-miR-2031-5p	rno-let-7a	TGAGGTAGTAGGTTGTATAGTT	TGAGGTAGTAGGTTGTATAGTT	0	0	0
rno-let-7a-5p	1378763_at	ENSMUSG00000031937	2200002K05Rik	LOC500947	-1.33E-01	NA	4.26	mirnaUID1886	let-7	let-7	rno	nve-miR-2031-5p	rno-let-7a	TGAGGTAGTAGGTTGTATAGTT	TGAGGTAGTAGGTTGTATAGTT	0	0	0
rno-let-7a-5p	1386611_at	ENSMUSG00000062901	Klhl24	Klhl24	-1.29E-01	NA	8.26	mirnaUID1886	let-7	let-7	rno	nve-miR-2031-5p	rno-let-7a	TGAGGTAGTAGGTTGTATAGTT	TGAGGTAGTAGGTTGTATAGTT	0	0	0
rno-let-7a-5p	1382478_at	ENSMUSG00000062098	Btbd3	Btbd3	-1.24E-01	NA	3.99	mirnaUID1886	let-7	let-7	rno	nve-miR-2031-5p	rno-let-7a	TGAGGTAGTAGGTTGTATAGTT	TGAGGTAGTAGGTTGTATAGTT	0	0	0
rno-let-7a-5p	1371141_at	ENSMUSG00000023912	Slc25a27	Slc25a27	-1.24E-01	NA	3.77	mirnaUID1886	let-7	let-7	rno	nve-miR-2031-5p	rno-let-7a	TGAGGTAGTAGGTTGTATAGTT	TGAGGTAGTAGGTTGTATAGTT	0	0	0
rno-let-7a-5p	1394985_at	ENSMUSG00000036499	Eea1	Eea1	-1.22E-01	NA	6.05	mirnaUID1886	let-7	let-7	rno	nve-miR-2031-5p	rno-let-7a	TGAGGTAGTAGGTTGTATAGTT	TGAGGTAGTAGGTTGTATAGTT	0	0	0
rno-let-7a-5p	1373157_at	ENSMUSG00000059263	Usp47	Usp47	-1.09E-01	NA	6.91	mirnaUID1886	let-7	let-7	rno	nve-miR-2031-5p	rno-let-7a	TGAGGTAGTAGGTTGTATAGTT	TGAGGTAGTAGGTTGTATAGTT	0	0	0
rno-let-7a-5p	1388674_at	ENSMUSG00000023067	Cdkn1a	Cdkn1a	-1.07E-01	NA	8.43	mirnaUID1886	let-7	let-7	rno	nve-miR-2031-5p	rno-let-7a	TGAGGTAGTAGGTTGTATAGTT	TGAGGTAGTAGGTTGTATAGTT	0	0	0
rno-let-7a-5p	1392474_at	ENSMUSG00000004798	Ulk2	D3Z9J7_RAT	-1.06E-01	NA	8.18	mirnaUID1886	let-7	let-7	rno	nve-miR-2031-5p	rno-let-7a	TGAGGTAGTAGGTTGTATAGTT	TGAGGTAGTAGGTTGTATAGTT	0	0	0
rno-let-7a-5p	1376815_at	ENSMUSG00000038143	Stox2	Stox2	-1.06E-01	NA	3.37	mirnaUID1886	let-7	let-7	rno	nve-miR-2031-5p	rno-let-7a	TGAGGTAGTAGGTTGTATAGTT	TGAGGTAGTAGGTTGTATAGTT	0	0	0
rno-let-7a-5p	1391932_at	ENSMUSG00000044313	Mab21l3	RGD1308694	-1.06E-01	NA	4.33	mirnaUID1886	let-7	let-7	rno	nve-miR-2031-5p	rno-let-7a	TGAGGTAGTAGGTTGTATAGTT	TGAGGTAGTAGGTTGTATAGTT	0	0	0
rno-let-7a-5p	1371116_at	ENSMUSG00000022887	Masp1	Masp1	-1.05E-01	NA	3.73	mirnaUID1886	let-7	let-7	rno	nve-miR-2031-5p	rno-let-7a	TGAGGTAGTAGGTTGTATAGTT	TGAGGTAGTAGGTTGTATAGTT	0	0	0
rno-let-7a-5p	1378536_at	ENSMUSG00000028572	Hook1	Hook1	-8.80E-02	NA	7.12	mirnaUID1886	let-7	let-7	rno	nve-miR-2031-5p	rno-let-7a	TGAGGTAGTAGGTTGTATAGTT	TGAGGTAGTAGGTTGTATAGTT	0	0	0
rno-let-7a-5p	1393503_at	ENSMUSG00000047030	Spata2	Spata2	-8.46E-02	NA	4.65	mirnaUID1886	let-7	let-7	rno	nve-miR-2031-5p	rno-let-7a	TGAGGTAGTAGGTTGTATAGTT	TGAGGTAGTAGGTTGTATAGTT	0	0	0
rno-let-7a-5p	1374564_at	ENSMUSG00000004947	Dtx2	Dtx2	-8.05E-02	NA	6.06	mirnaUID1886	let-7	let-7	rno	nve-miR-2031-5p	rno-let-7a	TGAGGTAGTAGGTTGTATAGTT	TGAGGTAGTAGGTTGTATAGTT	0	0	0
rno-let-7a-5p	1368074_at	ENSMUSG00000028671	Gale	Gale	-8.03E-02	NA	6.1	mirnaUID1886	let-7	let-7	rno	nve-miR-2031-5p	rno-let-7a	TGAGGTAGTAGGTTGTATAGTT	TGAGGTAGTAGGTTGTATAGTT	0	0	0
rno-let-7a-5p	1368065_at	ENSMUSG00000019433	Gipc1	Gipc1	-7.66E-02	NA	6.38	mirnaUID1886	let-7	let-7	rno	nve-miR-2031-5p	rno-let-7a	TGAGGTAGTAGGTTGTATAGTT	TGAGGTAGTAGGTTGTATAGTT	0	0	0
rno-let-7a-5p	1372709_at	ENSMUSG00000020650	Bcap29	Bcap29	-7.64E-02	NA	9.55	mirnaUID1886	let-7	let-7	rno	nve-miR-2031-5p	rno-let-7a	TGAGGTAGTAGGTTGTATAGTT	TGAGGTAGTAGGTTGTATAGTT	0	0	0
rno-let-7a-5p	1371047_at	ENSMUSG00000039728	Slc6a5	SC6A5_RAT	-7.58E-02	NA	3.82	mirnaUID1886	let-7	let-7	rno	nve-miR-2031-5p	rno-let-7a	TGAGGTAGTAGGTTGTATAGTT	TGAGGTAGTAGGTTGTATAGTT	0	0	0
rno-let-7a-5p	1388178_at	ENSMUSG00000027678	Ncoa3	Ncoa3	-5.97E-02	NA	6.3	mirnaUID1886	let-7	let-7	rno	nve-miR-2031-5p	rno-let-7a	TGAGGTAGTAGGTTGTATAGTT	TGAGGTAGTAGGTTGTATAGTT	0	0	0
rno-let-7a-5p	1389543_at	ENSMUSG00000022887	Masp1	Masp1	-5.51E-02	NA	9.18	mirnaUID1886	let-7	let-7	rno	nve-miR-2031-5p	rno-let-7a	TGAGGTAGTAGGTTGTATAGTT	TGAGGTAGTAGGTTGTATAGTT	0	0	0
rno-let-7a-5p	1383088_at	ENSMUSG00000030725	Lipt2	Lipt2	-5.50E-02	NA	7.47	mirnaUID1886	let-7	let-7	rno	nve-miR-2031-5p	rno-let-7a	TGAGGTAGTAGGTTGTATAGTT	TGAGGTAGTAGGTTGTATAGTT	0	0	0
rno-let-7a-5p	1374827_at	ENSMUSG00000039308	Ndst2	Ndst2	-4.33E-02	NA	7.54	mirnaUID1886	let-7	let-7	rno	nve-miR-2031-5p	rno-let-7a	TGAGGTAGTAGGTTGTATAGTT	TGAGGTAGTAGGTTGTATAGTT	0	0	0
rno-let-7a-5p	1395132_at	ENSMUSG00000019820	Utrn	Utrn	-4.25E-02	NA	6.25	mirnaUID1886	let-7	let-7	rno	nve-miR-2031-5p	rno-let-7a	TGAGGTAGTAGGTTGTATAGTT	TGAGGTAGTAGGTTGTATAGTT	0	0	0
rno-let-7a-5p	1398332_at	ENSMUSG00000026181	Ppm1f	Ppm1f	-2.88E-02	NA	7.61	mirnaUID1886	let-7	let-7	rno	nve-miR-2031-5p	rno-let-7a	TGAGGTAGTAGGTTGTATAGTT	TGAGGTAGTAGGTTGTATAGTT	0	0	0
rno-let-7a-5p	1385814_at	ENSMUSG00000020700	Map3k3	Map3k3	-2.44E-02	NA	4.28	mirnaUID1886	let-7	let-7	rno	nve-miR-2031-5p	rno-let-7a	TGAGGTAGTAGGTTGTATAGTT	TGAGGTAGTAGGTTGTATAGTT	0	0	0
rno-let-7a-5p	1369219_at	ENSMUSG00000029287	Tgfbr3	Tgfbr3	-1.73E-02	NA	5.25	mirnaUID1886	let-7	let-7	rno	nve-miR-2031-5p	rno-let-7a	TGAGGTAGTAGGTTGTATAGTT	TGAGGTAGTAGGTTGTATAGTT	0	0	0
rno-let-7a-5p	1387001_at	ENSMUSG00000004451	Ralb	Ralb	-1.45E-02	NA	7.82	mirnaUID1886	let-7	let-7	rno	nve-miR-2031-5p	rno-let-7a	TGAGGTAGTAGGTTGTATAGTT	TGAGGTAGTAGGTTGTATAGTT	0	0	0
rno-let-7a-5p	1397200_at	ENSMUSG00000063870	Chd4	Chd4	-9.33E-03	NA	7.12	mirnaUID1886	let-7	let-7	rno	nve-miR-2031-5p	rno-let-7a	TGAGGTAGTAGGTTGTATAGTT	TGAGGTAGTAGGTTGTATAGTT	0	0	0
rno-let-7a-5p	1371252_at	ENSMUSG00000038037	Socs1	Socs1	-8.74E-03	NA	3.69	mirnaUID1886	let-7	let-7	rno	nve-miR-2031-5p	rno-let-7a	TGAGGTAGTAGGTTGTATAGTT	TGAGGTAGTAGGTTGTATAGTT	0	0	0
rno-let-7a-5p	1369819_at	ENSMUSG00000032589	Bsn	Bsn	-1.05E-03	NA	4.22	mirnaUID1886	let-7	let-7	rno	nve-miR-2031-5p	rno-let-7a	TGAGGTAGTAGGTTGTATAGTT	TGAGGTAGTAGGTTGTATAGTT	0	0	0
rno-let-7a-5p	1379067_at	ENSMUSG00000020740	Gga3	Gga3	2.91E-03	NA	6.72	mirnaUID1886	let-7	let-7	rno	nve-miR-2031-5p	rno-let-7a	TGAGGTAGTAGGTTGTATAGTT	TGAGGTAGTAGGTTGTATAGTT	0	0	0
rno-let-7a-5p	1371522_at	ENSMUSG00000040007	Bahd1	Bahd1	8.58E-03	NA	6.61	mirnaUID1886	let-7	let-7	rno	nve-miR-2031-5p	rno-let-7a	TGAGGTAGTAGGTTGTATAGTT	TGAGGTAGTAGGTTGTATAGTT	0	0	0
rno-let-7a-5p	1394483_at	ENSMUSG00000022894	Adamts5	Adamts5	1.24E-02	NA	7.45	mirnaUID1886	let-7	let-7	rno	nve-miR-2031-5p	rno-let-7a	TGAGGTAGTAGGTTGTATAGTT	TGAGGTAGTAGGTTGTATAGTT	0	0	0
rno-let-7a-5p	1389070_at	ENSMUSG00000033014	Trim33	Trim33	1.56E-02	NA	7.66	mirnaUID1886	let-7	let-7	rno	nve-miR-2031-5p	rno-let-7a	TGAGGTAGTAGGTTGTATAGTT	TGAGGTAGTAGGTTGTATAGTT	0	0	0
rno-let-7a-5p	1382046_at	ENSMUSG00000020700	Map3k3	Map3k3	1.92E-02	NA	8.55	mirnaUID1886	let-7	let-7	rno	nve-miR-2031-5p	rno-let-7a	TGAGGTAGTAGGTTGTATAGTT	TGAGGTAGTAGGTTGTATAGTT	0	0	0
rno-let-7a-5p	1387391_at	ENSMUSG00000023067	Cdkn1a	Cdkn1a	2.78E-02	NA	6.26	mirnaUID1886	let-7	let-7	rno	nve-miR-2031-5p	rno-let-7a	TGAGGTAGTAGGTTGTATAGTT	TGAGGTAGTAGGTTGTATAGTT	0	0	0
rno-let-7a-5p	1378798_at	ENSMUSG00000038143	Stox2	Stox2	2.91E-02	NA	2.99	mirnaUID1886	let-7	let-7	rno	nve-miR-2031-5p	rno-let-7a	TGAGGTAGTAGGTTGTATAGTT	TGAGGTAGTAGGTTGTATAGTT	0	0	0
rno-let-7a-5p	1393202_a_at	ENSMUSG00000029814	Igf2bp3	D3ZB84_RAT	3.10E-02	NA	4.1	mirnaUID1886	let-7	let-7	rno	nve-miR-2031-5p	rno-let-7a	TGAGGTAGTAGGTTGTATAGTT	TGAGGTAGTAGGTTGTATAGTT	0	0	0
rno-let-7a-5p	1383586_at	ENSMUSG00000007656	Arpp19	LOC100360828	3.13E-02	NA	8.42	mirnaUID1886	let-7	let-7	rno	nve-miR-2031-5p	rno-let-7a	TGAGGTAGTAGGTTGTATAGTT	TGAGGTAGTAGGTTGTATAGTT	0	0	0
rno-let-7a-5p	1368871_at	ENSMUSG00000021754	Map3k1	Map3k1	3.73E-02	NA	7.22	mirnaUID1886	let-7	let-7	rno	nve-miR-2031-5p	rno-let-7a	TGAGGTAGTAGGTTGTATAGTT	TGAGGTAGTAGGTTGTATAGTT	0	0	0
rno-let-7a-5p	1387838_at	ENSMUSG00000022991	Lalba	Lalba	3.85E-02	NA	3.82	mirnaUID1886	let-7	let-7	rno	nve-miR-2031-5p	rno-let-7a	TGAGGTAGTAGGTTGTATAGTT	TGAGGTAGTAGGTTGTATAGTT	0	0	0
rno-let-7a-5p	1374192_at	ENSMUSG00000032589	Bsn	Bsn	3.98E-02	NA	3.99	mirnaUID1886	let-7	let-7	rno	nve-miR-2031-5p	rno-let-7a	TGAGGTAGTAGGTTGTATAGTT	TGAGGTAGTAGGTTGTATAGTT	0	0	0
rno-let-7a-5p	1390921_at	ENSMUSG00000039210	Gpatch2	Gpatc2	4.73E-02	NA	5.03	mirnaUID1886	let-7	let-7	rno	nve-miR-2031-5p	rno-let-7a	TGAGGTAGTAGGTTGTATAGTT	TGAGGTAGTAGGTTGTATAGTT	0	0	0
rno-let-7a-5p	1379829_at	ENSMUSG00000028647	Mycbp	LOC100361133	4.78E-02	NA	7.51	mirnaUID1886	let-7	let-7	rno	nve-miR-2031-5p	rno-let-7a	TGAGGTAGTAGGTTGTATAGTT	TGAGGTAGTAGGTTGTATAGTT	0	0	0
rno-let-7a-5p	1395148_at	ENSMUSG00000028399	Ptprd	F1LM72_RAT	4.82E-02	NA	4.45	mirnaUID1886	let-7	let-7	rno	nve-miR-2031-5p	rno-let-7a	TGAGGTAGTAGGTTGTATAGTT	TGAGGTAGTAGGTTGTATAGTT	0	0	0
rno-let-7a-5p	1388580_at	ENSMUSG00000047824	Pygo2	Pygo2	5.62E-02	NA	7.22	mirnaUID1886	let-7	let-7	rno	nve-miR-2031-5p	rno-let-7a	TGAGGTAGTAGGTTGTATAGTT	TGAGGTAGTAGGTTGTATAGTT	0	0	0
rno-let-7a-5p	1379647_at	ENSMUSG00000036292	Gramd1c	Gramd1c	5.71E-02	NA	3.64	mirnaUID1886	let-7	let-7	rno	nve-miR-2031-5p	rno-let-7a	TGAGGTAGTAGGTTGTATAGTT	TGAGGTAGTAGGTTGTATAGTT	0	0	0
rno-let-7a-5p	1368146_at	ENSMUSG00000024190	Dusp1	Dusp1	6.12E-02	NA	9.71	mirnaUID1886	let-7	let-7	rno	nve-miR-2031-5p	rno-let-7a	TGAGGTAGTAGGTTGTATAGTT	TGAGGTAGTAGGTTGTATAGTT	0	0	0
rno-let-7a-5p	1395571_at	ENSMUSG00000033623	Pcgf3	Pcgf3	6.42E-02	NA	5.19	mirnaUID1886	let-7	let-7	rno	nve-miR-2031-5p	rno-let-7a	TGAGGTAGTAGGTTGTATAGTT	TGAGGTAGTAGGTTGTATAGTT	0	0	0
rno-let-7a-5p	1369130_at	ENSMUSG00000027347	Rasgrp1	Rasgrp1	7.08E-02	NA	3.33	mirnaUID1886	let-7	let-7	rno	nve-miR-2031-5p	rno-let-7a	TGAGGTAGTAGGTTGTATAGTT	TGAGGTAGTAGGTTGTATAGTT	0	0	0
rno-let-7a-5p	1398818_at	ENSMUSG00000068523	Gng5	LOC100360499	7.16E-02	NA	5.78	mirnaUID1886	let-7	let-7	rno	nve-miR-2031-5p	rno-let-7a	TGAGGTAGTAGGTTGTATAGTT	TGAGGTAGTAGGTTGTATAGTT	0	0	0
rno-let-7a-5p	1383709_at	ENSMUSG00000036943	Rab8b	Rab8b	7.20E-02	NA	4.73	mirnaUID1886	let-7	let-7	rno	nve-miR-2031-5p	rno-let-7a	TGAGGTAGTAGGTTGTATAGTT	TGAGGTAGTAGGTTGTATAGTT	0	0	0
rno-let-7a-5p	1388002_at	ENSMUSG00000017291	Taok1	Taok1	8.33E-02	NA	6.11	mirnaUID1886	let-7	let-7	rno	nve-miR-2031-5p	rno-let-7a	TGAGGTAGTAGGTTGTATAGTT	TGAGGTAGTAGGTTGTATAGTT	0	0	0
rno-let-7a-5p	1369806_at	ENSMUSG00000035283	Adrb1	Adrb1	8.34E-02	NA	4	mirnaUID1886	let-7	let-7	rno	nve-miR-2031-5p	rno-let-7a	TGAGGTAGTAGGTTGTATAGTT	TGAGGTAGTAGGTTGTATAGTT	0	0	0
rno-let-7a-5p	1397867_at	ENSMUSG00000061603	Akap6	Akap6	8.90E-02	NA	5.33	mirnaUID1886	let-7	let-7	rno	nve-miR-2031-5p	rno-let-7a	TGAGGTAGTAGGTTGTATAGTT	TGAGGTAGTAGGTTGTATAGTT	0	0	0
rno-let-7a-5p	1373290_at	ENSMUSG00000029687	Ezh2	Ezh2	9.66E-02	NA	5.31	mirnaUID1886	let-7	let-7	rno	nve-miR-2031-5p	rno-let-7a	TGAGGTAGTAGGTTGTATAGTT	TGAGGTAGTAGGTTGTATAGTT	0	0	0
rno-let-7a-5p	1368524_at	ENSMUSG00000058975	Kcnc1	Kcnc1	9.68E-02	NA	3.47	mirnaUID1886	let-7	let-7	rno	nve-miR-2031-5p	rno-let-7a	TGAGGTAGTAGGTTGTATAGTT	TGAGGTAGTAGGTTGTATAGTT	0	0	0
rno-let-7a-5p	1389558_at	ENSMUSG00000042742	B630005N14Rik	LOC500034	1.01E-01	NA	8.19	mirnaUID1886	let-7	let-7	rno	nve-miR-2031-5p	rno-let-7a	TGAGGTAGTAGGTTGTATAGTT	TGAGGTAGTAGGTTGTATAGTT	0	0	0
rno-let-7a-5p	1392478_at	ENSMUSG00000032549	Rab6b	Rab6b	1.02E-01	NA	4.01	mirnaUID1886	let-7	let-7	rno	nve-miR-2031-5p	rno-let-7a	TGAGGTAGTAGGTTGTATAGTT	TGAGGTAGTAGGTTGTATAGTT	0	0	0
rno-let-7a-5p	1390394_at	ENSMUSG00000042742	B630005N14Rik	LOC500034	1.09E-01	NA	7.59	mirnaUID1886	let-7	let-7	rno	nve-miR-2031-5p	rno-let-7a	TGAGGTAGTAGGTTGTATAGTT	TGAGGTAGTAGGTTGTATAGTT	0	0	0
rno-let-7a-5p	1396266_at	ENSMUSG00000026181	Ppm1f	Ppm1f	1.10E-01	NA	4.05	mirnaUID1886	let-7	let-7	rno	nve-miR-2031-5p	rno-let-7a	TGAGGTAGTAGGTTGTATAGTT	TGAGGTAGTAGGTTGTATAGTT	0	0	0
rno-let-7a-5p	1369253_at	ENSMUSG00000020393	Kremen1	Kremen1	1.20E-01	NA	3.86	mirnaUID1886	let-7	let-7	rno	nve-miR-2031-5p	rno-let-7a	TGAGGTAGTAGGTTGTATAGTT	TGAGGTAGTAGGTTGTATAGTT	0	0	0
rno-let-7a-5p	1392040_at	ENSMUSG00000027959	Sass6	Sass6	1.33E-01	NA	4.73	mirnaUID1886	let-7	let-7	rno	nve-miR-2031-5p	rno-let-7a	TGAGGTAGTAGGTTGTATAGTT	TGAGGTAGTAGGTTGTATAGTT	0	0	0
rno-let-7a-5p	1369129_at	ENSMUSG00000027347	Rasgrp1	Rasgrp1	1.34E-01	NA	3.82	mirnaUID1886	let-7	let-7	rno	nve-miR-2031-5p	rno-let-7a	TGAGGTAGTAGGTTGTATAGTT	TGAGGTAGTAGGTTGTATAGTT	0	0	0
rno-let-7a-5p	1392385_at	ENSMUSG00000027678	Ncoa3	Ncoa3	1.35E-01	NA	7.89	mirnaUID1886	let-7	let-7	rno	nve-miR-2031-5p	rno-let-7a	TGAGGTAGTAGGTTGTATAGTT	TGAGGTAGTAGGTTGTATAGTT	0	0	0
rno-let-7a-5p	1393502_at	ENSMUSG00000031951	Tmem231	Tmem231	1.37E-01	NA	5.97	mirnaUID1886	let-7	let-7	rno	nve-miR-2031-5p	rno-let-7a	TGAGGTAGTAGGTTGTATAGTT	TGAGGTAGTAGGTTGTATAGTT	0	0	0
rno-let-7a-5p	1383825_at	ENSMUSG00000032050	Rdx	D4A5L5_RAT	1.44E-01	NA	8.69	mirnaUID1886	let-7	let-7	rno	nve-miR-2031-5p	rno-let-7a	TGAGGTAGTAGGTTGTATAGTT	TGAGGTAGTAGGTTGTATAGTT	0	0	0
rno-let-7a-5p	1383894_at	ENSMUSG00000035992	Fnip1	F1LUD4_RAT	1.54E-01	NA	7.35	mirnaUID1886	let-7	let-7	rno	nve-miR-2031-5p	rno-let-7a	TGAGGTAGTAGGTTGTATAGTT	TGAGGTAGTAGGTTGTATAGTT	0	0	0
rno-let-7a-5p	1368429_at	ENSMUSG00000047242	Taf9b	Taf9b	1.58E-01	NA	5.89	mirnaUID1886	let-7	let-7	rno	nve-miR-2031-5p	rno-let-7a	TGAGGTAGTAGGTTGTATAGTT	TGAGGTAGTAGGTTGTATAGTT	0	0	0
rno-let-7a-5p	1389590_at	ENSMUSG00000043019	Edem3	Edem3	1.61E-01	NA	8.36	mirnaUID1886	let-7	let-7	rno	nve-miR-2031-5p	rno-let-7a	TGAGGTAGTAGGTTGTATAGTT	TGAGGTAGTAGGTTGTATAGTT	0	0	0
rno-let-7a-5p	1395781_at	ENSMUSG00000028654	Mycl1	Mycl1	1.67E-01	NA	4.72	mirnaUID1886	let-7	let-7	rno	nve-miR-2031-5p	rno-let-7a	TGAGGTAGTAGGTTGTATAGTT	TGAGGTAGTAGGTTGTATAGTT	0	0	0
rno-let-7a-5p	1373339_at	ENSMUSG00000037353	Letmd1	RGD1310591	1.69E-01	NA	6.64	mirnaUID1886	let-7	let-7	rno	nve-miR-2031-5p	rno-let-7a	TGAGGTAGTAGGTTGTATAGTT	TGAGGTAGTAGGTTGTATAGTT	0	0	0
rno-let-7a-5p	1368147_at	ENSMUSG00000024190	Dusp1	Dusp1	1.73E-01	NA	5.14	mirnaUID1886	let-7	let-7	rno	nve-miR-2031-5p	rno-let-7a	TGAGGTAGTAGGTTGTATAGTT	TGAGGTAGTAGGTTGTATAGTT	0	0	0
rno-let-7a-5p	1369115_at	ENSMUSG00000045730	Adrb2	Adrb2	2.05E-01	NA	5.43	mirnaUID1886	let-7	let-7	rno	nve-miR-2031-5p	rno-let-7a	TGAGGTAGTAGGTTGTATAGTT	TGAGGTAGTAGGTTGTATAGTT	0	0	0
rno-let-7a-5p	1384084_at	ENSMUSG00000024970	AI846148	D4AED1_RAT	2.06E-01	NA	5.17	mirnaUID1886	let-7	let-7	rno	nve-miR-2031-5p	rno-let-7a	TGAGGTAGTAGGTTGTATAGTT	TGAGGTAGTAGGTTGTATAGTT	0	0	0
rno-let-7a-5p	1395248_at	ENSMUSG00000030104	Edem1	Edem1	2.14E-01	NA	3.63	mirnaUID1886	let-7	let-7	rno	nve-miR-2031-5p	rno-let-7a	TGAGGTAGTAGGTTGTATAGTT	TGAGGTAGTAGGTTGTATAGTT	0	0	0
rno-let-7a-5p	1383724_at	ENSMUSG00000040151	Hs2st1	Hs2st1	2.20E-01	NA	5.57	mirnaUID1886	let-7	let-7	rno	nve-miR-2031-5p	rno-let-7a	TGAGGTAGTAGGTTGTATAGTT	TGAGGTAGTAGGTTGTATAGTT	0	0	0
rno-let-7a-5p	1377729_at	ENSMUSG00000032262	Elovl4	D4ACH5_RAT	2.22E-01	NA	3.76	mirnaUID1886	let-7	let-7	rno	nve-miR-2031-5p	rno-let-7a	TGAGGTAGTAGGTTGTATAGTT	TGAGGTAGTAGGTTGTATAGTT	0	0	0
rno-let-7a-5p	1382643_at	ENSMUSG00000027534	Snx16	Snx16	2.37E-01	NA	7.67	mirnaUID1886	let-7	let-7	rno	nve-miR-2031-5p	rno-let-7a	TGAGGTAGTAGGTTGTATAGTT	TGAGGTAGTAGGTTGTATAGTT	0	0	0
rno-let-7a-5p	1383714_at	ENSMUSG00000041935	AW549877	RGD1305938	2.39E-01	NA	7.86	mirnaUID1886	let-7	let-7	rno	nve-miR-2031-5p	rno-let-7a	TGAGGTAGTAGGTTGTATAGTT	TGAGGTAGTAGGTTGTATAGTT	0	0	0
rno-let-7a-5p	1370357_at	ENSMUSG00000005802	Slc30a4	Slc30a4	2.47E-01	NA	7.34	mirnaUID1886	let-7	let-7	rno	nve-miR-2031-5p	rno-let-7a	TGAGGTAGTAGGTTGTATAGTT	TGAGGTAGTAGGTTGTATAGTT	0	0	0
rno-let-7a-5p	1372480_at	ENSMUSG00000060206	Zfp462	Zfp462	2.49E-01	NA	6.45	mirnaUID1886	let-7	let-7	rno	nve-miR-2031-5p	rno-let-7a	TGAGGTAGTAGGTTGTATAGTT	TGAGGTAGTAGGTTGTATAGTT	0	0	0
rno-let-7a-5p	1391347_at	ENSMUSG00000036943	Rab8b	Rab8b	2.51E-01	NA	7.99	mirnaUID1886	let-7	let-7	rno	nve-miR-2031-5p	rno-let-7a	TGAGGTAGTAGGTTGTATAGTT	TGAGGTAGTAGGTTGTATAGTT	0	0	0
rno-let-7a-5p	1393605_at	ENSMUSG00000033721	Vav3	Vav3	2.54E-01	NA	5.55	mirnaUID1886	let-7	let-7	rno	nve-miR-2031-5p	rno-let-7a	TGAGGTAGTAGGTTGTATAGTT	TGAGGTAGTAGGTTGTATAGTT	0	0	0
rno-let-7a-5p	1380909_at	ENSMUSG00000040322	Slc25a24	Slc25a24	2.57E-01	NA	7.04	mirnaUID1886	let-7	let-7	rno	nve-miR-2031-5p	rno-let-7a	TGAGGTAGTAGGTTGTATAGTT	TGAGGTAGTAGGTTGTATAGTT	0	0	0
rno-let-7a-5p	1399105_at	ENSMUSG00000022089	Bin3	Bin3	2.60E-01	NA	7.11	mirnaUID1886	let-7	let-7	rno	nve-miR-2031-5p	rno-let-7a	TGAGGTAGTAGGTTGTATAGTT	TGAGGTAGTAGGTTGTATAGTT	0	0	0
rno-let-7a-5p	1388554_at	ENSMUSG00000051223	Bzw1	Bzw1	2.65E-01	NA	8.55	mirnaUID1886	let-7	let-7	rno	nve-miR-2031-5p	rno-let-7a	TGAGGTAGTAGGTTGTATAGTT	TGAGGTAGTAGGTTGTATAGTT	0	0	0
rno-let-7a-5p	1382101_at	ENSMUSG00000040151	Hs2st1	Hs2st1	2.66E-01	NA	7.19	mirnaUID1886	let-7	let-7	rno	nve-miR-2031-5p	rno-let-7a	TGAGGTAGTAGGTTGTATAGTT	TGAGGTAGTAGGTTGTATAGTT	0	0	0
rno-let-7a-5p	1385154_at	ENSMUSG00000021203	Otub2	Otub2	2.75E-01	NA	4.88	mirnaUID1886	let-7	let-7	rno	nve-miR-2031-5p	rno-let-7a	TGAGGTAGTAGGTTGTATAGTT	TGAGGTAGTAGGTTGTATAGTT	0	0	0
rno-let-7a-5p	1384186_at	ENSMUSG00000030104	Edem1	Edem1	2.76E-01	NA	4.87	mirnaUID1886	let-7	let-7	rno	nve-miR-2031-5p	rno-let-7a	TGAGGTAGTAGGTTGTATAGTT	TGAGGTAGTAGGTTGTATAGTT	0	0	0
rno-let-7a-5p	1391656_at	ENSMUSG00000020183	Cpm	Cpm	2.89E-01	NA	4.43	mirnaUID1886	let-7	let-7	rno	nve-miR-2031-5p	rno-let-7a	TGAGGTAGTAGGTTGTATAGTT	TGAGGTAGTAGGTTGTATAGTT	0	0	0
rno-let-7a-5p	1394160_at	ENSMUSG00000024754	Tmem2	Tmem2	2.92E-01	NA	6.04	mirnaUID1886	let-7	let-7	rno	nve-miR-2031-5p	rno-let-7a	TGAGGTAGTAGGTTGTATAGTT	TGAGGTAGTAGGTTGTATAGTT	0	0	0
rno-let-7a-5p	1388632_at	ENSMUSG00000032549	Rab6b	Rab6b	2.93E-01	NA	4.59	mirnaUID1886	let-7	let-7	rno	nve-miR-2031-5p	rno-let-7a	TGAGGTAGTAGGTTGTATAGTT	TGAGGTAGTAGGTTGTATAGTT	0	0	0
rno-let-7a-5p	1381215_at	ENSMUSG00000063160	Numbl	Numbl	2.96E-01	NA	5.59	mirnaUID1886	let-7	let-7	rno	nve-miR-2031-5p	rno-let-7a	TGAGGTAGTAGGTTGTATAGTT	TGAGGTAGTAGGTTGTATAGTT	0	0	0
rno-let-7a-5p	1383374_at	ENSMUSG00000000420	Galnt1	Galnt1	2.99E-01	NA	7.83	mirnaUID1886	let-7	let-7	rno	nve-miR-2031-5p	rno-let-7a	TGAGGTAGTAGGTTGTATAGTT	TGAGGTAGTAGGTTGTATAGTT	0	0	0
rno-let-7a-5p	1369269_at	ENSMUSG00000000420	Galnt1	Galnt1	3.01E-01	NA	6.26	mirnaUID1886	let-7	let-7	rno	nve-miR-2031-5p	rno-let-7a	TGAGGTAGTAGGTTGTATAGTT	TGAGGTAGTAGGTTGTATAGTT	0	0	0
rno-let-7a-5p	1374071_at	ENSMUSG00000022434	Fam118a	Fam118a	3.03E-01	NA	7.16	mirnaUID1886	let-7	let-7	rno	nve-miR-2031-5p	rno-let-7a	TGAGGTAGTAGGTTGTATAGTT	TGAGGTAGTAGGTTGTATAGTT	0	0	0
rno-let-7a-5p	1397692_at	ENSMUSG00000071337	Tia1	Tia1	3.06E-01	NA	5.63	mirnaUID1886	let-7	let-7	rno	nve-miR-2031-5p	rno-let-7a	TGAGGTAGTAGGTTGTATAGTT	TGAGGTAGTAGGTTGTATAGTT	0	0	0
rno-let-7a-5p	1379108_at	ENSMUSG00000030465	Psd3	Psd3	3.14E-01	NA	5.04	mirnaUID1886	let-7	let-7	rno	nve-miR-2031-5p	rno-let-7a	TGAGGTAGTAGGTTGTATAGTT	TGAGGTAGTAGGTTGTATAGTT	0	0	0
rno-let-7a-5p	1375034_at	ENSMUSG00000031903	Pla2g15	Pla2g15	3.15E-01	NA	6.15	mirnaUID1886	let-7	let-7	rno	nve-miR-2031-5p	rno-let-7a	TGAGGTAGTAGGTTGTATAGTT	TGAGGTAGTAGGTTGTATAGTT	0	0	0
rno-let-7a-5p	1390526_at	ENSMUSG00000070923	Klhl9	Klhl9	3.17E-01	NA	10.4	mirnaUID1886	let-7	let-7	rno	nve-miR-2031-5p	rno-let-7a	TGAGGTAGTAGGTTGTATAGTT	TGAGGTAGTAGGTTGTATAGTT	0	0	0
rno-let-7a-5p	1375542_at	ENSMUSG00000032050	Rdx	D4A5L5_RAT	3.18E-01	NA	8.44	mirnaUID1886	let-7	let-7	rno	nve-miR-2031-5p	rno-let-7a	TGAGGTAGTAGGTTGTATAGTT	TGAGGTAGTAGGTTGTATAGTT	0	0	0
rno-let-7a-5p	1374750_at	ENSMUSG00000035992	Fnip1	F1LUD4_RAT	3.23E-01	NA	8.95	mirnaUID1886	let-7	let-7	rno	nve-miR-2031-5p	rno-let-7a	TGAGGTAGTAGGTTGTATAGTT	TGAGGTAGTAGGTTGTATAGTT	0	0	0
rno-let-7a-5p	1383548_at	ENSMUSG00000031931	Ankrd49	Ankrd49	3.24E-01	NA	6.72	mirnaUID1886	let-7	let-7	rno	nve-miR-2031-5p	rno-let-7a	TGAGGTAGTAGGTTGTATAGTT	TGAGGTAGTAGGTTGTATAGTT	0	0	0
rno-let-7a-5p	1379377_at	ENSMUSG00000027865	Gdap2	Gdap2	3.29E-01	NA	6.47	mirnaUID1886	let-7	let-7	rno	nve-miR-2031-5p	rno-let-7a	TGAGGTAGTAGGTTGTATAGTT	TGAGGTAGTAGGTTGTATAGTT	0	0	0
rno-let-7a-5p	1393008_at	ENSMUSG00000007656	Arpp19	LOC100360828	3.29E-01	NA	7.81	mirnaUID1886	let-7	let-7	rno	nve-miR-2031-5p	rno-let-7a	TGAGGTAGTAGGTTGTATAGTT	TGAGGTAGTAGGTTGTATAGTT	0	0	0
rno-let-7a-5p	1380638_at	ENSMUSG00000027678	Ncoa3	Ncoa3	3.30E-01	NA	6.12	mirnaUID1886	let-7	let-7	rno	nve-miR-2031-5p	rno-let-7a	TGAGGTAGTAGGTTGTATAGTT	TGAGGTAGTAGGTTGTATAGTT	0	0	0
rno-let-7a-5p	1373160_at	ENSMUSG00000031570	Ppapdc1b	Ppapdc1b	3.32E-01	NA	7.22	mirnaUID1886	let-7	let-7	rno	nve-miR-2031-5p	rno-let-7a	TGAGGTAGTAGGTTGTATAGTT	TGAGGTAGTAGGTTGTATAGTT	0	0	0
rno-let-7a-5p	1399042_at	ENSMUSG00000026280	Atg4b	Atg4b	3.32E-01	NA	6.75	mirnaUID1886	let-7	let-7	rno	nve-miR-2031-5p	rno-let-7a	TGAGGTAGTAGGTTGTATAGTT	TGAGGTAGTAGGTTGTATAGTT	0	0	0
rno-let-7a-5p	1389273_at	ENSMUSG00000026280	Atg4b	Atg4b	3.35E-01	NA	7.42	mirnaUID1886	let-7	let-7	rno	nve-miR-2031-5p	rno-let-7a	TGAGGTAGTAGGTTGTATAGTT	TGAGGTAGTAGGTTGTATAGTT	0	0	0
rno-let-7a-5p	1399045_at	ENSMUSG00000000420	Galnt1	Galnt1	3.35E-01	NA	8.95	mirnaUID1886	let-7	let-7	rno	nve-miR-2031-5p	rno-let-7a	TGAGGTAGTAGGTTGTATAGTT	TGAGGTAGTAGGTTGTATAGTT	0	0	0
rno-let-7a-5p	1373120_at	ENSMUSG00000047030	Spata2	Spata2	3.44E-01	NA	6.42	mirnaUID1886	let-7	let-7	rno	nve-miR-2031-5p	rno-let-7a	TGAGGTAGTAGGTTGTATAGTT	TGAGGTAGTAGGTTGTATAGTT	0	0	0
rno-let-7a-5p	1370963_at	ENSMUSG00000033066	Gas7	Gas7	3.45E-01	NA	7.26	mirnaUID1886	let-7	let-7	rno	nve-miR-2031-5p	rno-let-7a	TGAGGTAGTAGGTTGTATAGTT	TGAGGTAGTAGGTTGTATAGTT	0	0	0
rno-let-7a-5p	1370539_at	ENSMUSG00000036943	Rab8b	Rab8b	3.47E-01	NA	5.74	mirnaUID1886	let-7	let-7	rno	nve-miR-2031-5p	rno-let-7a	TGAGGTAGTAGGTTGTATAGTT	TGAGGTAGTAGGTTGTATAGTT	0	0	0
rno-let-7a-5p	1378287_at	ENSMUSG00000032050	Rdx	D4A5L5_RAT	3.51E-01	NA	8.14	mirnaUID1886	let-7	let-7	rno	nve-miR-2031-5p	rno-let-7a	TGAGGTAGTAGGTTGTATAGTT	TGAGGTAGTAGGTTGTATAGTT	0	0	0
rno-let-7a-5p	1372945_at	ENSMUSG00000029670	Ing3	Ing3	3.53E-01	NA	7.29	mirnaUID1886	let-7	let-7	rno	nve-miR-2031-5p	rno-let-7a	TGAGGTAGTAGGTTGTATAGTT	TGAGGTAGTAGGTTGTATAGTT	0	0	0
rno-let-7a-5p	1388154_at	ENSMUSG00000027552	E2f5	E2f5	3.68E-01	NA	5.52	mirnaUID1886	let-7	let-7	rno	nve-miR-2031-5p	rno-let-7a	TGAGGTAGTAGGTTGTATAGTT	TGAGGTAGTAGGTTGTATAGTT	0	0	0
rno-let-7a-5p	1390585_at	ENSMUSG00000022887	Masp1	Masp1	3.70E-01	NA	5.31	mirnaUID1886	let-7	let-7	rno	nve-miR-2031-5p	rno-let-7a	TGAGGTAGTAGGTTGTATAGTT	TGAGGTAGTAGGTTGTATAGTT	0	0	0
rno-let-7a-5p	1388619_at	ENSMUSG00000032050	Rdx	D4A5L5_RAT	3.89E-01	NA	9.89	mirnaUID1886	let-7	let-7	rno	nve-miR-2031-5p	rno-let-7a	TGAGGTAGTAGGTTGTATAGTT	TGAGGTAGTAGGTTGTATAGTT	0	0	0
rno-let-7a-5p	1387115_at	ENSMUSG00000028431	Ikbkap	Ikbkap	3.90E-01	NA	7.28	mirnaUID1886	let-7	let-7	rno	nve-miR-2031-5p	rno-let-7a	TGAGGTAGTAGGTTGTATAGTT	TGAGGTAGTAGGTTGTATAGTT	0	0	0
rno-let-7a-5p	1377607_at	ENSMUSG00000020700	Map3k3	Map3k3	4.04E-01	NA	6.99	mirnaUID1886	let-7	let-7	rno	nve-miR-2031-5p	rno-let-7a	TGAGGTAGTAGGTTGTATAGTT	TGAGGTAGTAGGTTGTATAGTT	0	0	0
rno-let-7a-5p	1374815_at	ENSMUSG00000003062	Stard3nl	Stard3nl	4.07E-01	NA	8.2	mirnaUID1886	let-7	let-7	rno	nve-miR-2031-5p	rno-let-7a	TGAGGTAGTAGGTTGTATAGTT	TGAGGTAGTAGGTTGTATAGTT	0	0	0
rno-let-7a-5p	1387510_at	ENSMUSG00000027534	Snx16	Snx16	4.14E-01	NA	5.95	mirnaUID1886	let-7	let-7	rno	nve-miR-2031-5p	rno-let-7a	TGAGGTAGTAGGTTGTATAGTT	TGAGGTAGTAGGTTGTATAGTT	0	0	0
rno-let-7a-5p	1374521_at	ENSMUSG00000033623	Pcgf3	Pcgf3	4.21E-01	NA	7.08	mirnaUID1886	let-7	let-7	rno	nve-miR-2031-5p	rno-let-7a	TGAGGTAGTAGGTTGTATAGTT	TGAGGTAGTAGGTTGTATAGTT	0	0	0
rno-let-7a-5p	1387433_a_at	ENSMUSG00000023912	Slc25a27	Slc25a27	4.25E-01	NA	3.79	mirnaUID1886	let-7	let-7	rno	nve-miR-2031-5p	rno-let-7a	TGAGGTAGTAGGTTGTATAGTT	TGAGGTAGTAGGTTGTATAGTT	0	0	0
rno-let-7a-5p	1390249_at	ENSMUSG00000032300	1700017B05Rik	RGD1305464	4.36E-01	NA	5.88	mirnaUID1886	let-7	let-7	rno	nve-miR-2031-5p	rno-let-7a	TGAGGTAGTAGGTTGTATAGTT	TGAGGTAGTAGGTTGTATAGTT	0	0	0
rno-let-7a-5p	1387089_at	ENSMUSG00000025979	Mob4	Mobkl3	4.54E-01	NA	8.11	mirnaUID1886	let-7	let-7	rno	nve-miR-2031-5p	rno-let-7a	TGAGGTAGTAGGTTGTATAGTT	TGAGGTAGTAGGTTGTATAGTT	0	0	0
rno-let-7a-5p	1394318_at	ENSMUSG00000007656	Arpp19	LOC100360828	4.55E-01	NA	6.41	mirnaUID1886	let-7	let-7	rno	nve-miR-2031-5p	rno-let-7a	TGAGGTAGTAGGTTGTATAGTT	TGAGGTAGTAGGTTGTATAGTT	0	0	0
rno-let-7a-5p	1396207_at	ENSMUSG00000032050	Rdx	D4A5L5_RAT	4.95E-01	NA	7.87	mirnaUID1886	let-7	let-7	rno	nve-miR-2031-5p	rno-let-7a	TGAGGTAGTAGGTTGTATAGTT	TGAGGTAGTAGGTTGTATAGTT	0	0	0
rno-let-7a-5p	1372533_at	ENSMUSG00000030104	Edem1	Edem1	5.05E-01	NA	8.2	mirnaUID1886	let-7	let-7	rno	nve-miR-2031-5p	rno-let-7a	TGAGGTAGTAGGTTGTATAGTT	TGAGGTAGTAGGTTGTATAGTT	0	0	0
rno-let-7a-5p	1381915_at	ENSMUSG00000041935	AW549877	RGD1305938	5.26E-01	NA	8.35	mirnaUID1886	let-7	let-7	rno	nve-miR-2031-5p	rno-let-7a	TGAGGTAGTAGGTTGTATAGTT	TGAGGTAGTAGGTTGTATAGTT	0	0	0
rno-let-7a-5p	1373097_at	ENSMUSG00000054051	Ercc6	Ercc6	5.67E-01	NA	6.01	mirnaUID1886	let-7	let-7	rno	nve-miR-2031-5p	rno-let-7a	TGAGGTAGTAGGTTGTATAGTT	TGAGGTAGTAGGTTGTATAGTT	0	0	0
rno-let-7a-5p	1372354_at	ENSMUSG00000030203	Dusp16	Dusp16	5.68E-01	NA	6.32	mirnaUID1886	let-7	let-7	rno	nve-miR-2031-5p	rno-let-7a	TGAGGTAGTAGGTTGTATAGTT	TGAGGTAGTAGGTTGTATAGTT	0	0	0
rno-let-7b-5p	1372271_at	ENSMUSG00000027510	Rbm38	D3ZGE9_RAT	-8.55E-01	NA	8.75	mirnaUID0876	let-7	let-7	rno	nve-miR-2032a-5p	rno-let-7b	TGAGGTAGTAGGTTGTGTGGTT	TGAGGTAGTAGGTTGTGTGGTT	0	0	0
rno-let-7b-5p	1369188_at	ENSMUSG00000022358	Fbxo32	Fbxo32	-8.47E-01	NA	5.69	mirnaUID0876	let-7	let-7	rno	nve-miR-2032a-5p	rno-let-7b	TGAGGTAGTAGGTTGTGTGGTT	TGAGGTAGTAGGTTGTGTGGTT	0	0	0
rno-let-7b-5p	1370258_at	ENSMUSG00000020547	Bzw2	Bzw2	-7.68E-01	NA	10.8	mirnaUID0876	let-7	let-7	rno	nve-miR-2032a-5p	rno-let-7b	TGAGGTAGTAGGTTGTGTGGTT	TGAGGTAGTAGGTTGTGTGGTT	0	0	0
rno-let-7b-5p	1368273_at	ENSMUSG00000042688	Mapk6	Mapk6	-7.38E-01	NA	8.53	mirnaUID0876	let-7	let-7	rno	nve-miR-2032a-5p	rno-let-7b	TGAGGTAGTAGGTTGTGTGGTT	TGAGGTAGTAGGTTGTGTGGTT	0	0	0
rno-let-7b-5p	1376459_at	ENSMUSG00000057230	Aak1	Aak1	-7.02E-01	NA	6.26	mirnaUID0876	let-7	let-7	rno	nve-miR-2032a-5p	rno-let-7b	TGAGGTAGTAGGTTGTGTGGTT	TGAGGTAGTAGGTTGTGTGGTT	0	0	0
rno-let-7b-5p	1387371_at	ENSMUSG00000032477	Cdc25a	Cdc25a	-6.86E-01	NA	6.68	mirnaUID0876	let-7	let-7	rno	nve-miR-2032a-5p	rno-let-7b	TGAGGTAGTAGGTTGTGTGGTT	TGAGGTAGTAGGTTGTGTGGTT	0	0	0
rno-let-7b-5p	1387090_a_at	ENSMUSG00000020451	Limk2	Limk2	-6.66E-01	NA	7.16	mirnaUID0876	let-7	let-7	rno	nve-miR-2032a-5p	rno-let-7b	TGAGGTAGTAGGTTGTGTGGTT	TGAGGTAGTAGGTTGTGTGGTT	0	0	0
rno-let-7b-5p	1374952_at	ENSMUSG00000024958	Gpr137	Gpr137	-6.16E-01	NA	6.89	mirnaUID0876	let-7	let-7	rno	nve-miR-2032a-5p	rno-let-7b	TGAGGTAGTAGGTTGTGTGGTT	TGAGGTAGTAGGTTGTGTGGTT	0	0	0
rno-let-7b-5p	1378996_at	ENSMUSG00000025821	Zfp282	Znf282	-6.08E-01	NA	4.08	mirnaUID0876	let-7	let-7	rno	nve-miR-2032a-5p	rno-let-7b	TGAGGTAGTAGGTTGTGTGGTT	TGAGGTAGTAGGTTGTGTGGTT	0	0	0
rno-let-7b-5p	1381358_at	ENSMUSG00000057230	Aak1	Aak1	-5.81E-01	NA	4.01	mirnaUID0876	let-7	let-7	rno	nve-miR-2032a-5p	rno-let-7b	TGAGGTAGTAGGTTGTGTGGTT	TGAGGTAGTAGGTTGTGTGGTT	0	0	0
rno-let-7b-5p	1377287_at	ENSMUSG00000046994	Mars2	Mars2	-5.61E-01	NA	6.77	mirnaUID0876	let-7	let-7	rno	nve-miR-2032a-5p	rno-let-7b	TGAGGTAGTAGGTTGTGTGGTT	TGAGGTAGTAGGTTGTGTGGTT	0	0	0
rno-let-7b-5p	1382220_at	ENSMUSG00000033581	Igf2bp2	Igf2bp2	-5.48E-01	NA	5.94	mirnaUID0876	let-7	let-7	rno	nve-miR-2032a-5p	rno-let-7b	TGAGGTAGTAGGTTGTGTGGTT	TGAGGTAGTAGGTTGTGTGGTT	0	0	0
rno-let-7b-5p	1388185_at	ENSMUSG00000022105	Rb1	Rb1	-5.40E-01	NA	8.34	mirnaUID0876	let-7	let-7	rno	nve-miR-2032a-5p	rno-let-7b	TGAGGTAGTAGGTTGTGTGGTT	TGAGGTAGTAGGTTGTGTGGTT	0	0	0
rno-let-7b-5p	1380661_at	ENSMUSG00000003363	Pld3	Pld3	-5.34E-01	NA	3.19	mirnaUID0876	let-7	let-7	rno	nve-miR-2032a-5p	rno-let-7b	TGAGGTAGTAGGTTGTGTGGTT	TGAGGTAGTAGGTTGTGTGGTT	0	0	0
rno-let-7b-5p	1390884_a_at	ENSMUSG00000079445	B3gnt7	B3gnt7	-5.30E-01	NA	4.49	mirnaUID0876	let-7	let-7	rno	nve-miR-2032a-5p	rno-let-7b	TGAGGTAGTAGGTTGTGTGGTT	TGAGGTAGTAGGTTGTGTGGTT	0	0	0
rno-let-7b-5p	1389507_at	ENSMUSG00000024589	Nedd4l	Nedd4l	-5.01E-01	NA	7.44	mirnaUID0876	let-7	let-7	rno	nve-miR-2032a-5p	rno-let-7b	TGAGGTAGTAGGTTGTGTGGTT	TGAGGTAGTAGGTTGTGTGGTT	0	0	0
rno-let-7b-5p	1376064_at	ENSMUSG00000024958	Gpr137	Gpr137	-4.62E-01	NA	4.96	mirnaUID0876	let-7	let-7	rno	nve-miR-2032a-5p	rno-let-7b	TGAGGTAGTAGGTTGTGTGGTT	TGAGGTAGTAGGTTGTGTGGTT	0	0	0
rno-let-7b-5p	1373570_at	ENSMUSG00000039263	Npepl1	Npepl1	-4.53E-01	NA	8.24	mirnaUID0876	let-7	let-7	rno	nve-miR-2032a-5p	rno-let-7b	TGAGGTAGTAGGTTGTGTGGTT	TGAGGTAGTAGGTTGTGTGGTT	0	0	0
rno-let-7b-5p	1375683_at	ENSMUSG00000032477	Cdc25a	Cdc25a	-4.51E-01	NA	3.45	mirnaUID0876	let-7	let-7	rno	nve-miR-2032a-5p	rno-let-7b	TGAGGTAGTAGGTTGTGTGGTT	TGAGGTAGTAGGTTGTGTGGTT	0	0	0
rno-let-7b-5p	1372668_at	ENSMUSG00000025239	Limd1	Limd1	-4.32E-01	NA	9.01	mirnaUID0876	let-7	let-7	rno	nve-miR-2032a-5p	rno-let-7b	TGAGGTAGTAGGTTGTGTGGTT	TGAGGTAGTAGGTTGTGTGGTT	0	0	0
rno-let-7b-5p	1375478_at	ENSMUSG00000028799	Zfp362	Zfp362	-4.21E-01	NA	5.84	mirnaUID0876	let-7	let-7	rno	nve-miR-2032a-5p	rno-let-7b	TGAGGTAGTAGGTTGTGTGGTT	TGAGGTAGTAGGTTGTGTGGTT	0	0	0
rno-let-7b-5p	1381629_at	ENSMUSG00000024958	Gpr137	Gpr137	-4.11E-01	NA	3.95	mirnaUID0876	let-7	let-7	rno	nve-miR-2032a-5p	rno-let-7b	TGAGGTAGTAGGTTGTGTGGTT	TGAGGTAGTAGGTTGTGTGGTT	0	0	0
rno-let-7b-5p	1390728_at	ENSMUSG00000025239	Limd1	Limd1	-4.02E-01	NA	8.35	mirnaUID0876	let-7	let-7	rno	nve-miR-2032a-5p	rno-let-7b	TGAGGTAGTAGGTTGTGTGGTT	TGAGGTAGTAGGTTGTGTGGTT	0	0	0
rno-let-7b-5p	1372348_at	ENSMUSG00000057230	Aak1	Aak1	-3.84E-01	NA	7.97	mirnaUID0876	let-7	let-7	rno	nve-miR-2032a-5p	rno-let-7b	TGAGGTAGTAGGTTGTGTGGTT	TGAGGTAGTAGGTTGTGTGGTT	0	0	0
rno-let-7b-5p	1376518_at	ENSMUSG00000047986	Palm3	D4A1J3_RAT	-3.65E-01	NA	4.7	mirnaUID0876	let-7	let-7	rno	nve-miR-2032a-5p	rno-let-7b	TGAGGTAGTAGGTTGTGTGGTT	TGAGGTAGTAGGTTGTGTGGTT	0	0	0
rno-let-7b-5p	1381876_at	ENSMUSG00000034687	Fras1	F1M3H3_RAT	-3.55E-01	NA	3.14	mirnaUID0876	let-7	let-7	rno	nve-miR-2032a-5p	rno-let-7b	TGAGGTAGTAGGTTGTGTGGTT	TGAGGTAGTAGGTTGTGTGGTT	0	0	0
rno-let-7b-5p	1391666_at	ENSMUSG00000057230	Aak1	Aak1	-3.41E-01	NA	3.62	mirnaUID0876	let-7	let-7	rno	nve-miR-2032a-5p	rno-let-7b	TGAGGTAGTAGGTTGTGTGGTT	TGAGGTAGTAGGTTGTGTGGTT	0	0	0
rno-let-7b-5p	1398527_at	ENSMUSG00000057230	Aak1	Aak1	-3.23E-01	NA	6.31	mirnaUID0876	let-7	let-7	rno	nve-miR-2032a-5p	rno-let-7b	TGAGGTAGTAGGTTGTGTGGTT	TGAGGTAGTAGGTTGTGTGGTT	0	0	0
rno-let-7b-5p	1395517_at	ENSMUSG00000025239	Limd1	Limd1	-3.17E-01	NA	4.55	mirnaUID0876	let-7	let-7	rno	nve-miR-2032a-5p	rno-let-7b	TGAGGTAGTAGGTTGTGTGGTT	TGAGGTAGTAGGTTGTGTGGTT	0	0	0
rno-let-7b-5p	1370128_at	ENSMUSG00000037335	Hand1	Hand1	-3.15E-01	NA	5.3	mirnaUID0876	let-7	let-7	rno	nve-miR-2032a-5p	rno-let-7b	TGAGGTAGTAGGTTGTGTGGTT	TGAGGTAGTAGGTTGTGTGGTT	0	0	0
rno-let-7b-5p	1378338_at	ENSMUSG00000041915	Ammecr1l	Ammecr1l	-3.13E-01	NA	4.26	mirnaUID0876	let-7	let-7	rno	nve-miR-2032a-5p	rno-let-7b	TGAGGTAGTAGGTTGTGTGGTT	TGAGGTAGTAGGTTGTGTGGTT	0	0	0
rno-let-7b-5p	1397664_at	ENSMUSG00000075600	Zc3h3	Zc3h3	-3.06E-01	NA	7.17	mirnaUID0876	let-7	let-7	rno	nve-miR-2032a-5p	rno-let-7b	TGAGGTAGTAGGTTGTGTGGTT	TGAGGTAGTAGGTTGTGTGGTT	0	0	0
rno-let-7b-5p	1378194_a_at	ENSMUSG00000029291	Rufy3	Rufy3	-2.93E-01	NA	4.85	mirnaUID0876	let-7	let-7	rno	nve-miR-2032a-5p	rno-let-7b	TGAGGTAGTAGGTTGTGTGGTT	TGAGGTAGTAGGTTGTGTGGTT	0	0	0
rno-let-7b-5p	1381701_at	ENSMUSG00000057230	Aak1	Aak1	-2.86E-01	NA	3.16	mirnaUID0876	let-7	let-7	rno	nve-miR-2032a-5p	rno-let-7b	TGAGGTAGTAGGTTGTGTGGTT	TGAGGTAGTAGGTTGTGTGGTT	0	0	0
rno-let-7b-5p	1373091_at	ENSMUSG00000051413	Plagl2	Plagl2	-2.78E-01	NA	5.63	mirnaUID0876	let-7	let-7	rno	nve-miR-2032a-5p	rno-let-7b	TGAGGTAGTAGGTTGTGTGGTT	TGAGGTAGTAGGTTGTGTGGTT	0	0	0
rno-let-7b-5p	1380463_at	ENSMUSG00000057230	Aak1	Aak1	-2.77E-01	NA	5.04	mirnaUID0876	let-7	let-7	rno	nve-miR-2032a-5p	rno-let-7b	TGAGGTAGTAGGTTGTGTGGTT	TGAGGTAGTAGGTTGTGTGGTT	0	0	0
rno-let-7b-5p	1382609_at	ENSMUSG00000033581	Igf2bp2	Igf2bp2	-2.68E-01	NA	4.49	mirnaUID0876	let-7	let-7	rno	nve-miR-2032a-5p	rno-let-7b	TGAGGTAGTAGGTTGTGTGGTT	TGAGGTAGTAGGTTGTGTGGTT	0	0	0
rno-let-7b-5p	1369838_at	ENSMUSG00000004328	Hif3a	Hif3a	-2.36E-01	NA	3.3	mirnaUID0876	let-7	let-7	rno	nve-miR-2032a-5p	rno-let-7b	TGAGGTAGTAGGTTGTGTGGTT	TGAGGTAGTAGGTTGTGTGGTT	0	0	0
rno-let-7b-5p	1398934_at	ENSMUSG00000015755	Tab2	Map3k7ip2	-2.02E-01	NA	9.39	mirnaUID0876	let-7	let-7	rno	nve-miR-2032a-5p	rno-let-7b	TGAGGTAGTAGGTTGTGTGGTT	TGAGGTAGTAGGTTGTGTGGTT	0	0	0
rno-let-7b-5p	1370758_at	ENSMUSG00000021062	Rab15	Rab15	-2.00E-01	NA	3.96	mirnaUID0876	let-7	let-7	rno	nve-miR-2032a-5p	rno-let-7b	TGAGGTAGTAGGTTGTGTGGTT	TGAGGTAGTAGGTTGTGTGGTT	0	0	0
rno-let-7b-5p	1369618_at	ENSMUSG00000020383	Il13	Il13	-1.90E-01	NA	4.25	mirnaUID0876	let-7	let-7	rno	nve-miR-2032a-5p	rno-let-7b	TGAGGTAGTAGGTTGTGTGGTT	TGAGGTAGTAGGTTGTGTGGTT	0	0	0
rno-let-7b-5p	1382171_at	ENSMUSG00000027806	Tsc22d2	Tsc22d2	-1.65E-01	NA	6.91	mirnaUID0876	let-7	let-7	rno	nve-miR-2032a-5p	rno-let-7b	TGAGGTAGTAGGTTGTGTGGTT	TGAGGTAGTAGGTTGTGTGGTT	0	0	0
rno-let-7b-5p	1384741_at	ENSMUSG00000034579	Pla2g3	Pla2g3	-1.33E-01	NA	4.21	mirnaUID0876	let-7	let-7	rno	nve-miR-2032a-5p	rno-let-7b	TGAGGTAGTAGGTTGTGTGGTT	TGAGGTAGTAGGTTGTGTGGTT	0	0	0
rno-let-7b-5p	1397839_at	ENSMUSG00000021062	Rab15	Rab15	-8.22E-02	NA	5.67	mirnaUID0876	let-7	let-7	rno	nve-miR-2032a-5p	rno-let-7b	TGAGGTAGTAGGTTGTGTGGTT	TGAGGTAGTAGGTTGTGTGGTT	0	0	0
rno-let-7b-5p	1387054_at	ENSMUSG00000024030	Abcg1	Abcg1	1.33E-02	NA	5.96	mirnaUID0876	let-7	let-7	rno	nve-miR-2032a-5p	rno-let-7b	TGAGGTAGTAGGTTGTGTGGTT	TGAGGTAGTAGGTTGTGTGGTT	0	0	0
rno-let-7b-5p	1373646_at	ENSMUSG00000021062	Rab15	Rab15	2.17E-02	NA	5.68	mirnaUID0876	let-7	let-7	rno	nve-miR-2032a-5p	rno-let-7b	TGAGGTAGTAGGTTGTGTGGTT	TGAGGTAGTAGGTTGTGTGGTT	0	0	0
rno-let-7b-5p	1385258_at	ENSMUSG00000079445	B3gnt7	B3gnt7	3.92E-02	NA	3.87	mirnaUID0876	let-7	let-7	rno	nve-miR-2032a-5p	rno-let-7b	TGAGGTAGTAGGTTGTGTGGTT	TGAGGTAGTAGGTTGTGTGGTT	0	0	0
rno-let-7b-5p	1369738_s_at	ENSMUSG00000063889	Crem	CREM_RAT	6.55E-02	NA	7.4	mirnaUID0876	let-7	let-7	rno	nve-miR-2032a-5p	rno-let-7b	TGAGGTAGTAGGTTGTGTGGTT	TGAGGTAGTAGGTTGTGTGGTT	0	0	0
rno-let-7b-5p	1369928_at	ENSMUSG00000031972	Acta1	Acta1	1.13E-01	NA	11.1	mirnaUID0876	let-7	let-7	rno	nve-miR-2032a-5p	rno-let-7b	TGAGGTAGTAGGTTGTGTGGTT	TGAGGTAGTAGGTTGTGTGGTT	0	0	0
rno-let-7b-5p	1373083_at	ENSMUSG00000040105	Ppapdc2	Ppapdc2	1.28E-01	NA	6.72	mirnaUID0876	let-7	let-7	rno	nve-miR-2032a-5p	rno-let-7b	TGAGGTAGTAGGTTGTGTGGTT	TGAGGTAGTAGGTTGTGTGGTT	0	0	0
rno-let-7b-5p	1369737_at	ENSMUSG00000063889	Crem	CREM_RAT	1.43E-01	NA	5.37	mirnaUID0876	let-7	let-7	rno	nve-miR-2032a-5p	rno-let-7b	TGAGGTAGTAGGTTGTGTGGTT	TGAGGTAGTAGGTTGTGTGGTT	0	0	0
rno-let-7b-5p	1376074_at	ENSMUSG00000017639	Rab11fip4	Rab11fip4	1.46E-01	NA	4.53	mirnaUID0876	let-7	let-7	rno	nve-miR-2032a-5p	rno-let-7b	TGAGGTAGTAGGTTGTGTGGTT	TGAGGTAGTAGGTTGTGTGGTT	0	0	0
rno-let-7b-5p	1388217_a_at	ENSMUSG00000029767	Calu	Calu	1.58E-01	NA	10.3	mirnaUID0876	let-7	let-7	rno	nve-miR-2032a-5p	rno-let-7b	TGAGGTAGTAGGTTGTGTGGTT	TGAGGTAGTAGGTTGTGTGGTT	0	0	0
rno-let-7b-5p	1397988_at	ENSMUSG00000057230	Aak1	Aak1	1.79E-01	NA	4.01	mirnaUID0876	let-7	let-7	rno	nve-miR-2032a-5p	rno-let-7b	TGAGGTAGTAGGTTGTGTGGTT	TGAGGTAGTAGGTTGTGTGGTT	0	0	0
rno-let-7b-5p	1392641_at	ENSMUSG00000027132	2410042D21Rik	LOC691543	1.95E-01	NA	3.89	mirnaUID0876	let-7	let-7	rno	nve-miR-2032a-5p	rno-let-7b	TGAGGTAGTAGGTTGTGTGGTT	TGAGGTAGTAGGTTGTGTGGTT	0	0	0
rno-let-7b-5p	1382758_at	ENSMUSG00000031684	Slc10a7	Slc10a7	2.43E-01	NA	3.98	mirnaUID0876	let-7	let-7	rno	nve-miR-2032a-5p	rno-let-7b	TGAGGTAGTAGGTTGTGTGGTT	TGAGGTAGTAGGTTGTGTGGTT	0	0	0
rno-let-7b-5p	1394629_at	ENSMUSG00000027132	2410042D21Rik	LOC691543	2.73E-01	NA	4.56	mirnaUID0876	let-7	let-7	rno	nve-miR-2032a-5p	rno-let-7b	TGAGGTAGTAGGTTGTGTGGTT	TGAGGTAGTAGGTTGTGTGGTT	0	0	0
rno-let-7b-5p	1378925_at	ENSMUSG00000063889	Crem	CREM_RAT	2.84E-01	NA	8.42	mirnaUID0876	let-7	let-7	rno	nve-miR-2032a-5p	rno-let-7b	TGAGGTAGTAGGTTGTGTGGTT	TGAGGTAGTAGGTTGTGTGGTT	0	0	0
rno-let-7b-5p	1392731_at	ENSMUSG00000028599	Tnfrsf1b	Tnfrsf1b	2.91E-01	NA	4.13	mirnaUID0876	let-7	let-7	rno	nve-miR-2032a-5p	rno-let-7b	TGAGGTAGTAGGTTGTGTGGTT	TGAGGTAGTAGGTTGTGTGGTT	0	0	0
rno-let-7b-5p	1380997_at	ENSMUSG00000025010	Ccnj	Ccnj	2.93E-01	NA	6.45	mirnaUID0876	let-7	let-7	rno	nve-miR-2032a-5p	rno-let-7b	TGAGGTAGTAGGTTGTGTGGTT	TGAGGTAGTAGGTTGTGTGGTT	0	0	0
rno-let-7b-5p	1376105_at	ENSMUSG00000022371	Col14a1	D4A301_RAT	3.01E-01	NA	8.87	mirnaUID0876	let-7	let-7	rno	nve-miR-2032a-5p	rno-let-7b	TGAGGTAGTAGGTTGTGTGGTT	TGAGGTAGTAGGTTGTGTGGTT	0	0	0
rno-let-7b-5p	1389674_at	ENSMUSG00000025821	Zfp282	Znf282	3.28E-01	NA	5.91	mirnaUID0876	let-7	let-7	rno	nve-miR-2032a-5p	rno-let-7b	TGAGGTAGTAGGTTGTGTGGTT	TGAGGTAGTAGGTTGTGTGGTT	0	0	0
rno-let-7b-5p	1387714_at	ENSMUSG00000063889	Crem	CREM_RAT	3.50E-01	NA	3.86	mirnaUID0876	let-7	let-7	rno	nve-miR-2032a-5p	rno-let-7b	TGAGGTAGTAGGTTGTGTGGTT	TGAGGTAGTAGGTTGTGTGGTT	0	0	0
rno-let-7b-5p	1392488_at	ENSMUSG00000041915	Ammecr1l	Ammecr1l	3.79E-01	NA	7.5	mirnaUID0876	let-7	let-7	rno	nve-miR-2032a-5p	rno-let-7b	TGAGGTAGTAGGTTGTGTGGTT	TGAGGTAGTAGGTTGTGTGGTT	0	0	0
rno-let-7b-5p	1374388_at	ENSMUSG00000040659	Efhd2	Efhd2	3.93E-01	NA	7.3	mirnaUID0876	let-7	let-7	rno	nve-miR-2032a-5p	rno-let-7b	TGAGGTAGTAGGTTGTGTGGTT	TGAGGTAGTAGGTTGTGTGGTT	0	0	0
rno-let-7b-5p	1378049_at	ENSMUSG00000028799	Zfp362	Zfp362	4.37E-01	NA	7.36	mirnaUID0876	let-7	let-7	rno	nve-miR-2032a-5p	rno-let-7b	TGAGGTAGTAGGTTGTGTGGTT	TGAGGTAGTAGGTTGTGTGGTT	0	0	0
rno-let-7b-5p	1393550_at	ENSMUSG00000063889	Crem	CREM_RAT	4.40E-01	NA	5.27	mirnaUID0876	let-7	let-7	rno	nve-miR-2032a-5p	rno-let-7b	TGAGGTAGTAGGTTGTGTGGTT	TGAGGTAGTAGGTTGTGTGGTT	0	0	0
rno-let-7b-5p	1376170_at	ENSMUSG00000022371	Col14a1	D4A301_RAT	4.85E-01	NA	7.51	mirnaUID0876	let-7	let-7	rno	nve-miR-2032a-5p	rno-let-7b	TGAGGTAGTAGGTTGTGTGGTT	TGAGGTAGTAGGTTGTGTGGTT	0	0	0
rno-let-7b-5p	1393580_at	ENSMUSG00000027132	2410042D21Rik	LOC691543	5.06E-01	NA	3.75	mirnaUID0876	let-7	let-7	rno	nve-miR-2032a-5p	rno-let-7b	TGAGGTAGTAGGTTGTGTGGTT	TGAGGTAGTAGGTTGTGTGGTT	0	0	0
rno-let-7b-5p	1371961_at	ENSMUSG00000003363	Pld3	Pld3	5.23E-01	NA	6.35	mirnaUID0876	let-7	let-7	rno	nve-miR-2032a-5p	rno-let-7b	TGAGGTAGTAGGTTGTGTGGTT	TGAGGTAGTAGGTTGTGTGGTT	0	0	0
rno-let-7b-5p	1373995_at	ENSMUSG00000024030	Abcg1	Abcg1	5.97E-01	NA	4.48	mirnaUID0876	let-7	let-7	rno	nve-miR-2032a-5p	rno-let-7b	TGAGGTAGTAGGTTGTGTGGTT	TGAGGTAGTAGGTTGTGTGGTT	0	0	0
rno-let-7b-5p	1377325_a_at	ENSMUSG00000030729	Pgm2l1	Pgm2l1	6.58E-01	NA	6.2	mirnaUID0876	let-7	let-7	rno	nve-miR-2032a-5p	rno-let-7b	TGAGGTAGTAGGTTGTGTGGTT	TGAGGTAGTAGGTTGTGTGGTT	0	0	0
rno-let-7b-5p	1389197_at	ENSMUSG00000034064	Poglut1	Ktelc1	6.65E-01	NA	6.9	mirnaUID0876	let-7	let-7	rno	nve-miR-2032a-5p	rno-let-7b	TGAGGTAGTAGGTTGTGTGGTT	TGAGGTAGTAGGTTGTGTGGTT	0	0	0
rno-let-7b-5p	1379338_at	ENSMUSG00000030729	Pgm2l1	Pgm2l1	6.70E-01	NA	6.13	mirnaUID0876	let-7	let-7	rno	nve-miR-2032a-5p	rno-let-7b	TGAGGTAGTAGGTTGTGTGGTT	TGAGGTAGTAGGTTGTGTGGTT	0	0	0
rno-let-7b-5p	1390889_at	ENSMUSG00000027132	2410042D21Rik	LOC691543	7.75E-01	NA	6.21	mirnaUID0876	let-7	let-7	rno	nve-miR-2032a-5p	rno-let-7b	TGAGGTAGTAGGTTGTGTGGTT	TGAGGTAGTAGGTTGTGTGGTT	0	0	0
rno-let-7b-5p	1368808_at	ENSMUSG00000028656	Cap1	Cap1	7.84E-01	NA	6.2	mirnaUID0876	let-7	let-7	rno	nve-miR-2032a-5p	rno-let-7b	TGAGGTAGTAGGTTGTGTGGTT	TGAGGTAGTAGGTTGTGTGGTT	0	0	0
rno-let-7b-5p	1395464_at	ENSMUSG00000033287	Kctd17	Kctd17	7.85E-01	NA	3.71	mirnaUID0876	let-7	let-7	rno	nve-miR-2032a-5p	rno-let-7b	TGAGGTAGTAGGTTGTGTGGTT	TGAGGTAGTAGGTTGTGTGGTT	0	0	0
rno-let-7b-5p	1368103_at	ENSMUSG00000024030	Abcg1	Abcg1	7.86E-01	NA	7.17	mirnaUID0876	let-7	let-7	rno	nve-miR-2032a-5p	rno-let-7b	TGAGGTAGTAGGTTGTGTGGTT	TGAGGTAGTAGGTTGTGTGGTT	0	0	0
rno-let-7b-5p	1374705_at	ENSMUSG00000031274	Col4a5	Col4a5	7.96E-01	NA	9.17	mirnaUID0876	let-7	let-7	rno	nve-miR-2032a-5p	rno-let-7b	TGAGGTAGTAGGTTGTGTGGTT	TGAGGTAGTAGGTTGTGTGGTT	0	0	0
rno-let-7b-5p	1375940_a_at	ENSMUSG00000033287	Kctd17	Kctd17	8.57E-01	NA	5.88	mirnaUID0876	let-7	let-7	rno	nve-miR-2032a-5p	rno-let-7b	TGAGGTAGTAGGTTGTGTGGTT	TGAGGTAGTAGGTTGTGTGGTT	0	0	0
rno-let-7b-5p	1368809_at	ENSMUSG00000028656	Cap1	Cap1	8.77E-01	NA	8.18	mirnaUID0876	let-7	let-7	rno	nve-miR-2032a-5p	rno-let-7b	TGAGGTAGTAGGTTGTGTGGTT	TGAGGTAGTAGGTTGTGTGGTT	0	0	0
rno-let-7b-5p	1371150_at	ENSMUSG00000070348	Ccnd1	Ccnd1	8.79E-01	NA	7.83	mirnaUID0876	let-7	let-7	rno	nve-miR-2032a-5p	rno-let-7b	TGAGGTAGTAGGTTGTGTGGTT	TGAGGTAGTAGGTTGTGTGGTT	0	0	0
rno-let-7b-5p	1383075_at	ENSMUSG00000070348	Ccnd1	Ccnd1	9.02E-01	NA	8.31	mirnaUID0876	let-7	let-7	rno	nve-miR-2032a-5p	rno-let-7b	TGAGGTAGTAGGTTGTGTGGTT	TGAGGTAGTAGGTTGTGTGGTT	0	0	0
rno-let-7b-5p	1371643_at	ENSMUSG00000070348	Ccnd1	Ccnd1	9.31E-01	NA	8.37	mirnaUID0876	let-7	let-7	rno	nve-miR-2032a-5p	rno-let-7b	TGAGGTAGTAGGTTGTGTGGTT	TGAGGTAGTAGGTTGTGTGGTT	0	0	0
rno-let-7c-5p	1380248_at	ENSMUSG00000025207	Sema4g	Sema4g	1.65E-01	NA	3.98	mirnaUID2850	let-7	let-7	rno	nve-miR-2032b-3p	rno-let-7c	TGAGGTAGTAGGTTGTATGGTT	TGAGGTAGTAGGTTGTATGGTT	0	0	0
rno-let-7c-5p	1378185_at	ENSMUSG00000042271	Nxt2	Nxt2	3.27E-01	NA	6.02	mirnaUID2850	let-7	let-7	rno	nve-miR-2032b-3p	rno-let-7c	TGAGGTAGTAGGTTGTATGGTT	TGAGGTAGTAGGTTGTATGGTT	0	0	0
rno-let-7c-5p	1367540_at	ENSMUSG00000066440	Zfyve26	Zfyve26	4.91E-01	NA	6.88	mirnaUID2850	let-7	let-7	rno	nve-miR-2032b-3p	rno-let-7c	TGAGGTAGTAGGTTGTATGGTT	TGAGGTAGTAGGTTGTATGGTT	0	0	0
rno-let-7c-5p	1393132_at	ENSMUSG00000032717	Mdfi	RGD1560271	5.19E-01	NA	5.76	mirnaUID2850	let-7	let-7	rno	nve-miR-2032b-3p	rno-let-7c	TGAGGTAGTAGGTTGTATGGTT	TGAGGTAGTAGGTTGTATGGTT	0	0	0
rno-let-7c-5p	1385060_at	ENSMUSG00000047090	Tmem198b	RGD1562342	6.63E-01	NA	5.56	mirnaUID2850	let-7	let-7	rno	nve-miR-2032b-3p	rno-let-7c	TGAGGTAGTAGGTTGTATGGTT	TGAGGTAGTAGGTTGTATGGTT	0	0	0
rno-let-7c-5p	1391472_at	ENSMUSG00000042156	Dzip1	F1LVI9_RAT	9.26E-01	NA	4.31	mirnaUID2850	let-7	let-7	rno	nve-miR-2032b-3p	rno-let-7c	TGAGGTAGTAGGTTGTATGGTT	TGAGGTAGTAGGTTGTATGGTT	0	0	0
rno-let-7d-5p	1384298_at	ENSMUSG00000024300	Myo1f	Myo1f	-5.98E-01	NA	5.34	mirnaUID2125	let-7	let-7	rno	nve-miR-2033-3p	rno-let-7d	AGAGGTAGTAGGTTGCATAGTT	AGAGGTAGTAGGTTGCATAGTT	0	0	0
rno-let-7d-5p	1370895_at	ENSMUSG00000026042	Col5a2	Col5a2	-5.29E-01	NA	9.21	mirnaUID2125	let-7	let-7	rno	nve-miR-2033-3p	rno-let-7d	AGAGGTAGTAGGTTGCATAGTT	AGAGGTAGTAGGTTGCATAGTT	0	0	0
rno-let-7d-5p	1373864_at	ENSMUSG00000026074	Map4k4	Map4k4	-5.26E-01	NA	9.41	mirnaUID2125	let-7	let-7	rno	nve-miR-2033-3p	rno-let-7d	AGAGGTAGTAGGTTGCATAGTT	AGAGGTAGTAGGTTGCATAGTT	0	0	0
rno-let-7d-5p	1376079_at	ENSMUSG00000026740	Dnajc1	LOC100364233	-5.11E-01	NA	8.1	mirnaUID2125	let-7	let-7	rno	nve-miR-2033-3p	rno-let-7d	AGAGGTAGTAGGTTGCATAGTT	AGAGGTAGTAGGTTGCATAGTT	0	0	0
rno-let-7d-5p	1392913_at	ENSMUSG00000048897	Zfp710	Znf710	-4.95E-01	NA	6.68	mirnaUID2125	let-7	let-7	rno	nve-miR-2033-3p	rno-let-7d	AGAGGTAGTAGGTTGCATAGTT	AGAGGTAGTAGGTTGCATAGTT	0	0	0
rno-let-7d-5p	1370333_a_at	ENSMUSG00000020053	Igf1	Igf1	-4.87E-01	NA	9.44	mirnaUID2125	let-7	let-7	rno	nve-miR-2033-3p	rno-let-7d	AGAGGTAGTAGGTTGCATAGTT	AGAGGTAGTAGGTTGCATAGTT	0	0	0
rno-let-7d-5p	1368955_at	ENSMUSG00000031012	Cask	Cask	-4.83E-01	NA	5.57	mirnaUID2125	let-7	let-7	rno	nve-miR-2033-3p	rno-let-7d	AGAGGTAGTAGGTTGCATAGTT	AGAGGTAGTAGGTTGCATAGTT	0	0	0
rno-let-7d-5p	1375214_at	ENSMUSG00000089704	Galnt2	Galnt2	-4.77E-01	NA	8.25	mirnaUID2125	let-7	let-7	rno	nve-miR-2033-3p	rno-let-7d	AGAGGTAGTAGGTTGCATAGTT	AGAGGTAGTAGGTTGCATAGTT	0	0	0
rno-let-7d-5p	1373463_at	ENSMUSG00000026042	Col5a2	Col5a2	-4.72E-01	NA	8.62	mirnaUID2125	let-7	let-7	rno	nve-miR-2033-3p	rno-let-7d	AGAGGTAGTAGGTTGCATAGTT	AGAGGTAGTAGGTTGCATAGTT	0	0	0
rno-let-7d-5p	1370507_at	ENSMUSG00000061689	Dlgap4	Dlgap4	-4.52E-01	NA	6.89	mirnaUID2125	let-7	let-7	rno	nve-miR-2033-3p	rno-let-7d	AGAGGTAGTAGGTTGCATAGTT	AGAGGTAGTAGGTTGCATAGTT	0	0	0
rno-let-7d-5p	1376636_at	ENSMUSG00000007613	Tgfbr1	Tgfbr1	-4.52E-01	NA	8.81	mirnaUID2125	let-7	let-7	rno	nve-miR-2033-3p	rno-let-7d	AGAGGTAGTAGGTTGCATAGTT	AGAGGTAGTAGGTTGCATAGTT	0	0	0
rno-let-7d-5p	1367619_at	ENSMUSG00000006373	Pgrmc1	Pgrmc1	-4.51E-01	NA	8.73	mirnaUID2125	let-7	let-7	rno	nve-miR-2033-3p	rno-let-7d	AGAGGTAGTAGGTTGCATAGTT	AGAGGTAGTAGGTTGCATAGTT	0	0	0
rno-let-7d-5p	1390447_at	ENSMUSG00000041488	Stx3	Stx3	-4.50E-01	NA	5.55	mirnaUID2125	let-7	let-7	rno	nve-miR-2033-3p	rno-let-7d	AGAGGTAGTAGGTTGCATAGTT	AGAGGTAGTAGGTTGCATAGTT	0	0	0
rno-let-7d-5p	1372821_at	ENSMUSG00000024286	Ccny	Ccny	-4.47E-01	NA	7.68	mirnaUID2125	let-7	let-7	rno	nve-miR-2033-3p	rno-let-7d	AGAGGTAGTAGGTTGCATAGTT	AGAGGTAGTAGGTTGCATAGTT	0	0	0
rno-let-7d-5p	1383071_at	ENSMUSG00000029840	Mtpn	Mtpn	-4.43E-01	NA	7.11	mirnaUID2125	let-7	let-7	rno	nve-miR-2033-3p	rno-let-7d	AGAGGTAGTAGGTTGCATAGTT	AGAGGTAGTAGGTTGCATAGTT	0	0	0
rno-let-7d-5p	1380348_at	ENSMUSG00000000126	Wnt9a	Wnt9a	-4.35E-01	NA	5.72	mirnaUID2125	let-7	let-7	rno	nve-miR-2033-3p	rno-let-7d	AGAGGTAGTAGGTTGCATAGTT	AGAGGTAGTAGGTTGCATAGTT	0	0	0
rno-let-7d-5p	1390029_at	ENSMUSG00000006526	Tmem110	Tmem110	-4.35E-01	NA	7.13	mirnaUID2125	let-7	let-7	rno	nve-miR-2033-3p	rno-let-7d	AGAGGTAGTAGGTTGCATAGTT	AGAGGTAGTAGGTTGCATAGTT	0	0	0
rno-let-7d-5p	1372258_at	ENSMUSG00000074748	Atxn7l3b	LOC100192313	-4.22E-01	NA	8.84	mirnaUID2125	let-7	let-7	rno	nve-miR-2033-3p	rno-let-7d	AGAGGTAGTAGGTTGCATAGTT	AGAGGTAGTAGGTTGCATAGTT	0	0	0
rno-let-7d-5p	1390931_at	ENSMUSG00000033453	Adamts15	Adamts15	-4.20E-01	NA	7.25	mirnaUID2125	let-7	let-7	rno	nve-miR-2033-3p	rno-let-7d	AGAGGTAGTAGGTTGCATAGTT	AGAGGTAGTAGGTTGCATAGTT	0	0	0
rno-let-7d-5p	1372743_at	ENSMUSG00000027423	Snx5	SNX5_RAT	-4.19E-01	NA	9.47	mirnaUID2125	let-7	let-7	rno	nve-miR-2033-3p	rno-let-7d	AGAGGTAGTAGGTTGCATAGTT	AGAGGTAGTAGGTTGCATAGTT	0	0	0
rno-let-7d-5p	1394614_at	ENSMUSG00000034707	Gns	Gns	-4.18E-01	NA	5.15	mirnaUID2125	let-7	let-7	rno	nve-miR-2033-3p	rno-let-7d	AGAGGTAGTAGGTTGCATAGTT	AGAGGTAGTAGGTTGCATAGTT	0	0	0
rno-let-7d-5p	1383414_at	ENSMUSG00000044551	9930012K11Rik	RGD1308117	-4.03E-01	NA	6.18	mirnaUID2125	let-7	let-7	rno	nve-miR-2033-3p	rno-let-7d	AGAGGTAGTAGGTTGCATAGTT	AGAGGTAGTAGGTTGCATAGTT	0	0	0
rno-let-7d-5p	1377819_at	ENSMUSG00000041229	Phf8	RGD1561065	-4.00E-01	NA	6.69	mirnaUID2125	let-7	let-7	rno	nve-miR-2033-3p	rno-let-7d	AGAGGTAGTAGGTTGCATAGTT	AGAGGTAGTAGGTTGCATAGTT	0	0	0
rno-let-7d-5p	1391673_at	ENSMUSG00000053199	Arhgap20	Arhgap20	-4.00E-01	NA	4.2	mirnaUID2125	let-7	let-7	rno	nve-miR-2033-3p	rno-let-7d	AGAGGTAGTAGGTTGCATAGTT	AGAGGTAGTAGGTTGCATAGTT	0	0	0
rno-let-7d-5p	1371841_at	ENSMUSG00000029840	Mtpn	Mtpn	-3.95E-01	NA	9.78	mirnaUID2125	let-7	let-7	rno	nve-miR-2033-3p	rno-let-7d	AGAGGTAGTAGGTTGCATAGTT	AGAGGTAGTAGGTTGCATAGTT	0	0	0
rno-let-7d-5p	1383051_at	ENSMUSG00000032423	Syncrip	Syncrip	-3.86E-01	NA	7.93	mirnaUID2125	let-7	let-7	rno	nve-miR-2033-3p	rno-let-7d	AGAGGTAGTAGGTTGCATAGTT	AGAGGTAGTAGGTTGCATAGTT	0	0	0
rno-let-7d-5p	1380107_a_at	ENSMUSG00000048142	Nat8l	Nat8l	-3.85E-01	NA	3.62	mirnaUID2125	let-7	let-7	rno	nve-miR-2033-3p	rno-let-7d	AGAGGTAGTAGGTTGCATAGTT	AGAGGTAGTAGGTTGCATAGTT	0	0	0
rno-let-7d-5p	1374002_at	ENSMUSG00000074748	Atxn7l3b	LOC100192313	-3.81E-01	NA	8.3	mirnaUID2125	let-7	let-7	rno	nve-miR-2033-3p	rno-let-7d	AGAGGTAGTAGGTTGCATAGTT	AGAGGTAGTAGGTTGCATAGTT	0	0	0
rno-let-7d-5p	1390403_at	ENSMUSG00000046546	Fam43a	Fam43a	-3.79E-01	NA	7.13	mirnaUID2125	let-7	let-7	rno	nve-miR-2033-3p	rno-let-7d	AGAGGTAGTAGGTTGCATAGTT	AGAGGTAGTAGGTTGCATAGTT	0	0	0
rno-let-7d-5p	1373863_at	ENSMUSG00000026074	Map4k4	Map4k4	-3.72E-01	NA	6.22	mirnaUID2125	let-7	let-7	rno	nve-miR-2033-3p	rno-let-7d	AGAGGTAGTAGGTTGCATAGTT	AGAGGTAGTAGGTTGCATAGTT	0	0	0
rno-let-7d-5p	1374957_at	ENSMUSG00000019790	Stxbp5	STXB5_RAT	-3.66E-01	NA	5.99	mirnaUID2125	let-7	let-7	rno	nve-miR-2033-3p	rno-let-7d	AGAGGTAGTAGGTTGCATAGTT	AGAGGTAGTAGGTTGCATAGTT	0	0	0
rno-let-7d-5p	1371894_at	ENSMUSG00000034707	Gns	Gns	-3.65E-01	NA	9.26	mirnaUID2125	let-7	let-7	rno	nve-miR-2033-3p	rno-let-7d	AGAGGTAGTAGGTTGCATAGTT	AGAGGTAGTAGGTTGCATAGTT	0	0	0
rno-let-7d-5p	1375531_at	ENSMUSG00000020105	Lrig3	Lrig3	-3.61E-01	NA	6.11	mirnaUID2125	let-7	let-7	rno	nve-miR-2033-3p	rno-let-7d	AGAGGTAGTAGGTTGCATAGTT	AGAGGTAGTAGGTTGCATAGTT	0	0	0
rno-let-7d-5p	1385977_at	ENSMUSG00000049606	Zfp644	Znf644	-3.50E-01	NA	6.38	mirnaUID2125	let-7	let-7	rno	nve-miR-2033-3p	rno-let-7d	AGAGGTAGTAGGTTGCATAGTT	AGAGGTAGTAGGTTGCATAGTT	0	0	0
rno-let-7d-5p	1371847_at	ENSMUSG00000032431	Crtap	D3ZY66_RAT	-3.41E-01	NA	7.7	mirnaUID2125	let-7	let-7	rno	nve-miR-2033-3p	rno-let-7d	AGAGGTAGTAGGTTGCATAGTT	AGAGGTAGTAGGTTGCATAGTT	0	0	0
rno-let-7d-5p	1394972_at	ENSMUSG00000018199	Trove2	Trove2	-3.40E-01	NA	4.29	mirnaUID2125	let-7	let-7	rno	nve-miR-2033-3p	rno-let-7d	AGAGGTAGTAGGTTGCATAGTT	AGAGGTAGTAGGTTGCATAGTT	0	0	0
rno-let-7d-5p	1374763_at	ENSMUSG00000039787	Cercam	Cercam	-3.33E-01	NA	5.21	mirnaUID2125	let-7	let-7	rno	nve-miR-2033-3p	rno-let-7d	AGAGGTAGTAGGTTGCATAGTT	AGAGGTAGTAGGTTGCATAGTT	0	0	0
rno-let-7d-5p	1374287_at	ENSMUSG00000020092	X99384	Pald	-3.33E-01	NA	7.35	mirnaUID2125	let-7	let-7	rno	nve-miR-2033-3p	rno-let-7d	AGAGGTAGTAGGTTGCATAGTT	AGAGGTAGTAGGTTGCATAGTT	0	0	0
rno-let-7d-5p	1395265_at	ENSMUSG00000034707	Gns	Gns	-3.31E-01	NA	7.02	mirnaUID2125	let-7	let-7	rno	nve-miR-2033-3p	rno-let-7d	AGAGGTAGTAGGTTGCATAGTT	AGAGGTAGTAGGTTGCATAGTT	0	0	0
rno-let-7d-5p	1390966_at	ENSMUSG00000031545	Agpat6	Agpat6	-3.11E-01	NA	5.24	mirnaUID2125	let-7	let-7	rno	nve-miR-2033-3p	rno-let-7d	AGAGGTAGTAGGTTGCATAGTT	AGAGGTAGTAGGTTGCATAGTT	0	0	0
rno-let-7d-5p	1378294_at	ENSMUSG00000066892	Fbxl12	Fbxl12	-3.05E-01	NA	7.07	mirnaUID2125	let-7	let-7	rno	nve-miR-2033-3p	rno-let-7d	AGAGGTAGTAGGTTGCATAGTT	AGAGGTAGTAGGTTGCATAGTT	0	0	0
rno-let-7d-5p	1390938_at	ENSMUSG00000024043	Arhgap28	Arhgap28	-3.02E-01	NA	4.5	mirnaUID2125	let-7	let-7	rno	nve-miR-2033-3p	rno-let-7d	AGAGGTAGTAGGTTGCATAGTT	AGAGGTAGTAGGTTGCATAGTT	0	0	0
rno-let-7d-5p	1387786_at	ENSMUSG00000029840	Mtpn	Mtpn	-2.99E-01	NA	6.81	mirnaUID2125	let-7	let-7	rno	nve-miR-2033-3p	rno-let-7d	AGAGGTAGTAGGTTGCATAGTT	AGAGGTAGTAGGTTGCATAGTT	0	0	0
rno-let-7d-5p	1382368_at	ENSMUSG00000018199	Trove2	Trove2	-2.87E-01	NA	4.07	mirnaUID2125	let-7	let-7	rno	nve-miR-2033-3p	rno-let-7d	AGAGGTAGTAGGTTGCATAGTT	AGAGGTAGTAGGTTGCATAGTT	0	0	0
rno-let-7d-5p	1367505_at	ENSMUSG00000049606	Zfp644	Znf644	-2.82E-01	NA	7.65	mirnaUID2125	let-7	let-7	rno	nve-miR-2033-3p	rno-let-7d	AGAGGTAGTAGGTTGCATAGTT	AGAGGTAGTAGGTTGCATAGTT	0	0	0
rno-let-7d-5p	1382948_at	ENSMUSG00000024043	Arhgap28	Arhgap28	-2.74E-01	NA	4.91	mirnaUID2125	let-7	let-7	rno	nve-miR-2033-3p	rno-let-7d	AGAGGTAGTAGGTTGCATAGTT	AGAGGTAGTAGGTTGCATAGTT	0	0	0
rno-let-7d-5p	1387785_at	ENSMUSG00000029840	Mtpn	Mtpn	-2.64E-01	NA	5.74	mirnaUID2125	let-7	let-7	rno	nve-miR-2033-3p	rno-let-7d	AGAGGTAGTAGGTTGCATAGTT	AGAGGTAGTAGGTTGCATAGTT	0	0	0
rno-let-7d-5p	1376936_at	ENSMUSG00000032754	Slc24a6	Slc24a6	-2.61E-01	NA	6.67	mirnaUID2125	let-7	let-7	rno	nve-miR-2033-3p	rno-let-7d	AGAGGTAGTAGGTTGCATAGTT	AGAGGTAGTAGGTTGCATAGTT	0	0	0
rno-let-7d-5p	1396661_at	ENSMUSG00000033658	Ddx19b	Ddx19a	-2.53E-01	NA	4.29	mirnaUID2125	let-7	let-7	rno	nve-miR-2033-3p	rno-let-7d	AGAGGTAGTAGGTTGCATAGTT	AGAGGTAGTAGGTTGCATAGTT	0	0	0
rno-let-7d-5p	1367499_at	ENSMUSG00000049922	Slc35c1	Slc35c1	-2.48E-01	NA	6.34	mirnaUID2125	let-7	let-7	rno	nve-miR-2033-3p	rno-let-7d	AGAGGTAGTAGGTTGCATAGTT	AGAGGTAGTAGGTTGCATAGTT	0	0	0
rno-let-7d-5p	1396022_at	ENSMUSG00000046351	Zfp322a	Zfp322a	-2.48E-01	NA	5.3	mirnaUID2125	let-7	let-7	rno	nve-miR-2033-3p	rno-let-7d	AGAGGTAGTAGGTTGCATAGTT	AGAGGTAGTAGGTTGCATAGTT	0	0	0
rno-let-7d-5p	1377926_at	ENSMUSG00000055013	Agap1	Agap1	-2.40E-01	NA	6.98	mirnaUID2125	let-7	let-7	rno	nve-miR-2033-3p	rno-let-7d	AGAGGTAGTAGGTTGCATAGTT	AGAGGTAGTAGGTTGCATAGTT	0	0	0
rno-let-7d-5p	1377153_a_at	ENSMUSG00000043008	Klhl6	Klhl6	-2.39E-01	NA	5.86	mirnaUID2125	let-7	let-7	rno	nve-miR-2033-3p	rno-let-7d	AGAGGTAGTAGGTTGCATAGTT	AGAGGTAGTAGGTTGCATAGTT	0	0	0
rno-let-7d-5p	1384681_at	ENSMUSG00000030064	Frmd4b	Frmd4b	-2.23E-01	NA	4.99	mirnaUID2125	let-7	let-7	rno	nve-miR-2033-3p	rno-let-7d	AGAGGTAGTAGGTTGCATAGTT	AGAGGTAGTAGGTTGCATAGTT	0	0	0
rno-let-7d-5p	1381790_at	ENSMUSG00000026074	Map4k4	Map4k4	-2.16E-01	NA	7.02	mirnaUID2125	let-7	let-7	rno	nve-miR-2033-3p	rno-let-7d	AGAGGTAGTAGGTTGCATAGTT	AGAGGTAGTAGGTTGCATAGTT	0	0	0
rno-let-7d-5p	1388814_at	ENSMUSG00000033658	Ddx19b	Ddx19a	-2.15E-01	NA	7.83	mirnaUID2125	let-7	let-7	rno	nve-miR-2033-3p	rno-let-7d	AGAGGTAGTAGGTTGCATAGTT	AGAGGTAGTAGGTTGCATAGTT	0	0	0
rno-let-7d-5p	1389728_at	ENSMUSG00000027210	Meis2	Meis2	-2.07E-01	NA	8.3	mirnaUID2125	let-7	let-7	rno	nve-miR-2033-3p	rno-let-7d	AGAGGTAGTAGGTTGCATAGTT	AGAGGTAGTAGGTTGCATAGTT	0	0	0
rno-let-7d-5p	1383095_at	ENSMUSG00000040651	D14Abb1e	D3ZXU7_RAT	-2.03E-01	NA	7.8	mirnaUID2125	let-7	let-7	rno	nve-miR-2033-3p	rno-let-7d	AGAGGTAGTAGGTTGCATAGTT	AGAGGTAGTAGGTTGCATAGTT	0	0	0
rno-let-7d-5p	1372919_at	ENSMUSG00000031545	Agpat6	Agpat6	-2.02E-01	NA	8.43	mirnaUID2125	let-7	let-7	rno	nve-miR-2033-3p	rno-let-7d	AGAGGTAGTAGGTTGCATAGTT	AGAGGTAGTAGGTTGCATAGTT	0	0	0
rno-let-7d-5p	1370408_at	ENSMUSG00000038059	2010002N04Rik	Nid67	-2.01E-01	NA	8.78	mirnaUID2125	let-7	let-7	rno	nve-miR-2033-3p	rno-let-7d	AGAGGTAGTAGGTTGCATAGTT	AGAGGTAGTAGGTTGCATAGTT	0	0	0
rno-let-7d-5p	1394316_a_at	ENSMUSG00000028152	Tspan5	Tspan5	-1.93E-01	NA	5.48	mirnaUID2125	let-7	let-7	rno	nve-miR-2033-3p	rno-let-7d	AGAGGTAGTAGGTTGCATAGTT	AGAGGTAGTAGGTTGCATAGTT	0	0	0
rno-let-7d-5p	1372386_at	ENSMUSG00000022855	Senp2	Senp2	-1.91E-01	NA	7.08	mirnaUID2125	let-7	let-7	rno	nve-miR-2033-3p	rno-let-7d	AGAGGTAGTAGGTTGCATAGTT	AGAGGTAGTAGGTTGCATAGTT	0	0	0
rno-let-7d-5p	1377089_a_at	ENSMUSG00000028152	Tspan5	Tspan5	-1.89E-01	NA	5.7	mirnaUID2125	let-7	let-7	rno	nve-miR-2033-3p	rno-let-7d	AGAGGTAGTAGGTTGCATAGTT	AGAGGTAGTAGGTTGCATAGTT	0	0	0
rno-let-7d-5p	1370328_at	ENSMUSG00000030772	Dkk3	Dkk3	-1.89E-01	NA	10.4	mirnaUID2125	let-7	let-7	rno	nve-miR-2033-3p	rno-let-7d	AGAGGTAGTAGGTTGCATAGTT	AGAGGTAGTAGGTTGCATAGTT	0	0	0
rno-let-7d-5p	1382140_at	ENSMUSG00000037475	Thoc2	Thoc2	-1.85E-01	NA	5.84	mirnaUID2125	let-7	let-7	rno	nve-miR-2033-3p	rno-let-7d	AGAGGTAGTAGGTTGCATAGTT	AGAGGTAGTAGGTTGCATAGTT	0	0	0
rno-let-7d-5p	1388359_at	ENSMUSG00000005610	Eif4g2	F1LN59_RAT	-1.80E-01	NA	9.42	mirnaUID2125	let-7	let-7	rno	nve-miR-2033-3p	rno-let-7d	AGAGGTAGTAGGTTGCATAGTT	AGAGGTAGTAGGTTGCATAGTT	0	0	0
rno-let-7d-5p	1386440_a_at	ENSMUSG00000089704	Galnt2	Galnt2	-1.75E-01	NA	3.61	mirnaUID2125	let-7	let-7	rno	nve-miR-2033-3p	rno-let-7d	AGAGGTAGTAGGTTGCATAGTT	AGAGGTAGTAGGTTGCATAGTT	0	0	0
rno-let-7d-5p	1380012_at	ENSMUSG00000033658	Ddx19b	Ddx19a	-1.70E-01	NA	3.58	mirnaUID2125	let-7	let-7	rno	nve-miR-2033-3p	rno-let-7d	AGAGGTAGTAGGTTGCATAGTT	AGAGGTAGTAGGTTGCATAGTT	0	0	0
rno-let-7d-5p	1368953_at	ENSMUSG00000037470	Uggt1	Uggt1	-1.67E-01	NA	3.93	mirnaUID2125	let-7	let-7	rno	nve-miR-2033-3p	rno-let-7d	AGAGGTAGTAGGTTGCATAGTT	AGAGGTAGTAGGTTGCATAGTT	0	0	0
rno-let-7d-5p	1387329_at	ENSMUSG00000035696	Rnf38	Rnf38	-1.60E-01	NA	4.26	mirnaUID2125	let-7	let-7	rno	nve-miR-2033-3p	rno-let-7d	AGAGGTAGTAGGTTGCATAGTT	AGAGGTAGTAGGTTGCATAGTT	0	0	0
rno-let-7d-5p	1385493_at	ENSMUSG00000037475	Thoc2	Thoc2	-1.59E-01	NA	3.58	mirnaUID2125	let-7	let-7	rno	nve-miR-2033-3p	rno-let-7d	AGAGGTAGTAGGTTGCATAGTT	AGAGGTAGTAGGTTGCATAGTT	0	0	0
rno-let-7d-5p	1376067_at	ENSMUSG00000020166	Cnot2	Cnot2	-1.59E-01	NA	8.7	mirnaUID2125	let-7	let-7	rno	nve-miR-2033-3p	rno-let-7d	AGAGGTAGTAGGTTGCATAGTT	AGAGGTAGTAGGTTGCATAGTT	0	0	0
rno-let-7d-5p	1389885_at	ENSMUSG00000040699	Limd2	Limd2	-1.57E-01	NA	6.04	mirnaUID2125	let-7	let-7	rno	nve-miR-2033-3p	rno-let-7d	AGAGGTAGTAGGTTGCATAGTT	AGAGGTAGTAGGTTGCATAGTT	0	0	0
rno-let-7d-5p	1375588_at	ENSMUSG00000020021	Fgd6	Fgd6	-1.55E-01	NA	5.83	mirnaUID2125	let-7	let-7	rno	nve-miR-2033-3p	rno-let-7d	AGAGGTAGTAGGTTGCATAGTT	AGAGGTAGTAGGTTGCATAGTT	0	0	0
rno-let-7d-5p	1381616_at	ENSMUSG00000033658	Ddx19b	Ddx19a	-1.51E-01	NA	3.21	mirnaUID2125	let-7	let-7	rno	nve-miR-2033-3p	rno-let-7d	AGAGGTAGTAGGTTGCATAGTT	AGAGGTAGTAGGTTGCATAGTT	0	0	0
rno-let-7d-5p	1383982_at	ENSMUSG00000005949	Ctns	Ctns	-1.50E-01	NA	6.4	mirnaUID2125	let-7	let-7	rno	nve-miR-2033-3p	rno-let-7d	AGAGGTAGTAGGTTGCATAGTT	AGAGGTAGTAGGTTGCATAGTT	0	0	0
rno-let-7d-5p	1373117_at	ENSMUSG00000024817	Uhrf2	Uhrf2	-1.49E-01	NA	8.28	mirnaUID2125	let-7	let-7	rno	nve-miR-2033-3p	rno-let-7d	AGAGGTAGTAGGTTGCATAGTT	AGAGGTAGTAGGTTGCATAGTT	0	0	0
rno-let-7d-5p	1369394_at	ENSMUSG00000025876	Unc5a	Unc5a	-1.45E-01	NA	3.63	mirnaUID2125	let-7	let-7	rno	nve-miR-2033-3p	rno-let-7d	AGAGGTAGTAGGTTGCATAGTT	AGAGGTAGTAGGTTGCATAGTT	0	0	0
rno-let-7d-5p	1393096_at	ENSMUSG00000019790	Stxbp5	STXB5_RAT	-1.44E-01	NA	7.01	mirnaUID2125	let-7	let-7	rno	nve-miR-2033-3p	rno-let-7d	AGAGGTAGTAGGTTGCATAGTT	AGAGGTAGTAGGTTGCATAGTT	0	0	0
rno-let-7d-5p	1391024_at	ENSMUSG00000039070	Cpa4	Cpa4	-1.42E-01	NA	4.65	mirnaUID2125	let-7	let-7	rno	nve-miR-2033-3p	rno-let-7d	AGAGGTAGTAGGTTGCATAGTT	AGAGGTAGTAGGTTGCATAGTT	0	0	0
rno-let-7d-5p	1377921_at	ENSMUSG00000070644	Etnk2	Etnk2	-1.27E-01	NA	4.86	mirnaUID2125	let-7	let-7	rno	nve-miR-2033-3p	rno-let-7d	AGAGGTAGTAGGTTGCATAGTT	AGAGGTAGTAGGTTGCATAGTT	0	0	0
rno-let-7d-5p	1375913_at	ENSMUSG00000089704	Galnt2	Galnt2	-1.26E-01	NA	8.51	mirnaUID2125	let-7	let-7	rno	nve-miR-2033-3p	rno-let-7d	AGAGGTAGTAGGTTGCATAGTT	AGAGGTAGTAGGTTGCATAGTT	0	0	0
rno-let-7d-5p	1398895_at	ENSMUSG00000015341	Golga7	Golga7	-1.11E-01	NA	9.8	mirnaUID2125	let-7	let-7	rno	nve-miR-2033-3p	rno-let-7d	AGAGGTAGTAGGTTGCATAGTT	AGAGGTAGTAGGTTGCATAGTT	0	0	0
rno-let-7d-5p	1386525_at	ENSMUSG00000037475	Thoc2	Thoc2	-1.07E-01	NA	8.58	mirnaUID2125	let-7	let-7	rno	nve-miR-2033-3p	rno-let-7d	AGAGGTAGTAGGTTGCATAGTT	AGAGGTAGTAGGTTGCATAGTT	0	0	0
rno-let-7d-5p	1375912_a_at	ENSMUSG00000089704	Galnt2	Galnt2	-1.06E-01	NA	9.76	mirnaUID2125	let-7	let-7	rno	nve-miR-2033-3p	rno-let-7d	AGAGGTAGTAGGTTGCATAGTT	AGAGGTAGTAGGTTGCATAGTT	0	0	0
rno-let-7d-5p	1371177_a_at	ENSMUSG00000031012	Cask	Cask	-9.46E-02	NA	3.56	mirnaUID2125	let-7	let-7	rno	nve-miR-2033-3p	rno-let-7d	AGAGGTAGTAGGTTGCATAGTT	AGAGGTAGTAGGTTGCATAGTT	0	0	0
rno-let-7d-5p	1379674_at	ENSMUSG00000006362	Cbfa2t3	Cbfa2t3	-8.76E-02	NA	6.37	mirnaUID2125	let-7	let-7	rno	nve-miR-2033-3p	rno-let-7d	AGAGGTAGTAGGTTGCATAGTT	AGAGGTAGTAGGTTGCATAGTT	0	0	0
rno-let-7d-5p	1368853_at	ENSMUSG00000054459	Vsnl1	Vsnl1	-8.74E-02	NA	4.48	mirnaUID2125	let-7	let-7	rno	nve-miR-2033-3p	rno-let-7d	AGAGGTAGTAGGTTGCATAGTT	AGAGGTAGTAGGTTGCATAGTT	0	0	0
rno-let-7d-5p	1393720_at	ENSMUSG00000049606	Zfp644	Znf644	-8.45E-02	NA	3.74	mirnaUID2125	let-7	let-7	rno	nve-miR-2033-3p	rno-let-7d	AGAGGTAGTAGGTTGCATAGTT	AGAGGTAGTAGGTTGCATAGTT	0	0	0
rno-let-7d-5p	1392995_at	ENSMUSG00000046351	Zfp322a	Zfp322a	-8.16E-02	NA	4.58	mirnaUID2125	let-7	let-7	rno	nve-miR-2033-3p	rno-let-7d	AGAGGTAGTAGGTTGCATAGTT	AGAGGTAGTAGGTTGCATAGTT	0	0	0
rno-let-7d-5p	1371469_at	ENSMUSG00000014077	1500003O03Rik	Chp	-7.58E-02	NA	8.52	mirnaUID2125	let-7	let-7	rno	nve-miR-2033-3p	rno-let-7d	AGAGGTAGTAGGTTGCATAGTT	AGAGGTAGTAGGTTGCATAGTT	0	0	0
rno-let-7d-5p	1368854_at	ENSMUSG00000054459	Vsnl1	Vsnl1	-7.48E-02	NA	6.05	mirnaUID2125	let-7	let-7	rno	nve-miR-2033-3p	rno-let-7d	AGAGGTAGTAGGTTGCATAGTT	AGAGGTAGTAGGTTGCATAGTT	0	0	0
rno-let-7d-5p	1390464_at	ENSMUSG00000030064	Frmd4b	Frmd4b	-7.24E-02	NA	5.57	mirnaUID2125	let-7	let-7	rno	nve-miR-2033-3p	rno-let-7d	AGAGGTAGTAGGTTGCATAGTT	AGAGGTAGTAGGTTGCATAGTT	0	0	0
rno-let-7d-5p	1388843_at	ENSMUSG00000033658	Ddx19b	Ddx19a	-6.64E-02	NA	5.27	mirnaUID2125	let-7	let-7	rno	nve-miR-2033-3p	rno-let-7d	AGAGGTAGTAGGTTGCATAGTT	AGAGGTAGTAGGTTGCATAGTT	0	0	0
rno-let-7d-5p	1393265_at	ENSMUSG00000032423	Syncrip	Syncrip	-6.55E-02	NA	5.02	mirnaUID2125	let-7	let-7	rno	nve-miR-2033-3p	rno-let-7d	AGAGGTAGTAGGTTGCATAGTT	AGAGGTAGTAGGTTGCATAGTT	0	0	0
rno-let-7d-5p	1384383_at	ENSMUSG00000031545	Agpat6	Agpat6	-4.69E-02	NA	5.94	mirnaUID2125	let-7	let-7	rno	nve-miR-2033-3p	rno-let-7d	AGAGGTAGTAGGTTGCATAGTT	AGAGGTAGTAGGTTGCATAGTT	0	0	0
rno-let-7d-5p	1375950_a_at	ENSMUSG00000043987	Cep164	D3ZL75_RAT	-3.71E-02	NA	7.25	mirnaUID2125	let-7	let-7	rno	nve-miR-2033-3p	rno-let-7d	AGAGGTAGTAGGTTGCATAGTT	AGAGGTAGTAGGTTGCATAGTT	0	0	0
rno-let-7d-5p	1385402_at	ENSMUSG00000089704	Galnt2	Galnt2	-3.27E-02	NA	5.38	mirnaUID2125	let-7	let-7	rno	nve-miR-2033-3p	rno-let-7d	AGAGGTAGTAGGTTGCATAGTT	AGAGGTAGTAGGTTGCATAGTT	0	0	0
rno-let-7d-5p	1383278_at	ENSMUSG00000055013	Agap1	Agap1	-2.50E-02	NA	8.04	mirnaUID2125	let-7	let-7	rno	nve-miR-2033-3p	rno-let-7d	AGAGGTAGTAGGTTGCATAGTT	AGAGGTAGTAGGTTGCATAGTT	0	0	0
rno-let-7d-5p	1398342_at	ENSMUSG00000010054	Tusc2	Tusc2	-2.26E-02	NA	6.6	mirnaUID2125	let-7	let-7	rno	nve-miR-2033-3p	rno-let-7d	AGAGGTAGTAGGTTGCATAGTT	AGAGGTAGTAGGTTGCATAGTT	0	0	0
rno-let-7d-5p	1390030_at	ENSMUSG00000050240	Hic2	Hic2	-2.14E-02	NA	5.21	mirnaUID2125	let-7	let-7	rno	nve-miR-2033-3p	rno-let-7d	AGAGGTAGTAGGTTGCATAGTT	AGAGGTAGTAGGTTGCATAGTT	0	0	0
rno-let-7d-5p	1376615_at	ENSMUSG00000002249	Tead3	Tead3	-2.06E-02	NA	7.02	mirnaUID2125	let-7	let-7	rno	nve-miR-2033-3p	rno-let-7d	AGAGGTAGTAGGTTGCATAGTT	AGAGGTAGTAGGTTGCATAGTT	0	0	0
rno-let-7d-5p	1398859_at	ENSMUSG00000034088	Hdlbp	Hdlbp	-1.96E-02	NA	8.92	mirnaUID2125	let-7	let-7	rno	nve-miR-2033-3p	rno-let-7d	AGAGGTAGTAGGTTGCATAGTT	AGAGGTAGTAGGTTGCATAGTT	0	0	0
rno-let-7d-5p	1384095_at	ENSMUSG00000041794	Myrip	Myrip	-1.77E-02	NA	3.95	mirnaUID2125	let-7	let-7	rno	nve-miR-2033-3p	rno-let-7d	AGAGGTAGTAGGTTGCATAGTT	AGAGGTAGTAGGTTGCATAGTT	0	0	0
rno-let-7d-5p	1387564_at	ENSMUSG00000030376	Slc8a2	NAC2_RAT	-1.17E-02	NA	4.53	mirnaUID2125	let-7	let-7	rno	nve-miR-2033-3p	rno-let-7d	AGAGGTAGTAGGTTGCATAGTT	AGAGGTAGTAGGTTGCATAGTT	0	0	0
rno-let-7d-5p	1375467_at	ENSMUSG00000046897	Zfp740	D4A538_RAT	-1.09E-02	NA	4.3	mirnaUID2125	let-7	let-7	rno	nve-miR-2033-3p	rno-let-7d	AGAGGTAGTAGGTTGCATAGTT	AGAGGTAGTAGGTTGCATAGTT	0	0	0
rno-let-7d-5p	1375091_at	ENSMUSG00000043987	Cep164	D3ZL75_RAT	-8.58E-03	NA	7.1	mirnaUID2125	let-7	let-7	rno	nve-miR-2033-3p	rno-let-7d	AGAGGTAGTAGGTTGCATAGTT	AGAGGTAGTAGGTTGCATAGTT	0	0	0
rno-let-7d-5p	1388821_at	ENSMUSG00000020601	Trib2	Trib2	-5.25E-03	NA	8.89	mirnaUID2125	let-7	let-7	rno	nve-miR-2033-3p	rno-let-7d	AGAGGTAGTAGGTTGCATAGTT	AGAGGTAGTAGGTTGCATAGTT	0	0	0
rno-let-7d-5p	1396575_at	ENSMUSG00000053199	Arhgap20	Arhgap20	-3.09E-03	NA	4.57	mirnaUID2125	let-7	let-7	rno	nve-miR-2033-3p	rno-let-7d	AGAGGTAGTAGGTTGCATAGTT	AGAGGTAGTAGGTTGCATAGTT	0	0	0
rno-let-7d-5p	1375929_at	ENSMUSG00000000282	Mnt	Mnt	2.28E-03	NA	7.67	mirnaUID2125	let-7	let-7	rno	nve-miR-2033-3p	rno-let-7d	AGAGGTAGTAGGTTGCATAGTT	AGAGGTAGTAGGTTGCATAGTT	0	0	0
rno-let-7d-5p	1389309_at	ENSMUSG00000038095	Sbno1	Sbno1	3.50E-03	NA	6.58	mirnaUID2125	let-7	let-7	rno	nve-miR-2033-3p	rno-let-7d	AGAGGTAGTAGGTTGCATAGTT	AGAGGTAGTAGGTTGCATAGTT	0	0	0
rno-let-7d-5p	1375811_at	ENSMUSG00000020092	X99384	Pald	4.53E-03	NA	3.54	mirnaUID2125	let-7	let-7	rno	nve-miR-2033-3p	rno-let-7d	AGAGGTAGTAGGTTGCATAGTT	AGAGGTAGTAGGTTGCATAGTT	0	0	0
rno-let-7d-5p	1383491_at	ENSMUSG00000030609	Aen	Aen	1.12E-02	NA	6.13	mirnaUID2125	let-7	let-7	rno	nve-miR-2033-3p	rno-let-7d	AGAGGTAGTAGGTTGCATAGTT	AGAGGTAGTAGGTTGCATAGTT	0	0	0
rno-let-7d-5p	1369053_at	ENSMUSG00000026452	Syt2	Syt2	1.25E-02	NA	3.69	mirnaUID2125	let-7	let-7	rno	nve-miR-2033-3p	rno-let-7d	AGAGGTAGTAGGTTGCATAGTT	AGAGGTAGTAGGTTGCATAGTT	0	0	0
rno-let-7d-5p	1384997_at	ENSMUSG00000030609	Aen	Aen	1.33E-02	NA	3.66	mirnaUID2125	let-7	let-7	rno	nve-miR-2033-3p	rno-let-7d	AGAGGTAGTAGGTTGCATAGTT	AGAGGTAGTAGGTTGCATAGTT	0	0	0
rno-let-7d-5p	1372247_at	ENSMUSG00000028757	Ddost	OST48_RAT	1.48E-02	NA	9.25	mirnaUID2125	let-7	let-7	rno	nve-miR-2033-3p	rno-let-7d	AGAGGTAGTAGGTTGCATAGTT	AGAGGTAGTAGGTTGCATAGTT	0	0	0
rno-let-7d-5p	1369215_a_at	ENSMUSG00000020841	Cpd	Cpd	1.68E-02	NA	10.3	mirnaUID2125	let-7	let-7	rno	nve-miR-2033-3p	rno-let-7d	AGAGGTAGTAGGTTGCATAGTT	AGAGGTAGTAGGTTGCATAGTT	0	0	0
rno-let-7d-5p	1369086_a_at	ENSMUSG00000015968	Cacna1d	Cacna1d	1.97E-02	NA	4.47	mirnaUID2125	let-7	let-7	rno	nve-miR-2033-3p	rno-let-7d	AGAGGTAGTAGGTTGCATAGTT	AGAGGTAGTAGGTTGCATAGTT	0	0	0
rno-let-7d-5p	1390162_at	ENSMUSG00000022837	Iqcb1	Iqcb1	2.19E-02	NA	5.96	mirnaUID2125	let-7	let-7	rno	nve-miR-2033-3p	rno-let-7d	AGAGGTAGTAGGTTGCATAGTT	AGAGGTAGTAGGTTGCATAGTT	0	0	0
rno-let-7d-5p	1384969_at	ENSMUSG00000028197	Col24a1	Col24a1	2.66E-02	NA	5.79	mirnaUID2125	let-7	let-7	rno	nve-miR-2033-3p	rno-let-7d	AGAGGTAGTAGGTTGCATAGTT	AGAGGTAGTAGGTTGCATAGTT	0	0	0
rno-let-7d-5p	1392020_at	ENSMUSG00000043987	Cep164	D3ZL75_RAT	2.67E-02	NA	5.81	mirnaUID2125	let-7	let-7	rno	nve-miR-2033-3p	rno-let-7d	AGAGGTAGTAGGTTGCATAGTT	AGAGGTAGTAGGTTGCATAGTT	0	0	0
rno-let-7d-5p	1395406_at	ENSMUSG00000038095	Sbno1	Sbno1	3.37E-02	NA	3.76	mirnaUID2125	let-7	let-7	rno	nve-miR-2033-3p	rno-let-7d	AGAGGTAGTAGGTTGCATAGTT	AGAGGTAGTAGGTTGCATAGTT	0	0	0
rno-let-7d-5p	1382825_at	ENSMUSG00000032394	Igdcc3	D3ZP20_RAT	3.64E-02	NA	4.03	mirnaUID2125	let-7	let-7	rno	nve-miR-2033-3p	rno-let-7d	AGAGGTAGTAGGTTGCATAGTT	AGAGGTAGTAGGTTGCATAGTT	0	0	0
rno-let-7d-5p	1396803_at	ENSMUSG00000037475	Thoc2	Thoc2	3.88E-02	NA	7.9	mirnaUID2125	let-7	let-7	rno	nve-miR-2033-3p	rno-let-7d	AGAGGTAGTAGGTTGCATAGTT	AGAGGTAGTAGGTTGCATAGTT	0	0	0
rno-let-7d-5p	1369191_at	ENSMUSG00000025746	Il6	Il6	3.97E-02	NA	3.32	mirnaUID2125	let-7	let-7	rno	nve-miR-2033-3p	rno-let-7d	AGAGGTAGTAGGTTGCATAGTT	AGAGGTAGTAGGTTGCATAGTT	0	0	0
rno-let-7d-5p	1378928_at	ENSMUSG00000048897	Zfp710	Znf710	4.03E-02	NA	4.12	mirnaUID2125	let-7	let-7	rno	nve-miR-2033-3p	rno-let-7d	AGAGGTAGTAGGTTGCATAGTT	AGAGGTAGTAGGTTGCATAGTT	0	0	0
rno-let-7d-5p	1387388_at	ENSMUSG00000014077	1500003O03Rik	Chp	4.04E-02	NA	4.39	mirnaUID2125	let-7	let-7	rno	nve-miR-2033-3p	rno-let-7d	AGAGGTAGTAGGTTGCATAGTT	AGAGGTAGTAGGTTGCATAGTT	0	0	0
rno-let-7d-5p	1384371_at	ENSMUSG00000002249	Tead3	Tead3	4.90E-02	NA	4.89	mirnaUID2125	let-7	let-7	rno	nve-miR-2033-3p	rno-let-7d	AGAGGTAGTAGGTTGCATAGTT	AGAGGTAGTAGGTTGCATAGTT	0	0	0
rno-let-7d-5p	1393486_at	ENSMUSG00000021259	Cyp46a1	Cyp46a1	4.90E-02	NA	6.12	mirnaUID2125	let-7	let-7	rno	nve-miR-2033-3p	rno-let-7d	AGAGGTAGTAGGTTGCATAGTT	AGAGGTAGTAGGTTGCATAGTT	0	0	0
rno-let-7d-5p	1389514_at	ENSMUSG00000049556	Lingo1	Lingo1	5.05E-02	NA	4.29	mirnaUID2125	let-7	let-7	rno	nve-miR-2033-3p	rno-let-7d	AGAGGTAGTAGGTTGCATAGTT	AGAGGTAGTAGGTTGCATAGTT	0	0	0
rno-let-7d-5p	1388082_at	ENSMUSG00000031530	Dusp4	Dusp4	5.55E-02	NA	4.73	mirnaUID2125	let-7	let-7	rno	nve-miR-2033-3p	rno-let-7d	AGAGGTAGTAGGTTGCATAGTT	AGAGGTAGTAGGTTGCATAGTT	0	0	0
rno-let-7d-5p	1396248_at	ENSMUSG00000034707	Gns	Gns	6.25E-02	NA	3.33	mirnaUID2125	let-7	let-7	rno	nve-miR-2033-3p	rno-let-7d	AGAGGTAGTAGGTTGCATAGTT	AGAGGTAGTAGGTTGCATAGTT	0	0	0
rno-let-7d-5p	1369362_at	ENSMUSG00000026812	Tsc1	Tsc1	6.37E-02	NA	4.19	mirnaUID2125	let-7	let-7	rno	nve-miR-2033-3p	rno-let-7d	AGAGGTAGTAGGTTGCATAGTT	AGAGGTAGTAGGTTGCATAGTT	0	0	0
rno-let-7d-5p	1385124_at	ENSMUSG00000020601	Trib2	Trib2	6.49E-02	NA	6	mirnaUID2125	let-7	let-7	rno	nve-miR-2033-3p	rno-let-7d	AGAGGTAGTAGGTTGCATAGTT	AGAGGTAGTAGGTTGCATAGTT	0	0	0
rno-let-7d-5p	1370594_at	ENSMUSG00000031111	Igsf1	Igsf1	6.59E-02	NA	7.26	mirnaUID2125	let-7	let-7	rno	nve-miR-2033-3p	rno-let-7d	AGAGGTAGTAGGTTGCATAGTT	AGAGGTAGTAGGTTGCATAGTT	0	0	0
rno-let-7d-5p	1389987_at	ENSMUSG00000032501	Trib1	Trib1	6.99E-02	NA	3.62	mirnaUID2125	let-7	let-7	rno	nve-miR-2033-3p	rno-let-7d	AGAGGTAGTAGGTTGCATAGTT	AGAGGTAGTAGGTTGCATAGTT	0	0	0
rno-let-7d-5p	1387975_at	ENSMUSG00000028381	Ugcg	Ugcg	7.32E-02	NA	6.66	mirnaUID2125	let-7	let-7	rno	nve-miR-2033-3p	rno-let-7d	AGAGGTAGTAGGTTGCATAGTT	AGAGGTAGTAGGTTGCATAGTT	0	0	0
rno-let-7d-5p	1371259_at	ENSMUSG00000027859	Ngf	Ngf	7.67E-02	NA	4.44	mirnaUID2125	let-7	let-7	rno	nve-miR-2033-3p	rno-let-7d	AGAGGTAGTAGGTTGCATAGTT	AGAGGTAGTAGGTTGCATAGTT	0	0	0
rno-let-7d-5p	1380725_at	ENSMUSG00000028152	Tspan5	Tspan5	8.01E-02	NA	3.99	mirnaUID2125	let-7	let-7	rno	nve-miR-2033-3p	rno-let-7d	AGAGGTAGTAGGTTGCATAGTT	AGAGGTAGTAGGTTGCATAGTT	0	0	0
rno-let-7d-5p	1370410_at	ENSMUSG00000031111	Igsf1	Igsf1	8.36E-02	NA	8.01	mirnaUID2125	let-7	let-7	rno	nve-miR-2033-3p	rno-let-7d	AGAGGTAGTAGGTTGCATAGTT	AGAGGTAGTAGGTTGCATAGTT	0	0	0
rno-let-7d-5p	1369729_at	ENSMUSG00000036093	Arl5a	ARL5A_RAT	8.71E-02	NA	7.35	mirnaUID2125	let-7	let-7	rno	nve-miR-2033-3p	rno-let-7d	AGAGGTAGTAGGTTGCATAGTT	AGAGGTAGTAGGTTGCATAGTT	0	0	0
rno-let-7d-5p	1370052_at	ENSMUSG00000024122	Pdpk1	Pdpk1	8.85E-02	NA	8.05	mirnaUID2125	let-7	let-7	rno	nve-miR-2033-3p	rno-let-7d	AGAGGTAGTAGGTTGCATAGTT	AGAGGTAGTAGGTTGCATAGTT	0	0	0
rno-let-7d-5p	1397520_at	ENSMUSG00000005610	Eif4g2	F1LN59_RAT	8.87E-02	NA	7.95	mirnaUID2125	let-7	let-7	rno	nve-miR-2033-3p	rno-let-7d	AGAGGTAGTAGGTTGCATAGTT	AGAGGTAGTAGGTTGCATAGTT	0	0	0
rno-let-7d-5p	1383028_at	ENSMUSG00000032803	Cdv3	Cdv3	9.45E-02	NA	6.49	mirnaUID2125	let-7	let-7	rno	nve-miR-2033-3p	rno-let-7d	AGAGGTAGTAGGTTGCATAGTT	AGAGGTAGTAGGTTGCATAGTT	0	0	0
rno-let-7d-5p	1385455_at	ENSMUSG00000027881	Prpf38b	Prpf38b	1.03E-01	NA	6.05	mirnaUID2125	let-7	let-7	rno	nve-miR-2033-3p	rno-let-7d	AGAGGTAGTAGGTTGCATAGTT	AGAGGTAGTAGGTTGCATAGTT	0	0	0
rno-let-7d-5p	1388918_at	ENSMUSG00000034088	Hdlbp	Hdlbp	1.10E-01	NA	9.29	mirnaUID2125	let-7	let-7	rno	nve-miR-2033-3p	rno-let-7d	AGAGGTAGTAGGTTGCATAGTT	AGAGGTAGTAGGTTGCATAGTT	0	0	0
rno-let-7d-5p	1390775_at	ENSMUSG00000089704	Galnt2	Galnt2	1.10E-01	NA	3.1	mirnaUID2125	let-7	let-7	rno	nve-miR-2033-3p	rno-let-7d	AGAGGTAGTAGGTTGCATAGTT	AGAGGTAGTAGGTTGCATAGTT	0	0	0
rno-let-7d-5p	1376647_at	ENSMUSG00000028152	Tspan5	Tspan5	1.11E-01	NA	6.22	mirnaUID2125	let-7	let-7	rno	nve-miR-2033-3p	rno-let-7d	AGAGGTAGTAGGTTGCATAGTT	AGAGGTAGTAGGTTGCATAGTT	0	0	0
rno-let-7d-5p	1383462_at	ENSMUSG00000052299	Ltn1	Rnf160	1.12E-01	NA	6.43	mirnaUID2125	let-7	let-7	rno	nve-miR-2033-3p	rno-let-7d	AGAGGTAGTAGGTTGCATAGTT	AGAGGTAGTAGGTTGCATAGTT	0	0	0
rno-let-7d-5p	1374870_at	ENSMUSG00000045672	Col27a1	Col27a1	1.14E-01	NA	6.75	mirnaUID2125	let-7	let-7	rno	nve-miR-2033-3p	rno-let-7d	AGAGGTAGTAGGTTGCATAGTT	AGAGGTAGTAGGTTGCATAGTT	0	0	0
rno-let-7d-5p	1377468_at	ENSMUSG00000030772	Dkk3	Dkk3	1.17E-01	NA	3.01	mirnaUID2125	let-7	let-7	rno	nve-miR-2033-3p	rno-let-7d	AGAGGTAGTAGGTTGCATAGTT	AGAGGTAGTAGGTTGCATAGTT	0	0	0
rno-let-7d-5p	1387635_at	ENSMUSG00000056758	Hmga2	Hmga2	1.26E-01	NA	4.09	mirnaUID2125	let-7	let-7	rno	nve-miR-2033-3p	rno-let-7d	AGAGGTAGTAGGTTGCATAGTT	AGAGGTAGTAGGTTGCATAGTT	0	0	0
rno-let-7d-5p	1391642_at	ENSMUSG00000044617	Zbtb39	Zbtb39	1.30E-01	NA	3.32	mirnaUID2125	let-7	let-7	rno	nve-miR-2033-3p	rno-let-7d	AGAGGTAGTAGGTTGCATAGTT	AGAGGTAGTAGGTTGCATAGTT	0	0	0
rno-let-7d-5p	1369308_at	ENSMUSG00000041488	Stx3	Stx3	1.35E-01	NA	4.05	mirnaUID2125	let-7	let-7	rno	nve-miR-2033-3p	rno-let-7d	AGAGGTAGTAGGTTGCATAGTT	AGAGGTAGTAGGTTGCATAGTT	0	0	0
rno-let-7d-5p	1373693_at	ENSMUSG00000051043	Gprc5c	Gprc5c	1.43E-01	NA	4.69	mirnaUID2125	let-7	let-7	rno	nve-miR-2033-3p	rno-let-7d	AGAGGTAGTAGGTTGCATAGTT	AGAGGTAGTAGGTTGCATAGTT	0	0	0
rno-let-7d-5p	1375164_at	ENSMUSG00000029467	Atp2a2	Atp2a2	1.45E-01	NA	4.32	mirnaUID2125	let-7	let-7	rno	nve-miR-2033-3p	rno-let-7d	AGAGGTAGTAGGTTGCATAGTT	AGAGGTAGTAGGTTGCATAGTT	0	0	0
rno-let-7d-5p	1391869_at	ENSMUSG00000054074	2810030E01Rik	LOC686314	1.51E-01	NA	4.97	mirnaUID2125	let-7	let-7	rno	nve-miR-2033-3p	rno-let-7d	AGAGGTAGTAGGTTGCATAGTT	AGAGGTAGTAGGTTGCATAGTT	0	0	0
rno-let-7d-5p	1369160_a_at	ENSMUSG00000021733	Slc4a7	Slc4a7	1.54E-01	NA	5.27	mirnaUID2125	let-7	let-7	rno	nve-miR-2033-3p	rno-let-7d	AGAGGTAGTAGGTTGCATAGTT	AGAGGTAGTAGGTTGCATAGTT	0	0	0
rno-let-7d-5p	1381032_at	ENSMUSG00000024043	Arhgap28	Arhgap28	1.55E-01	NA	3.71	mirnaUID2125	let-7	let-7	rno	nve-miR-2033-3p	rno-let-7d	AGAGGTAGTAGGTTGCATAGTT	AGAGGTAGTAGGTTGCATAGTT	0	0	0
rno-let-7d-5p	1390774_at	ENSMUSG00000025477	Inpp5a	Inpp5a	1.60E-01	NA	3.14	mirnaUID2125	let-7	let-7	rno	nve-miR-2033-3p	rno-let-7d	AGAGGTAGTAGGTTGCATAGTT	AGAGGTAGTAGGTTGCATAGTT	0	0	0
rno-let-7d-5p	1370534_at	ENSMUSG00000026834	Acvr1c	Acvr1c	1.65E-01	NA	3.54	mirnaUID2125	let-7	let-7	rno	nve-miR-2033-3p	rno-let-7d	AGAGGTAGTAGGTTGCATAGTT	AGAGGTAGTAGGTTGCATAGTT	0	0	0
rno-let-7d-5p	1369265_at	ENSMUSG00000022855	Senp2	Senp2	1.68E-01	NA	4.85	mirnaUID2125	let-7	let-7	rno	nve-miR-2033-3p	rno-let-7d	AGAGGTAGTAGGTTGCATAGTT	AGAGGTAGTAGGTTGCATAGTT	0	0	0
rno-let-7d-5p	1391263_at	ENSMUSG00000026322	Htr4	Htr4	1.69E-01	NA	3.52	mirnaUID2125	let-7	let-7	rno	nve-miR-2033-3p	rno-let-7d	AGAGGTAGTAGGTTGCATAGTT	AGAGGTAGTAGGTTGCATAGTT	0	0	0
rno-let-7d-5p	1386441_at	ENSMUSG00000089704	Galnt2	Galnt2	1.70E-01	NA	3.65	mirnaUID2125	let-7	let-7	rno	nve-miR-2033-3p	rno-let-7d	AGAGGTAGTAGGTTGCATAGTT	AGAGGTAGTAGGTTGCATAGTT	0	0	0
rno-let-7d-5p	1392848_at	ENSMUSG00000032501	Trib1	Trib1	1.71E-01	NA	3.97	mirnaUID2125	let-7	let-7	rno	nve-miR-2033-3p	rno-let-7d	AGAGGTAGTAGGTTGCATAGTT	AGAGGTAGTAGGTTGCATAGTT	0	0	0
rno-let-7d-5p	1376860_at	ENSMUSG00000038267	Slc22a23	Slc22a23	1.72E-01	NA	6.31	mirnaUID2125	let-7	let-7	rno	nve-miR-2033-3p	rno-let-7d	AGAGGTAGTAGGTTGCATAGTT	AGAGGTAGTAGGTTGCATAGTT	0	0	0
rno-let-7d-5p	1382923_at	ENSMUSG00000032423	Syncrip	Syncrip	1.75E-01	NA	7.12	mirnaUID2125	let-7	let-7	rno	nve-miR-2033-3p	rno-let-7d	AGAGGTAGTAGGTTGCATAGTT	AGAGGTAGTAGGTTGCATAGTT	0	0	0
rno-let-7d-5p	1369051_at	ENSMUSG00000005534	Insr	Insr	1.80E-01	NA	4.94	mirnaUID2125	let-7	let-7	rno	nve-miR-2033-3p	rno-let-7d	AGAGGTAGTAGGTTGCATAGTT	AGAGGTAGTAGGTTGCATAGTT	0	0	0
rno-let-7d-5p	1395758_at	ENSMUSG00000032423	Syncrip	Syncrip	1.98E-01	NA	3.6	mirnaUID2125	let-7	let-7	rno	nve-miR-2033-3p	rno-let-7d	AGAGGTAGTAGGTTGCATAGTT	AGAGGTAGTAGGTTGCATAGTT	0	0	0
rno-let-7d-5p	1372487_at	ENSMUSG00000041629	D11Wsu99e	Fam104a	1.99E-01	NA	8.31	mirnaUID2125	let-7	let-7	rno	nve-miR-2033-3p	rno-let-7d	AGAGGTAGTAGGTTGCATAGTT	AGAGGTAGTAGGTTGCATAGTT	0	0	0
rno-let-7d-5p	1395706_at	ENSMUSG00000049556	Lingo1	Lingo1	2.01E-01	NA	3.24	mirnaUID2125	let-7	let-7	rno	nve-miR-2033-3p	rno-let-7d	AGAGGTAGTAGGTTGCATAGTT	AGAGGTAGTAGGTTGCATAGTT	0	0	0
rno-let-7d-5p	1381882_at	ENSMUSG00000020021	Fgd6	Fgd6	2.08E-01	NA	5.11	mirnaUID2125	let-7	let-7	rno	nve-miR-2033-3p	rno-let-7d	AGAGGTAGTAGGTTGCATAGTT	AGAGGTAGTAGGTTGCATAGTT	0	0	0
rno-let-7d-5p	1374789_at	ENSMUSG00000038506	Dcun1d2	Dcun1d2	2.08E-01	NA	8.71	mirnaUID2125	let-7	let-7	rno	nve-miR-2033-3p	rno-let-7d	AGAGGTAGTAGGTTGCATAGTT	AGAGGTAGTAGGTTGCATAGTT	0	0	0
rno-let-7d-5p	1377804_at	ENSMUSG00000036030	Prtg	Prtg	2.15E-01	NA	3.67	mirnaUID2125	let-7	let-7	rno	nve-miR-2033-3p	rno-let-7d	AGAGGTAGTAGGTTGCATAGTT	AGAGGTAGTAGGTTGCATAGTT	0	0	0
rno-let-7d-5p	1387415_a_at	ENSMUSG00000019790	Stxbp5	STXB5_RAT	2.16E-01	NA	4.34	mirnaUID2125	let-7	let-7	rno	nve-miR-2033-3p	rno-let-7d	AGAGGTAGTAGGTTGCATAGTT	AGAGGTAGTAGGTTGCATAGTT	0	0	0
rno-let-7d-5p	1369810_at	ENSMUSG00000045103	Dmd	DMD_RAT	2.17E-01	NA	5.26	mirnaUID2125	let-7	let-7	rno	nve-miR-2033-3p	rno-let-7d	AGAGGTAGTAGGTTGCATAGTT	AGAGGTAGTAGGTTGCATAGTT	0	0	0
rno-let-7d-5p	1376402_a_at	ENSMUSG00000020684	Rasl10b	Rasl10b	2.18E-01	NA	7.14	mirnaUID2125	let-7	let-7	rno	nve-miR-2033-3p	rno-let-7d	AGAGGTAGTAGGTTGCATAGTT	AGAGGTAGTAGGTTGCATAGTT	0	0	0
rno-let-7d-5p	1375725_at	ENSMUSG00000032431	Crtap	D3ZY66_RAT	2.20E-01	NA	4.1	mirnaUID2125	let-7	let-7	rno	nve-miR-2033-3p	rno-let-7d	AGAGGTAGTAGGTTGCATAGTT	AGAGGTAGTAGGTTGCATAGTT	0	0	0
rno-let-7d-5p	1370426_a_at	ENSMUSG00000029467	Atp2a2	Atp2a2	2.28E-01	NA	10.9	mirnaUID2125	let-7	let-7	rno	nve-miR-2033-3p	rno-let-7d	AGAGGTAGTAGGTTGCATAGTT	AGAGGTAGTAGGTTGCATAGTT	0	0	0
rno-let-7d-5p	1374500_at	ENSMUSG00000027881	Prpf38b	Prpf38b	2.30E-01	NA	7.62	mirnaUID2125	let-7	let-7	rno	nve-miR-2033-3p	rno-let-7d	AGAGGTAGTAGGTTGCATAGTT	AGAGGTAGTAGGTTGCATAGTT	0	0	0
rno-let-7d-5p	1367858_at	ENSMUSG00000000901	Mmp11	Mmp11	2.31E-01	NA	5.6	mirnaUID2125	let-7	let-7	rno	nve-miR-2033-3p	rno-let-7d	AGAGGTAGTAGGTTGCATAGTT	AGAGGTAGTAGGTTGCATAGTT	0	0	0
rno-let-7d-5p	1375708_at	ENSMUSG00000045672	Col27a1	Col27a1	2.38E-01	NA	6.56	mirnaUID2125	let-7	let-7	rno	nve-miR-2033-3p	rno-let-7d	AGAGGTAGTAGGTTGCATAGTT	AGAGGTAGTAGGTTGCATAGTT	0	0	0
rno-let-7d-5p	1370812_at	ENSMUSG00000007659	Bcl2l1	Bcl2l1	2.39E-01	NA	7.19	mirnaUID2125	let-7	let-7	rno	nve-miR-2033-3p	rno-let-7d	AGAGGTAGTAGGTTGCATAGTT	AGAGGTAGTAGGTTGCATAGTT	0	0	0
rno-let-7d-5p	1370640_a_at	ENSMUSG00000015968	Cacna1d	Cacna1d	2.53E-01	NA	4.66	mirnaUID2125	let-7	let-7	rno	nve-miR-2033-3p	rno-let-7d	AGAGGTAGTAGGTTGCATAGTT	AGAGGTAGTAGGTTGCATAGTT	0	0	0
rno-let-7d-5p	1388697_at	ENSMUSG00000025477	Inpp5a	Inpp5a	2.60E-01	NA	10.4	mirnaUID2125	let-7	let-7	rno	nve-miR-2033-3p	rno-let-7d	AGAGGTAGTAGGTTGCATAGTT	AGAGGTAGTAGGTTGCATAGTT	0	0	0
rno-let-7d-5p	1390476_at	ENSMUSG00000044617	Zbtb39	Zbtb39	2.61E-01	NA	6.28	mirnaUID2125	let-7	let-7	rno	nve-miR-2033-3p	rno-let-7d	AGAGGTAGTAGGTTGCATAGTT	AGAGGTAGTAGGTTGCATAGTT	0	0	0
rno-let-7d-5p	1370641_s_at	ENSMUSG00000022416	Cacna1i	Cacna1i	2.70E-01	NA	5.41	mirnaUID2125	let-7	let-7	rno	nve-miR-2033-3p	rno-let-7d	AGAGGTAGTAGGTTGCATAGTT	AGAGGTAGTAGGTTGCATAGTT	0	0	0
rno-let-7d-5p	1374441_at	ENSMUSG00000051346	Spryd4	Spryd4	2.75E-01	NA	7.36	mirnaUID2125	let-7	let-7	rno	nve-miR-2033-3p	rno-let-7d	AGAGGTAGTAGGTTGCATAGTT	AGAGGTAGTAGGTTGCATAGTT	0	0	0
rno-let-7d-5p	1388035_a_at	ENSMUSG00000032511	Scn5a	Scn5a	2.79E-01	NA	4.39	mirnaUID2125	let-7	let-7	rno	nve-miR-2033-3p	rno-let-7d	AGAGGTAGTAGGTTGCATAGTT	AGAGGTAGTAGGTTGCATAGTT	0	0	0
rno-let-7d-5p	1371019_at	ENSMUSG00000032501	Trib1	Trib1	2.81E-01	NA	5.04	mirnaUID2125	let-7	let-7	rno	nve-miR-2033-3p	rno-let-7d	AGAGGTAGTAGGTTGCATAGTT	AGAGGTAGTAGGTTGCATAGTT	0	0	0
rno-let-7d-5p	1374220_at	ENSMUSG00000024286	Ccny	Ccny	2.84E-01	NA	7.77	mirnaUID2125	let-7	let-7	rno	nve-miR-2033-3p	rno-let-7d	AGAGGTAGTAGGTTGCATAGTT	AGAGGTAGTAGGTTGCATAGTT	0	0	0
rno-let-7d-5p	1389934_at	ENSMUSG00000044938	Klhl31	Klhl31	2.85E-01	NA	4.04	mirnaUID2125	let-7	let-7	rno	nve-miR-2033-3p	rno-let-7d	AGAGGTAGTAGGTTGCATAGTT	AGAGGTAGTAGGTTGCATAGTT	0	0	0
rno-let-7d-5p	1369533_a_at	ENSMUSG00000026322	Htr4	Htr4	2.89E-01	NA	4.92	mirnaUID2125	let-7	let-7	rno	nve-miR-2033-3p	rno-let-7d	AGAGGTAGTAGGTTGCATAGTT	AGAGGTAGTAGGTTGCATAGTT	0	0	0
rno-let-7d-5p	1370183_at	ENSMUSG00000022897	Dyrk1a	Dyrk1a	2.93E-01	NA	7.11	mirnaUID2125	let-7	let-7	rno	nve-miR-2033-3p	rno-let-7d	AGAGGTAGTAGGTTGCATAGTT	AGAGGTAGTAGGTTGCATAGTT	0	0	0
rno-let-7d-5p	1380023_at	ENSMUSG00000022855	Senp2	Senp2	2.97E-01	NA	5.94	mirnaUID2125	let-7	let-7	rno	nve-miR-2033-3p	rno-let-7d	AGAGGTAGTAGGTTGCATAGTT	AGAGGTAGTAGGTTGCATAGTT	0	0	0
rno-let-7d-5p	1381851_at	ENSMUSG00000039652	Cpeb3	Cpeb3	2.99E-01	NA	3.94	mirnaUID2125	let-7	let-7	rno	nve-miR-2033-3p	rno-let-7d	AGAGGTAGTAGGTTGCATAGTT	AGAGGTAGTAGGTTGCATAGTT	0	0	0
rno-let-7d-5p	1377988_at	ENSMUSG00000036046	5031439G07Rik	RGD1304694	3.03E-01	NA	3.09	mirnaUID2125	let-7	let-7	rno	nve-miR-2033-3p	rno-let-7d	AGAGGTAGTAGGTTGCATAGTT	AGAGGTAGTAGGTTGCATAGTT	0	0	0
rno-let-7d-5p	1379441_at	ENSMUSG00000052299	Ltn1	Rnf160	3.06E-01	NA	8.84	mirnaUID2125	let-7	let-7	rno	nve-miR-2033-3p	rno-let-7d	AGAGGTAGTAGGTTGCATAGTT	AGAGGTAGTAGGTTGCATAGTT	0	0	0
rno-let-7d-5p	1370879_at	ENSMUSG00000004789	Dlst	Dlst	3.09E-01	NA	11.6	mirnaUID2125	let-7	let-7	rno	nve-miR-2033-3p	rno-let-7d	AGAGGTAGTAGGTTGCATAGTT	AGAGGTAGTAGGTTGCATAGTT	0	0	0
rno-let-7d-5p	1395534_at	ENSMUSG00000020684	Rasl10b	Rasl10b	3.11E-01	NA	5.16	mirnaUID2125	let-7	let-7	rno	nve-miR-2033-3p	rno-let-7d	AGAGGTAGTAGGTTGCATAGTT	AGAGGTAGTAGGTTGCATAGTT	0	0	0
rno-let-7d-5p	1369180_at	ENSMUSG00000007659	Bcl2l1	Bcl2l1	3.13E-01	NA	4	mirnaUID2125	let-7	let-7	rno	nve-miR-2033-3p	rno-let-7d	AGAGGTAGTAGGTTGCATAGTT	AGAGGTAGTAGGTTGCATAGTT	0	0	0
rno-let-7d-5p	1389924_at	ENSMUSG00000020841	Cpd	Cpd	3.15E-01	NA	4.56	mirnaUID2125	let-7	let-7	rno	nve-miR-2033-3p	rno-let-7d	AGAGGTAGTAGGTTGCATAGTT	AGAGGTAGTAGGTTGCATAGTT	0	0	0
rno-let-7d-5p	1375416_at	ENSMUSG00000041629	D11Wsu99e	Fam104a	3.19E-01	NA	7.57	mirnaUID2125	let-7	let-7	rno	nve-miR-2033-3p	rno-let-7d	AGAGGTAGTAGGTTGCATAGTT	AGAGGTAGTAGGTTGCATAGTT	0	0	0
rno-let-7d-5p	1382713_at	ENSMUSG00000020105	Lrig3	Lrig3	3.25E-01	NA	3.25	mirnaUID2125	let-7	let-7	rno	nve-miR-2033-3p	rno-let-7d	AGAGGTAGTAGGTTGCATAGTT	AGAGGTAGTAGGTTGCATAGTT	0	0	0
rno-let-7d-5p	1369065_a_at	ENSMUSG00000029467	Atp2a2	Atp2a2	3.40E-01	NA	14.2	mirnaUID2125	let-7	let-7	rno	nve-miR-2033-3p	rno-let-7d	AGAGGTAGTAGGTTGCATAGTT	AGAGGTAGTAGGTTGCATAGTT	0	0	0
rno-let-7d-5p	1398418_at	ENSMUSG00000020684	Rasl10b	Rasl10b	3.42E-01	NA	3.44	mirnaUID2125	let-7	let-7	rno	nve-miR-2033-3p	rno-let-7d	AGAGGTAGTAGGTTGCATAGTT	AGAGGTAGTAGGTTGCATAGTT	0	0	0
rno-let-7d-5p	1387536_at	ENSMUSG00000032511	Scn5a	Scn5a	3.52E-01	NA	8.74	mirnaUID2125	let-7	let-7	rno	nve-miR-2033-3p	rno-let-7d	AGAGGTAGTAGGTTGCATAGTT	AGAGGTAGTAGGTTGCATAGTT	0	0	0
rno-let-7d-5p	1394911_at	ENSMUSG00000047749	Zc3hav1l	Zc3hav1l	3.53E-01	NA	3.74	mirnaUID2125	let-7	let-7	rno	nve-miR-2033-3p	rno-let-7d	AGAGGTAGTAGGTTGCATAGTT	AGAGGTAGTAGGTTGCATAGTT	0	0	0
rno-let-7d-5p	1369211_at	ENSMUSG00000022416	Cacna1i	Cacna1i	3.54E-01	NA	5.42	mirnaUID2125	let-7	let-7	rno	nve-miR-2033-3p	rno-let-7d	AGAGGTAGTAGGTTGCATAGTT	AGAGGTAGTAGGTTGCATAGTT	0	0	0
rno-let-7d-5p	1375365_at	ENSMUSG00000046897	Zfp740	D4A538_RAT	3.55E-01	NA	3.52	mirnaUID2125	let-7	let-7	rno	nve-miR-2033-3p	rno-let-7d	AGAGGTAGTAGGTTGCATAGTT	AGAGGTAGTAGGTTGCATAGTT	0	0	0
rno-let-7d-5p	1373427_at	ENSMUSG00000028278	Rragd	Rragd	3.78E-01	NA	6.93	mirnaUID2125	let-7	let-7	rno	nve-miR-2033-3p	rno-let-7d	AGAGGTAGTAGGTTGCATAGTT	AGAGGTAGTAGGTTGCATAGTT	0	0	0
rno-let-7d-5p	1398862_at	ENSMUSG00000029467	Atp2a2	Atp2a2	3.78E-01	NA	10.3	mirnaUID2125	let-7	let-7	rno	nve-miR-2033-3p	rno-let-7d	AGAGGTAGTAGGTTGCATAGTT	AGAGGTAGTAGGTTGCATAGTT	0	0	0
rno-let-7d-5p	1370637_at	ENSMUSG00000015968	Cacna1d	Cacna1d	3.80E-01	NA	3.58	mirnaUID2125	let-7	let-7	rno	nve-miR-2033-3p	rno-let-7d	AGAGGTAGTAGGTTGCATAGTT	AGAGGTAGTAGGTTGCATAGTT	0	0	0
rno-let-7d-5p	1370485_a_at	ENSMUSG00000007659	Bcl2l1	Bcl2l1	3.83E-01	NA	3.72	mirnaUID2125	let-7	let-7	rno	nve-miR-2033-3p	rno-let-7d	AGAGGTAGTAGGTTGCATAGTT	AGAGGTAGTAGGTTGCATAGTT	0	0	0
rno-let-7d-5p	1369756_a_at	ENSMUSG00000060961	Slc4a4	Slc4a4	3.84E-01	NA	5.61	mirnaUID2125	let-7	let-7	rno	nve-miR-2033-3p	rno-let-7d	AGAGGTAGTAGGTTGCATAGTT	AGAGGTAGTAGGTTGCATAGTT	0	0	0
rno-let-7d-5p	1372962_at	ENSMUSG00000023051	Tarbp2	TRBP2_RAT	3.85E-01	NA	7.76	mirnaUID2125	let-7	let-7	rno	nve-miR-2033-3p	rno-let-7d	AGAGGTAGTAGGTTGCATAGTT	AGAGGTAGTAGGTTGCATAGTT	0	0	0
rno-let-7d-5p	1391771_at	ENSMUSG00000029467	Atp2a2	Atp2a2	3.88E-01	NA	6.91	mirnaUID2125	let-7	let-7	rno	nve-miR-2033-3p	rno-let-7d	AGAGGTAGTAGGTTGCATAGTT	AGAGGTAGTAGGTTGCATAGTT	0	0	0
rno-let-7d-5p	1378582_at	ENSMUSG00000015363	Trabd	Trabd	3.90E-01	NA	7.73	mirnaUID2125	let-7	let-7	rno	nve-miR-2033-3p	rno-let-7d	AGAGGTAGTAGGTTGCATAGTT	AGAGGTAGTAGGTTGCATAGTT	0	0	0
rno-let-7d-5p	1380793_at	ENSMUSG00000034614	Pik3ip1	P3IP1_RAT	3.92E-01	NA	3.63	mirnaUID2125	let-7	let-7	rno	nve-miR-2033-3p	rno-let-7d	AGAGGTAGTAGGTTGCATAGTT	AGAGGTAGTAGGTTGCATAGTT	0	0	0
rno-let-7d-5p	1373684_at	ENSMUSG00000044938	Klhl31	Klhl31	4.06E-01	NA	11.4	mirnaUID2125	let-7	let-7	rno	nve-miR-2033-3p	rno-let-7d	AGAGGTAGTAGGTTGCATAGTT	AGAGGTAGTAGGTTGCATAGTT	0	0	0
rno-let-7d-5p	1388525_at	ENSMUSG00000034614	Pik3ip1	P3IP1_RAT	4.09E-01	NA	8.15	mirnaUID2125	let-7	let-7	rno	nve-miR-2033-3p	rno-let-7d	AGAGGTAGTAGGTTGCATAGTT	AGAGGTAGTAGGTTGCATAGTT	0	0	0
rno-let-7d-5p	1385469_at	ENSMUSG00000013415	Igf2bp1	Igf2bp1	4.13E-01	NA	3.95	mirnaUID2125	let-7	let-7	rno	nve-miR-2033-3p	rno-let-7d	AGAGGTAGTAGGTTGCATAGTT	AGAGGTAGTAGGTTGCATAGTT	0	0	0
rno-let-7d-5p	1375639_at	ENSMUSG00000057469	E2f6	D4A9U7_RAT	4.14E-01	NA	9.27	mirnaUID2125	let-7	let-7	rno	nve-miR-2033-3p	rno-let-7d	AGAGGTAGTAGGTTGCATAGTT	AGAGGTAGTAGGTTGCATAGTT	0	0	0
rno-let-7d-5p	1380783_at	ENSMUSG00000025938	Slco5a1	D3ZZM7_RAT	4.15E-01	NA	6.04	mirnaUID2125	let-7	let-7	rno	nve-miR-2033-3p	rno-let-7d	AGAGGTAGTAGGTTGCATAGTT	AGAGGTAGTAGGTTGCATAGTT	0	0	0
rno-let-7d-5p	1378852_at	ENSMUSG00000037475	Thoc2	Thoc2	4.23E-01	NA	3.28	mirnaUID2125	let-7	let-7	rno	nve-miR-2033-3p	rno-let-7d	AGAGGTAGTAGGTTGCATAGTT	AGAGGTAGTAGGTTGCATAGTT	0	0	0
rno-let-7d-5p	1377378_at	ENSMUSG00000032511	Scn5a	Scn5a	4.26E-01	NA	9.5	mirnaUID2125	let-7	let-7	rno	nve-miR-2033-3p	rno-let-7d	AGAGGTAGTAGGTTGCATAGTT	AGAGGTAGTAGGTTGCATAGTT	0	0	0
rno-let-7d-5p	1391055_at	ENSMUSG00000027423	Snx5	SNX5_RAT	4.37E-01	NA	3.4	mirnaUID2125	let-7	let-7	rno	nve-miR-2033-3p	rno-let-7d	AGAGGTAGTAGGTTGCATAGTT	AGAGGTAGTAGGTTGCATAGTT	0	0	0
rno-let-7d-5p	1385474_at	ENSMUSG00000052299	Ltn1	Rnf160	4.42E-01	NA	4.48	mirnaUID2125	let-7	let-7	rno	nve-miR-2033-3p	rno-let-7d	AGAGGTAGTAGGTTGCATAGTT	AGAGGTAGTAGGTTGCATAGTT	0	0	0
rno-let-7d-5p	1369504_at	ENSMUSG00000007613	Tgfbr1	Tgfbr1	4.53E-01	NA	4.21	mirnaUID2125	let-7	let-7	rno	nve-miR-2033-3p	rno-let-7d	AGAGGTAGTAGGTTGCATAGTT	AGAGGTAGTAGGTTGCATAGTT	0	0	0
rno-let-7d-5p	1389665_at	ENSMUSG00000021476	Habp4	Habp4	4.57E-01	NA	9.05	mirnaUID2125	let-7	let-7	rno	nve-miR-2033-3p	rno-let-7d	AGAGGTAGTAGGTTGCATAGTT	AGAGGTAGTAGGTTGCATAGTT	0	0	0
rno-let-7d-5p	1368001_at	ENSMUSG00000026207	Speg	Speg	4.61E-01	NA	6.42	mirnaUID2125	let-7	let-7	rno	nve-miR-2033-3p	rno-let-7d	AGAGGTAGTAGGTTGCATAGTT	AGAGGTAGTAGGTTGCATAGTT	0	0	0
rno-let-7d-5p	1379691_at	ENSMUSG00000027881	Prpf38b	Prpf38b	4.69E-01	NA	7.7	mirnaUID2125	let-7	let-7	rno	nve-miR-2033-3p	rno-let-7d	AGAGGTAGTAGGTTGCATAGTT	AGAGGTAGTAGGTTGCATAGTT	0	0	0
rno-let-7d-5p	1392043_at	ENSMUSG00000005534	Insr	Insr	4.69E-01	NA	7.25	mirnaUID2125	let-7	let-7	rno	nve-miR-2033-3p	rno-let-7d	AGAGGTAGTAGGTTGCATAGTT	AGAGGTAGTAGGTTGCATAGTT	0	0	0
rno-let-7d-5p	1371069_at	ENSMUSG00000038267	Slc22a23	Slc22a23	4.74E-01	NA	3.38	mirnaUID2125	let-7	let-7	rno	nve-miR-2033-3p	rno-let-7d	AGAGGTAGTAGGTTGCATAGTT	AGAGGTAGTAGGTTGCATAGTT	0	0	0
rno-let-7d-5p	1385815_at	ENSMUSG00000026207	Speg	Speg	4.80E-01	NA	8.37	mirnaUID2125	let-7	let-7	rno	nve-miR-2033-3p	rno-let-7d	AGAGGTAGTAGGTTGCATAGTT	AGAGGTAGTAGGTTGCATAGTT	0	0	0
rno-let-7d-5p	1385311_at	ENSMUSG00000025938	Slco5a1	D3ZZM7_RAT	4.98E-01	NA	5.95	mirnaUID2125	let-7	let-7	rno	nve-miR-2033-3p	rno-let-7d	AGAGGTAGTAGGTTGCATAGTT	AGAGGTAGTAGGTTGCATAGTT	0	0	0
rno-let-7d-5p	1390247_at	ENSMUSG00000004661	Arid3b	Arid3b	5.04E-01	NA	5.62	mirnaUID2125	let-7	let-7	rno	nve-miR-2033-3p	rno-let-7d	AGAGGTAGTAGGTTGCATAGTT	AGAGGTAGTAGGTTGCATAGTT	0	0	0
rno-let-7d-5p	1375057_at	ENSMUSG00000027217	Tspan18	Tspan18	5.11E-01	NA	6.49	mirnaUID2125	let-7	let-7	rno	nve-miR-2033-3p	rno-let-7d	AGAGGTAGTAGGTTGCATAGTT	AGAGGTAGTAGGTTGCATAGTT	0	0	0
rno-let-7d-5p	1388693_at	ENSMUSG00000015363	Trabd	Trabd	5.15E-01	NA	7.9	mirnaUID2125	let-7	let-7	rno	nve-miR-2033-3p	rno-let-7d	AGAGGTAGTAGGTTGCATAGTT	AGAGGTAGTAGGTTGCATAGTT	0	0	0
rno-let-7d-5p	1380476_at	ENSMUSG00000026740	Dnajc1	LOC100364233	6.18E-01	NA	4.46	mirnaUID2125	let-7	let-7	rno	nve-miR-2033-3p	rno-let-7d	AGAGGTAGTAGGTTGCATAGTT	AGAGGTAGTAGGTTGCATAGTT	0	0	0
rno-let-7e-5p	1369446_at	ENSMUSG00000068742	Cry2	Cry2	-8.13E-01	NA	5.49	mirnaUID3139	let-7	let-7	rno	nve-miR-2034-3p	rno-let-7e	TGAGGTAGGAGGTTGTATAGTT	TGAGGTAGGAGGTTGTATAGTT	0	0	0
rno-let-7e-5p	1392313_at	ENSMUSG00000045045	Lrfn4	Lrfn4	-7.01E-01	NA	4.26	mirnaUID3139	let-7	let-7	rno	nve-miR-2034-3p	rno-let-7e	TGAGGTAGGAGGTTGTATAGTT	TGAGGTAGGAGGTTGTATAGTT	0	0	0
rno-let-7e-5p	1386658_at	ENSMUSG00000041907	Gpr45	Gpr45	-5.94E-01	NA	3.64	mirnaUID3139	let-7	let-7	rno	nve-miR-2034-3p	rno-let-7e	TGAGGTAGGAGGTTGTATAGTT	TGAGGTAGGAGGTTGTATAGTT	0	0	0
rno-let-7e-5p	1369135_at	ENSMUSG00000068923	Syt11	Syt11	-3.45E-01	NA	4.44	mirnaUID3139	let-7	let-7	rno	nve-miR-2034-3p	rno-let-7e	TGAGGTAGGAGGTTGTATAGTT	TGAGGTAGGAGGTTGTATAGTT	0	0	0
rno-let-7e-5p	1387711_at	ENSMUSG00000016529	Il10	Il10	-3.03E-01	NA	3.3	mirnaUID3139	let-7	let-7	rno	nve-miR-2034-3p	rno-let-7e	TGAGGTAGGAGGTTGTATAGTT	TGAGGTAGGAGGTTGTATAGTT	0	0	0
rno-let-7e-5p	1390505_a_at	ENSMUSG00000045045	Lrfn4	Lrfn4	-5.49E-02	NA	5.85	mirnaUID3139	let-7	let-7	rno	nve-miR-2034-3p	rno-let-7e	TGAGGTAGGAGGTTGTATAGTT	TGAGGTAGGAGGTTGTATAGTT	0	0	0
rno-let-7e-5p	1372548_at	ENSMUSG00000068742	Cry2	Cry2	5.42E-01	NA	7.71	mirnaUID3139	let-7	let-7	rno	nve-miR-2034-3p	rno-let-7e	TGAGGTAGGAGGTTGTATAGTT	TGAGGTAGGAGGTTGTATAGTT	0	0	0
rno-let-7f-5p	1384234_at	ENSMUSG00000026586	Prrx1	Prrx1	-8.33E-01	NA	5.07	mirnaUID3016	let-7	let-7	rno	nve-miR-2036-5p	rno-let-7f	TGAGGTAGTAGATTGTATAGTT	TGAGGTAGTAGATTGTATAGTT	0	0	0
rno-let-7f-5p	1387548_at	ENSMUSG00000022367	Has2	Has2	-7.91E-01	NA	5.22	mirnaUID3016	let-7	let-7	rno	nve-miR-2036-5p	rno-let-7f	TGAGGTAGTAGATTGTATAGTT	TGAGGTAGTAGATTGTATAGTT	0	0	0
rno-let-7f-5p	1375485_at	ENSMUSG00000026586	Prrx1	Prrx1	-7.77E-01	NA	3.63	mirnaUID3016	let-7	let-7	rno	nve-miR-2036-5p	rno-let-7f	TGAGGTAGTAGATTGTATAGTT	TGAGGTAGTAGATTGTATAGTT	0	0	0
rno-let-7f-5p	1393643_at	ENSMUSG00000005973	Rcn1	Rcn1	-7.58E-01	NA	8.22	mirnaUID3016	let-7	let-7	rno	nve-miR-2036-5p	rno-let-7f	TGAGGTAGTAGATTGTATAGTT	TGAGGTAGTAGATTGTATAGTT	0	0	0
rno-let-7f-5p	1373395_at	ENSMUSG00000040365	Trim41	Trim41	-6.94E-01	NA	7.33	mirnaUID3016	let-7	let-7	rno	nve-miR-2036-5p	rno-let-7f	TGAGGTAGTAGATTGTATAGTT	TGAGGTAGTAGATTGTATAGTT	0	0	0
rno-let-7f-5p	1375921_at	ENSMUSG00000005973	Rcn1	Rcn1	-6.49E-01	NA	7.33	mirnaUID3016	let-7	let-7	rno	nve-miR-2036-5p	rno-let-7f	TGAGGTAGTAGATTGTATAGTT	TGAGGTAGTAGATTGTATAGTT	0	0	0
rno-let-7f-5p	1375769_at	ENSMUSG00000040365	Trim41	Trim41	-6.33E-01	NA	7.3	mirnaUID3016	let-7	let-7	rno	nve-miR-2036-5p	rno-let-7f	TGAGGTAGTAGATTGTATAGTT	TGAGGTAGTAGATTGTATAGTT	0	0	0
rno-let-7f-5p	1397959_at	ENSMUSG00000038538	Ubn2	Ubn2	-6.17E-01	NA	8.12	mirnaUID3016	let-7	let-7	rno	nve-miR-2036-5p	rno-let-7f	TGAGGTAGTAGATTGTATAGTT	TGAGGTAGTAGATTGTATAGTT	0	0	0
rno-let-7f-5p	1382143_at	ENSMUSG00000025555	Farp1	Farp1	-6.12E-01	NA	5.91	mirnaUID3016	let-7	let-7	rno	nve-miR-2036-5p	rno-let-7f	TGAGGTAGTAGATTGTATAGTT	TGAGGTAGTAGATTGTATAGTT	0	0	0
rno-let-7f-5p	1392502_at	ENSMUSG00000026491	Ahctf1	Ahctf1	-6.11E-01	NA	7.24	mirnaUID3016	let-7	let-7	rno	nve-miR-2036-5p	rno-let-7f	TGAGGTAGTAGATTGTATAGTT	TGAGGTAGTAGATTGTATAGTT	0	0	0
rno-let-7f-5p	1383076_at	ENSMUSG00000052748	1200016B10Rik	RGD1308695	-6.02E-01	NA	6.66	mirnaUID3016	let-7	let-7	rno	nve-miR-2036-5p	rno-let-7f	TGAGGTAGTAGATTGTATAGTT	TGAGGTAGTAGATTGTATAGTT	0	0	0
rno-let-7f-5p	1372216_at	ENSMUSG00000048796	Cyb561d1	Cyb561d1	-6.02E-01	NA	5.42	mirnaUID3016	let-7	let-7	rno	nve-miR-2036-5p	rno-let-7f	TGAGGTAGTAGATTGTATAGTT	TGAGGTAGTAGATTGTATAGTT	0	0	0
rno-let-7f-5p	1370907_at	ENSMUSG00000022885	St6gal1	St6gal1	-5.97E-01	NA	7.9	mirnaUID3016	let-7	let-7	rno	nve-miR-2036-5p	rno-let-7f	TGAGGTAGTAGATTGTATAGTT	TGAGGTAGTAGATTGTATAGTT	0	0	0
rno-let-7f-5p	1384197_at	ENSMUSG00000003279	Dlgap1	Dlgap1	-5.93E-01	NA	3.33	mirnaUID3016	let-7	let-7	rno	nve-miR-2036-5p	rno-let-7f	TGAGGTAGTAGATTGTATAGTT	TGAGGTAGTAGATTGTATAGTT	0	0	0
rno-let-7f-5p	1383396_at	ENSMUSG00000033487	Fndc3a	Fndc3a	-5.92E-01	NA	6.66	mirnaUID3016	let-7	let-7	rno	nve-miR-2036-5p	rno-let-7f	TGAGGTAGTAGATTGTATAGTT	TGAGGTAGTAGATTGTATAGTT	0	0	0
rno-let-7f-5p	1393236_at	ENSMUSG00000024404	Riok3	Riok3	-5.92E-01	NA	9.38	mirnaUID3016	let-7	let-7	rno	nve-miR-2036-5p	rno-let-7f	TGAGGTAGTAGATTGTATAGTT	TGAGGTAGTAGATTGTATAGTT	0	0	0
rno-let-7f-5p	1377012_at	ENSMUSG00000029920	Smarcad1	Smarcad1	-5.89E-01	NA	3.96	mirnaUID3016	let-7	let-7	rno	nve-miR-2036-5p	rno-let-7f	TGAGGTAGTAGATTGTATAGTT	TGAGGTAGTAGATTGTATAGTT	0	0	0
rno-let-7f-5p	1387802_at	ENSMUSG00000003279	Dlgap1	Dlgap1	-5.68E-01	NA	3.85	mirnaUID3016	let-7	let-7	rno	nve-miR-2036-5p	rno-let-7f	TGAGGTAGTAGATTGTATAGTT	TGAGGTAGTAGATTGTATAGTT	0	0	0
rno-let-7f-5p	1373885_at	ENSMUSG00000009575	Cbx5	Cbx5	-5.55E-01	NA	5.89	mirnaUID3016	let-7	let-7	rno	nve-miR-2036-5p	rno-let-7f	TGAGGTAGTAGATTGTATAGTT	TGAGGTAGTAGATTGTATAGTT	0	0	0
rno-let-7f-5p	1398880_at	ENSMUSG00000022205	Sub1	Sub1	-5.50E-01	NA	11.5	mirnaUID3016	let-7	let-7	rno	nve-miR-2036-5p	rno-let-7f	TGAGGTAGTAGATTGTATAGTT	TGAGGTAGTAGATTGTATAGTT	0	0	0
rno-let-7f-5p	1387185_at	ENSMUSG00000001379	Apbb3	Apbb3	-5.40E-01	NA	5.91	mirnaUID3016	let-7	let-7	rno	nve-miR-2036-5p	rno-let-7f	TGAGGTAGTAGATTGTATAGTT	TGAGGTAGTAGATTGTATAGTT	0	0	0
rno-let-7f-5p	1370053_at	ENSMUSG00000003279	Dlgap1	Dlgap1	-5.34E-01	NA	4.21	mirnaUID3016	let-7	let-7	rno	nve-miR-2036-5p	rno-let-7f	TGAGGTAGTAGATTGTATAGTT	TGAGGTAGTAGATTGTATAGTT	0	0	0
rno-let-7f-5p	1377179_at	ENSMUSG00000028744	Pqlc2	Pqlc2	-5.31E-01	NA	4.91	mirnaUID3016	let-7	let-7	rno	nve-miR-2036-5p	rno-let-7f	TGAGGTAGTAGATTGTATAGTT	TGAGGTAGTAGATTGTATAGTT	0	0	0
rno-let-7f-5p	1382204_at	ENSMUSG00000050663	Trhde	Trhde	-5.17E-01	NA	3.62	mirnaUID3016	let-7	let-7	rno	nve-miR-2036-5p	rno-let-7f	TGAGGTAGTAGATTGTATAGTT	TGAGGTAGTAGATTGTATAGTT	0	0	0
rno-let-7f-5p	1379438_at	ENSMUSG00000029920	Smarcad1	Smarcad1	-4.95E-01	NA	5.97	mirnaUID3016	let-7	let-7	rno	nve-miR-2036-5p	rno-let-7f	TGAGGTAGTAGATTGTATAGTT	TGAGGTAGTAGATTGTATAGTT	0	0	0
rno-let-7f-5p	1381611_at	ENSMUSG00000026491	Ahctf1	Ahctf1	-4.93E-01	NA	6.37	mirnaUID3016	let-7	let-7	rno	nve-miR-2036-5p	rno-let-7f	TGAGGTAGTAGATTGTATAGTT	TGAGGTAGTAGATTGTATAGTT	0	0	0
rno-let-7f-5p	1391591_at	ENSMUSG00000031365	Zfp275	Zfp275	-4.49E-01	NA	7.94	mirnaUID3016	let-7	let-7	rno	nve-miR-2036-5p	rno-let-7f	TGAGGTAGTAGATTGTATAGTT	TGAGGTAGTAGATTGTATAGTT	0	0	0
rno-let-7f-5p	1391600_at	ENSMUSG00000033943	Mga	Mga	-4.39E-01	NA	7.84	mirnaUID3016	let-7	let-7	rno	nve-miR-2036-5p	rno-let-7f	TGAGGTAGTAGATTGTATAGTT	TGAGGTAGTAGATTGTATAGTT	0	0	0
rno-let-7f-5p	1372095_at	ENSMUSG00000046312	AI464131	RGD1309821	-3.70E-01	NA	7.34	mirnaUID3016	let-7	let-7	rno	nve-miR-2036-5p	rno-let-7f	TGAGGTAGTAGATTGTATAGTT	TGAGGTAGTAGATTGTATAGTT	0	0	0
rno-let-7f-5p	1388057_a_at	ENSMUSG00000003279	Dlgap1	Dlgap1	-3.29E-01	NA	3.36	mirnaUID3016	let-7	let-7	rno	nve-miR-2036-5p	rno-let-7f	TGAGGTAGTAGATTGTATAGTT	TGAGGTAGTAGATTGTATAGTT	0	0	0
rno-let-7f-5p	1395514_at	ENSMUSG00000026584	Scyl3	Scyl3	-3.24E-01	NA	4.24	mirnaUID3016	let-7	let-7	rno	nve-miR-2036-5p	rno-let-7f	TGAGGTAGTAGATTGTATAGTT	TGAGGTAGTAGATTGTATAGTT	0	0	0
rno-let-7f-5p	1368683_at	ENSMUSG00000030162	Olr1	Olr1	-2.97E-01	NA	3.05	mirnaUID3016	let-7	let-7	rno	nve-miR-2036-5p	rno-let-7f	TGAGGTAGTAGATTGTATAGTT	TGAGGTAGTAGATTGTATAGTT	0	0	0
rno-let-7f-5p	1388618_at	ENSMUSG00000021806	Nid2	Nid2	-2.23E-01	NA	7.65	mirnaUID3016	let-7	let-7	rno	nve-miR-2036-5p	rno-let-7f	TGAGGTAGTAGATTGTATAGTT	TGAGGTAGTAGATTGTATAGTT	0	0	0
rno-let-7f-5p	1390638_at	ENSMUSG00000026235	Epha4	Epha4	-1.75E-01	NA	7.96	mirnaUID3016	let-7	let-7	rno	nve-miR-2036-5p	rno-let-7f	TGAGGTAGTAGATTGTATAGTT	TGAGGTAGTAGATTGTATAGTT	0	0	0
rno-let-7f-5p	1375729_at	ENSMUSG00000026235	Epha4	Epha4	-1.63E-01	NA	8.34	mirnaUID3016	let-7	let-7	rno	nve-miR-2036-5p	rno-let-7f	TGAGGTAGTAGATTGTATAGTT	TGAGGTAGTAGATTGTATAGTT	0	0	0
rno-let-7f-5p	1377696_at	ENSMUSG00000070462	Mesdc1	Mesdc1	-1.48E-01	NA	6.9	mirnaUID3016	let-7	let-7	rno	nve-miR-2036-5p	rno-let-7f	TGAGGTAGTAGATTGTATAGTT	TGAGGTAGTAGATTGTATAGTT	0	0	0
rno-let-7f-5p	1381517_at	ENSMUSG00000003279	Dlgap1	Dlgap1	-1.20E-01	NA	3.01	mirnaUID3016	let-7	let-7	rno	nve-miR-2036-5p	rno-let-7f	TGAGGTAGTAGATTGTATAGTT	TGAGGTAGTAGATTGTATAGTT	0	0	0
rno-let-7f-5p	1396130_at	ENSMUSG00000026584	Scyl3	Scyl3	-1.09E-01	NA	4.48	mirnaUID3016	let-7	let-7	rno	nve-miR-2036-5p	rno-let-7f	TGAGGTAGTAGATTGTATAGTT	TGAGGTAGTAGATTGTATAGTT	0	0	0
rno-let-7f-5p	1382908_at	ENSMUSG00000026235	Epha4	Epha4	-1.03E-01	NA	5.37	mirnaUID3016	let-7	let-7	rno	nve-miR-2036-5p	rno-let-7f	TGAGGTAGTAGATTGTATAGTT	TGAGGTAGTAGATTGTATAGTT	0	0	0
rno-let-7f-5p	1379970_at	ENSMUSG00000026235	Epha4	Epha4	-9.38E-02	NA	5.51	mirnaUID3016	let-7	let-7	rno	nve-miR-2036-5p	rno-let-7f	TGAGGTAGTAGATTGTATAGTT	TGAGGTAGTAGATTGTATAGTT	0	0	0
rno-let-7f-5p	1387678_at	ENSMUSG00000027852	Nras	Nras	-4.36E-02	NA	5.48	mirnaUID3016	let-7	let-7	rno	nve-miR-2036-5p	rno-let-7f	TGAGGTAGTAGATTGTATAGTT	TGAGGTAGTAGATTGTATAGTT	0	0	0
rno-let-7f-5p	1386154_at	ENSMUSG00000026153	Fam135a	Fam135a	-3.63E-02	NA	8.05	mirnaUID3016	let-7	let-7	rno	nve-miR-2036-5p	rno-let-7f	TGAGGTAGTAGATTGTATAGTT	TGAGGTAGTAGATTGTATAGTT	0	0	0
rno-let-7f-5p	1391017_at	ENSMUSG00000025555	Farp1	Farp1	-2.08E-02	NA	5.34	mirnaUID3016	let-7	let-7	rno	nve-miR-2036-5p	rno-let-7f	TGAGGTAGTAGATTGTATAGTT	TGAGGTAGTAGATTGTATAGTT	0	0	0
rno-let-7f-5p	1384391_at	ENSMUSG00000025921	Rdh10	Rdh10	3.71E-03	NA	5.94	mirnaUID3016	let-7	let-7	rno	nve-miR-2036-5p	rno-let-7f	TGAGGTAGTAGATTGTATAGTT	TGAGGTAGTAGATTGTATAGTT	0	0	0
rno-let-7f-5p	1393351_at	ENSMUSG00000025921	Rdh10	Rdh10	5.64E-03	NA	6.53	mirnaUID3016	let-7	let-7	rno	nve-miR-2036-5p	rno-let-7f	TGAGGTAGTAGATTGTATAGTT	TGAGGTAGTAGATTGTATAGTT	0	0	0
rno-let-7f-5p	1373923_at	ENSMUSG00000025921	Rdh10	Rdh10	8.39E-03	NA	6.89	mirnaUID3016	let-7	let-7	rno	nve-miR-2036-5p	rno-let-7f	TGAGGTAGTAGATTGTATAGTT	TGAGGTAGTAGATTGTATAGTT	0	0	0
rno-let-7f-5p	1371931_at	ENSMUSG00000060261	Gtf2i	Gtf2i	5.03E-02	NA	8.46	mirnaUID3016	let-7	let-7	rno	nve-miR-2036-5p	rno-let-7f	TGAGGTAGTAGATTGTATAGTT	TGAGGTAGTAGATTGTATAGTT	0	0	0
rno-let-7f-5p	1385408_at	ENSMUSG00000033943	Mga	Mga	5.04E-02	NA	6.53	mirnaUID3016	let-7	let-7	rno	nve-miR-2036-5p	rno-let-7f	TGAGGTAGTAGATTGTATAGTT	TGAGGTAGTAGATTGTATAGTT	0	0	0
rno-let-7f-5p	1390868_at	ENSMUSG00000052748	1200016B10Rik	RGD1308695	5.54E-02	NA	5.6	mirnaUID3016	let-7	let-7	rno	nve-miR-2036-5p	rno-let-7f	TGAGGTAGTAGATTGTATAGTT	TGAGGTAGTAGATTGTATAGTT	0	0	0
rno-let-7f-5p	1373182_at	ENSMUSG00000046798	Cldn12	Cldn12	5.59E-02	NA	7.42	mirnaUID3016	let-7	let-7	rno	nve-miR-2036-5p	rno-let-7f	TGAGGTAGTAGATTGTATAGTT	TGAGGTAGTAGATTGTATAGTT	0	0	0
rno-let-7f-5p	1395146_at	ENSMUSG00000030168	Adipor2	Adipor2	6.84E-02	NA	4.08	mirnaUID3016	let-7	let-7	rno	nve-miR-2036-5p	rno-let-7f	TGAGGTAGTAGATTGTATAGTT	TGAGGTAGTAGATTGTATAGTT	0	0	0
rno-let-7f-5p	1382767_at	ENSMUSG00000005973	Rcn1	Rcn1	9.02E-02	NA	3.58	mirnaUID3016	let-7	let-7	rno	nve-miR-2036-5p	rno-let-7f	TGAGGTAGTAGATTGTATAGTT	TGAGGTAGTAGATTGTATAGTT	0	0	0
rno-let-7f-5p	1370810_at	ENSMUSG00000000184	Ccnd2	CCND2_RAT	9.68E-02	NA	10.1	mirnaUID3016	let-7	let-7	rno	nve-miR-2036-5p	rno-let-7f	TGAGGTAGTAGATTGTATAGTT	TGAGGTAGTAGATTGTATAGTT	0	0	0
rno-let-7f-5p	1398553_at	ENSMUSG00000063406	Tmed5	TMED5_RAT	1.14E-01	NA	5.6	mirnaUID3016	let-7	let-7	rno	nve-miR-2036-5p	rno-let-7f	TGAGGTAGTAGATTGTATAGTT	TGAGGTAGTAGATTGTATAGTT	0	0	0
rno-let-7f-5p	1388104_at	ENSMUSG00000050199	Lgr4	Lgr4	1.83E-01	NA	5.63	mirnaUID3016	let-7	let-7	rno	nve-miR-2036-5p	rno-let-7f	TGAGGTAGTAGATTGTATAGTT	TGAGGTAGTAGATTGTATAGTT	0	0	0
rno-let-7f-5p	1376823_at	ENSMUSG00000033487	Fndc3a	Fndc3a	2.00E-01	NA	4	mirnaUID3016	let-7	let-7	rno	nve-miR-2036-5p	rno-let-7f	TGAGGTAGTAGATTGTATAGTT	TGAGGTAGTAGATTGTATAGTT	0	0	0
rno-let-7f-5p	1369036_at	ENSMUSG00000056073	Grik2	GRIK2_RAT	2.04E-01	NA	4.35	mirnaUID3016	let-7	let-7	rno	nve-miR-2036-5p	rno-let-7f	TGAGGTAGTAGATTGTATAGTT	TGAGGTAGTAGATTGTATAGTT	0	0	0
rno-let-7f-5p	1398575_at	ENSMUSG00000049657	Zbtb5	Zbtb5	2.31E-01	NA	6.18	mirnaUID3016	let-7	let-7	rno	nve-miR-2036-5p	rno-let-7f	TGAGGTAGTAGATTGTATAGTT	TGAGGTAGTAGATTGTATAGTT	0	0	0
rno-let-7f-5p	1370714_a_at	ENSMUSG00000022885	St6gal1	St6gal1	2.42E-01	NA	3.57	mirnaUID3016	let-7	let-7	rno	nve-miR-2036-5p	rno-let-7f	TGAGGTAGTAGATTGTATAGTT	TGAGGTAGTAGATTGTATAGTT	0	0	0
rno-let-7f-5p	1382373_at	ENSMUSG00000026153	Fam135a	Fam135a	2.49E-01	NA	7.74	mirnaUID3016	let-7	let-7	rno	nve-miR-2036-5p	rno-let-7f	TGAGGTAGTAGATTGTATAGTT	TGAGGTAGTAGATTGTATAGTT	0	0	0
rno-let-7f-5p	1385035_at	ENSMUSG00000029640	Usp12	F1LWD4_RAT	2.58E-01	NA	5.58	mirnaUID3016	let-7	let-7	rno	nve-miR-2036-5p	rno-let-7f	TGAGGTAGTAGATTGTATAGTT	TGAGGTAGTAGATTGTATAGTT	0	0	0
rno-let-7f-5p	1376894_at	ENSMUSG00000005804	Pldn	Pldn	2.62E-01	NA	8.2	mirnaUID3016	let-7	let-7	rno	nve-miR-2036-5p	rno-let-7f	TGAGGTAGTAGATTGTATAGTT	TGAGGTAGTAGATTGTATAGTT	0	0	0
rno-let-7f-5p	1375276_at	ENSMUSG00000031158	Timm17b	Timm17b	2.66E-01	NA	6.74	mirnaUID3016	let-7	let-7	rno	nve-miR-2036-5p	rno-let-7f	TGAGGTAGTAGATTGTATAGTT	TGAGGTAGTAGATTGTATAGTT	0	0	0
rno-let-7f-5p	1396108_at	ENSMUSG00000046312	AI464131	RGD1309821	2.75E-01	NA	3.79	mirnaUID3016	let-7	let-7	rno	nve-miR-2036-5p	rno-let-7f	TGAGGTAGTAGATTGTATAGTT	TGAGGTAGTAGATTGTATAGTT	0	0	0
rno-let-7f-5p	1373967_at	ENSMUSG00000022205	Sub1	Sub1	2.84E-01	NA	8.05	mirnaUID3016	let-7	let-7	rno	nve-miR-2036-5p	rno-let-7f	TGAGGTAGTAGATTGTATAGTT	TGAGGTAGTAGATTGTATAGTT	0	0	0
rno-let-7f-5p	1385037_at	ENSMUSG00000033943	Mga	Mga	3.06E-01	NA	3.58	mirnaUID3016	let-7	let-7	rno	nve-miR-2036-5p	rno-let-7f	TGAGGTAGTAGATTGTATAGTT	TGAGGTAGTAGATTGTATAGTT	0	0	0
rno-let-7f-5p	1396561_x_at	ENSMUSG00000031381	Piga	Piga	3.11E-01	NA	3.62	mirnaUID3016	let-7	let-7	rno	nve-miR-2036-5p	rno-let-7f	TGAGGTAGTAGATTGTATAGTT	TGAGGTAGTAGATTGTATAGTT	0	0	0
rno-let-7f-5p	1388801_at	ENSMUSG00000054280	C330019G07Rik	F1LVV8_RAT	3.22E-01	NA	7.25	mirnaUID3016	let-7	let-7	rno	nve-miR-2036-5p	rno-let-7f	TGAGGTAGTAGATTGTATAGTT	TGAGGTAGTAGATTGTATAGTT	0	0	0
rno-let-7f-5p	1377699_at	ENSMUSG00000025612	Bach1	Bach1	3.28E-01	NA	5.68	mirnaUID3016	let-7	let-7	rno	nve-miR-2036-5p	rno-let-7f	TGAGGTAGTAGATTGTATAGTT	TGAGGTAGTAGATTGTATAGTT	0	0	0
rno-let-7f-5p	1380516_at	ENSMUSG00000008658	Rbfox1	A2bp1	3.31E-01	NA	3.21	mirnaUID3016	let-7	let-7	rno	nve-miR-2036-5p	rno-let-7f	TGAGGTAGTAGATTGTATAGTT	TGAGGTAGTAGATTGTATAGTT	0	0	0
rno-let-7f-5p	1390549_at	ENSMUSG00000030168	Adipor2	Adipor2	3.48E-01	NA	5.49	mirnaUID3016	let-7	let-7	rno	nve-miR-2036-5p	rno-let-7f	TGAGGTAGTAGATTGTATAGTT	TGAGGTAGTAGATTGTATAGTT	0	0	0
rno-let-7f-5p	1388447_at	ENSMUSG00000024063	Lbh	LOC683626	3.48E-01	NA	9.49	mirnaUID3016	let-7	let-7	rno	nve-miR-2036-5p	rno-let-7f	TGAGGTAGTAGATTGTATAGTT	TGAGGTAGTAGATTGTATAGTT	0	0	0
rno-let-7f-5p	1376586_at	ENSMUSG00000025921	Rdh10	Rdh10	3.49E-01	NA	5.3	mirnaUID3016	let-7	let-7	rno	nve-miR-2036-5p	rno-let-7f	TGAGGTAGTAGATTGTATAGTT	TGAGGTAGTAGATTGTATAGTT	0	0	0
rno-let-7f-5p	1395699_at	ENSMUSG00000024404	Riok3	Riok3	3.59E-01	NA	7.17	mirnaUID3016	let-7	let-7	rno	nve-miR-2036-5p	rno-let-7f	TGAGGTAGTAGATTGTATAGTT	TGAGGTAGTAGATTGTATAGTT	0	0	0
rno-let-7f-5p	1391808_at	ENSMUSG00000042659	Arrdc4	Arrdc4	3.65E-01	NA	7.03	mirnaUID3016	let-7	let-7	rno	nve-miR-2036-5p	rno-let-7f	TGAGGTAGTAGATTGTATAGTT	TGAGGTAGTAGATTGTATAGTT	0	0	0
rno-let-7f-5p	1375791_at	ENSMUSG00000046312	AI464131	RGD1309821	4.17E-01	NA	3.56	mirnaUID3016	let-7	let-7	rno	nve-miR-2036-5p	rno-let-7f	TGAGGTAGTAGATTGTATAGTT	TGAGGTAGTAGATTGTATAGTT	0	0	0
rno-let-7f-5p	1385517_at	ENSMUSG00000060261	Gtf2i	Gtf2i	4.25E-01	NA	6.25	mirnaUID3016	let-7	let-7	rno	nve-miR-2036-5p	rno-let-7f	TGAGGTAGTAGATTGTATAGTT	TGAGGTAGTAGATTGTATAGTT	0	0	0
rno-let-7f-5p	1370586_a_at	ENSMUSG00000004110	Cacna1e	Cacna1e	4.60E-01	NA	4.05	mirnaUID3016	let-7	let-7	rno	nve-miR-2036-5p	rno-let-7f	TGAGGTAGTAGATTGTATAGTT	TGAGGTAGTAGATTGTATAGTT	0	0	0
rno-let-7f-5p	1370923_at	ENSMUSG00000032478	Nme6	Nme6	4.67E-01	NA	6.06	mirnaUID3016	let-7	let-7	rno	nve-miR-2036-5p	rno-let-7f	TGAGGTAGTAGATTGTATAGTT	TGAGGTAGTAGATTGTATAGTT	0	0	0
rno-let-7f-5p	1390594_at	ENSMUSG00000008658	Rbfox1	A2bp1	4.82E-01	NA	4.22	mirnaUID3016	let-7	let-7	rno	nve-miR-2036-5p	rno-let-7f	TGAGGTAGTAGATTGTATAGTT	TGAGGTAGTAGATTGTATAGTT	0	0	0
rno-let-7f-5p	1384716_at	ENSMUSG00000035864	Syt1	Syt1	4.85E-01	NA	3.83	mirnaUID3016	let-7	let-7	rno	nve-miR-2036-5p	rno-let-7f	TGAGGTAGTAGATTGTATAGTT	TGAGGTAGTAGATTGTATAGTT	0	0	0
rno-let-7f-5p	1374629_at	ENSMUSG00000006392	Med8	Med8	4.86E-01	NA	6.47	mirnaUID3016	let-7	let-7	rno	nve-miR-2036-5p	rno-let-7f	TGAGGTAGTAGATTGTATAGTT	TGAGGTAGTAGATTGTATAGTT	0	0	0
rno-let-7f-5p	1376202_at	ENSMUSG00000047379	B3gnt1	B3gnt1	5.05E-01	NA	8.47	mirnaUID3016	let-7	let-7	rno	nve-miR-2036-5p	rno-let-7f	TGAGGTAGTAGATTGTATAGTT	TGAGGTAGTAGATTGTATAGTT	0	0	0
rno-let-7f-5p	1384851_at	ENSMUSG00000029920	Smarcad1	Smarcad1	5.09E-01	NA	4.45	mirnaUID3016	let-7	let-7	rno	nve-miR-2036-5p	rno-let-7f	TGAGGTAGTAGATTGTATAGTT	TGAGGTAGTAGATTGTATAGTT	0	0	0
rno-let-7f-5p	1394363_at	ENSMUSG00000024404	Riok3	Riok3	5.25E-01	NA	5.86	mirnaUID3016	let-7	let-7	rno	nve-miR-2036-5p	rno-let-7f	TGAGGTAGTAGATTGTATAGTT	TGAGGTAGTAGATTGTATAGTT	0	0	0
rno-let-7f-5p	1390079_at	ENSMUSG00000025921	Rdh10	Rdh10	5.31E-01	NA	3.71	mirnaUID3016	let-7	let-7	rno	nve-miR-2036-5p	rno-let-7f	TGAGGTAGTAGATTGTATAGTT	TGAGGTAGTAGATTGTATAGTT	0	0	0
rno-let-7f-5p	1371822_at	ENSMUSG00000000776	Polr3d	Polr3d	5.40E-01	NA	8.68	mirnaUID3016	let-7	let-7	rno	nve-miR-2036-5p	rno-let-7f	TGAGGTAGTAGATTGTATAGTT	TGAGGTAGTAGATTGTATAGTT	0	0	0
rno-let-7f-5p	1390789_at	ENSMUSG00000032558	Nphp3	Acad11	5.56E-01	NA	7.16	mirnaUID3016	let-7	let-7	rno	nve-miR-2036-5p	rno-let-7f	TGAGGTAGTAGATTGTATAGTT	TGAGGTAGTAGATTGTATAGTT	0	0	0
rno-let-7f-5p	1378371_at	ENSMUSG00000008658	Rbfox1	A2bp1	5.76E-01	NA	5.46	mirnaUID3016	let-7	let-7	rno	nve-miR-2036-5p	rno-let-7f	TGAGGTAGTAGATTGTATAGTT	TGAGGTAGTAGATTGTATAGTT	0	0	0
rno-let-7f-5p	1397519_at	ENSMUSG00000030168	Adipor2	Adipor2	6.27E-01	NA	6.66	mirnaUID3016	let-7	let-7	rno	nve-miR-2036-5p	rno-let-7f	TGAGGTAGTAGATTGTATAGTT	TGAGGTAGTAGATTGTATAGTT	0	0	0
rno-let-7f-5p	1385235_at	ENSMUSG00000008658	Rbfox1	A2bp1	6.52E-01	NA	9.59	mirnaUID3016	let-7	let-7	rno	nve-miR-2036-5p	rno-let-7f	TGAGGTAGTAGATTGTATAGTT	TGAGGTAGTAGATTGTATAGTT	0	0	0
rno-let-7f-5p	1369782_a_at	ENSMUSG00000096146	Kcnj11	Kcnj11	6.70E-01	NA	5.82	mirnaUID3016	let-7	let-7	rno	nve-miR-2036-5p	rno-let-7f	TGAGGTAGTAGATTGTATAGTT	TGAGGTAGTAGATTGTATAGTT	0	0	0
rno-let-7f-5p	1383130_at	ENSMUSG00000008658	Rbfox1	A2bp1	6.94E-01	NA	8.95	mirnaUID3016	let-7	let-7	rno	nve-miR-2036-5p	rno-let-7f	TGAGGTAGTAGATTGTATAGTT	TGAGGTAGTAGATTGTATAGTT	0	0	0
rno-let-7f-5p	1390651_at	ENSMUSG00000046312	AI464131	RGD1309821	7.13E-01	NA	4.55	mirnaUID3016	let-7	let-7	rno	nve-miR-2036-5p	rno-let-7f	TGAGGTAGTAGATTGTATAGTT	TGAGGTAGTAGATTGTATAGTT	0	0	0
rno-let-7f-5p	1382130_at	ENSMUSG00000051323	Pcdh19	Pcdh19	7.15E-01	NA	7.97	mirnaUID3016	let-7	let-7	rno	nve-miR-2036-5p	rno-let-7f	TGAGGTAGTAGATTGTATAGTT	TGAGGTAGTAGATTGTATAGTT	0	0	0
rno-let-7f-5p	1383257_at	ENSMUSG00000008658	Rbfox1	A2bp1	7.19E-01	NA	9.34	mirnaUID3016	let-7	let-7	rno	nve-miR-2036-5p	rno-let-7f	TGAGGTAGTAGATTGTATAGTT	TGAGGTAGTAGATTGTATAGTT	0	0	0
rno-let-7f-5p	1387698_at	ENSMUSG00000096146	Kcnj11	Kcnj11	7.50E-01	NA	7.92	mirnaUID3016	let-7	let-7	rno	nve-miR-2036-5p	rno-let-7f	TGAGGTAGTAGATTGTATAGTT	TGAGGTAGTAGATTGTATAGTT	0	0	0
rno-let-7f-5p	1373167_at	ENSMUSG00000037151	Lrrc20	Lrrc20	7.57E-01	NA	8.03	mirnaUID3016	let-7	let-7	rno	nve-miR-2036-5p	rno-let-7f	TGAGGTAGTAGATTGTATAGTT	TGAGGTAGTAGATTGTATAGTT	0	0	0
rno-let-7f-5p	1391007_s_at	ENSMUSG00000096146	Kcnj11	Kcnj11	7.69E-01	NA	9.58	mirnaUID3016	let-7	let-7	rno	nve-miR-2036-5p	rno-let-7f	TGAGGTAGTAGATTGTATAGTT	TGAGGTAGTAGATTGTATAGTT	0	0	0
rno-let-7i-5p	1397758_at	ENSMUSG00000035311	Gnptab	Gnptab	-7.86E-01	NA	7	mirnaUID0113	let-7	let-7	rno	nve-miR-2037-5p	rno-let-7i	TGAGGTAGTAGTTTGTGCTGTT	TGAGGTAGTAGTTTGTGCTGTT	0	0	0
rno-let-7i-5p	1377769_at	ENSMUSG00000004849	Ap1s1	Ap1s1	-7.43E-01	NA	7.17	mirnaUID0113	let-7	let-7	rno	nve-miR-2037-5p	rno-let-7i	TGAGGTAGTAGTTTGTGCTGTT	TGAGGTAGTAGTTTGTGCTGTT	0	0	0
rno-let-7i-5p	1376272_s_at	ENSMUSG00000012422	Tmem167	LOC100359823	-6.57E-01	NA	9.03	mirnaUID0113	let-7	let-7	rno	nve-miR-2037-5p	rno-let-7i	TGAGGTAGTAGTTTGTGCTGTT	TGAGGTAGTAGTTTGTGCTGTT	0	0	0
rno-let-7i-5p	1377661_at	ENSMUSG00000020170	Frs2	Frs2	-6.32E-01	NA	7.9	mirnaUID0113	let-7	let-7	rno	nve-miR-2037-5p	rno-let-7i	TGAGGTAGTAGTTTGTGCTGTT	TGAGGTAGTAGTTTGTGCTGTT	0	0	0
rno-let-7i-5p	1370155_at	ENSMUSG00000029661	Col1a2	Col1a2	-6.26E-01	NA	10.5	mirnaUID0113	let-7	let-7	rno	nve-miR-2037-5p	rno-let-7i	TGAGGTAGTAGTTTGTGCTGTT	TGAGGTAGTAGTTTGTGCTGTT	0	0	0
rno-let-7i-5p	1377139_at	ENSMUSG00000018263	Tbx5	Tbx5	-6.15E-01	NA	7.79	mirnaUID0113	let-7	let-7	rno	nve-miR-2037-5p	rno-let-7i	TGAGGTAGTAGTTTGTGCTGTT	TGAGGTAGTAGTTTGTGCTGTT	0	0	0
rno-let-7i-5p	1399018_at	ENSMUSG00000020863	Luc7l3	Luc7l3	-6.04E-01	NA	10.3	mirnaUID0113	let-7	let-7	rno	nve-miR-2037-5p	rno-let-7i	TGAGGTAGTAGTTTGTGCTGTT	TGAGGTAGTAGTTTGTGCTGTT	0	0	0
rno-let-7i-5p	1387854_at	ENSMUSG00000029661	Col1a2	Col1a2	-5.86E-01	NA	9.16	mirnaUID0113	let-7	let-7	rno	nve-miR-2037-5p	rno-let-7i	TGAGGTAGTAGTTTGTGCTGTT	TGAGGTAGTAGTTTGTGCTGTT	0	0	0
rno-let-7i-5p	1373206_at	ENSMUSG00000039286	Fndc3b	Fndc3b	-5.67E-01	NA	9.18	mirnaUID0113	let-7	let-7	rno	nve-miR-2037-5p	rno-let-7i	TGAGGTAGTAGTTTGTGCTGTT	TGAGGTAGTAGTTTGTGCTGTT	0	0	0
rno-let-7i-5p	1381003_at	ENSMUSG00000025997	Ikzf2	Ikzf2	-5.65E-01	NA	4.93	mirnaUID0113	let-7	let-7	rno	nve-miR-2037-5p	rno-let-7i	TGAGGTAGTAGTTTGTGCTGTT	TGAGGTAGTAGTTTGTGCTGTT	0	0	0
rno-let-7i-5p	1382957_at	ENSMUSG00000020863	Luc7l3	Luc7l3	-5.51E-01	NA	8.93	mirnaUID0113	let-7	let-7	rno	nve-miR-2037-5p	rno-let-7i	TGAGGTAGTAGTTTGTGCTGTT	TGAGGTAGTAGTTTGTGCTGTT	0	0	0
rno-let-7i-5p	1369443_at	ENSMUSG00000004105	Angptl2	Angptl2	-5.48E-01	NA	5.07	mirnaUID0113	let-7	let-7	rno	nve-miR-2037-5p	rno-let-7i	TGAGGTAGTAGTTTGTGCTGTT	TGAGGTAGTAGTTTGTGCTGTT	0	0	0
rno-let-7i-5p	1389029_at	ENSMUSG00000026918	Brd3	D4A7H7_RAT	-5.46E-01	NA	8.28	mirnaUID0113	let-7	let-7	rno	nve-miR-2037-5p	rno-let-7i	TGAGGTAGTAGTTTGTGCTGTT	TGAGGTAGTAGTTTGTGCTGTT	0	0	0
rno-let-7i-5p	1386995_at	ENSMUSG00000020423	Btg2	Btg2	-5.35E-01	NA	8.91	mirnaUID0113	let-7	let-7	rno	nve-miR-2037-5p	rno-let-7i	TGAGGTAGTAGTTTGTGCTGTT	TGAGGTAGTAGTTTGTGCTGTT	0	0	0
rno-let-7i-5p	1372775_at	ENSMUSG00000026918	Brd3	D4A7H7_RAT	-4.97E-01	NA	7.89	mirnaUID0113	let-7	let-7	rno	nve-miR-2037-5p	rno-let-7i	TGAGGTAGTAGTTTGTGCTGTT	TGAGGTAGTAGTTTGTGCTGTT	0	0	0
rno-let-7i-5p	1371858_at	ENSMUSG00000004849	Ap1s1	Ap1s1	-4.96E-01	NA	7.23	mirnaUID0113	let-7	let-7	rno	nve-miR-2037-5p	rno-let-7i	TGAGGTAGTAGTTTGTGCTGTT	TGAGGTAGTAGTTTGTGCTGTT	0	0	0
rno-let-7i-5p	1373416_at	ENSMUSG00000039286	Fndc3b	Fndc3b	-4.89E-01	NA	6.84	mirnaUID0113	let-7	let-7	rno	nve-miR-2037-5p	rno-let-7i	TGAGGTAGTAGTTTGTGCTGTT	TGAGGTAGTAGTTTGTGCTGTT	0	0	0
rno-let-7i-5p	1386994_at	ENSMUSG00000020423	Btg2	Btg2	-4.68E-01	NA	7.68	mirnaUID0113	let-7	let-7	rno	nve-miR-2037-5p	rno-let-7i	TGAGGTAGTAGTTTGTGCTGTT	TGAGGTAGTAGTTTGTGCTGTT	0	0	0
rno-let-7i-5p	1388342_at	ENSMUSG00000003382	Etv3	Etv3	-4.24E-01	NA	8.48	mirnaUID0113	let-7	let-7	rno	nve-miR-2037-5p	rno-let-7i	TGAGGTAGTAGTTTGTGCTGTT	TGAGGTAGTAGTTTGTGCTGTT	0	0	0
rno-let-7i-5p	1391536_at	ENSMUSG00000042447	Mios	Mios	-4.11E-01	NA	5.71	mirnaUID0113	let-7	let-7	rno	nve-miR-2037-5p	rno-let-7i	TGAGGTAGTAGTTTGTGCTGTT	TGAGGTAGTAGTTTGTGCTGTT	0	0	0
rno-let-7i-5p	1368877_at	ENSMUSG00000020364	Zfp354a	Zfp354a	-4.11E-01	NA	6.43	mirnaUID0113	let-7	let-7	rno	nve-miR-2037-5p	rno-let-7i	TGAGGTAGTAGTTTGTGCTGTT	TGAGGTAGTAGTTTGTGCTGTT	0	0	0
rno-let-7i-5p	1388939_at	ENSMUSG00000028339	Col15a1	F1LQE4_RAT	-3.75E-01	NA	9.18	mirnaUID0113	let-7	let-7	rno	nve-miR-2037-5p	rno-let-7i	TGAGGTAGTAGTTTGTGCTGTT	TGAGGTAGTAGTTTGTGCTGTT	0	0	0
rno-let-7i-5p	1388177_at	ENSMUSG00000059213	Ddn	Ddn	-3.67E-01	NA	6.6	mirnaUID0113	let-7	let-7	rno	nve-miR-2037-5p	rno-let-7i	TGAGGTAGTAGTTTGTGCTGTT	TGAGGTAGTAGTTTGTGCTGTT	0	0	0
rno-let-7i-5p	1379911_at	ENSMUSG00000021559	Dapk1	Dapk1	-3.37E-01	NA	6.74	mirnaUID0113	let-7	let-7	rno	nve-miR-2037-5p	rno-let-7i	TGAGGTAGTAGTTTGTGCTGTT	TGAGGTAGTAGTTTGTGCTGTT	0	0	0
rno-let-7i-5p	1373600_at	ENSMUSG00000036197	Gxylt1	Glt8d3	-3.36E-01	NA	8.12	mirnaUID0113	let-7	let-7	rno	nve-miR-2037-5p	rno-let-7i	TGAGGTAGTAGTTTGTGCTGTT	TGAGGTAGTAGTTTGTGCTGTT	0	0	0
rno-let-7i-5p	1379345_at	ENSMUSG00000028339	Col15a1	F1LQE4_RAT	-3.27E-01	NA	7.59	mirnaUID0113	let-7	let-7	rno	nve-miR-2037-5p	rno-let-7i	TGAGGTAGTAGTTTGTGCTGTT	TGAGGTAGTAGTTTGTGCTGTT	0	0	0
rno-let-7i-5p	1384615_at	ENSMUSG00000020863	Luc7l3	Luc7l3	-3.17E-01	NA	5.09	mirnaUID0113	let-7	let-7	rno	nve-miR-2037-5p	rno-let-7i	TGAGGTAGTAGTTTGTGCTGTT	TGAGGTAGTAGTTTGTGCTGTT	0	0	0
rno-let-7i-5p	1377694_at	ENSMUSG00000020863	Luc7l3	Luc7l3	-2.95E-01	NA	5.93	mirnaUID0113	let-7	let-7	rno	nve-miR-2037-5p	rno-let-7i	TGAGGTAGTAGTTTGTGCTGTT	TGAGGTAGTAGTTTGTGCTGTT	0	0	0
rno-let-7i-5p	1387116_at	ENSMUSG00000014905	Dnajb9	Dnajb9	-2.54E-01	NA	9.45	mirnaUID0113	let-7	let-7	rno	nve-miR-2037-5p	rno-let-7i	TGAGGTAGTAGTTTGTGCTGTT	TGAGGTAGTAGTTTGTGCTGTT	0	0	0
rno-let-7i-5p	1388334_at	ENSMUSG00000020823	Sec14l1	Sec14l1	-2.53E-01	NA	7.65	mirnaUID0113	let-7	let-7	rno	nve-miR-2037-5p	rno-let-7i	TGAGGTAGTAGTTTGTGCTGTT	TGAGGTAGTAGTTTGTGCTGTT	0	0	0
rno-let-7i-5p	1390900_at	ENSMUSG00000019564	Arid3a	Arid3a	-2.37E-01	NA	3.13	mirnaUID0113	let-7	let-7	rno	nve-miR-2037-5p	rno-let-7i	TGAGGTAGTAGTTTGTGCTGTT	TGAGGTAGTAGTTTGTGCTGTT	0	0	0
rno-let-7i-5p	1373794_at	ENSMUSG00000058709	Egln2	Egln2	-2.34E-01	NA	8.28	mirnaUID0113	let-7	let-7	rno	nve-miR-2037-5p	rno-let-7i	TGAGGTAGTAGTTTGTGCTGTT	TGAGGTAGTAGTTTGTGCTGTT	0	0	0
rno-let-7i-5p	1380387_at	ENSMUSG00000029563	Foxp2	Foxp2	-2.31E-01	NA	6.96	mirnaUID0113	let-7	let-7	rno	nve-miR-2037-5p	rno-let-7i	TGAGGTAGTAGTTTGTGCTGTT	TGAGGTAGTAGTTTGTGCTGTT	0	0	0
rno-let-7i-5p	1376788_at	ENSMUSG00000021559	Dapk1	Dapk1	-2.29E-01	NA	7.33	mirnaUID0113	let-7	let-7	rno	nve-miR-2037-5p	rno-let-7i	TGAGGTAGTAGTTTGTGCTGTT	TGAGGTAGTAGTTTGTGCTGTT	0	0	0
rno-let-7i-5p	1380446_at	ENSMUSG00000026743	Mllt10	Mllt10	-2.23E-01	NA	5.26	mirnaUID0113	let-7	let-7	rno	nve-miR-2037-5p	rno-let-7i	TGAGGTAGTAGTTTGTGCTGTT	TGAGGTAGTAGTTTGTGCTGTT	0	0	0
rno-let-7i-5p	1369099_at	ENSMUSG00000037434	Slc30a1	Slc30a1	-1.88E-01	NA	3.83	mirnaUID0113	let-7	let-7	rno	nve-miR-2037-5p	rno-let-7i	TGAGGTAGTAGTTTGTGCTGTT	TGAGGTAGTAGTTTGTGCTGTT	0	0	0
rno-let-7i-5p	1383377_at	ENSMUSG00000008976	Gabpa	Gabpa	-1.63E-01	NA	8.53	mirnaUID0113	let-7	let-7	rno	nve-miR-2037-5p	rno-let-7i	TGAGGTAGTAGTTTGTGCTGTT	TGAGGTAGTAGTTTGTGCTGTT	0	0	0
rno-let-7i-5p	1379649_at	ENSMUSG00000036197	Gxylt1	Glt8d3	-1.29E-01	NA	6.15	mirnaUID0113	let-7	let-7	rno	nve-miR-2037-5p	rno-let-7i	TGAGGTAGTAGTTTGTGCTGTT	TGAGGTAGTAGTTTGTGCTGTT	0	0	0
rno-let-7i-5p	1368046_at	ENSMUSG00000066150	Slc31a1	Slc31a1	-1.07E-01	NA	3.6	mirnaUID0113	let-7	let-7	rno	nve-miR-2037-5p	rno-let-7i	TGAGGTAGTAGTTTGTGCTGTT	TGAGGTAGTAGTTTGTGCTGTT	0	0	0
rno-let-7i-5p	1380857_at	ENSMUSG00000043702	Pde12	Pde12	-7.72E-02	NA	4.46	mirnaUID0113	let-7	let-7	rno	nve-miR-2037-5p	rno-let-7i	TGAGGTAGTAGTTTGTGCTGTT	TGAGGTAGTAGTTTGTGCTGTT	0	0	0
rno-let-7i-5p	1368903_at	ENSMUSG00000026915	Strbp	Strbp	-6.97E-02	NA	7.04	mirnaUID0113	let-7	let-7	rno	nve-miR-2037-5p	rno-let-7i	TGAGGTAGTAGTTTGTGCTGTT	TGAGGTAGTAGTTTGTGCTGTT	0	0	0
rno-let-7i-5p	1397877_at	ENSMUSG00000050310	Rictor	Rictor	-5.00E-02	NA	3.08	mirnaUID0113	let-7	let-7	rno	nve-miR-2037-5p	rno-let-7i	TGAGGTAGTAGTTTGTGCTGTT	TGAGGTAGTAGTTTGTGCTGTT	0	0	0
rno-let-7i-5p	1389524_at	ENSMUSG00000047213	Ythdf3	Ythdf3	-1.33E-02	NA	8.23	mirnaUID0113	let-7	let-7	rno	nve-miR-2037-5p	rno-let-7i	TGAGGTAGTAGTTTGTGCTGTT	TGAGGTAGTAGTTTGTGCTGTT	0	0	0
rno-let-7i-5p	1398705_at	ENSMUSG00000039982	Dtx4	Dtx4	2.10E-02	NA	3.01	mirnaUID0113	let-7	let-7	rno	nve-miR-2037-5p	rno-let-7i	TGAGGTAGTAGTTTGTGCTGTT	TGAGGTAGTAGTTTGTGCTGTT	0	0	0
rno-let-7i-5p	1377982_at	ENSMUSG00000039982	Dtx4	Dtx4	2.51E-02	NA	3.77	mirnaUID0113	let-7	let-7	rno	nve-miR-2037-5p	rno-let-7i	TGAGGTAGTAGTTTGTGCTGTT	TGAGGTAGTAGTTTGTGCTGTT	0	0	0
rno-let-7i-5p	1370700_at	ENSMUSG00000035246	Pcyt1b	Pcyt1b	9.37E-02	NA	3.94	mirnaUID0113	let-7	let-7	rno	nve-miR-2037-5p	rno-let-7i	TGAGGTAGTAGTTTGTGCTGTT	TGAGGTAGTAGTTTGTGCTGTT	0	0	0
rno-let-7i-5p	1368045_at	ENSMUSG00000066150	Slc31a1	Slc31a1	1.03E-01	NA	5.57	mirnaUID0113	let-7	let-7	rno	nve-miR-2037-5p	rno-let-7i	TGAGGTAGTAGTTTGTGCTGTT	TGAGGTAGTAGTTTGTGCTGTT	0	0	0
rno-let-7i-5p	1383512_at	ENSMUSG00000026743	Mllt10	Mllt10	1.09E-01	NA	6.34	mirnaUID0113	let-7	let-7	rno	nve-miR-2037-5p	rno-let-7i	TGAGGTAGTAGTTTGTGCTGTT	TGAGGTAGTAGTTTGTGCTGTT	0	0	0
rno-let-7i-5p	1368780_at	ENSMUSG00000031489	Adrb3	Adrb3	1.21E-01	NA	3.9	mirnaUID0113	let-7	let-7	rno	nve-miR-2037-5p	rno-let-7i	TGAGGTAGTAGTTTGTGCTGTT	TGAGGTAGTAGTTTGTGCTGTT	0	0	0
rno-let-7i-5p	1368425_at	ENSMUSG00000033597	Caskin1	CSKI1_RAT	1.64E-01	NA	4.44	mirnaUID0113	let-7	let-7	rno	nve-miR-2037-5p	rno-let-7i	TGAGGTAGTAGTTTGTGCTGTT	TGAGGTAGTAGTTTGTGCTGTT	0	0	0
rno-let-7i-5p	1375074_at	ENSMUSG00000038517	Tbkbp1	Tbkbp1	1.89E-01	NA	7.17	mirnaUID0113	let-7	let-7	rno	nve-miR-2037-5p	rno-let-7i	TGAGGTAGTAGTTTGTGCTGTT	TGAGGTAGTAGTTTGTGCTGTT	0	0	0
rno-let-7i-5p	1395538_at	ENSMUSG00000043702	Pde12	Pde12	1.97E-01	NA	3.46	mirnaUID0113	let-7	let-7	rno	nve-miR-2037-5p	rno-let-7i	TGAGGTAGTAGTTTGTGCTGTT	TGAGGTAGTAGTTTGTGCTGTT	0	0	0
rno-let-7i-5p	1397648_at	ENSMUSG00000020170	Frs2	Frs2	2.15E-01	NA	3.76	mirnaUID0113	let-7	let-7	rno	nve-miR-2037-5p	rno-let-7i	TGAGGTAGTAGTTTGTGCTGTT	TGAGGTAGTAGTTTGTGCTGTT	0	0	0
rno-let-7i-5p	1394699_at	ENSMUSG00000045991	Onecut2	RGD1564677	2.16E-01	NA	3.21	mirnaUID0113	let-7	let-7	rno	nve-miR-2037-5p	rno-let-7i	TGAGGTAGTAGTTTGTGCTGTT	TGAGGTAGTAGTTTGTGCTGTT	0	0	0
rno-let-7i-5p	1387278_at	ENSMUSG00000022383	Ppara	Ppara	2.39E-01	NA	4.21	mirnaUID0113	let-7	let-7	rno	nve-miR-2037-5p	rno-let-7i	TGAGGTAGTAGTTTGTGCTGTT	TGAGGTAGTAGTTTGTGCTGTT	0	0	0
rno-let-7i-5p	1373038_at	ENSMUSG00000026743	Mllt10	Mllt10	2.45E-01	NA	8.38	mirnaUID0113	let-7	let-7	rno	nve-miR-2037-5p	rno-let-7i	TGAGGTAGTAGTTTGTGCTGTT	TGAGGTAGTAGTTTGTGCTGTT	0	0	0
rno-let-7i-5p	1394723_at	ENSMUSG00000026743	Mllt10	Mllt10	2.52E-01	NA	5.44	mirnaUID0113	let-7	let-7	rno	nve-miR-2037-5p	rno-let-7i	TGAGGTAGTAGTTTGTGCTGTT	TGAGGTAGTAGTTTGTGCTGTT	0	0	0
rno-let-7i-5p	1386005_at	ENSMUSG00000038517	Tbkbp1	Tbkbp1	2.60E-01	NA	4.17	mirnaUID0113	let-7	let-7	rno	nve-miR-2037-5p	rno-let-7i	TGAGGTAGTAGTTTGTGCTGTT	TGAGGTAGTAGTTTGTGCTGTT	0	0	0
rno-let-7i-5p	1374682_at	ENSMUSG00000070643	Sox13	Sox13	2.69E-01	NA	7.11	mirnaUID0113	let-7	let-7	rno	nve-miR-2037-5p	rno-let-7i	TGAGGTAGTAGTTTGTGCTGTT	TGAGGTAGTAGTTTGTGCTGTT	0	0	0
rno-let-7i-5p	1396203_at	ENSMUSG00000042447	Mios	Mios	2.69E-01	NA	4.06	mirnaUID0113	let-7	let-7	rno	nve-miR-2037-5p	rno-let-7i	TGAGGTAGTAGTTTGTGCTGTT	TGAGGTAGTAGTTTGTGCTGTT	0	0	0
rno-let-7i-5p	1376532_at	ENSMUSG00000039286	Fndc3b	Fndc3b	2.78E-01	NA	3.85	mirnaUID0113	let-7	let-7	rno	nve-miR-2037-5p	rno-let-7i	TGAGGTAGTAGTTTGTGCTGTT	TGAGGTAGTAGTTTGTGCTGTT	0	0	0
rno-let-7i-5p	1368646_at	ENSMUSG00000020366	Mapk9	Mapk9	2.83E-01	NA	4.33	mirnaUID0113	let-7	let-7	rno	nve-miR-2037-5p	rno-let-7i	TGAGGTAGTAGTTTGTGCTGTT	TGAGGTAGTAGTTTGTGCTGTT	0	0	0
rno-let-7i-5p	1387953_at	ENSMUSG00000033983	Coil	Coil	2.90E-01	NA	6.2	mirnaUID0113	let-7	let-7	rno	nve-miR-2037-5p	rno-let-7i	TGAGGTAGTAGTTTGTGCTGTT	TGAGGTAGTAGTTTGTGCTGTT	0	0	0
rno-let-7i-5p	1373340_at	ENSMUSG00000031383	Dusp9	Dusp9	2.96E-01	NA	3.25	mirnaUID0113	let-7	let-7	rno	nve-miR-2037-5p	rno-let-7i	TGAGGTAGTAGTTTGTGCTGTT	TGAGGTAGTAGTTTGTGCTGTT	0	0	0
rno-let-7i-5p	1373886_at	ENSMUSG00000052852	Reep1	Reep1	3.02E-01	NA	7.5	mirnaUID0113	let-7	let-7	rno	nve-miR-2037-5p	rno-let-7i	TGAGGTAGTAGTTTGTGCTGTT	TGAGGTAGTAGTTTGTGCTGTT	0	0	0
rno-let-7i-5p	1370647_at	ENSMUSG00000035270	Impg2	Impg2	3.05E-01	NA	4.23	mirnaUID0113	let-7	let-7	rno	nve-miR-2037-5p	rno-let-7i	TGAGGTAGTAGTTTGTGCTGTT	TGAGGTAGTAGTTTGTGCTGTT	0	0	0
rno-let-7i-5p	1372166_at	ENSMUSG00000024826	Dpf2	Dpf2	3.15E-01	NA	8.39	mirnaUID0113	let-7	let-7	rno	nve-miR-2037-5p	rno-let-7i	TGAGGTAGTAGTTTGTGCTGTT	TGAGGTAGTAGTTTGTGCTGTT	0	0	0
rno-let-7i-5p	1373936_at	ENSMUSG00000034928	Rnf44	RNF44_RAT	3.55E-01	NA	9.46	mirnaUID0113	let-7	let-7	rno	nve-miR-2037-5p	rno-let-7i	TGAGGTAGTAGTTTGTGCTGTT	TGAGGTAGTAGTTTGTGCTGTT	0	0	0
rno-let-7i-5p	1375468_at	ENSMUSG00000022822	Abcc5	Abcc5	3.77E-01	NA	5.4	mirnaUID0113	let-7	let-7	rno	nve-miR-2037-5p	rno-let-7i	TGAGGTAGTAGTTTGTGCTGTT	TGAGGTAGTAGTTTGTGCTGTT	0	0	0
rno-let-7i-5p	1376648_at	ENSMUSG00000037169	Mycn	Mycn	3.95E-01	NA	6.09	mirnaUID0113	let-7	let-7	rno	nve-miR-2037-5p	rno-let-7i	TGAGGTAGTAGTTTGTGCTGTT	TGAGGTAGTAGTTTGTGCTGTT	0	0	0
rno-let-7i-5p	1380024_at	ENSMUSG00000020366	Mapk9	Mapk9	4.08E-01	NA	6.5	mirnaUID0113	let-7	let-7	rno	nve-miR-2037-5p	rno-let-7i	TGAGGTAGTAGTTTGTGCTGTT	TGAGGTAGTAGTTTGTGCTGTT	0	0	0
rno-let-7i-5p	1397334_at	ENSMUSG00000020823	Sec14l1	Sec14l1	4.69E-01	NA	4.02	mirnaUID0113	let-7	let-7	rno	nve-miR-2037-5p	rno-let-7i	TGAGGTAGTAGTTTGTGCTGTT	TGAGGTAGTAGTTTGTGCTGTT	0	0	0
rno-let-7i-5p	1397946_at	ENSMUSG00000020823	Sec14l1	Sec14l1	4.78E-01	NA	5.27	mirnaUID0113	let-7	let-7	rno	nve-miR-2037-5p	rno-let-7i	TGAGGTAGTAGTTTGTGCTGTT	TGAGGTAGTAGTTTGTGCTGTT	0	0	0
rno-let-7i-5p	1378646_at	ENSMUSG00000047213	Ythdf3	Ythdf3	4.82E-01	NA	4.02	mirnaUID0113	let-7	let-7	rno	nve-miR-2037-5p	rno-let-7i	TGAGGTAGTAGTTTGTGCTGTT	TGAGGTAGTAGTTTGTGCTGTT	0	0	0
rno-let-7i-5p	1395061_at	ENSMUSG00000024826	Dpf2	Dpf2	5.00E-01	NA	6.53	mirnaUID0113	let-7	let-7	rno	nve-miR-2037-5p	rno-let-7i	TGAGGTAGTAGTTTGTGCTGTT	TGAGGTAGTAGTTTGTGCTGTT	0	0	0
rno-let-7i-5p	1379202_at	ENSMUSG00000078515	Ddi2	Ddi2	5.39E-01	NA	3.58	mirnaUID0113	let-7	let-7	rno	nve-miR-2037-5p	rno-let-7i	TGAGGTAGTAGTTTGTGCTGTT	TGAGGTAGTAGTTTGTGCTGTT	0	0	0
rno-let-7i-5p	1391038_at	ENSMUSG00000051279	Gdf6	Gdf6	6.19E-01	NA	4.61	mirnaUID0113	let-7	let-7	rno	nve-miR-2037-5p	rno-let-7i	TGAGGTAGTAGTTTGTGCTGTT	TGAGGTAGTAGTTTGTGCTGTT	0	0	0
rno-let-7i-5p	1392482_at	ENSMUSG00000024580	Grpel2	Grpel2	6.28E-01	NA	5.52	mirnaUID0113	let-7	let-7	rno	nve-miR-2037-5p	rno-let-7i	TGAGGTAGTAGTTTGTGCTGTT	TGAGGTAGTAGTTTGTGCTGTT	0	0	0
rno-let-7i-5p	1375355_at	ENSMUSG00000033174	Mgll	Mgll	6.53E-01	NA	4.87	mirnaUID0113	let-7	let-7	rno	nve-miR-2037-5p	rno-let-7i	TGAGGTAGTAGTTTGTGCTGTT	TGAGGTAGTAGTTTGTGCTGTT	0	0	0
rno-let-7i-5p	1383844_at	ENSMUSG00000052921	Arhgef15	Arhgef15	6.69E-01	NA	8.38	mirnaUID0113	let-7	let-7	rno	nve-miR-2037-5p	rno-let-7i	TGAGGTAGTAGTTTGTGCTGTT	TGAGGTAGTAGTTTGTGCTGTT	0	0	0
rno-let-7i-5p	1387030_at	ENSMUSG00000022822	Abcc5	Abcc5	6.79E-01	NA	7.46	mirnaUID0113	let-7	let-7	rno	nve-miR-2037-5p	rno-let-7i	TGAGGTAGTAGTTTGTGCTGTT	TGAGGTAGTAGTTTGTGCTGTT	0	0	0
rno-let-7i-5p	1389883_at	ENSMUSG00000062373	Tmem65	RGD1563224	6.94E-01	NA	9.22	mirnaUID0113	let-7	let-7	rno	nve-miR-2037-5p	rno-let-7i	TGAGGTAGTAGTTTGTGCTGTT	TGAGGTAGTAGTTTGTGCTGTT	0	0	0
rno-let-7i-5p	1375247_at	ENSMUSG00000033174	Mgll	Mgll	7.84E-01	NA	8	mirnaUID0113	let-7	let-7	rno	nve-miR-2037-5p	rno-let-7i	TGAGGTAGTAGTTTGTGCTGTT	TGAGGTAGTAGTTTGTGCTGTT	0	0	0
rno-let-7i-5p	1388644_at	ENSMUSG00000033174	Mgll	Mgll	7.85E-01	NA	8.52	mirnaUID0113	let-7	let-7	rno	nve-miR-2037-5p	rno-let-7i	TGAGGTAGTAGTTTGTGCTGTT	TGAGGTAGTAGTTTGTGCTGTT	0	0	0
rno-let-7i-5p	1380088_at	ENSMUSG00000047497	Adamts12	Adamts12	7.98E-01	NA	6.49	mirnaUID0113	let-7	let-7	rno	nve-miR-2037-5p	rno-let-7i	TGAGGTAGTAGTTTGTGCTGTT	TGAGGTAGTAGTTTGTGCTGTT	0	0	0
rno-let-7i-5p	1370831_at	ENSMUSG00000033174	Mgll	Mgll	8.16E-01	NA	8.45	mirnaUID0113	let-7	let-7	rno	nve-miR-2037-5p	rno-let-7i	TGAGGTAGTAGTTTGTGCTGTT	TGAGGTAGTAGTTTGTGCTGTT	0	0	0
rno-miR-1-3p	1381291_at	ENSMUSG00000028053	Ash1l	D3ZKH4_RAT	-8.67E-01	NA	4.59	mirnaUID2292	miR-1	mir-1	rno	tca-bantam-3p	rno-miR-1	TGGAATGTAAAGAAGTGTGTAT	TGGAATGTAAAGAAGTGTGTAT	0	0	0
rno-miR-1-3p	1374200_at	ENSMUSG00000020100	Slc29a3	Slc29a3	-8.50E-01	NA	5.16	mirnaUID2292	miR-1	mir-1	rno	tca-bantam-3p	rno-miR-1	TGGAATGTAAAGAAGTGTGTAT	TGGAATGTAAAGAAGTGTGTAT	0	0	0
rno-miR-1-3p	1397552_at	ENSMUSG00000032624	Eml4	Eml4	-8.21E-01	NA	6.91	mirnaUID2292	miR-1	mir-1	rno	tca-bantam-3p	rno-miR-1	TGGAATGTAAAGAAGTGTGTAT	TGGAATGTAAAGAAGTGTGTAT	0	0	0
rno-miR-1-3p	1385227_at	ENSMUSG00000038679	Trps1	Trps1	-8.08E-01	NA	6.4	mirnaUID2292	miR-1	mir-1	rno	tca-bantam-3p	rno-miR-1	TGGAATGTAAAGAAGTGTGTAT	TGGAATGTAAAGAAGTGTGTAT	0	0	0
rno-miR-1-3p	1374842_at	ENSMUSG00000024081	Cebpz	Cebpz	-7.88E-01	NA	8.28	mirnaUID2292	miR-1	mir-1	rno	tca-bantam-3p	rno-miR-1	TGGAATGTAAAGAAGTGTGTAT	TGGAATGTAAAGAAGTGTGTAT	0	0	0
rno-miR-1-3p	1390121_at	ENSMUSG00000014303	Glis2	Glis2	-7.81E-01	NA	8.26	mirnaUID2292	miR-1	mir-1	rno	tca-bantam-3p	rno-miR-1	TGGAATGTAAAGAAGTGTGTAT	TGGAATGTAAAGAAGTGTGTAT	0	0	0
rno-miR-1-3p	1383112_at	ENSMUSG00000038679	Trps1	Trps1	-7.79E-01	NA	6.73	mirnaUID2292	miR-1	mir-1	rno	tca-bantam-3p	rno-miR-1	TGGAATGTAAAGAAGTGTGTAT	TGGAATGTAAAGAAGTGTGTAT	0	0	0
rno-miR-1-3p	1374221_at	ENSMUSG00000020100	Slc29a3	Slc29a3	-7.72E-01	NA	5.41	mirnaUID2292	miR-1	mir-1	rno	tca-bantam-3p	rno-miR-1	TGGAATGTAAAGAAGTGTGTAT	TGGAATGTAAAGAAGTGTGTAT	0	0	0
rno-miR-1-3p	1367619_at	ENSMUSG00000006373	Pgrmc1	Pgrmc1	-7.69E-01	NA	8.73	mirnaUID2292	miR-1	mir-1	rno	tca-bantam-3p	rno-miR-1	TGGAATGTAAAGAAGTGTGTAT	TGGAATGTAAAGAAGTGTGTAT	0	0	0
rno-miR-1-3p	1398217_at	ENSMUSG00000033964	Zbtb41	Zbtb41	-7.65E-01	NA	7.06	mirnaUID2292	miR-1	mir-1	rno	tca-bantam-3p	rno-miR-1	TGGAATGTAAAGAAGTGTGTAT	TGGAATGTAAAGAAGTGTGTAT	0	0	0
rno-miR-1-3p	1388566_at	ENSMUSG00000038366	Lasp1	LASP1_RAT	-7.64E-01	NA	8.5	mirnaUID2292	miR-1	mir-1	rno	tca-bantam-3p	rno-miR-1	TGGAATGTAAAGAAGTGTGTAT	TGGAATGTAAAGAAGTGTGTAT	0	0	0
rno-miR-1-3p	1371559_at	ENSMUSG00000029063	Nadk	Nadk	-7.62E-01	NA	7.7	mirnaUID2292	miR-1	mir-1	rno	tca-bantam-3p	rno-miR-1	TGGAATGTAAAGAAGTGTGTAT	TGGAATGTAAAGAAGTGTGTAT	0	0	0
rno-miR-1-3p	1374442_at	ENSMUSG00000029538	Srsf9	Sfrs9	-7.62E-01	NA	6.81	mirnaUID2292	miR-1	mir-1	rno	tca-bantam-3p	rno-miR-1	TGGAATGTAAAGAAGTGTGTAT	TGGAATGTAAAGAAGTGTGTAT	0	0	0
rno-miR-1-3p	1399025_at	ENSMUSG00000028522	Mier1	Mier1	-7.59E-01	NA	9.75	mirnaUID2292	miR-1	mir-1	rno	tca-bantam-3p	rno-miR-1	TGGAATGTAAAGAAGTGTGTAT	TGGAATGTAAAGAAGTGTGTAT	0	0	0
rno-miR-1-3p	1389836_a_at	ENSMUSG00000020044	Timp3	Timp3	-7.58E-01	NA	11	mirnaUID2292	miR-1	mir-1	rno	tca-bantam-3p	rno-miR-1	TGGAATGTAAAGAAGTGTGTAT	TGGAATGTAAAGAAGTGTGTAT	0	0	0
rno-miR-1-3p	1373527_at	ENSMUSG00000071647	Eml3	LOC100362920	-7.57E-01	NA	6.72	mirnaUID2292	miR-1	mir-1	rno	tca-bantam-3p	rno-miR-1	TGGAATGTAAAGAAGTGTGTAT	TGGAATGTAAAGAAGTGTGTAT	0	0	0
rno-miR-1-3p	1372772_at	ENSMUSG00000003847	Nfat5	Nfat5	-7.54E-01	NA	8.65	mirnaUID2292	miR-1	mir-1	rno	tca-bantam-3p	rno-miR-1	TGGAATGTAAAGAAGTGTGTAT	TGGAATGTAAAGAAGTGTGTAT	0	0	0
rno-miR-1-3p	1389305_at	ENSMUSG00000029994	Anxa4	Anxa4	-7.54E-01	NA	9.19	mirnaUID2292	miR-1	mir-1	rno	tca-bantam-3p	rno-miR-1	TGGAATGTAAAGAAGTGTGTAT	TGGAATGTAAAGAAGTGTGTAT	0	0	0
rno-miR-1-3p	1398769_at	ENSMUSG00000024835	Coro1b	Coro1b	-7.52E-01	NA	7.54	mirnaUID2292	miR-1	mir-1	rno	tca-bantam-3p	rno-miR-1	TGGAATGTAAAGAAGTGTGTAT	TGGAATGTAAAGAAGTGTGTAT	0	0	0
rno-miR-1-3p	1371644_at	ENSMUSG00000022451	Twf1	Twf1	-7.51E-01	NA	8.38	mirnaUID2292	miR-1	mir-1	rno	tca-bantam-3p	rno-miR-1	TGGAATGTAAAGAAGTGTGTAT	TGGAATGTAAAGAAGTGTGTAT	0	0	0
rno-miR-1-3p	1373160_at	ENSMUSG00000031570	Ppapdc1b	Ppapdc1b	-7.49E-01	NA	7.22	mirnaUID2292	miR-1	mir-1	rno	tca-bantam-3p	rno-miR-1	TGGAATGTAAAGAAGTGTGTAT	TGGAATGTAAAGAAGTGTGTAT	0	0	0
rno-miR-1-3p	1370085_at	ENSMUSG00000021549	Rasa1	Rasa1	-7.49E-01	NA	9	mirnaUID2292	miR-1	mir-1	rno	tca-bantam-3p	rno-miR-1	TGGAATGTAAAGAAGTGTGTAT	TGGAATGTAAAGAAGTGTGTAT	0	0	0
rno-miR-1-3p	1374917_at	ENSMUSG00000019802	Sec63	Sec63	-7.49E-01	NA	7.23	mirnaUID2292	miR-1	mir-1	rno	tca-bantam-3p	rno-miR-1	TGGAATGTAAAGAAGTGTGTAT	TGGAATGTAAAGAAGTGTGTAT	0	0	0
rno-miR-1-3p	1383328_x_at	ENSMUSG00000024975	Pdcd4	Pdcd4	-7.49E-01	NA	8.3	mirnaUID2292	miR-1	mir-1	rno	tca-bantam-3p	rno-miR-1	TGGAATGTAAAGAAGTGTGTAT	TGGAATGTAAAGAAGTGTGTAT	0	0	0
rno-miR-1-3p	1372926_at	ENSMUSG00000020044	Timp3	Timp3	-7.46E-01	NA	6.75	mirnaUID2292	miR-1	mir-1	rno	tca-bantam-3p	rno-miR-1	TGGAATGTAAAGAAGTGTGTAT	TGGAATGTAAAGAAGTGTGTAT	0	0	0
rno-miR-1-3p	1375138_at	ENSMUSG00000020044	Timp3	Timp3	-7.45E-01	NA	10.5	mirnaUID2292	miR-1	mir-1	rno	tca-bantam-3p	rno-miR-1	TGGAATGTAAAGAAGTGTGTAT	TGGAATGTAAAGAAGTGTGTAT	0	0	0
rno-miR-1-3p	1390115_at	ENSMUSG00000019802	Sec63	Sec63	-7.42E-01	NA	8.12	mirnaUID2292	miR-1	mir-1	rno	tca-bantam-3p	rno-miR-1	TGGAATGTAAAGAAGTGTGTAT	TGGAATGTAAAGAAGTGTGTAT	0	0	0
rno-miR-1-3p	1369959_at	ENSMUSG00000021127	Zfp36l1	TISB_RAT	-7.42E-01	NA	11.6	mirnaUID2292	miR-1	mir-1	rno	tca-bantam-3p	rno-miR-1	TGGAATGTAAAGAAGTGTGTAT	TGGAATGTAAAGAAGTGTGTAT	0	0	0
rno-miR-1-3p	1383326_a_at	ENSMUSG00000024975	Pdcd4	Pdcd4	-7.42E-01	NA	8.23	mirnaUID2292	miR-1	mir-1	rno	tca-bantam-3p	rno-miR-1	TGGAATGTAAAGAAGTGTGTAT	TGGAATGTAAAGAAGTGTGTAT	0	0	0
rno-miR-1-3p	1370333_a_at	ENSMUSG00000020053	Igf1	Igf1	-7.38E-01	NA	9.44	mirnaUID2292	miR-1	mir-1	rno	tca-bantam-3p	rno-miR-1	TGGAATGTAAAGAAGTGTGTAT	TGGAATGTAAAGAAGTGTGTAT	0	0	0
rno-miR-1-3p	1388335_at	ENSMUSG00000026547	Tagln2	Tagln2	-7.34E-01	NA	9.96	mirnaUID2292	miR-1	mir-1	rno	tca-bantam-3p	rno-miR-1	TGGAATGTAAAGAAGTGTGTAT	TGGAATGTAAAGAAGTGTGTAT	0	0	0
rno-miR-1-3p	1368151_at	ENSMUSG00000037236	Matr3	Matr3	-7.34E-01	NA	10.3	mirnaUID2292	miR-1	mir-1	rno	tca-bantam-3p	rno-miR-1	TGGAATGTAAAGAAGTGTGTAT	TGGAATGTAAAGAAGTGTGTAT	0	0	0
rno-miR-1-3p	1370871_at	ENSMUSG00000059005	Hnrnpa3	ROA3_RAT	-7.33E-01	NA	10.4	mirnaUID2292	miR-1	mir-1	rno	tca-bantam-3p	rno-miR-1	TGGAATGTAAAGAAGTGTGTAT	TGGAATGTAAAGAAGTGTGTAT	0	0	0
rno-miR-1-3p	1388154_at	ENSMUSG00000027552	E2f5	E2f5	-7.28E-01	NA	5.52	mirnaUID2292	miR-1	mir-1	rno	tca-bantam-3p	rno-miR-1	TGGAATGTAAAGAAGTGTGTAT	TGGAATGTAAAGAAGTGTGTAT	0	0	0
rno-miR-1-3p	1383071_at	ENSMUSG00000029840	Mtpn	Mtpn	-7.27E-01	NA	7.11	mirnaUID2292	miR-1	mir-1	rno	tca-bantam-3p	rno-miR-1	TGGAATGTAAAGAAGTGTGTAT	TGGAATGTAAAGAAGTGTGTAT	0	0	0
rno-miR-1-3p	1387806_at	ENSMUSG00000052681	Rap1b	Rap1b	-7.26E-01	NA	9.14	mirnaUID2292	miR-1	mir-1	rno	tca-bantam-3p	rno-miR-1	TGGAATGTAAAGAAGTGTGTAT	TGGAATGTAAAGAAGTGTGTAT	0	0	0
rno-miR-1-3p	1389063_at	ENSMUSG00000000131	Xpo6	Xpo6	-7.26E-01	NA	7.7	mirnaUID2292	miR-1	mir-1	rno	tca-bantam-3p	rno-miR-1	TGGAATGTAAAGAAGTGTGTAT	TGGAATGTAAAGAAGTGTGTAT	0	0	0
rno-miR-1-3p	1371707_at	ENSMUSG00000031691	Tnpo2	D3ZER6_RAT	-7.26E-01	NA	7.52	mirnaUID2292	miR-1	mir-1	rno	tca-bantam-3p	rno-miR-1	TGGAATGTAAAGAAGTGTGTAT	TGGAATGTAAAGAAGTGTGTAT	0	0	0
rno-miR-1-3p	1383327_at	ENSMUSG00000024975	Pdcd4	Pdcd4	-7.25E-01	NA	7.79	mirnaUID2292	miR-1	mir-1	rno	tca-bantam-3p	rno-miR-1	TGGAATGTAAAGAAGTGTGTAT	TGGAATGTAAAGAAGTGTGTAT	0	0	0
rno-miR-1-3p	1367584_at	ENSMUSG00000032231	Anxa2	Anxa2	-7.22E-01	NA	10.5	mirnaUID2292	miR-1	mir-1	rno	tca-bantam-3p	rno-miR-1	TGGAATGTAAAGAAGTGTGTAT	TGGAATGTAAAGAAGTGTGTAT	0	0	0
rno-miR-1-3p	1370339_at	ENSMUSG00000027940	Tpm3	Tpm3	-7.19E-01	NA	8.88	mirnaUID2292	miR-1	mir-1	rno	tca-bantam-3p	rno-miR-1	TGGAATGTAAAGAAGTGTGTAT	TGGAATGTAAAGAAGTGTGTAT	0	0	0
rno-miR-1-3p	1388119_at	ENSMUSG00000059005	Hnrnpa3	ROA3_RAT	-7.18E-01	NA	10.4	mirnaUID2292	miR-1	mir-1	rno	tca-bantam-3p	rno-miR-1	TGGAATGTAAAGAAGTGTGTAT	TGGAATGTAAAGAAGTGTGTAT	0	0	0
rno-miR-1-3p	1368989_at	ENSMUSG00000020044	Timp3	Timp3	-7.17E-01	NA	5.26	mirnaUID2292	miR-1	mir-1	rno	tca-bantam-3p	rno-miR-1	TGGAATGTAAAGAAGTGTGTAT	TGGAATGTAAAGAAGTGTGTAT	0	0	0
rno-miR-1-3p	1369934_at	ENSMUSG00000032383	Ppib	Ppib	-7.17E-01	NA	10.3	mirnaUID2292	miR-1	mir-1	rno	tca-bantam-3p	rno-miR-1	TGGAATGTAAAGAAGTGTGTAT	TGGAATGTAAAGAAGTGTGTAT	0	0	0
rno-miR-1-3p	1379631_at	ENSMUSG00000014599	Csf1	Csf1	-7.16E-01	NA	5.63	mirnaUID2292	miR-1	mir-1	rno	tca-bantam-3p	rno-miR-1	TGGAATGTAAAGAAGTGTGTAT	TGGAATGTAAAGAAGTGTGTAT	0	0	0
rno-miR-1-3p	1373588_at	ENSMUSG00000024816	Frmd8	Frmd8	-7.15E-01	NA	7.82	mirnaUID2292	miR-1	mir-1	rno	tca-bantam-3p	rno-miR-1	TGGAATGTAAAGAAGTGTGTAT	TGGAATGTAAAGAAGTGTGTAT	0	0	0
rno-miR-1-3p	1372249_at	ENSMUSG00000022285	Ywhaz	1433Z_RAT	-7.12E-01	NA	8.39	mirnaUID2292	miR-1	mir-1	rno	tca-bantam-3p	rno-miR-1	TGGAATGTAAAGAAGTGTGTAT	TGGAATGTAAAGAAGTGTGTAT	0	0	0
rno-miR-1-3p	1371487_at	ENSMUSG00000028843	Sh3bgrl3	Sh3bgrl3	-7.11E-01	NA	8.45	mirnaUID2292	miR-1	mir-1	rno	tca-bantam-3p	rno-miR-1	TGGAATGTAAAGAAGTGTGTAT	TGGAATGTAAAGAAGTGTGTAT	0	0	0
rno-miR-1-3p	1376782_at	ENSMUSG00000033502	Cdc14a	Cdc14a	-7.09E-01	NA	6.4	mirnaUID2292	miR-1	mir-1	rno	tca-bantam-3p	rno-miR-1	TGGAATGTAAAGAAGTGTGTAT	TGGAATGTAAAGAAGTGTGTAT	0	0	0
rno-miR-1-3p	1392534_at	ENSMUSG00000038400	Pmepa1	Pmepa1	-7.06E-01	NA	9.3	mirnaUID2292	miR-1	mir-1	rno	tca-bantam-3p	rno-miR-1	TGGAATGTAAAGAAGTGTGTAT	TGGAATGTAAAGAAGTGTGTAT	0	0	0
rno-miR-1-3p	1382048_at	ENSMUSG00000052459	Atp6v1a	Atp6v1a	-7.05E-01	NA	6.65	mirnaUID2292	miR-1	mir-1	rno	tca-bantam-3p	rno-miR-1	TGGAATGTAAAGAAGTGTGTAT	TGGAATGTAAAGAAGTGTGTAT	0	0	0
rno-miR-1-3p	1382873_at	ENSMUSG00000062127	Cttnbp2nl	Cttnbp2nl	-7.03E-01	NA	4.67	mirnaUID2292	miR-1	mir-1	rno	tca-bantam-3p	rno-miR-1	TGGAATGTAAAGAAGTGTGTAT	TGGAATGTAAAGAAGTGTGTAT	0	0	0
rno-miR-1-3p	1398303_s_at	ENSMUSG00000027940	Tpm3	Tpm3	-7.03E-01	NA	5.73	mirnaUID2292	miR-1	mir-1	rno	tca-bantam-3p	rno-miR-1	TGGAATGTAAAGAAGTGTGTAT	TGGAATGTAAAGAAGTGTGTAT	0	0	0
rno-miR-1-3p	1389809_at	ENSMUSG00000038400	Pmepa1	Pmepa1	-6.98E-01	NA	8.41	mirnaUID2292	miR-1	mir-1	rno	tca-bantam-3p	rno-miR-1	TGGAATGTAAAGAAGTGTGTAT	TGGAATGTAAAGAAGTGTGTAT	0	0	0
rno-miR-1-3p	1383051_at	ENSMUSG00000032423	Syncrip	Syncrip	-6.94E-01	NA	7.93	mirnaUID2292	miR-1	mir-1	rno	tca-bantam-3p	rno-miR-1	TGGAATGTAAAGAAGTGTGTAT	TGGAATGTAAAGAAGTGTGTAT	0	0	0
rno-miR-1-3p	1383141_a_at	ENSMUSG00000034820	Cpsf7	CPSF7_RAT	-6.94E-01	NA	9.23	mirnaUID2292	miR-1	mir-1	rno	tca-bantam-3p	rno-miR-1	TGGAATGTAAAGAAGTGTGTAT	TGGAATGTAAAGAAGTGTGTAT	0	0	0
rno-miR-1-3p	1381878_at	ENSMUSG00000039473	Ubn1	Ubn1	-6.94E-01	NA	7.35	mirnaUID2292	miR-1	mir-1	rno	tca-bantam-3p	rno-miR-1	TGGAATGTAAAGAAGTGTGTAT	TGGAATGTAAAGAAGTGTGTAT	0	0	0
rno-miR-1-3p	1387774_at	ENSMUSG00000022285	Ywhaz	1433Z_RAT	-6.92E-01	NA	9.74	mirnaUID2292	miR-1	mir-1	rno	tca-bantam-3p	rno-miR-1	TGGAATGTAAAGAAGTGTGTAT	TGGAATGTAAAGAAGTGTGTAT	0	0	0
rno-miR-1-3p	1376827_at	ENSMUSG00000032624	Eml4	Eml4	-6.91E-01	NA	7.03	mirnaUID2292	miR-1	mir-1	rno	tca-bantam-3p	rno-miR-1	TGGAATGTAAAGAAGTGTGTAT	TGGAATGTAAAGAAGTGTGTAT	0	0	0
rno-miR-1-3p	1367686_at	ENSMUSG00000027808	Serp1	Serp1	-6.91E-01	NA	8.66	mirnaUID2292	miR-1	mir-1	rno	tca-bantam-3p	rno-miR-1	TGGAATGTAAAGAAGTGTGTAT	TGGAATGTAAAGAAGTGTGTAT	0	0	0
rno-miR-1-3p	1382045_at	ENSMUSG00000020130	Tbc1d15	Tbc1d15	-6.89E-01	NA	7.63	mirnaUID2292	miR-1	mir-1	rno	tca-bantam-3p	rno-miR-1	TGGAATGTAAAGAAGTGTGTAT	TGGAATGTAAAGAAGTGTGTAT	0	0	0
rno-miR-1-3p	1393987_s_at	ENSMUSG00000074886	Grk6	Grk6	-6.88E-01	NA	8.86	mirnaUID2292	miR-1	mir-1	rno	tca-bantam-3p	rno-miR-1	TGGAATGTAAAGAAGTGTGTAT	TGGAATGTAAAGAAGTGTGTAT	0	0	0
rno-miR-1-3p	1379450_at	ENSMUSG00000062127	Cttnbp2nl	Cttnbp2nl	-6.88E-01	NA	7.55	mirnaUID2292	miR-1	mir-1	rno	tca-bantam-3p	rno-miR-1	TGGAATGTAAAGAAGTGTGTAT	TGGAATGTAAAGAAGTGTGTAT	0	0	0
rno-miR-1-3p	1382779_at	ENSMUSG00000038822	Hace1	Hace1	-6.87E-01	NA	7.33	mirnaUID2292	miR-1	mir-1	rno	tca-bantam-3p	rno-miR-1	TGGAATGTAAAGAAGTGTGTAT	TGGAATGTAAAGAAGTGTGTAT	0	0	0
rno-miR-1-3p	1383396_at	ENSMUSG00000033487	Fndc3a	Fndc3a	-6.85E-01	NA	6.66	mirnaUID2292	miR-1	mir-1	rno	tca-bantam-3p	rno-miR-1	TGGAATGTAAAGAAGTGTGTAT	TGGAATGTAAAGAAGTGTGTAT	0	0	0
rno-miR-1-3p	1398421_at	ENSMUSG00000003847	Nfat5	Nfat5	-6.84E-01	NA	9.69	mirnaUID2292	miR-1	mir-1	rno	tca-bantam-3p	rno-miR-1	TGGAATGTAAAGAAGTGTGTAT	TGGAATGTAAAGAAGTGTGTAT	0	0	0
rno-miR-1-3p	1387918_at	ENSMUSG00000027940	Tpm3	Tpm3	-6.84E-01	NA	6.04	mirnaUID2292	miR-1	mir-1	rno	tca-bantam-3p	rno-miR-1	TGGAATGTAAAGAAGTGTGTAT	TGGAATGTAAAGAAGTGTGTAT	0	0	0
rno-miR-1-3p	1368955_at	ENSMUSG00000031012	Cask	Cask	-6.81E-01	NA	5.57	mirnaUID2292	miR-1	mir-1	rno	tca-bantam-3p	rno-miR-1	TGGAATGTAAAGAAGTGTGTAT	TGGAATGTAAAGAAGTGTGTAT	0	0	0
rno-miR-1-3p	1384319_at	ENSMUSG00000020694	Tlk2	Tlk2	-6.80E-01	NA	6.56	mirnaUID2292	miR-1	mir-1	rno	tca-bantam-3p	rno-miR-1	TGGAATGTAAAGAAGTGTGTAT	TGGAATGTAAAGAAGTGTGTAT	0	0	0
rno-miR-1-3p	1392816_at	ENSMUSG00000030347	D6Wsu163e	RGD1311164	-6.80E-01	NA	5.88	mirnaUID2292	miR-1	mir-1	rno	tca-bantam-3p	rno-miR-1	TGGAATGTAAAGAAGTGTGTAT	TGGAATGTAAAGAAGTGTGTAT	0	0	0
rno-miR-1-3p	1374137_at	ENSMUSG00000036461	Elf1	Elf1	-6.79E-01	NA	7.32	mirnaUID2292	miR-1	mir-1	rno	tca-bantam-3p	rno-miR-1	TGGAATGTAAAGAAGTGTGTAT	TGGAATGTAAAGAAGTGTGTAT	0	0	0
rno-miR-1-3p	1382268_at	ENSMUSG00000066406	Akap13	Akap13	-6.75E-01	NA	9.29	mirnaUID2292	miR-1	mir-1	rno	tca-bantam-3p	rno-miR-1	TGGAATGTAAAGAAGTGTGTAT	TGGAATGTAAAGAAGTGTGTAT	0	0	0
rno-miR-1-3p	1388314_at	ENSMUSG00000040681	Hmgn1	Hmgn1	-6.71E-01	NA	10.9	mirnaUID2292	miR-1	mir-1	rno	tca-bantam-3p	rno-miR-1	TGGAATGTAAAGAAGTGTGTAT	TGGAATGTAAAGAAGTGTGTAT	0	0	0
rno-miR-1-3p	1370189_at	ENSMUSG00000022858	Tra2b	Tra2b	-6.70E-01	NA	9.56	mirnaUID2292	miR-1	mir-1	rno	tca-bantam-3p	rno-miR-1	TGGAATGTAAAGAAGTGTGTAT	TGGAATGTAAAGAAGTGTGTAT	0	0	0
rno-miR-1-3p	1387521_at	ENSMUSG00000024975	Pdcd4	Pdcd4	-6.68E-01	NA	7.47	mirnaUID2292	miR-1	mir-1	rno	tca-bantam-3p	rno-miR-1	TGGAATGTAAAGAAGTGTGTAT	TGGAATGTAAAGAAGTGTGTAT	0	0	0
rno-miR-1-3p	1374401_at	ENSMUSG00000034484	Snx2	Snx2	-6.67E-01	NA	9.26	mirnaUID2292	miR-1	mir-1	rno	tca-bantam-3p	rno-miR-1	TGGAATGTAAAGAAGTGTGTAT	TGGAATGTAAAGAAGTGTGTAT	0	0	0
rno-miR-1-3p	1398276_at	ENSMUSG00000052572	Dlg2	Dlg2	-6.66E-01	NA	4.15	mirnaUID2292	miR-1	mir-1	rno	tca-bantam-3p	rno-miR-1	TGGAATGTAAAGAAGTGTGTAT	TGGAATGTAAAGAAGTGTGTAT	0	0	0
rno-miR-1-3p	1388108_at	ENSMUSG00000041220	Elovl6	Elovl6	-6.62E-01	NA	4.44	mirnaUID2292	miR-1	mir-1	rno	tca-bantam-3p	rno-miR-1	TGGAATGTAAAGAAGTGTGTAT	TGGAATGTAAAGAAGTGTGTAT	0	0	0
rno-miR-1-3p	1376660_at	ENSMUSG00000040520	Manea	Manea	-6.61E-01	NA	8.1	mirnaUID2292	miR-1	mir-1	rno	tca-bantam-3p	rno-miR-1	TGGAATGTAAAGAAGTGTGTAT	TGGAATGTAAAGAAGTGTGTAT	0	0	0
rno-miR-1-3p	1379010_at	ENSMUSG00000071172	Srsf3	Sfrs3	-6.60E-01	NA	4.29	mirnaUID2292	miR-1	mir-1	rno	tca-bantam-3p	rno-miR-1	TGGAATGTAAAGAAGTGTGTAT	TGGAATGTAAAGAAGTGTGTAT	0	0	0
rno-miR-1-3p	1393145_at	ENSMUSG00000009905	Kdsr	Kdsr	-6.56E-01	NA	5.88	mirnaUID2292	miR-1	mir-1	rno	tca-bantam-3p	rno-miR-1	TGGAATGTAAAGAAGTGTGTAT	TGGAATGTAAAGAAGTGTGTAT	0	0	0
rno-miR-1-3p	1393173_at	ENSMUSG00000021549	Rasa1	Rasa1	-6.55E-01	NA	8.39	mirnaUID2292	miR-1	mir-1	rno	tca-bantam-3p	rno-miR-1	TGGAATGTAAAGAAGTGTGTAT	TGGAATGTAAAGAAGTGTGTAT	0	0	0
rno-miR-1-3p	1371837_at	ENSMUSG00000020719	Ddx5	Ddx5	-6.54E-01	NA	11.8	mirnaUID2292	miR-1	mir-1	rno	tca-bantam-3p	rno-miR-1	TGGAATGTAAAGAAGTGTGTAT	TGGAATGTAAAGAAGTGTGTAT	0	0	0
rno-miR-1-3p	1370246_at	ENSMUSG00000001175	Calm1	Calm3	-6.53E-01	NA	11.8	mirnaUID2292	miR-1	mir-1	rno	tca-bantam-3p	rno-miR-1	TGGAATGTAAAGAAGTGTGTAT	TGGAATGTAAAGAAGTGTGTAT	0	0	0
rno-miR-1-3p	1373189_at	ENSMUSG00000042292	Mkl1	Mkl1	-6.53E-01	NA	6.59	mirnaUID2292	miR-1	mir-1	rno	tca-bantam-3p	rno-miR-1	TGGAATGTAAAGAAGTGTGTAT	TGGAATGTAAAGAAGTGTGTAT	0	0	0
rno-miR-1-3p	1398369_at	ENSMUSG00000066406	Akap13	Akap13	-6.53E-01	NA	9.3	mirnaUID2292	miR-1	mir-1	rno	tca-bantam-3p	rno-miR-1	TGGAATGTAAAGAAGTGTGTAT	TGGAATGTAAAGAAGTGTGTAT	0	0	0
rno-miR-1-3p	1371841_at	ENSMUSG00000029840	Mtpn	Mtpn	-6.51E-01	NA	9.78	mirnaUID2292	miR-1	mir-1	rno	tca-bantam-3p	rno-miR-1	TGGAATGTAAAGAAGTGTGTAT	TGGAATGTAAAGAAGTGTGTAT	0	0	0
rno-miR-1-3p	1388413_at	ENSMUSG00000027422	Rrbp1	Rrbp1	-6.47E-01	NA	8.89	mirnaUID2292	miR-1	mir-1	rno	tca-bantam-3p	rno-miR-1	TGGAATGTAAAGAAGTGTGTAT	TGGAATGTAAAGAAGTGTGTAT	0	0	0
rno-miR-1-3p	1377691_at	ENSMUSG00000027879	Sec22b	Sec22b	-6.44E-01	NA	7.7	mirnaUID2292	miR-1	mir-1	rno	tca-bantam-3p	rno-miR-1	TGGAATGTAAAGAAGTGTGTAT	TGGAATGTAAAGAAGTGTGTAT	0	0	0
rno-miR-1-3p	1370340_x_at	ENSMUSG00000027940	Tpm3	Tpm3	-6.40E-01	NA	6.09	mirnaUID2292	miR-1	mir-1	rno	tca-bantam-3p	rno-miR-1	TGGAATGTAAAGAAGTGTGTAT	TGGAATGTAAAGAAGTGTGTAT	0	0	0
rno-miR-1-3p	1370188_at	ENSMUSG00000022858	Tra2b	Tra2b	-6.28E-01	NA	9.21	mirnaUID2292	miR-1	mir-1	rno	tca-bantam-3p	rno-miR-1	TGGAATGTAAAGAAGTGTGTAT	TGGAATGTAAAGAAGTGTGTAT	0	0	0
rno-miR-1-3p	1387566_at	ENSMUSG00000056220	Pla2g4a	Pla2g4a	-6.28E-01	NA	7.83	mirnaUID2292	miR-1	mir-1	rno	tca-bantam-3p	rno-miR-1	TGGAATGTAAAGAAGTGTGTAT	TGGAATGTAAAGAAGTGTGTAT	0	0	0
rno-miR-1-3p	1398800_at	ENSMUSG00000018326	Ywhab	Ywhab	-6.27E-01	NA	10.4	mirnaUID2292	miR-1	mir-1	rno	tca-bantam-3p	rno-miR-1	TGGAATGTAAAGAAGTGTGTAT	TGGAATGTAAAGAAGTGTGTAT	0	0	0
rno-miR-1-3p	1389325_at	ENSMUSG00000027835	Pdcd10	Pdcd10	-6.27E-01	NA	8.89	mirnaUID2292	miR-1	mir-1	rno	tca-bantam-3p	rno-miR-1	TGGAATGTAAAGAAGTGTGTAT	TGGAATGTAAAGAAGTGTGTAT	0	0	0
rno-miR-1-3p	1371362_at	ENSMUSG00000055065	Ddx17	E9PT29_RAT	-6.27E-01	NA	10.5	mirnaUID2292	miR-1	mir-1	rno	tca-bantam-3p	rno-miR-1	TGGAATGTAAAGAAGTGTGTAT	TGGAATGTAAAGAAGTGTGTAT	0	0	0
rno-miR-1-3p	1370171_at	ENSMUSG00000039630	Hnrnpu	Hnrnpu	-6.25E-01	NA	8.99	mirnaUID2292	miR-1	mir-1	rno	tca-bantam-3p	rno-miR-1	TGGAATGTAAAGAAGTGTGTAT	TGGAATGTAAAGAAGTGTGTAT	0	0	0
rno-miR-1-3p	1373877_at	ENSMUSG00000039361	Picalm	Picalm	-6.24E-01	NA	9.92	mirnaUID2292	miR-1	mir-1	rno	tca-bantam-3p	rno-miR-1	TGGAATGTAAAGAAGTGTGTAT	TGGAATGTAAAGAAGTGTGTAT	0	0	0
rno-miR-1-3p	1371239_s_at	ENSMUSG00000027940	Tpm3	Tpm3	-6.23E-01	NA	5.68	mirnaUID2292	miR-1	mir-1	rno	tca-bantam-3p	rno-miR-1	TGGAATGTAAAGAAGTGTGTAT	TGGAATGTAAAGAAGTGTGTAT	0	0	0
rno-miR-1-3p	1370872_at	ENSMUSG00000059005	Hnrnpa3	ROA3_RAT	-6.20E-01	NA	8.51	mirnaUID2292	miR-1	mir-1	rno	tca-bantam-3p	rno-miR-1	TGGAATGTAAAGAAGTGTGTAT	TGGAATGTAAAGAAGTGTGTAT	0	0	0
rno-miR-1-3p	1380035_at	ENSMUSG00000028578	5830433M19Rik	Q3KR90_RAT	-6.17E-01	NA	7.33	mirnaUID2292	miR-1	mir-1	rno	tca-bantam-3p	rno-miR-1	TGGAATGTAAAGAAGTGTGTAT	TGGAATGTAAAGAAGTGTGTAT	0	0	0
rno-miR-1-3p	1390097_at	ENSMUSG00000039485	Tspyl4	Tspyl4	-6.16E-01	NA	6.17	mirnaUID2292	miR-1	mir-1	rno	tca-bantam-3p	rno-miR-1	TGGAATGTAAAGAAGTGTGTAT	TGGAATGTAAAGAAGTGTGTAT	0	0	0
rno-miR-1-3p	1394401_at	ENSMUSG00000041220	Elovl6	Elovl6	-6.15E-01	NA	3.97	mirnaUID2292	miR-1	mir-1	rno	tca-bantam-3p	rno-miR-1	TGGAATGTAAAGAAGTGTGTAT	TGGAATGTAAAGAAGTGTGTAT	0	0	0
rno-miR-1-3p	1371983_at	ENSMUSG00000022426	Josd1	Josd1	-6.12E-01	NA	6.66	mirnaUID2292	miR-1	mir-1	rno	tca-bantam-3p	rno-miR-1	TGGAATGTAAAGAAGTGTGTAT	TGGAATGTAAAGAAGTGTGTAT	0	0	0
rno-miR-1-3p	1374188_at	ENSMUSG00000027706	Sec62	Sec62	-6.10E-01	NA	9.56	mirnaUID2292	miR-1	mir-1	rno	tca-bantam-3p	rno-miR-1	TGGAATGTAAAGAAGTGTGTAT	TGGAATGTAAAGAAGTGTGTAT	0	0	0
rno-miR-1-3p	1374797_at	ENSMUSG00000021890	Eaf1	Eaf1	-5.99E-01	NA	7.12	mirnaUID2292	miR-1	mir-1	rno	tca-bantam-3p	rno-miR-1	TGGAATGTAAAGAAGTGTGTAT	TGGAATGTAAAGAAGTGTGTAT	0	0	0
rno-miR-1-3p	1389138_at	ENSMUSG00000027879	Sec22b	Sec22b	-5.90E-01	NA	7.62	mirnaUID2292	miR-1	mir-1	rno	tca-bantam-3p	rno-miR-1	TGGAATGTAAAGAAGTGTGTAT	TGGAATGTAAAGAAGTGTGTAT	0	0	0
rno-miR-1-3p	1375984_at	ENSMUSG00000025255	Zfhx4	Zfhx4	-5.88E-01	NA	3.15	mirnaUID2292	miR-1	mir-1	rno	tca-bantam-3p	rno-miR-1	TGGAATGTAAAGAAGTGTGTAT	TGGAATGTAAAGAAGTGTGTAT	0	0	0
rno-miR-1-3p	1374545_at	ENSMUSG00000037253	Mex3c	Mex3c	-5.88E-01	NA	7.82	mirnaUID2292	miR-1	mir-1	rno	tca-bantam-3p	rno-miR-1	TGGAATGTAAAGAAGTGTGTAT	TGGAATGTAAAGAAGTGTGTAT	0	0	0
rno-miR-1-3p	1388967_at	ENSMUSG00000000134	Tfe3	Tfe3	-5.87E-01	NA	7.17	mirnaUID2292	miR-1	mir-1	rno	tca-bantam-3p	rno-miR-1	TGGAATGTAAAGAAGTGTGTAT	TGGAATGTAAAGAAGTGTGTAT	0	0	0
rno-miR-1-3p	1389846_at	ENSMUSG00000027940	Tpm3	Tpm3	-5.87E-01	NA	4.84	mirnaUID2292	miR-1	mir-1	rno	tca-bantam-3p	rno-miR-1	TGGAATGTAAAGAAGTGTGTAT	TGGAATGTAAAGAAGTGTGTAT	0	0	0
rno-miR-1-3p	1376357_at	ENSMUSG00000040351	Ankib1	Ankib1	-5.86E-01	NA	7.66	mirnaUID2292	miR-1	mir-1	rno	tca-bantam-3p	rno-miR-1	TGGAATGTAAAGAAGTGTGTAT	TGGAATGTAAAGAAGTGTGTAT	0	0	0
rno-miR-1-3p	1390111_at	ENSMUSG00000037119	D15Ertd621e	Fam91a1	-5.86E-01	NA	7.1	mirnaUID2292	miR-1	mir-1	rno	tca-bantam-3p	rno-miR-1	TGGAATGTAAAGAAGTGTGTAT	TGGAATGTAAAGAAGTGTGTAT	0	0	0
rno-miR-1-3p	1377834_at	ENSMUSG00000024240	Epc1	D3ZH97_RAT	-5.85E-01	NA	7.81	mirnaUID2292	miR-1	mir-1	rno	tca-bantam-3p	rno-miR-1	TGGAATGTAAAGAAGTGTGTAT	TGGAATGTAAAGAAGTGTGTAT	0	0	0
rno-miR-1-3p	1388331_at	ENSMUSG00000020048	Hsp90b1	Hsp90b1	-5.82E-01	NA	10.6	mirnaUID2292	miR-1	mir-1	rno	tca-bantam-3p	rno-miR-1	TGGAATGTAAAGAAGTGTGTAT	TGGAATGTAAAGAAGTGTGTAT	0	0	0
rno-miR-1-3p	1398762_at	ENSMUSG00000028249	Sdcbp	Sdcbp	-5.81E-01	NA	12.4	mirnaUID2292	miR-1	mir-1	rno	tca-bantam-3p	rno-miR-1	TGGAATGTAAAGAAGTGTGTAT	TGGAATGTAAAGAAGTGTGTAT	0	0	0
rno-miR-1-3p	1375852_at	ENSMUSG00000021670	Hmgcr	Hmgcr	-5.79E-01	NA	6.87	mirnaUID2292	miR-1	mir-1	rno	tca-bantam-3p	rno-miR-1	TGGAATGTAAAGAAGTGTGTAT	TGGAATGTAAAGAAGTGTGTAT	0	0	0
rno-miR-1-3p	1372206_at	ENSMUSG00000035953	Tmem55b	Tmem55b	-5.77E-01	NA	7.54	mirnaUID2292	miR-1	mir-1	rno	tca-bantam-3p	rno-miR-1	TGGAATGTAAAGAAGTGTGTAT	TGGAATGTAAAGAAGTGTGTAT	0	0	0
rno-miR-1-3p	1371541_at	ENSMUSG00000022836	Mylk	F1LZ56_RAT	-5.73E-01	NA	9.56	mirnaUID2292	miR-1	mir-1	rno	tca-bantam-3p	rno-miR-1	TGGAATGTAAAGAAGTGTGTAT	TGGAATGTAAAGAAGTGTGTAT	0	0	0
rno-miR-1-3p	1374774_at	ENSMUSG00000026604	Ptpn14	Ptpn14	-5.72E-01	NA	7.54	mirnaUID2292	miR-1	mir-1	rno	tca-bantam-3p	rno-miR-1	TGGAATGTAAAGAAGTGTGTAT	TGGAATGTAAAGAAGTGTGTAT	0	0	0
rno-miR-1-3p	1371368_at	ENSMUSG00000030082	Sec61a1	Sec61a1	-5.72E-01	NA	8.63	mirnaUID2292	miR-1	mir-1	rno	tca-bantam-3p	rno-miR-1	TGGAATGTAAAGAAGTGTGTAT	TGGAATGTAAAGAAGTGTGTAT	0	0	0
rno-miR-1-3p	1374647_at	ENSMUSG00000044098	Rsbn1	Rsbn1	-5.69E-01	NA	7.32	mirnaUID2292	miR-1	mir-1	rno	tca-bantam-3p	rno-miR-1	TGGAATGTAAAGAAGTGTGTAT	TGGAATGTAAAGAAGTGTGTAT	0	0	0
rno-miR-1-3p	1374431_at	ENSMUSG00000052459	Atp6v1a	Atp6v1a	-5.68E-01	NA	8.1	mirnaUID2292	miR-1	mir-1	rno	tca-bantam-3p	rno-miR-1	TGGAATGTAAAGAAGTGTGTAT	TGGAATGTAAAGAAGTGTGTAT	0	0	0
rno-miR-1-3p	1381814_at	ENSMUSG00000026425	Srgap2	Srgap2	-5.64E-01	NA	3.83	mirnaUID2292	miR-1	mir-1	rno	tca-bantam-3p	rno-miR-1	TGGAATGTAAAGAAGTGTGTAT	TGGAATGTAAAGAAGTGTGTAT	0	0	0
rno-miR-1-3p	1368871_at	ENSMUSG00000021754	Map3k1	Map3k1	-5.61E-01	NA	7.22	mirnaUID2292	miR-1	mir-1	rno	tca-bantam-3p	rno-miR-1	TGGAATGTAAAGAAGTGTGTAT	TGGAATGTAAAGAAGTGTGTAT	0	0	0
rno-miR-1-3p	1368908_at	ENSMUSG00000029994	Anxa4	Anxa4	-5.60E-01	NA	7.12	mirnaUID2292	miR-1	mir-1	rno	tca-bantam-3p	rno-miR-1	TGGAATGTAAAGAAGTGTGTAT	TGGAATGTAAAGAAGTGTGTAT	0	0	0
rno-miR-1-3p	1373861_at	ENSMUSG00000053253	Ndfip2	Ndfip2	-5.53E-01	NA	8.76	mirnaUID2292	miR-1	mir-1	rno	tca-bantam-3p	rno-miR-1	TGGAATGTAAAGAAGTGTGTAT	TGGAATGTAAAGAAGTGTGTAT	0	0	0
rno-miR-1-3p	1386900_at	ENSMUSG00000027808	Serp1	Serp1	-5.49E-01	NA	6.67	mirnaUID2292	miR-1	mir-1	rno	tca-bantam-3p	rno-miR-1	TGGAATGTAAAGAAGTGTGTAT	TGGAATGTAAAGAAGTGTGTAT	0	0	0
rno-miR-1-3p	1385941_at	ENSMUSG00000054823	Whsc1l1	Whsc1l1	-5.41E-01	NA	7.01	mirnaUID2292	miR-1	mir-1	rno	tca-bantam-3p	rno-miR-1	TGGAATGTAAAGAAGTGTGTAT	TGGAATGTAAAGAAGTGTGTAT	0	0	0
rno-miR-1-3p	1370458_at	ENSMUSG00000025104	Hdgfrp3	Hdgfrp3	-5.41E-01	NA	6.19	mirnaUID2292	miR-1	mir-1	rno	tca-bantam-3p	rno-miR-1	TGGAATGTAAAGAAGTGTGTAT	TGGAATGTAAAGAAGTGTGTAT	0	0	0
rno-miR-1-3p	1389005_at	ENSMUSG00000032599	Ip6k2	Ip6k2	-5.36E-01	NA	6.91	mirnaUID2292	miR-1	mir-1	rno	tca-bantam-3p	rno-miR-1	TGGAATGTAAAGAAGTGTGTAT	TGGAATGTAAAGAAGTGTGTAT	0	0	0
rno-miR-1-3p	1374405_at	ENSMUSG00000059005	Hnrnpa3	ROA3_RAT	-5.35E-01	NA	9.4	mirnaUID2292	miR-1	mir-1	rno	tca-bantam-3p	rno-miR-1	TGGAATGTAAAGAAGTGTGTAT	TGGAATGTAAAGAAGTGTGTAT	0	0	0
rno-miR-1-3p	1379255_at	ENSMUSG00000031007	Atp6ap2	Atp6ap2	-5.35E-01	NA	8.87	mirnaUID2292	miR-1	mir-1	rno	tca-bantam-3p	rno-miR-1	TGGAATGTAAAGAAGTGTGTAT	TGGAATGTAAAGAAGTGTGTAT	0	0	0
rno-miR-1-3p	1372785_at	ENSMUSG00000028053	Ash1l	D3ZKH4_RAT	-5.33E-01	NA	9.04	mirnaUID2292	miR-1	mir-1	rno	tca-bantam-3p	rno-miR-1	TGGAATGTAAAGAAGTGTGTAT	TGGAATGTAAAGAAGTGTGTAT	0	0	0
rno-miR-1-3p	1373669_at	ENSMUSG00000029209	Gnpda2	Gnpda2	-5.32E-01	NA	6.35	mirnaUID2292	miR-1	mir-1	rno	tca-bantam-3p	rno-miR-1	TGGAATGTAAAGAAGTGTGTAT	TGGAATGTAAAGAAGTGTGTAT	0	0	0
rno-miR-1-3p	1373719_at	ENSMUSG00000024242	Map4k3	Map4k3	-5.30E-01	NA	7.73	mirnaUID2292	miR-1	mir-1	rno	tca-bantam-3p	rno-miR-1	TGGAATGTAAAGAAGTGTGTAT	TGGAATGTAAAGAAGTGTGTAT	0	0	0
rno-miR-1-3p	1398832_at	ENSMUSG00000026234	Ncl	Ncl	-5.28E-01	NA	10.3	mirnaUID2292	miR-1	mir-1	rno	tca-bantam-3p	rno-miR-1	TGGAATGTAAAGAAGTGTGTAT	TGGAATGTAAAGAAGTGTGTAT	0	0	0
rno-miR-1-3p	1374117_at	ENSMUSG00000025372	Baiap2	Baiap2	-5.27E-01	NA	6.19	mirnaUID2292	miR-1	mir-1	rno	tca-bantam-3p	rno-miR-1	TGGAATGTAAAGAAGTGTGTAT	TGGAATGTAAAGAAGTGTGTAT	0	0	0
rno-miR-1-3p	1372242_at	ENSMUSG00000000787	Ddx3x	D4ADE8_RAT	-5.24E-01	NA	11.1	mirnaUID2292	miR-1	mir-1	rno	tca-bantam-3p	rno-miR-1	TGGAATGTAAAGAAGTGTGTAT	TGGAATGTAAAGAAGTGTGTAT	0	0	0
rno-miR-1-3p	1371624_at	ENSMUSG00000022390	Zc3h7b	Zc3h7b	-5.23E-01	NA	7.95	mirnaUID2292	miR-1	mir-1	rno	tca-bantam-3p	rno-miR-1	TGGAATGTAAAGAAGTGTGTAT	TGGAATGTAAAGAAGTGTGTAT	0	0	0
rno-miR-1-3p	1381859_at	ENSMUSG00000037119	D15Ertd621e	Fam91a1	-5.15E-01	NA	5.85	mirnaUID2292	miR-1	mir-1	rno	tca-bantam-3p	rno-miR-1	TGGAATGTAAAGAAGTGTGTAT	TGGAATGTAAAGAAGTGTGTAT	0	0	0
rno-miR-1-3p	1398441_at	ENSMUSG00000066877	Nck2	Nck2	-5.15E-01	NA	7.37	mirnaUID2292	miR-1	mir-1	rno	tca-bantam-3p	rno-miR-1	TGGAATGTAAAGAAGTGTGTAT	TGGAATGTAAAGAAGTGTGTAT	0	0	0
rno-miR-1-3p	1391770_at	ENSMUSG00000025437	Usp33	F1LPJ7_RAT	-5.14E-01	NA	7.73	mirnaUID2292	miR-1	mir-1	rno	tca-bantam-3p	rno-miR-1	TGGAATGTAAAGAAGTGTGTAT	TGGAATGTAAAGAAGTGTGTAT	0	0	0
rno-miR-1-3p	1384519_at	ENSMUSG00000019802	Sec63	Sec63	-5.14E-01	NA	6.09	mirnaUID2292	miR-1	mir-1	rno	tca-bantam-3p	rno-miR-1	TGGAATGTAAAGAAGTGTGTAT	TGGAATGTAAAGAAGTGTGTAT	0	0	0
rno-miR-1-3p	1371581_at	ENSMUSG00000018379	Srsf1	D4A9L2_RAT	-5.12E-01	NA	8.74	mirnaUID2292	miR-1	mir-1	rno	tca-bantam-3p	rno-miR-1	TGGAATGTAAAGAAGTGTGTAT	TGGAATGTAAAGAAGTGTGTAT	0	0	0
rno-miR-1-3p	1388791_at	ENSMUSG00000038305	Spats2l	Spats2l	-5.00E-01	NA	8.24	mirnaUID2292	miR-1	mir-1	rno	tca-bantam-3p	rno-miR-1	TGGAATGTAAAGAAGTGTGTAT	TGGAATGTAAAGAAGTGTGTAT	0	0	0
rno-miR-1-3p	1377806_at	ENSMUSG00000018377	Vezf1	Vezf1	-5.00E-01	NA	8.81	mirnaUID2292	miR-1	mir-1	rno	tca-bantam-3p	rno-miR-1	TGGAATGTAAAGAAGTGTGTAT	TGGAATGTAAAGAAGTGTGTAT	0	0	0
rno-miR-1-3p	1390791_at	ENSMUSG00000034201	Gas2l1	Gas2l1	-4.99E-01	NA	6.06	mirnaUID2292	miR-1	mir-1	rno	tca-bantam-3p	rno-miR-1	TGGAATGTAAAGAAGTGTGTAT	TGGAATGTAAAGAAGTGTGTAT	0	0	0
rno-miR-1-3p	1397758_at	ENSMUSG00000035311	Gnptab	Gnptab	-4.97E-01	NA	7	mirnaUID2292	miR-1	mir-1	rno	tca-bantam-3p	rno-miR-1	TGGAATGTAAAGAAGTGTGTAT	TGGAATGTAAAGAAGTGTGTAT	0	0	0
rno-miR-1-3p	1387786_at	ENSMUSG00000029840	Mtpn	Mtpn	-4.90E-01	NA	6.81	mirnaUID2292	miR-1	mir-1	rno	tca-bantam-3p	rno-miR-1	TGGAATGTAAAGAAGTGTGTAT	TGGAATGTAAAGAAGTGTGTAT	0	0	0
rno-miR-1-3p	1392074_at	ENSMUSG00000062980	A430107O13Rik	LOC500046	-4.89E-01	NA	6.9	mirnaUID2292	miR-1	mir-1	rno	tca-bantam-3p	rno-miR-1	TGGAATGTAAAGAAGTGTGTAT	TGGAATGTAAAGAAGTGTGTAT	0	0	0
rno-miR-1-3p	1398842_at	ENSMUSG00000047126	Cltc	Cltc	-4.82E-01	NA	10.7	mirnaUID2292	miR-1	mir-1	rno	tca-bantam-3p	rno-miR-1	TGGAATGTAAAGAAGTGTGTAT	TGGAATGTAAAGAAGTGTGTAT	0	0	0
rno-miR-1-3p	1374064_at	ENSMUSG00000031902	Nfatc3	Nfatc3	-4.82E-01	NA	7.76	mirnaUID2292	miR-1	mir-1	rno	tca-bantam-3p	rno-miR-1	TGGAATGTAAAGAAGTGTGTAT	TGGAATGTAAAGAAGTGTGTAT	0	0	0
rno-miR-1-3p	1379401_a_at	ENSMUSG00000035329	Fbxo33	Fbxo33	-4.81E-01	NA	6.48	mirnaUID2292	miR-1	mir-1	rno	tca-bantam-3p	rno-miR-1	TGGAATGTAAAGAAGTGTGTAT	TGGAATGTAAAGAAGTGTGTAT	0	0	0
rno-miR-1-3p	1391501_at	ENSMUSG00000027778	Ift80	Ift80	-4.81E-01	NA	5.97	mirnaUID2292	miR-1	mir-1	rno	tca-bantam-3p	rno-miR-1	TGGAATGTAAAGAAGTGTGTAT	TGGAATGTAAAGAAGTGTGTAT	0	0	0
rno-miR-1-3p	1373598_at	ENSMUSG00000039473	Ubn1	Ubn1	-4.78E-01	NA	7.07	mirnaUID2292	miR-1	mir-1	rno	tca-bantam-3p	rno-miR-1	TGGAATGTAAAGAAGTGTGTAT	TGGAATGTAAAGAAGTGTGTAT	0	0	0
rno-miR-1-3p	1389364_at	ENSMUSG00000053253	Ndfip2	Ndfip2	-4.75E-01	NA	7.5	mirnaUID2292	miR-1	mir-1	rno	tca-bantam-3p	rno-miR-1	TGGAATGTAAAGAAGTGTGTAT	TGGAATGTAAAGAAGTGTGTAT	0	0	0
rno-miR-1-3p	1377427_at	ENSMUSG00000026604	Ptpn14	Ptpn14	-4.71E-01	NA	7.5	mirnaUID2292	miR-1	mir-1	rno	tca-bantam-3p	rno-miR-1	TGGAATGTAAAGAAGTGTGTAT	TGGAATGTAAAGAAGTGTGTAT	0	0	0
rno-miR-1-3p	1398896_at	ENSMUSG00000032096	Arcn1	Arcn1	-4.69E-01	NA	9.36	mirnaUID2292	miR-1	mir-1	rno	tca-bantam-3p	rno-miR-1	TGGAATGTAAAGAAGTGTGTAT	TGGAATGTAAAGAAGTGTGTAT	0	0	0
rno-miR-1-3p	1397703_at	ENSMUSG00000079659	4930420K17Rik	RGD1562351	-4.69E-01	NA	6.49	mirnaUID2292	miR-1	mir-1	rno	tca-bantam-3p	rno-miR-1	TGGAATGTAAAGAAGTGTGTAT	TGGAATGTAAAGAAGTGTGTAT	0	0	0
rno-miR-1-3p	1381998_at	ENSMUSG00000022811	Zfp148	Zfp148	-4.69E-01	NA	7.9	mirnaUID2292	miR-1	mir-1	rno	tca-bantam-3p	rno-miR-1	TGGAATGTAAAGAAGTGTGTAT	TGGAATGTAAAGAAGTGTGTAT	0	0	0
rno-miR-1-3p	1375369_at	ENSMUSG00000047731	D19Wsu162e	RGD1305793	-4.66E-01	NA	9.42	mirnaUID2292	miR-1	mir-1	rno	tca-bantam-3p	rno-miR-1	TGGAATGTAAAGAAGTGTGTAT	TGGAATGTAAAGAAGTGTGTAT	0	0	0
rno-miR-1-3p	1373231_at	ENSMUSG00000031154	Otud5	Otud5	-4.65E-01	NA	8.64	mirnaUID2292	miR-1	mir-1	rno	tca-bantam-3p	rno-miR-1	TGGAATGTAAAGAAGTGTGTAT	TGGAATGTAAAGAAGTGTGTAT	0	0	0
rno-miR-1-3p	1380709_at	ENSMUSG00000052681	Rap1b	Rap1b	-4.65E-01	NA	4.22	mirnaUID2292	miR-1	mir-1	rno	tca-bantam-3p	rno-miR-1	TGGAATGTAAAGAAGTGTGTAT	TGGAATGTAAAGAAGTGTGTAT	0	0	0
rno-miR-1-3p	1392250_at	ENSMUSG00000032231	Anxa2	Anxa2	-4.64E-01	NA	4.96	mirnaUID2292	miR-1	mir-1	rno	tca-bantam-3p	rno-miR-1	TGGAATGTAAAGAAGTGTGTAT	TGGAATGTAAAGAAGTGTGTAT	0	0	0
rno-miR-1-3p	1382862_at	ENSMUSG00000028053	Ash1l	D3ZKH4_RAT	-4.61E-01	NA	8.05	mirnaUID2292	miR-1	mir-1	rno	tca-bantam-3p	rno-miR-1	TGGAATGTAAAGAAGTGTGTAT	TGGAATGTAAAGAAGTGTGTAT	0	0	0
rno-miR-1-3p	1378016_at	ENSMUSG00000032624	Eml4	Eml4	-4.61E-01	NA	6.99	mirnaUID2292	miR-1	mir-1	rno	tca-bantam-3p	rno-miR-1	TGGAATGTAAAGAAGTGTGTAT	TGGAATGTAAAGAAGTGTGTAT	0	0	0
rno-miR-1-3p	1376106_at	ENSMUSG00000024245	Tmem178	Tmem178	-4.60E-01	NA	4.13	mirnaUID2292	miR-1	mir-1	rno	tca-bantam-3p	rno-miR-1	TGGAATGTAAAGAAGTGTGTAT	TGGAATGTAAAGAAGTGTGTAT	0	0	0
rno-miR-1-3p	1389152_at	ENSMUSG00000018820	Zfyve27	Zfyve27	-4.59E-01	NA	5.96	mirnaUID2292	miR-1	mir-1	rno	tca-bantam-3p	rno-miR-1	TGGAATGTAAAGAAGTGTGTAT	TGGAATGTAAAGAAGTGTGTAT	0	0	0
rno-miR-1-3p	1372164_at	ENSMUSG00000047731	D19Wsu162e	RGD1305793	-4.58E-01	NA	8.9	mirnaUID2292	miR-1	mir-1	rno	tca-bantam-3p	rno-miR-1	TGGAATGTAAAGAAGTGTGTAT	TGGAATGTAAAGAAGTGTGTAT	0	0	0
rno-miR-1-3p	1370960_at	ENSMUSG00000026185	Igfbp5	Igfbp5	-4.58E-01	NA	9.65	mirnaUID2292	miR-1	mir-1	rno	tca-bantam-3p	rno-miR-1	TGGAATGTAAAGAAGTGTGTAT	TGGAATGTAAAGAAGTGTGTAT	0	0	0
rno-miR-1-3p	1390385_at	ENSMUSG00000032252	Glce	Glce	-4.54E-01	NA	7.42	mirnaUID2292	miR-1	mir-1	rno	tca-bantam-3p	rno-miR-1	TGGAATGTAAAGAAGTGTGTAT	TGGAATGTAAAGAAGTGTGTAT	0	0	0
rno-miR-1-3p	1390399_at	ENSMUSG00000032652	Crebl2	Crebl2	-4.52E-01	NA	7.91	mirnaUID2292	miR-1	mir-1	rno	tca-bantam-3p	rno-miR-1	TGGAATGTAAAGAAGTGTGTAT	TGGAATGTAAAGAAGTGTGTAT	0	0	0
rno-miR-1-3p	1391284_at	ENSMUSG00000026425	Srgap2	Srgap2	-4.46E-01	NA	3.96	mirnaUID2292	miR-1	mir-1	rno	tca-bantam-3p	rno-miR-1	TGGAATGTAAAGAAGTGTGTAT	TGGAATGTAAAGAAGTGTGTAT	0	0	0
rno-miR-1-3p	1393231_at	ENSMUSG00000052144	Ppp4r2	Ppp4r2	-4.45E-01	NA	7.31	mirnaUID2292	miR-1	mir-1	rno	tca-bantam-3p	rno-miR-1	TGGAATGTAAAGAAGTGTGTAT	TGGAATGTAAAGAAGTGTGTAT	0	0	0
rno-miR-1-3p	1374154_at	ENSMUSG00000033228	Scaf11	LOC100365068	-4.43E-01	NA	7.74	mirnaUID2292	miR-1	mir-1	rno	tca-bantam-3p	rno-miR-1	TGGAATGTAAAGAAGTGTGTAT	TGGAATGTAAAGAAGTGTGTAT	0	0	0
rno-miR-1-3p	1398970_at	ENSMUSG00000027706	Sec62	Sec62	-4.41E-01	NA	9.46	mirnaUID2292	miR-1	mir-1	rno	tca-bantam-3p	rno-miR-1	TGGAATGTAAAGAAGTGTGTAT	TGGAATGTAAAGAAGTGTGTAT	0	0	0
rno-miR-1-3p	1368647_at	ENSMUSG00000074886	Grk6	Grk6	-4.41E-01	NA	6.75	mirnaUID2292	miR-1	mir-1	rno	tca-bantam-3p	rno-miR-1	TGGAATGTAAAGAAGTGTGTAT	TGGAATGTAAAGAAGTGTGTAT	0	0	0
rno-miR-1-3p	1370427_at	ENSMUSG00000025856	Pdgfa	Pdgfa	-4.40E-01	NA	7.63	mirnaUID2292	miR-1	mir-1	rno	tca-bantam-3p	rno-miR-1	TGGAATGTAAAGAAGTGTGTAT	TGGAATGTAAAGAAGTGTGTAT	0	0	0
rno-miR-1-3p	1379375_at	ENSMUSG00000025856	Pdgfa	Pdgfa	-4.39E-01	NA	6.92	mirnaUID2292	miR-1	mir-1	rno	tca-bantam-3p	rno-miR-1	TGGAATGTAAAGAAGTGTGTAT	TGGAATGTAAAGAAGTGTGTAT	0	0	0
rno-miR-1-3p	1369974_at	ENSMUSG00000020894	Vamp2	Vamp2	-4.38E-01	NA	7.23	mirnaUID2292	miR-1	mir-1	rno	tca-bantam-3p	rno-miR-1	TGGAATGTAAAGAAGTGTGTAT	TGGAATGTAAAGAAGTGTGTAT	0	0	0
rno-miR-1-3p	1370170_at	ENSMUSG00000039630	Hnrnpu	Hnrnpu	-4.35E-01	NA	10.3	mirnaUID2292	miR-1	mir-1	rno	tca-bantam-3p	rno-miR-1	TGGAATGTAAAGAAGTGTGTAT	TGGAATGTAAAGAAGTGTGTAT	0	0	0
rno-miR-1-3p	1387348_at	ENSMUSG00000026185	Igfbp5	Igfbp5	-4.34E-01	NA	9.22	mirnaUID2292	miR-1	mir-1	rno	tca-bantam-3p	rno-miR-1	TGGAATGTAAAGAAGTGTGTAT	TGGAATGTAAAGAAGTGTGTAT	0	0	0
rno-miR-1-3p	1389520_at	ENSMUSG00000005103	Wdr1	Wdr1	-4.32E-01	NA	9.34	mirnaUID2292	miR-1	mir-1	rno	tca-bantam-3p	rno-miR-1	TGGAATGTAAAGAAGTGTGTAT	TGGAATGTAAAGAAGTGTGTAT	0	0	0
rno-miR-1-3p	1375929_at	ENSMUSG00000000282	Mnt	Mnt	-4.32E-01	NA	7.67	mirnaUID2292	miR-1	mir-1	rno	tca-bantam-3p	rno-miR-1	TGGAATGTAAAGAAGTGTGTAT	TGGAATGTAAAGAAGTGTGTAT	0	0	0
rno-miR-1-3p	1374754_at	ENSMUSG00000026425	Srgap2	Srgap2	-4.28E-01	NA	6.72	mirnaUID2292	miR-1	mir-1	rno	tca-bantam-3p	rno-miR-1	TGGAATGTAAAGAAGTGTGTAT	TGGAATGTAAAGAAGTGTGTAT	0	0	0
rno-miR-1-3p	1381903_at	ENSMUSG00000035329	Fbxo33	Fbxo33	-4.28E-01	NA	7.1	mirnaUID2292	miR-1	mir-1	rno	tca-bantam-3p	rno-miR-1	TGGAATGTAAAGAAGTGTGTAT	TGGAATGTAAAGAAGTGTGTAT	0	0	0
rno-miR-1-3p	1372888_at	ENSMUSG00000059890	Ube4a	Ube4a	-4.26E-01	NA	8.01	mirnaUID2292	miR-1	mir-1	rno	tca-bantam-3p	rno-miR-1	TGGAATGTAAAGAAGTGTGTAT	TGGAATGTAAAGAAGTGTGTAT	0	0	0
rno-miR-1-3p	1396279_at	ENSMUSG00000031007	Atp6ap2	Atp6ap2	-4.23E-01	NA	5.74	mirnaUID2292	miR-1	mir-1	rno	tca-bantam-3p	rno-miR-1	TGGAATGTAAAGAAGTGTGTAT	TGGAATGTAAAGAAGTGTGTAT	0	0	0
rno-miR-1-3p	1374560_at	ENSMUSG00000024594	Prrc1	Prrc1	-4.21E-01	NA	5.93	mirnaUID2292	miR-1	mir-1	rno	tca-bantam-3p	rno-miR-1	TGGAATGTAAAGAAGTGTGTAT	TGGAATGTAAAGAAGTGTGTAT	0	0	0
rno-miR-1-3p	1368067_at	ENSMUSG00000022811	Zfp148	Zfp148	-4.12E-01	NA	7.97	mirnaUID2292	miR-1	mir-1	rno	tca-bantam-3p	rno-miR-1	TGGAATGTAAAGAAGTGTGTAT	TGGAATGTAAAGAAGTGTGTAT	0	0	0
rno-miR-1-3p	1369936_at	ENSMUSG00000001175	Calm1	Calm3	-4.08E-01	NA	10.7	mirnaUID2292	miR-1	mir-1	rno	tca-bantam-3p	rno-miR-1	TGGAATGTAAAGAAGTGTGTAT	TGGAATGTAAAGAAGTGTGTAT	0	0	0
rno-miR-1-3p	1386859_at	ENSMUSG00000021957	Tkt	Tkt	-4.06E-01	NA	8.21	mirnaUID2292	miR-1	mir-1	rno	tca-bantam-3p	rno-miR-1	TGGAATGTAAAGAAGTGTGTAT	TGGAATGTAAAGAAGTGTGTAT	0	0	0
rno-miR-1-3p	1386525_at	ENSMUSG00000037475	Thoc2	Thoc2	-4.02E-01	NA	8.58	mirnaUID2292	miR-1	mir-1	rno	tca-bantam-3p	rno-miR-1	TGGAATGTAAAGAAGTGTGTAT	TGGAATGTAAAGAAGTGTGTAT	0	0	0
rno-miR-1-3p	1392134_x_at	ENSMUSG00000026425	Srgap2	Srgap2	-4.01E-01	NA	5.01	mirnaUID2292	miR-1	mir-1	rno	tca-bantam-3p	rno-miR-1	TGGAATGTAAAGAAGTGTGTAT	TGGAATGTAAAGAAGTGTGTAT	0	0	0
rno-miR-1-3p	1370099_at	ENSMUSG00000020883	Fbxl20	Fbxl20	-3.99E-01	NA	7.4	mirnaUID2292	miR-1	mir-1	rno	tca-bantam-3p	rno-miR-1	TGGAATGTAAAGAAGTGTGTAT	TGGAATGTAAAGAAGTGTGTAT	0	0	0
rno-miR-1-3p	1388556_at	ENSMUSG00000026470	Stx6	Stx6	-3.99E-01	NA	7.29	mirnaUID2292	miR-1	mir-1	rno	tca-bantam-3p	rno-miR-1	TGGAATGTAAAGAAGTGTGTAT	TGGAATGTAAAGAAGTGTGTAT	0	0	0
rno-miR-1-3p	1368139_s_at	ENSMUSG00000028766	Alpl	Alpl	-3.97E-01	NA	6.67	mirnaUID2292	miR-1	mir-1	rno	tca-bantam-3p	rno-miR-1	TGGAATGTAAAGAAGTGTGTAT	TGGAATGTAAAGAAGTGTGTAT	0	0	0
rno-miR-1-3p	1389318_at	ENSMUSG00000034574	Daam1	Daam1	-3.93E-01	NA	9.67	mirnaUID2292	miR-1	mir-1	rno	tca-bantam-3p	rno-miR-1	TGGAATGTAAAGAAGTGTGTAT	TGGAATGTAAAGAAGTGTGTAT	0	0	0
rno-miR-1-3p	1373456_at	ENSMUSG00000032217	Rnf111	Rnf111	-3.93E-01	NA	7.71	mirnaUID2292	miR-1	mir-1	rno	tca-bantam-3p	rno-miR-1	TGGAATGTAAAGAAGTGTGTAT	TGGAATGTAAAGAAGTGTGTAT	0	0	0
rno-miR-1-3p	1383354_a_at	ENSMUSG00000035329	Fbxo33	Fbxo33	-3.89E-01	NA	5.36	mirnaUID2292	miR-1	mir-1	rno	tca-bantam-3p	rno-miR-1	TGGAATGTAAAGAAGTGTGTAT	TGGAATGTAAAGAAGTGTGTAT	0	0	0
rno-miR-1-3p	1394741_at	ENSMUSG00000059005	Hnrnpa3	ROA3_RAT	-3.88E-01	NA	6.53	mirnaUID2292	miR-1	mir-1	rno	tca-bantam-3p	rno-miR-1	TGGAATGTAAAGAAGTGTGTAT	TGGAATGTAAAGAAGTGTGTAT	0	0	0
rno-miR-1-3p	1372331_at	ENSMUSG00000067194	Eif1ax	Eif1ay	-3.87E-01	NA	10	mirnaUID2292	miR-1	mir-1	rno	tca-bantam-3p	rno-miR-1	TGGAATGTAAAGAAGTGTGTAT	TGGAATGTAAAGAAGTGTGTAT	0	0	0
rno-miR-1-3p	1377952_at	ENSMUSG00000025236	Adpgk	Adpgk	-3.87E-01	NA	7.47	mirnaUID2292	miR-1	mir-1	rno	tca-bantam-3p	rno-miR-1	TGGAATGTAAAGAAGTGTGTAT	TGGAATGTAAAGAAGTGTGTAT	0	0	0
rno-miR-1-3p	1374063_at	ENSMUSG00000071172	Srsf3	Sfrs3	-3.85E-01	NA	10.1	mirnaUID2292	miR-1	mir-1	rno	tca-bantam-3p	rno-miR-1	TGGAATGTAAAGAAGTGTGTAT	TGGAATGTAAAGAAGTGTGTAT	0	0	0
rno-miR-1-3p	1398950_at	ENSMUSG00000046562	Unc119b	Unc119b	-3.85E-01	NA	8.15	mirnaUID2292	miR-1	mir-1	rno	tca-bantam-3p	rno-miR-1	TGGAATGTAAAGAAGTGTGTAT	TGGAATGTAAAGAAGTGTGTAT	0	0	0
rno-miR-1-3p	1392996_at	ENSMUSG00000025586	Cpeb1	Cpeb1	-3.78E-01	NA	5.54	mirnaUID2292	miR-1	mir-1	rno	tca-bantam-3p	rno-miR-1	TGGAATGTAAAGAAGTGTGTAT	TGGAATGTAAAGAAGTGTGTAT	0	0	0
rno-miR-1-3p	1373419_at	ENSMUSG00000021745	Ptprg	F1LND3_RAT	-3.75E-01	NA	6.99	mirnaUID2292	miR-1	mir-1	rno	tca-bantam-3p	rno-miR-1	TGGAATGTAAAGAAGTGTGTAT	TGGAATGTAAAGAAGTGTGTAT	0	0	0
rno-miR-1-3p	1379433_at	ENSMUSG00000030660	Pik3c2a	Pik3c2a	-3.71E-01	NA	8.33	mirnaUID2292	miR-1	mir-1	rno	tca-bantam-3p	rno-miR-1	TGGAATGTAAAGAAGTGTGTAT	TGGAATGTAAAGAAGTGTGTAT	0	0	0
rno-miR-1-3p	1382140_at	ENSMUSG00000037475	Thoc2	Thoc2	-3.68E-01	NA	5.84	mirnaUID2292	miR-1	mir-1	rno	tca-bantam-3p	rno-miR-1	TGGAATGTAAAGAAGTGTGTAT	TGGAATGTAAAGAAGTGTGTAT	0	0	0
rno-miR-1-3p	1381126_at	ENSMUSG00000026425	Srgap2	Srgap2	-3.67E-01	NA	4.63	mirnaUID2292	miR-1	mir-1	rno	tca-bantam-3p	rno-miR-1	TGGAATGTAAAGAAGTGTGTAT	TGGAATGTAAAGAAGTGTGTAT	0	0	0
rno-miR-1-3p	1374480_at	ENSMUSG00000034574	Daam1	Daam1	-3.66E-01	NA	8.26	mirnaUID2292	miR-1	mir-1	rno	tca-bantam-3p	rno-miR-1	TGGAATGTAAAGAAGTGTGTAT	TGGAATGTAAAGAAGTGTGTAT	0	0	0
rno-miR-1-3p	1382386_at	ENSMUSG00000010721	Lmbr1	Lmbr1	-3.65E-01	NA	5.92	mirnaUID2292	miR-1	mir-1	rno	tca-bantam-3p	rno-miR-1	TGGAATGTAAAGAAGTGTGTAT	TGGAATGTAAAGAAGTGTGTAT	0	0	0
rno-miR-1-3p	1373759_at	ENSMUSG00000003545	Fosb	LOC100360880	-3.60E-01	NA	3.91	mirnaUID2292	miR-1	mir-1	rno	tca-bantam-3p	rno-miR-1	TGGAATGTAAAGAAGTGTGTAT	TGGAATGTAAAGAAGTGTGTAT	0	0	0
rno-miR-1-3p	1377897_at	ENSMUSG00000054823	Whsc1l1	Whsc1l1	-3.59E-01	NA	4.63	mirnaUID2292	miR-1	mir-1	rno	tca-bantam-3p	rno-miR-1	TGGAATGTAAAGAAGTGTGTAT	TGGAATGTAAAGAAGTGTGTAT	0	0	0
rno-miR-1-3p	1383266_at	ENSMUSG00000031548	Sfrp1	Sfrp1	-3.57E-01	NA	4.32	mirnaUID2292	miR-1	mir-1	rno	tca-bantam-3p	rno-miR-1	TGGAATGTAAAGAAGTGTGTAT	TGGAATGTAAAGAAGTGTGTAT	0	0	0
rno-miR-1-3p	1385493_at	ENSMUSG00000037475	Thoc2	Thoc2	-3.55E-01	NA	3.58	mirnaUID2292	miR-1	mir-1	rno	tca-bantam-3p	rno-miR-1	TGGAATGTAAAGAAGTGTGTAT	TGGAATGTAAAGAAGTGTGTAT	0	0	0
rno-miR-1-3p	1389643_at	ENSMUSG00000024050	Wiz	Wiz	-3.55E-01	NA	7.13	mirnaUID2292	miR-1	mir-1	rno	tca-bantam-3p	rno-miR-1	TGGAATGTAAAGAAGTGTGTAT	TGGAATGTAAAGAAGTGTGTAT	0	0	0
rno-miR-1-3p	1371893_at	ENSMUSG00000021669	Col4a3bp	Col4a3bp	-3.48E-01	NA	9.36	mirnaUID2292	miR-1	mir-1	rno	tca-bantam-3p	rno-miR-1	TGGAATGTAAAGAAGTGTGTAT	TGGAATGTAAAGAAGTGTGTAT	0	0	0
rno-miR-1-3p	1373618_at	ENSMUSG00000032652	Crebl2	Crebl2	-3.47E-01	NA	7.41	mirnaUID2292	miR-1	mir-1	rno	tca-bantam-3p	rno-miR-1	TGGAATGTAAAGAAGTGTGTAT	TGGAATGTAAAGAAGTGTGTAT	0	0	0
rno-miR-1-3p	1389415_at	ENSMUSG00000044098	Rsbn1	Rsbn1	-3.46E-01	NA	6.7	mirnaUID2292	miR-1	mir-1	rno	tca-bantam-3p	rno-miR-1	TGGAATGTAAAGAAGTGTGTAT	TGGAATGTAAAGAAGTGTGTAT	0	0	0
rno-miR-1-3p	1388896_at	ENSMUSG00000025437	Usp33	F1LPJ7_RAT	-3.45E-01	NA	9.36	mirnaUID2292	miR-1	mir-1	rno	tca-bantam-3p	rno-miR-1	TGGAATGTAAAGAAGTGTGTAT	TGGAATGTAAAGAAGTGTGTAT	0	0	0
rno-miR-1-3p	1379188_at	ENSMUSG00000033237	Arid2	Arid2	-3.44E-01	NA	6.93	mirnaUID2292	miR-1	mir-1	rno	tca-bantam-3p	rno-miR-1	TGGAATGTAAAGAAGTGTGTAT	TGGAATGTAAAGAAGTGTGTAT	0	0	0
rno-miR-1-3p	1384769_a_at	ENSMUSG00000073062	Zxdb	LOC683508	-3.40E-01	NA	5.3	mirnaUID2292	miR-1	mir-1	rno	tca-bantam-3p	rno-miR-1	TGGAATGTAAAGAAGTGTGTAT	TGGAATGTAAAGAAGTGTGTAT	0	0	0
rno-miR-1-3p	1393672_at	ENSMUSG00000066842	Hmcn1	F1M4Q3_RAT	-3.33E-01	NA	6.59	mirnaUID2292	miR-1	mir-1	rno	tca-bantam-3p	rno-miR-1	TGGAATGTAAAGAAGTGTGTAT	TGGAATGTAAAGAAGTGTGTAT	0	0	0
rno-miR-1-3p	1397529_at	ENSMUSG00000055065	Ddx17	E9PT29_RAT	-3.33E-01	NA	6.08	mirnaUID2292	miR-1	mir-1	rno	tca-bantam-3p	rno-miR-1	TGGAATGTAAAGAAGTGTGTAT	TGGAATGTAAAGAAGTGTGTAT	0	0	0
rno-miR-1-3p	1383714_at	ENSMUSG00000041935	AW549877	RGD1305938	-3.28E-01	NA	7.86	mirnaUID2292	miR-1	mir-1	rno	tca-bantam-3p	rno-miR-1	TGGAATGTAAAGAAGTGTGTAT	TGGAATGTAAAGAAGTGTGTAT	0	0	0
rno-miR-1-3p	1379939_a_at	ENSMUSG00000033111	3830406C13Rik	B5DEQ1_RAT	-3.24E-01	NA	7.62	mirnaUID2292	miR-1	mir-1	rno	tca-bantam-3p	rno-miR-1	TGGAATGTAAAGAAGTGTGTAT	TGGAATGTAAAGAAGTGTGTAT	0	0	0
rno-miR-1-3p	1376252_at	ENSMUSG00000071172	Srsf3	Sfrs3	-3.24E-01	NA	7.2	mirnaUID2292	miR-1	mir-1	rno	tca-bantam-3p	rno-miR-1	TGGAATGTAAAGAAGTGTGTAT	TGGAATGTAAAGAAGTGTGTAT	0	0	0
rno-miR-1-3p	1384156_at	ENSMUSG00000038534	Osbpl7	Osbpl7	-3.23E-01	NA	6.68	mirnaUID2292	miR-1	mir-1	rno	tca-bantam-3p	rno-miR-1	TGGAATGTAAAGAAGTGTGTAT	TGGAATGTAAAGAAGTGTGTAT	0	0	0
rno-miR-1-3p	1382615_at	ENSMUSG00000030082	Sec61a1	Sec61a1	-3.22E-01	NA	6.36	mirnaUID2292	miR-1	mir-1	rno	tca-bantam-3p	rno-miR-1	TGGAATGTAAAGAAGTGTGTAT	TGGAATGTAAAGAAGTGTGTAT	0	0	0
rno-miR-1-3p	1387785_at	ENSMUSG00000029840	Mtpn	Mtpn	-3.16E-01	NA	5.74	mirnaUID2292	miR-1	mir-1	rno	tca-bantam-3p	rno-miR-1	TGGAATGTAAAGAAGTGTGTAT	TGGAATGTAAAGAAGTGTGTAT	0	0	0
rno-miR-1-3p	1395132_at	ENSMUSG00000019820	Utrn	Utrn	-3.15E-01	NA	6.25	mirnaUID2292	miR-1	mir-1	rno	tca-bantam-3p	rno-miR-1	TGGAATGTAAAGAAGTGTGTAT	TGGAATGTAAAGAAGTGTGTAT	0	0	0
rno-miR-1-3p	1377661_at	ENSMUSG00000020170	Frs2	Frs2	-3.01E-01	NA	7.9	mirnaUID2292	miR-1	mir-1	rno	tca-bantam-3p	rno-miR-1	TGGAATGTAAAGAAGTGTGTAT	TGGAATGTAAAGAAGTGTGTAT	0	0	0
rno-miR-1-3p	1379603_at	ENSMUSG00000034342	Cbl	D4A407_RAT	-3.01E-01	NA	6.08	mirnaUID2292	miR-1	mir-1	rno	tca-bantam-3p	rno-miR-1	TGGAATGTAAAGAAGTGTGTAT	TGGAATGTAAAGAAGTGTGTAT	0	0	0
rno-miR-1-3p	1393550_at	ENSMUSG00000063889	Crem	CREM_RAT	-2.95E-01	NA	5.27	mirnaUID2292	miR-1	mir-1	rno	tca-bantam-3p	rno-miR-1	TGGAATGTAAAGAAGTGTGTAT	TGGAATGTAAAGAAGTGTGTAT	0	0	0
rno-miR-1-3p	1383500_at	ENSMUSG00000027422	Rrbp1	Rrbp1	-2.94E-01	NA	6.09	mirnaUID2292	miR-1	mir-1	rno	tca-bantam-3p	rno-miR-1	TGGAATGTAAAGAAGTGTGTAT	TGGAATGTAAAGAAGTGTGTAT	0	0	0
rno-miR-1-3p	1381915_at	ENSMUSG00000041935	AW549877	RGD1305938	-2.94E-01	NA	8.35	mirnaUID2292	miR-1	mir-1	rno	tca-bantam-3p	rno-miR-1	TGGAATGTAAAGAAGTGTGTAT	TGGAATGTAAAGAAGTGTGTAT	0	0	0
rno-miR-1-3p	1397405_at	ENSMUSG00000055065	Ddx17	E9PT29_RAT	-2.86E-01	NA	4.99	mirnaUID2292	miR-1	mir-1	rno	tca-bantam-3p	rno-miR-1	TGGAATGTAAAGAAGTGTGTAT	TGGAATGTAAAGAAGTGTGTAT	0	0	0
rno-miR-1-3p	1399156_at	ENSMUSG00000033237	Arid2	Arid2	-2.79E-01	NA	7.71	mirnaUID2292	miR-1	mir-1	rno	tca-bantam-3p	rno-miR-1	TGGAATGTAAAGAAGTGTGTAT	TGGAATGTAAAGAAGTGTGTAT	0	0	0
rno-miR-1-3p	1382878_at	ENSMUSG00000031548	Sfrp1	Sfrp1	-2.77E-01	NA	5.06	mirnaUID2292	miR-1	mir-1	rno	tca-bantam-3p	rno-miR-1	TGGAATGTAAAGAAGTGTGTAT	TGGAATGTAAAGAAGTGTGTAT	0	0	0
rno-miR-1-3p	1387365_at	ENSMUSG00000002108	Nr1h3	Nr1h3	-2.76E-01	NA	6.25	mirnaUID2292	miR-1	mir-1	rno	tca-bantam-3p	rno-miR-1	TGGAATGTAAAGAAGTGTGTAT	TGGAATGTAAAGAAGTGTGTAT	0	0	0
rno-miR-1-3p	1378506_at	ENSMUSG00000030660	Pik3c2a	Pik3c2a	-2.75E-01	NA	7.6	mirnaUID2292	miR-1	mir-1	rno	tca-bantam-3p	rno-miR-1	TGGAATGTAAAGAAGTGTGTAT	TGGAATGTAAAGAAGTGTGTAT	0	0	0
rno-miR-1-3p	1387063_at	ENSMUSG00000032599	Ip6k2	Ip6k2	-2.73E-01	NA	4.83	mirnaUID2292	miR-1	mir-1	rno	tca-bantam-3p	rno-miR-1	TGGAATGTAAAGAAGTGTGTAT	TGGAATGTAAAGAAGTGTGTAT	0	0	0
rno-miR-1-3p	1384411_at	ENSMUSG00000029638	Glcci1	B2RYK0_RAT	-2.72E-01	NA	5.31	mirnaUID2292	miR-1	mir-1	rno	tca-bantam-3p	rno-miR-1	TGGAATGTAAAGAAGTGTGTAT	TGGAATGTAAAGAAGTGTGTAT	0	0	0
rno-miR-1-3p	1394868_at	ENSMUSG00000054823	Whsc1l1	Whsc1l1	-2.66E-01	NA	3.6	mirnaUID2292	miR-1	mir-1	rno	tca-bantam-3p	rno-miR-1	TGGAATGTAAAGAAGTGTGTAT	TGGAATGTAAAGAAGTGTGTAT	0	0	0
rno-miR-1-3p	1371515_at	ENSMUSG00000013822	Elof1	Elof1	-2.65E-01	NA	8.37	mirnaUID2292	miR-1	mir-1	rno	tca-bantam-3p	rno-miR-1	TGGAATGTAAAGAAGTGTGTAT	TGGAATGTAAAGAAGTGTGTAT	0	0	0
rno-miR-1-3p	1374958_at	ENSMUSG00000025236	Adpgk	Adpgk	-2.61E-01	NA	6.98	mirnaUID2292	miR-1	mir-1	rno	tca-bantam-3p	rno-miR-1	TGGAATGTAAAGAAGTGTGTAT	TGGAATGTAAAGAAGTGTGTAT	0	0	0
rno-miR-1-3p	1388865_at	ENSMUSG00000052144	Ppp4r2	Ppp4r2	-2.57E-01	NA	9.13	mirnaUID2292	miR-1	mir-1	rno	tca-bantam-3p	rno-miR-1	TGGAATGTAAAGAAGTGTGTAT	TGGAATGTAAAGAAGTGTGTAT	0	0	0
rno-miR-1-3p	1397964_at	ENSMUSG00000019802	Sec63	Sec63	-2.56E-01	NA	3.37	mirnaUID2292	miR-1	mir-1	rno	tca-bantam-3p	rno-miR-1	TGGAATGTAAAGAAGTGTGTAT	TGGAATGTAAAGAAGTGTGTAT	0	0	0
rno-miR-1-3p	1380497_at	ENSMUSG00000028053	Ash1l	D3ZKH4_RAT	-2.53E-01	NA	4.53	mirnaUID2292	miR-1	mir-1	rno	tca-bantam-3p	rno-miR-1	TGGAATGTAAAGAAGTGTGTAT	TGGAATGTAAAGAAGTGTGTAT	0	0	0
rno-miR-1-3p	1374451_at	ENSMUSG00000038193	Hand2	Hand2	-2.49E-01	NA	7.3	mirnaUID2292	miR-1	mir-1	rno	tca-bantam-3p	rno-miR-1	TGGAATGTAAAGAAGTGTGTAT	TGGAATGTAAAGAAGTGTGTAT	0	0	0
rno-miR-1-3p	1368546_at	ENSMUSG00000015501	Hivep2	Hivep2	-2.43E-01	NA	7.5	mirnaUID2292	miR-1	mir-1	rno	tca-bantam-3p	rno-miR-1	TGGAATGTAAAGAAGTGTGTAT	TGGAATGTAAAGAAGTGTGTAT	0	0	0
rno-miR-1-3p	1373467_at	ENSMUSG00000040565	Btaf1	Btaf1	-2.38E-01	NA	6.84	mirnaUID2292	miR-1	mir-1	rno	tca-bantam-3p	rno-miR-1	TGGAATGTAAAGAAGTGTGTAT	TGGAATGTAAAGAAGTGTGTAT	0	0	0
rno-miR-1-3p	1376906_at	ENSMUSG00000018160	Med1	Med1	-2.36E-01	NA	8.59	mirnaUID2292	miR-1	mir-1	rno	tca-bantam-3p	rno-miR-1	TGGAATGTAAAGAAGTGTGTAT	TGGAATGTAAAGAAGTGTGTAT	0	0	0
rno-miR-1-3p	1371914_at	ENSMUSG00000000902	Smarcb1	Q4KLI0_RAT	-2.30E-01	NA	7.51	mirnaUID2292	miR-1	mir-1	rno	tca-bantam-3p	rno-miR-1	TGGAATGTAAAGAAGTGTGTAT	TGGAATGTAAAGAAGTGTGTAT	0	0	0
rno-miR-1-3p	1373774_at	ENSMUSG00000057455	Rit2	Rit2	-2.30E-01	NA	4.42	mirnaUID2292	miR-1	mir-1	rno	tca-bantam-3p	rno-miR-1	TGGAATGTAAAGAAGTGTGTAT	TGGAATGTAAAGAAGTGTGTAT	0	0	0
rno-miR-1-3p	1383329_at	ENSMUSG00000024975	Pdcd4	Pdcd4	-2.20E-01	NA	4.85	mirnaUID2292	miR-1	mir-1	rno	tca-bantam-3p	rno-miR-1	TGGAATGTAAAGAAGTGTGTAT	TGGAATGTAAAGAAGTGTGTAT	0	0	0
rno-miR-1-3p	1380069_at	ENSMUSG00000034342	Cbl	D4A407_RAT	-2.20E-01	NA	6.1	mirnaUID2292	miR-1	mir-1	rno	tca-bantam-3p	rno-miR-1	TGGAATGTAAAGAAGTGTGTAT	TGGAATGTAAAGAAGTGTGTAT	0	0	0
rno-miR-1-3p	1370074_at	ENSMUSG00000025372	Baiap2	Baiap2	-2.20E-01	NA	6.53	mirnaUID2292	miR-1	mir-1	rno	tca-bantam-3p	rno-miR-1	TGGAATGTAAAGAAGTGTGTAT	TGGAATGTAAAGAAGTGTGTAT	0	0	0
rno-miR-1-3p	1370318_at	ENSMUSG00000041720	Pi4ka	Pi4ka	-2.19E-01	NA	7.19	mirnaUID2292	miR-1	mir-1	rno	tca-bantam-3p	rno-miR-1	TGGAATGTAAAGAAGTGTGTAT	TGGAATGTAAAGAAGTGTGTAT	0	0	0
rno-miR-1-3p	1396152_s_at	ENSMUSG00000026185	Igfbp5	Igfbp5	-2.08E-01	NA	4.69	mirnaUID2292	miR-1	mir-1	rno	tca-bantam-3p	rno-miR-1	TGGAATGTAAAGAAGTGTGTAT	TGGAATGTAAAGAAGTGTGTAT	0	0	0
rno-miR-1-3p	1393265_at	ENSMUSG00000032423	Syncrip	Syncrip	-2.03E-01	NA	5.02	mirnaUID2292	miR-1	mir-1	rno	tca-bantam-3p	rno-miR-1	TGGAATGTAAAGAAGTGTGTAT	TGGAATGTAAAGAAGTGTGTAT	0	0	0
rno-miR-1-3p	1392997_at	ENSMUSG00000052144	Ppp4r2	Ppp4r2	-2.02E-01	NA	6.1	mirnaUID2292	miR-1	mir-1	rno	tca-bantam-3p	rno-miR-1	TGGAATGTAAAGAAGTGTGTAT	TGGAATGTAAAGAAGTGTGTAT	0	0	0
rno-miR-1-3p	1386999_at	ENSMUSG00000018326	Ywhab	Ywhab	-1.97E-01	NA	8.88	mirnaUID2292	miR-1	mir-1	rno	tca-bantam-3p	rno-miR-1	TGGAATGTAAAGAAGTGTGTAT	TGGAATGTAAAGAAGTGTGTAT	0	0	0
rno-miR-1-3p	1385596_at	ENSMUSG00000020130	Tbc1d15	Tbc1d15	-1.96E-01	NA	7.5	mirnaUID2292	miR-1	mir-1	rno	tca-bantam-3p	rno-miR-1	TGGAATGTAAAGAAGTGTGTAT	TGGAATGTAAAGAAGTGTGTAT	0	0	0
rno-miR-1-3p	1369937_at	ENSMUSG00000001175	Calm1	Calm3	-1.93E-01	NA	11.5	mirnaUID2292	miR-1	mir-1	rno	tca-bantam-3p	rno-miR-1	TGGAATGTAAAGAAGTGTGTAT	TGGAATGTAAAGAAGTGTGTAT	0	0	0
rno-miR-1-3p	1368851_at	ENSMUSG00000032035	Ets1	Ets1	-1.91E-01	NA	8.97	mirnaUID2292	miR-1	mir-1	rno	tca-bantam-3p	rno-miR-1	TGGAATGTAAAGAAGTGTGTAT	TGGAATGTAAAGAAGTGTGTAT	0	0	0
rno-miR-1-3p	1369452_a_at	ENSMUSG00000039361	Picalm	Picalm	-1.87E-01	NA	5.69	mirnaUID2292	miR-1	mir-1	rno	tca-bantam-3p	rno-miR-1	TGGAATGTAAAGAAGTGTGTAT	TGGAATGTAAAGAAGTGTGTAT	0	0	0
rno-miR-1-3p	1387113_at	ENSMUSG00000030970	Ctbp2	Ctbp2	-1.83E-01	NA	9.16	mirnaUID2292	miR-1	mir-1	rno	tca-bantam-3p	rno-miR-1	TGGAATGTAAAGAAGTGTGTAT	TGGAATGTAAAGAAGTGTGTAT	0	0	0
rno-miR-1-3p	1374072_at	ENSMUSG00000018379	Srsf1	D4A9L2_RAT	-1.82E-01	NA	8.42	mirnaUID2292	miR-1	mir-1	rno	tca-bantam-3p	rno-miR-1	TGGAATGTAAAGAAGTGTGTAT	TGGAATGTAAAGAAGTGTGTAT	0	0	0
rno-miR-1-3p	1376882_at	ENSMUSG00000027652	Ralgapb	LOC100364646	-1.80E-01	NA	8.28	mirnaUID2292	miR-1	mir-1	rno	tca-bantam-3p	rno-miR-1	TGGAATGTAAAGAAGTGTGTAT	TGGAATGTAAAGAAGTGTGTAT	0	0	0
rno-miR-1-3p	1397191_at	ENSMUSG00000034574	Daam1	Daam1	-1.77E-01	NA	4.34	mirnaUID2292	miR-1	mir-1	rno	tca-bantam-3p	rno-miR-1	TGGAATGTAAAGAAGTGTGTAT	TGGAATGTAAAGAAGTGTGTAT	0	0	0
rno-miR-1-3p	1383873_at	ENSMUSG00000019880	Rspo3	Rspo3	-1.75E-01	NA	4.5	mirnaUID2292	miR-1	mir-1	rno	tca-bantam-3p	rno-miR-1	TGGAATGTAAAGAAGTGTGTAT	TGGAATGTAAAGAAGTGTGTAT	0	0	0
rno-miR-1-3p	1387617_at	ENSMUSG00000027940	Tpm3	Tpm3	-1.75E-01	NA	5.15	mirnaUID2292	miR-1	mir-1	rno	tca-bantam-3p	rno-miR-1	TGGAATGTAAAGAAGTGTGTAT	TGGAATGTAAAGAAGTGTGTAT	0	0	0
rno-miR-1-3p	1388180_at	ENSMUSG00000008301	Phax	Phax	-1.74E-01	NA	8.73	mirnaUID2292	miR-1	mir-1	rno	tca-bantam-3p	rno-miR-1	TGGAATGTAAAGAAGTGTGTAT	TGGAATGTAAAGAAGTGTGTAT	0	0	0
rno-miR-1-3p	1367549_a_at	ENSMUSG00000020198	Ap3d1	Ap3d1	-1.67E-01	NA	10.5	mirnaUID2292	miR-1	mir-1	rno	tca-bantam-3p	rno-miR-1	TGGAATGTAAAGAAGTGTGTAT	TGGAATGTAAAGAAGTGTGTAT	0	0	0
rno-miR-1-3p	1393177_at	ENSMUSG00000068015	Lrch1	Lrch1	-1.67E-01	NA	5.44	mirnaUID2292	miR-1	mir-1	rno	tca-bantam-3p	rno-miR-1	TGGAATGTAAAGAAGTGTGTAT	TGGAATGTAAAGAAGTGTGTAT	0	0	0
rno-miR-1-3p	1392199_at	ENSMUSG00000037487	Ubr5	Ubr5	-1.60E-01	NA	4.96	mirnaUID2292	miR-1	mir-1	rno	tca-bantam-3p	rno-miR-1	TGGAATGTAAAGAAGTGTGTAT	TGGAATGTAAAGAAGTGTGTAT	0	0	0
rno-miR-1-3p	1373578_at	ENSMUSG00000027993	Trim2	Trim2	-1.59E-01	NA	8	mirnaUID2292	miR-1	mir-1	rno	tca-bantam-3p	rno-miR-1	TGGAATGTAAAGAAGTGTGTAT	TGGAATGTAAAGAAGTGTGTAT	0	0	0
rno-miR-1-3p	1382847_at	ENSMUSG00000028053	Ash1l	D3ZKH4_RAT	-1.46E-01	NA	7.47	mirnaUID2292	miR-1	mir-1	rno	tca-bantam-3p	rno-miR-1	TGGAATGTAAAGAAGTGTGTAT	TGGAATGTAAAGAAGTGTGTAT	0	0	0
rno-miR-1-3p	1387714_at	ENSMUSG00000063889	Crem	CREM_RAT	-1.45E-01	NA	3.86	mirnaUID2292	miR-1	mir-1	rno	tca-bantam-3p	rno-miR-1	TGGAATGTAAAGAAGTGTGTAT	TGGAATGTAAAGAAGTGTGTAT	0	0	0
rno-miR-1-3p	1370807_at	ENSMUSG00000018171	Vmp1	Tmem49	-1.44E-01	NA	8.09	mirnaUID2292	miR-1	mir-1	rno	tca-bantam-3p	rno-miR-1	TGGAATGTAAAGAAGTGTGTAT	TGGAATGTAAAGAAGTGTGTAT	0	0	0
rno-miR-1-3p	1371631_at	ENSMUSG00000024841	Eif1ad	Eif1ad	-1.42E-01	NA	6.72	mirnaUID2292	miR-1	mir-1	rno	tca-bantam-3p	rno-miR-1	TGGAATGTAAAGAAGTGTGTAT	TGGAATGTAAAGAAGTGTGTAT	0	0	0
rno-miR-1-3p	1388816_at	ENSMUSG00000022770	Dlg1	Dlg1	-1.42E-01	NA	8.56	mirnaUID2292	miR-1	mir-1	rno	tca-bantam-3p	rno-miR-1	TGGAATGTAAAGAAGTGTGTAT	TGGAATGTAAAGAAGTGTGTAT	0	0	0
rno-miR-1-3p	1385492_at	ENSMUSG00000050321	Neto1	Neto1	-1.41E-01	NA	2.7	mirnaUID2292	miR-1	mir-1	rno	tca-bantam-3p	rno-miR-1	TGGAATGTAAAGAAGTGTGTAT	TGGAATGTAAAGAAGTGTGTAT	0	0	0
rno-miR-1-3p	1368944_at	ENSMUSG00000022770	Dlg1	Dlg1	-1.37E-01	NA	5.67	mirnaUID2292	miR-1	mir-1	rno	tca-bantam-3p	rno-miR-1	TGGAATGTAAAGAAGTGTGTAT	TGGAATGTAAAGAAGTGTGTAT	0	0	0
rno-miR-1-3p	1369610_at	ENSMUSG00000027162	Lin7c	Lin7c	-1.30E-01	NA	4.61	mirnaUID2292	miR-1	mir-1	rno	tca-bantam-3p	rno-miR-1	TGGAATGTAAAGAAGTGTGTAT	TGGAATGTAAAGAAGTGTGTAT	0	0	0
rno-miR-1-3p	1387073_at	ENSMUSG00000027273	Snap25	Snap25	-1.27E-01	NA	3.94	mirnaUID2292	miR-1	mir-1	rno	tca-bantam-3p	rno-miR-1	TGGAATGTAAAGAAGTGTGTAT	TGGAATGTAAAGAAGTGTGTAT	0	0	0
rno-miR-1-3p	1388409_at	ENSMUSG00000022390	Zc3h7b	Zc3h7b	-1.25E-01	NA	7.44	mirnaUID2292	miR-1	mir-1	rno	tca-bantam-3p	rno-miR-1	TGGAATGTAAAGAAGTGTGTAT	TGGAATGTAAAGAAGTGTGTAT	0	0	0
rno-miR-1-3p	1397648_at	ENSMUSG00000020170	Frs2	Frs2	-1.12E-01	NA	3.76	mirnaUID2292	miR-1	mir-1	rno	tca-bantam-3p	rno-miR-1	TGGAATGTAAAGAAGTGTGTAT	TGGAATGTAAAGAAGTGTGTAT	0	0	0
rno-miR-1-3p	1388066_a_at	ENSMUSG00000074886	Grk6	Grk6	-1.11E-01	NA	3.64	mirnaUID2292	miR-1	mir-1	rno	tca-bantam-3p	rno-miR-1	TGGAATGTAAAGAAGTGTGTAT	TGGAATGTAAAGAAGTGTGTAT	0	0	0
rno-miR-1-3p	1371160_at	ENSMUSG00000020894	Vamp2	Vamp2	-1.09E-01	NA	3.45	mirnaUID2292	miR-1	mir-1	rno	tca-bantam-3p	rno-miR-1	TGGAATGTAAAGAAGTGTGTAT	TGGAATGTAAAGAAGTGTGTAT	0	0	0
rno-miR-1-3p	1390506_at	ENSMUSG00000018160	Med1	Med1	-1.08E-01	NA	7.33	mirnaUID2292	miR-1	mir-1	rno	tca-bantam-3p	rno-miR-1	TGGAATGTAAAGAAGTGTGTAT	TGGAATGTAAAGAAGTGTGTAT	0	0	0
rno-miR-1-3p	1368816_at	ENSMUSG00000056569	Mpz	Mpz	-1.04E-01	NA	5.37	mirnaUID2292	miR-1	mir-1	rno	tca-bantam-3p	rno-miR-1	TGGAATGTAAAGAAGTGTGTAT	TGGAATGTAAAGAAGTGTGTAT	0	0	0
rno-miR-1-3p	1388874_at	ENSMUSG00000022353	Mtss1	Mtss1	-9.96E-02	NA	10.6	mirnaUID2292	miR-1	mir-1	rno	tca-bantam-3p	rno-miR-1	TGGAATGTAAAGAAGTGTGTAT	TGGAATGTAAAGAAGTGTGTAT	0	0	0
rno-miR-1-3p	1367544_at	ENSMUSG00000032217	Rnf111	Rnf111	-9.27E-02	NA	7.84	mirnaUID2292	miR-1	mir-1	rno	tca-bantam-3p	rno-miR-1	TGGAATGTAAAGAAGTGTGTAT	TGGAATGTAAAGAAGTGTGTAT	0	0	0
rno-miR-1-3p	1386069_at	ENSMUSG00000018678	Sp2	Sp2	-8.88E-02	NA	4.91	mirnaUID2292	miR-1	mir-1	rno	tca-bantam-3p	rno-miR-1	TGGAATGTAAAGAAGTGTGTAT	TGGAATGTAAAGAAGTGTGTAT	0	0	0
rno-miR-1-3p	1368973_at	ENSMUSG00000027951	Adar	Adar	-8.59E-02	NA	5.04	mirnaUID2292	miR-1	mir-1	rno	tca-bantam-3p	rno-miR-1	TGGAATGTAAAGAAGTGTGTAT	TGGAATGTAAAGAAGTGTGTAT	0	0	0
rno-miR-1-3p	1397596_at	ENSMUSG00000027993	Trim2	Trim2	-8.55E-02	NA	4.09	mirnaUID2292	miR-1	mir-1	rno	tca-bantam-3p	rno-miR-1	TGGAATGTAAAGAAGTGTGTAT	TGGAATGTAAAGAAGTGTGTAT	0	0	0
rno-miR-1-3p	1375278_at	ENSMUSG00000027993	Trim2	Trim2	-7.43E-02	NA	6.94	mirnaUID2292	miR-1	mir-1	rno	tca-bantam-3p	rno-miR-1	TGGAATGTAAAGAAGTGTGTAT	TGGAATGTAAAGAAGTGTGTAT	0	0	0
rno-miR-1-3p	1387771_a_at	ENSMUSG00000063065	Mapk3	Mapk3	-7.35E-02	NA	7.65	mirnaUID2292	miR-1	mir-1	rno	tca-bantam-3p	rno-miR-1	TGGAATGTAAAGAAGTGTGTAT	TGGAATGTAAAGAAGTGTGTAT	0	0	0
rno-miR-1-3p	1378925_at	ENSMUSG00000063889	Crem	CREM_RAT	-7.13E-02	NA	8.42	mirnaUID2292	miR-1	mir-1	rno	tca-bantam-3p	rno-miR-1	TGGAATGTAAAGAAGTGTGTAT	TGGAATGTAAAGAAGTGTGTAT	0	0	0
rno-miR-1-3p	1396544_at	ENSMUSG00000019880	Rspo3	Rspo3	-7.12E-02	NA	4.82	mirnaUID2292	miR-1	mir-1	rno	tca-bantam-3p	rno-miR-1	TGGAATGTAAAGAAGTGTGTAT	TGGAATGTAAAGAAGTGTGTAT	0	0	0
rno-miR-1-3p	1379374_at	ENSMUSG00000044667	D3Bwg0562e	Lppr4	-6.97E-02	NA	4.51	mirnaUID2292	miR-1	mir-1	rno	tca-bantam-3p	rno-miR-1	TGGAATGTAAAGAAGTGTGTAT	TGGAATGTAAAGAAGTGTGTAT	0	0	0
rno-miR-1-3p	1376929_at	ENSMUSG00000027940	Tpm3	Tpm3	-6.62E-02	NA	4.75	mirnaUID2292	miR-1	mir-1	rno	tca-bantam-3p	rno-miR-1	TGGAATGTAAAGAAGTGTGTAT	TGGAATGTAAAGAAGTGTGTAT	0	0	0
rno-miR-1-3p	1375676_at	ENSMUSG00000027162	Lin7c	Lin7c	-6.34E-02	NA	7.34	mirnaUID2292	miR-1	mir-1	rno	tca-bantam-3p	rno-miR-1	TGGAATGTAAAGAAGTGTGTAT	TGGAATGTAAAGAAGTGTGTAT	0	0	0
rno-miR-1-3p	1397947_at	ENSMUSG00000019820	Utrn	Utrn	-5.89E-02	NA	5.27	mirnaUID2292	miR-1	mir-1	rno	tca-bantam-3p	rno-miR-1	TGGAATGTAAAGAAGTGTGTAT	TGGAATGTAAAGAAGTGTGTAT	0	0	0
rno-miR-1-3p	1391658_at	ENSMUSG00000032096	Arcn1	Arcn1	-5.61E-02	NA	6.93	mirnaUID2292	miR-1	mir-1	rno	tca-bantam-3p	rno-miR-1	TGGAATGTAAAGAAGTGTGTAT	TGGAATGTAAAGAAGTGTGTAT	0	0	0
rno-miR-1-3p	1372068_at	ENSMUSG00000021156	Zmynd11	Zmynd11	-5.59E-02	NA	10.3	mirnaUID2292	miR-1	mir-1	rno	tca-bantam-3p	rno-miR-1	TGGAATGTAAAGAAGTGTGTAT	TGGAATGTAAAGAAGTGTGTAT	0	0	0
rno-miR-1-3p	1392890_at	ENSMUSG00000020745	Pafah1b1	Pafah1b1	-5.40E-02	NA	7.31	mirnaUID2292	miR-1	mir-1	rno	tca-bantam-3p	rno-miR-1	TGGAATGTAAAGAAGTGTGTAT	TGGAATGTAAAGAAGTGTGTAT	0	0	0
rno-miR-1-3p	1386125_at	ENSMUSG00000038692	Hoxb4	Hoxb4	-5.31E-02	NA	4.81	mirnaUID2292	miR-1	mir-1	rno	tca-bantam-3p	rno-miR-1	TGGAATGTAAAGAAGTGTGTAT	TGGAATGTAAAGAAGTGTGTAT	0	0	0
rno-miR-1-3p	1387716_at	ENSMUSG00000019820	Utrn	Utrn	-5.24E-02	NA	4.44	mirnaUID2292	miR-1	mir-1	rno	tca-bantam-3p	rno-miR-1	TGGAATGTAAAGAAGTGTGTAT	TGGAATGTAAAGAAGTGTGTAT	0	0	0
rno-miR-1-3p	1369639_at	ENSMUSG00000050953	Gja1	Gja1	-4.09E-02	NA	3.51	mirnaUID2292	miR-1	mir-1	rno	tca-bantam-3p	rno-miR-1	TGGAATGTAAAGAAGTGTGTAT	TGGAATGTAAAGAAGTGTGTAT	0	0	0
rno-miR-1-3p	1388837_at	ENSMUSG00000057193	Slc44a2	Slc44a2	-3.96E-02	NA	9.06	mirnaUID2292	miR-1	mir-1	rno	tca-bantam-3p	rno-miR-1	TGGAATGTAAAGAAGTGTGTAT	TGGAATGTAAAGAAGTGTGTAT	0	0	0
rno-miR-1-3p	1392453_at	ENSMUSG00000004319	Clcn3	Clcn3	-3.78E-02	NA	8.98	mirnaUID2292	miR-1	mir-1	rno	tca-bantam-3p	rno-miR-1	TGGAATGTAAAGAAGTGTGTAT	TGGAATGTAAAGAAGTGTGTAT	0	0	0
rno-miR-1-3p	1377597_at	ENSMUSG00000033237	Arid2	Arid2	-3.77E-02	NA	7.42	mirnaUID2292	miR-1	mir-1	rno	tca-bantam-3p	rno-miR-1	TGGAATGTAAAGAAGTGTGTAT	TGGAATGTAAAGAAGTGTGTAT	0	0	0
rno-miR-1-3p	1371602_at	ENSMUSG00000030352	Tspan9	Tspan9	-3.67E-02	NA	8.93	mirnaUID2292	miR-1	mir-1	rno	tca-bantam-3p	rno-miR-1	TGGAATGTAAAGAAGTGTGTAT	TGGAATGTAAAGAAGTGTGTAT	0	0	0
rno-miR-1-3p	1377496_at	ENSMUSG00000034820	Cpsf7	CPSF7_RAT	-3.58E-02	NA	4.21	mirnaUID2292	miR-1	mir-1	rno	tca-bantam-3p	rno-miR-1	TGGAATGTAAAGAAGTGTGTAT	TGGAATGTAAAGAAGTGTGTAT	0	0	0
rno-miR-1-3p	1396803_at	ENSMUSG00000037475	Thoc2	Thoc2	-3.20E-02	NA	7.9	mirnaUID2292	miR-1	mir-1	rno	tca-bantam-3p	rno-miR-1	TGGAATGTAAAGAAGTGTGTAT	TGGAATGTAAAGAAGTGTGTAT	0	0	0
rno-miR-1-3p	1367641_at	ENSMUSG00000022982	Sod1	Sod1	-2.89E-02	NA	12.2	mirnaUID2292	miR-1	mir-1	rno	tca-bantam-3p	rno-miR-1	TGGAATGTAAAGAAGTGTGTAT	TGGAATGTAAAGAAGTGTGTAT	0	0	0
rno-miR-1-3p	1397916_s_at	ENSMUSG00000027540	Ptpn1	Ptpn1	-2.17E-02	NA	6.5	mirnaUID2292	miR-1	mir-1	rno	tca-bantam-3p	rno-miR-1	TGGAATGTAAAGAAGTGTGTAT	TGGAATGTAAAGAAGTGTGTAT	0	0	0
rno-miR-1-3p	1383699_at	ENSMUSG00000057455	Rit2	Rit2	-1.92E-02	NA	4.05	mirnaUID2292	miR-1	mir-1	rno	tca-bantam-3p	rno-miR-1	TGGAATGTAAAGAAGTGTGTAT	TGGAATGTAAAGAAGTGTGTAT	0	0	0
rno-miR-1-3p	1397830_at	ENSMUSG00000026185	Igfbp5	Igfbp5	-1.75E-02	NA	4.45	mirnaUID2292	miR-1	mir-1	rno	tca-bantam-3p	rno-miR-1	TGGAATGTAAAGAAGTGTGTAT	TGGAATGTAAAGAAGTGTGTAT	0	0	0
rno-miR-1-3p	1384467_at	ENSMUSG00000029063	Nadk	Nadk	-1.16E-02	NA	7.13	mirnaUID2292	miR-1	mir-1	rno	tca-bantam-3p	rno-miR-1	TGGAATGTAAAGAAGTGTGTAT	TGGAATGTAAAGAAGTGTGTAT	0	0	0
rno-miR-1-3p	1369218_at	ENSMUSG00000009376	Met	Met	-8.10E-03	NA	3.44	mirnaUID2292	miR-1	mir-1	rno	tca-bantam-3p	rno-miR-1	TGGAATGTAAAGAAGTGTGTAT	TGGAATGTAAAGAAGTGTGTAT	0	0	0
rno-miR-1-3p	1390681_at	ENSMUSG00000062175	Tgif2	RGD1564927	-6.78E-03	NA	5.27	mirnaUID2292	miR-1	mir-1	rno	tca-bantam-3p	rno-miR-1	TGGAATGTAAAGAAGTGTGTAT	TGGAATGTAAAGAAGTGTGTAT	0	0	0
rno-miR-1-3p	1370268_at	ENSMUSG00000045534	Kcna5	Kcna5	-4.92E-03	NA	5.53	mirnaUID2292	miR-1	mir-1	rno	tca-bantam-3p	rno-miR-1	TGGAATGTAAAGAAGTGTGTAT	TGGAATGTAAAGAAGTGTGTAT	0	0	0
rno-miR-1-3p	1387570_at	ENSMUSG00000040520	Manea	Manea	-1.72E-03	NA	5.1	mirnaUID2292	miR-1	mir-1	rno	tca-bantam-3p	rno-miR-1	TGGAATGTAAAGAAGTGTGTAT	TGGAATGTAAAGAAGTGTGTAT	0	0	0
rno-miR-1-3p	1382621_at	ENSMUSG00000045284	Dcaf12l1	Dcaf12l1	-1.07E-03	NA	3.2	mirnaUID2292	miR-1	mir-1	rno	tca-bantam-3p	rno-miR-1	TGGAATGTAAAGAAGTGTGTAT	TGGAATGTAAAGAAGTGTGTAT	0	0	0
rno-miR-1-3p	1393170_at	ENSMUSG00000079560	Hoxa3	RGD1561431	-1.02E-05	NA	4.3	mirnaUID2292	miR-1	mir-1	rno	tca-bantam-3p	rno-miR-1	TGGAATGTAAAGAAGTGTGTAT	TGGAATGTAAAGAAGTGTGTAT	0	0	0
rno-miR-1-3p	1389136_at	ENSMUSG00000030753	Prkrir	Prkrir	9.92E-04	NA	8.44	mirnaUID2292	miR-1	mir-1	rno	tca-bantam-3p	rno-miR-1	TGGAATGTAAAGAAGTGTGTAT	TGGAATGTAAAGAAGTGTGTAT	0	0	0
rno-miR-1-3p	1370450_at	ENSMUSG00000027940	Tpm3	Tpm3	1.21E-03	NA	3.39	mirnaUID2292	miR-1	mir-1	rno	tca-bantam-3p	rno-miR-1	TGGAATGTAAAGAAGTGTGTAT	TGGAATGTAAAGAAGTGTGTAT	0	0	0
rno-miR-1-3p	1368654_at	ENSMUSG00000016619	Nup50	Npap60	4.59E-03	NA	3.98	mirnaUID2292	miR-1	mir-1	rno	tca-bantam-3p	rno-miR-1	TGGAATGTAAAGAAGTGTGTAT	TGGAATGTAAAGAAGTGTGTAT	0	0	0
rno-miR-1-3p	1370542_a_at	ENSMUSG00000036461	Elf1	Elf1	8.64E-03	NA	3.99	mirnaUID2292	miR-1	mir-1	rno	tca-bantam-3p	rno-miR-1	TGGAATGTAAAGAAGTGTGTAT	TGGAATGTAAAGAAGTGTGTAT	0	0	0
rno-miR-1-3p	1367602_at	ENSMUSG00000039910	Cited2	Cited2	1.87E-02	NA	8.93	mirnaUID2292	miR-1	mir-1	rno	tca-bantam-3p	rno-miR-1	TGGAATGTAAAGAAGTGTGTAT	TGGAATGTAAAGAAGTGTGTAT	0	0	0
rno-miR-1-3p	1377780_at	ENSMUSG00000030352	Tspan9	Tspan9	1.91E-02	NA	5.09	mirnaUID2292	miR-1	mir-1	rno	tca-bantam-3p	rno-miR-1	TGGAATGTAAAGAAGTGTGTAT	TGGAATGTAAAGAAGTGTGTAT	0	0	0
rno-miR-1-3p	1375394_at	ENSMUSG00000021848	Otx2	OTX2_RAT	2.53E-02	NA	4.22	mirnaUID2292	miR-1	mir-1	rno	tca-bantam-3p	rno-miR-1	TGGAATGTAAAGAAGTGTGTAT	TGGAATGTAAAGAAGTGTGTAT	0	0	0
rno-miR-1-3p	1387221_at	ENSMUSG00000037580	Gch1	Gch1	2.59E-02	NA	4.96	mirnaUID2292	miR-1	mir-1	rno	tca-bantam-3p	rno-miR-1	TGGAATGTAAAGAAGTGTGTAT	TGGAATGTAAAGAAGTGTGTAT	0	0	0
rno-miR-1-3p	1374120_at	ENSMUSG00000079020	Slc45a4	D4ADC6_RAT	2.61E-02	NA	6.67	mirnaUID2292	miR-1	mir-1	rno	tca-bantam-3p	rno-miR-1	TGGAATGTAAAGAAGTGTGTAT	TGGAATGTAAAGAAGTGTGTAT	0	0	0
rno-miR-1-3p	1373045_at	ENSMUSG00000030685	Kctd13	Kctd13	3.69E-02	NA	4.75	mirnaUID2292	miR-1	mir-1	rno	tca-bantam-3p	rno-miR-1	TGGAATGTAAAGAAGTGTGTAT	TGGAATGTAAAGAAGTGTGTAT	0	0	0
rno-miR-1-3p	1377604_a_at	ENSMUSG00000028926	Cdk14	Pftk1	4.02E-02	NA	3.33	mirnaUID2292	miR-1	mir-1	rno	tca-bantam-3p	rno-miR-1	TGGAATGTAAAGAAGTGTGTAT	TGGAATGTAAAGAAGTGTGTAT	0	0	0
rno-miR-1-3p	1385981_at	ENSMUSG00000044667	D3Bwg0562e	Lppr4	4.31E-02	NA	5.05	mirnaUID2292	miR-1	mir-1	rno	tca-bantam-3p	rno-miR-1	TGGAATGTAAAGAAGTGTGTAT	TGGAATGTAAAGAAGTGTGTAT	0	0	0
rno-miR-1-3p	1380547_at	ENSMUSG00000004319	Clcn3	Clcn3	4.54E-02	NA	8.28	mirnaUID2292	miR-1	mir-1	rno	tca-bantam-3p	rno-miR-1	TGGAATGTAAAGAAGTGTGTAT	TGGAATGTAAAGAAGTGTGTAT	0	0	0
rno-miR-1-3p	1389985_at	ENSMUSG00000000134	Tfe3	Tfe3	5.00E-02	NA	3.3	mirnaUID2292	miR-1	mir-1	rno	tca-bantam-3p	rno-miR-1	TGGAATGTAAAGAAGTGTGTAT	TGGAATGTAAAGAAGTGTGTAT	0	0	0
rno-miR-1-3p	1377201_at	ENSMUSG00000031971	1700054N08Rik	RGD1563235	5.08E-02	NA	4.3	mirnaUID2292	miR-1	mir-1	rno	tca-bantam-3p	rno-miR-1	TGGAATGTAAAGAAGTGTGTAT	TGGAATGTAAAGAAGTGTGTAT	0	0	0
rno-miR-1-3p	1374747_at	ENSMUSG00000028926	Cdk14	Pftk1	5.98E-02	NA	8.78	mirnaUID2292	miR-1	mir-1	rno	tca-bantam-3p	rno-miR-1	TGGAATGTAAAGAAGTGTGTAT	TGGAATGTAAAGAAGTGTGTAT	0	0	0
rno-miR-1-3p	1384932_at	ENSMUSG00000028926	Cdk14	Pftk1	6.75E-02	NA	4.53	mirnaUID2292	miR-1	mir-1	rno	tca-bantam-3p	rno-miR-1	TGGAATGTAAAGAAGTGTGTAT	TGGAATGTAAAGAAGTGTGTAT	0	0	0
rno-miR-1-3p	1373399_at	ENSMUSG00000066357	Wdr6	Wdr6	6.90E-02	NA	8.31	mirnaUID2292	miR-1	mir-1	rno	tca-bantam-3p	rno-miR-1	TGGAATGTAAAGAAGTGTGTAT	TGGAATGTAAAGAAGTGTGTAT	0	0	0
rno-miR-1-3p	1387265_at	ENSMUSG00000022861	Dgkg	Dgkg	7.21E-02	NA	4.62	mirnaUID2292	miR-1	mir-1	rno	tca-bantam-3p	rno-miR-1	TGGAATGTAAAGAAGTGTGTAT	TGGAATGTAAAGAAGTGTGTAT	0	0	0
rno-miR-1-3p	1381525_at	ENSMUSG00000027951	Adar	Adar	7.53E-02	NA	6.54	mirnaUID2292	miR-1	mir-1	rno	tca-bantam-3p	rno-miR-1	TGGAATGTAAAGAAGTGTGTAT	TGGAATGTAAAGAAGTGTGTAT	0	0	0
rno-miR-1-3p	1368645_at	ENSMUSG00000027540	Ptpn1	Ptpn1	8.28E-02	NA	6.45	mirnaUID2292	miR-1	mir-1	rno	tca-bantam-3p	rno-miR-1	TGGAATGTAAAGAAGTGTGTAT	TGGAATGTAAAGAAGTGTGTAT	0	0	0
rno-miR-1-3p	1369737_at	ENSMUSG00000063889	Crem	CREM_RAT	8.30E-02	NA	5.37	mirnaUID2292	miR-1	mir-1	rno	tca-bantam-3p	rno-miR-1	TGGAATGTAAAGAAGTGTGTAT	TGGAATGTAAAGAAGTGTGTAT	0	0	0
rno-miR-1-3p	1371177_a_at	ENSMUSG00000031012	Cask	Cask	8.58E-02	NA	3.56	mirnaUID2292	miR-1	mir-1	rno	tca-bantam-3p	rno-miR-1	TGGAATGTAAAGAAGTGTGTAT	TGGAATGTAAAGAAGTGTGTAT	0	0	0
rno-miR-1-3p	1369568_at	ENSMUSG00000026470	Stx6	Stx6	8.94E-02	NA	4.77	mirnaUID2292	miR-1	mir-1	rno	tca-bantam-3p	rno-miR-1	TGGAATGTAAAGAAGTGTGTAT	TGGAATGTAAAGAAGTGTGTAT	0	0	0
rno-miR-1-3p	1397737_at	ENSMUSG00000027175	Tcp11l1	D4A6A3_RAT	9.00E-02	NA	3.51	mirnaUID2292	miR-1	mir-1	rno	tca-bantam-3p	rno-miR-1	TGGAATGTAAAGAAGTGTGTAT	TGGAATGTAAAGAAGTGTGTAT	0	0	0
rno-miR-1-3p	1392466_at	ENSMUSG00000039428	Tmem135	Tmem135	9.41E-02	NA	4.7	mirnaUID2292	miR-1	mir-1	rno	tca-bantam-3p	rno-miR-1	TGGAATGTAAAGAAGTGTGTAT	TGGAATGTAAAGAAGTGTGTAT	0	0	0
rno-miR-1-3p	1392597_at	ENSMUSG00000001864	Aif1l	Aif1l	9.51E-02	NA	7.92	mirnaUID2292	miR-1	mir-1	rno	tca-bantam-3p	rno-miR-1	TGGAATGTAAAGAAGTGTGTAT	TGGAATGTAAAGAAGTGTGTAT	0	0	0
rno-miR-1-3p	1394486_at	ENSMUSG00000030055	Rab43	Rab43	9.81E-02	NA	3.98	mirnaUID2292	miR-1	mir-1	rno	tca-bantam-3p	rno-miR-1	TGGAATGTAAAGAAGTGTGTAT	TGGAATGTAAAGAAGTGTGTAT	0	0	0
rno-miR-1-3p	1387329_at	ENSMUSG00000035696	Rnf38	Rnf38	1.08E-01	NA	4.26	mirnaUID2292	miR-1	mir-1	rno	tca-bantam-3p	rno-miR-1	TGGAATGTAAAGAAGTGTGTAT	TGGAATGTAAAGAAGTGTGTAT	0	0	0
rno-miR-1-3p	1381876_at	ENSMUSG00000034687	Fras1	F1M3H3_RAT	1.09E-01	NA	3.14	mirnaUID2292	miR-1	mir-1	rno	tca-bantam-3p	rno-miR-1	TGGAATGTAAAGAAGTGTGTAT	TGGAATGTAAAGAAGTGTGTAT	0	0	0
rno-miR-1-3p	1384818_at	ENSMUSG00000022836	Mylk	F1LZ56_RAT	1.09E-01	NA	4.38	mirnaUID2292	miR-1	mir-1	rno	tca-bantam-3p	rno-miR-1	TGGAATGTAAAGAAGTGTGTAT	TGGAATGTAAAGAAGTGTGTAT	0	0	0
rno-miR-1-3p	1371042_at	ENSMUSG00000024242	Map4k3	Map4k3	1.18E-01	NA	6.63	mirnaUID2292	miR-1	mir-1	rno	tca-bantam-3p	rno-miR-1	TGGAATGTAAAGAAGTGTGTAT	TGGAATGTAAAGAAGTGTGTAT	0	0	0
rno-miR-1-3p	1368045_at	ENSMUSG00000066150	Slc31a1	Slc31a1	1.21E-01	NA	5.57	mirnaUID2292	miR-1	mir-1	rno	tca-bantam-3p	rno-miR-1	TGGAATGTAAAGAAGTGTGTAT	TGGAATGTAAAGAAGTGTGTAT	0	0	0
rno-miR-1-3p	1396845_at	ENSMUSG00000020883	Fbxl20	Fbxl20	1.22E-01	NA	5.84	mirnaUID2292	miR-1	mir-1	rno	tca-bantam-3p	rno-miR-1	TGGAATGTAAAGAAGTGTGTAT	TGGAATGTAAAGAAGTGTGTAT	0	0	0
rno-miR-1-3p	1387210_at	ENSMUSG00000020886	Dlg4	Dlg4	1.22E-01	NA	6.41	mirnaUID2292	miR-1	mir-1	rno	tca-bantam-3p	rno-miR-1	TGGAATGTAAAGAAGTGTGTAT	TGGAATGTAAAGAAGTGTGTAT	0	0	0
rno-miR-1-3p	1372941_at	ENSMUSG00000027472	Pdrg1	Pdrg1	1.23E-01	NA	7.03	mirnaUID2292	miR-1	mir-1	rno	tca-bantam-3p	rno-miR-1	TGGAATGTAAAGAAGTGTGTAT	TGGAATGTAAAGAAGTGTGTAT	0	0	0
rno-miR-1-3p	1368965_at	ENSMUSG00000025161	Slc16a3	Slc16a3	1.27E-01	NA	4.97	mirnaUID2292	miR-1	mir-1	rno	tca-bantam-3p	rno-miR-1	TGGAATGTAAAGAAGTGTGTAT	TGGAATGTAAAGAAGTGTGTAT	0	0	0
rno-miR-1-3p	1367601_at	ENSMUSG00000039910	Cited2	Cited2	1.29E-01	NA	8.7	mirnaUID2292	miR-1	mir-1	rno	tca-bantam-3p	rno-miR-1	TGGAATGTAAAGAAGTGTGTAT	TGGAATGTAAAGAAGTGTGTAT	0	0	0
rno-miR-1-3p	1375465_at	ENSMUSG00000021848	Otx2	OTX2_RAT	1.33E-01	NA	2.98	mirnaUID2292	miR-1	mir-1	rno	tca-bantam-3p	rno-miR-1	TGGAATGTAAAGAAGTGTGTAT	TGGAATGTAAAGAAGTGTGTAT	0	0	0
rno-miR-1-3p	1371184_x_at	ENSMUSG00000027940	Tpm3	Tpm3	1.35E-01	NA	4.12	mirnaUID2292	miR-1	mir-1	rno	tca-bantam-3p	rno-miR-1	TGGAATGTAAAGAAGTGTGTAT	TGGAATGTAAAGAAGTGTGTAT	0	0	0
rno-miR-1-3p	1389719_at	ENSMUSG00000031575	Ash2l	Ash2l	1.36E-01	NA	6.88	mirnaUID2292	miR-1	mir-1	rno	tca-bantam-3p	rno-miR-1	TGGAATGTAAAGAAGTGTGTAT	TGGAATGTAAAGAAGTGTGTAT	0	0	0
rno-miR-1-3p	1390729_x_at	ENSMUSG00000034820	Cpsf7	CPSF7_RAT	1.38E-01	NA	4.44	mirnaUID2292	miR-1	mir-1	rno	tca-bantam-3p	rno-miR-1	TGGAATGTAAAGAAGTGTGTAT	TGGAATGTAAAGAAGTGTGTAT	0	0	0
rno-miR-1-3p	1387848_at	ENSMUSG00000021670	Hmgcr	Hmgcr	1.40E-01	NA	4.7	mirnaUID2292	miR-1	mir-1	rno	tca-bantam-3p	rno-miR-1	TGGAATGTAAAGAAGTGTGTAT	TGGAATGTAAAGAAGTGTGTAT	0	0	0
rno-miR-1-3p	1392591_at	ENSMUSG00000028578	5830433M19Rik	Q3KR90_RAT	1.44E-01	NA	4.74	mirnaUID2292	miR-1	mir-1	rno	tca-bantam-3p	rno-miR-1	TGGAATGTAAAGAAGTGTGTAT	TGGAATGTAAAGAAGTGTGTAT	0	0	0
rno-miR-1-3p	1371183_a_at	ENSMUSG00000020886	Dlg4	Dlg4	1.44E-01	NA	3.91	mirnaUID2292	miR-1	mir-1	rno	tca-bantam-3p	rno-miR-1	TGGAATGTAAAGAAGTGTGTAT	TGGAATGTAAAGAAGTGTGTAT	0	0	0
rno-miR-1-3p	1378144_at	ENSMUSG00000035407	Kank4	Kank4	1.46E-01	NA	4.09	mirnaUID2292	miR-1	mir-1	rno	tca-bantam-3p	rno-miR-1	TGGAATGTAAAGAAGTGTGTAT	TGGAATGTAAAGAAGTGTGTAT	0	0	0
rno-miR-1-3p	1378704_at	ENSMUSG00000000131	Xpo6	Xpo6	1.48E-01	NA	4.3	mirnaUID2292	miR-1	mir-1	rno	tca-bantam-3p	rno-miR-1	TGGAATGTAAAGAAGTGTGTAT	TGGAATGTAAAGAAGTGTGTAT	0	0	0
rno-miR-1-3p	1387983_at	ENSMUSG00000021779	Thrb	Thrb	1.53E-01	NA	3.92	mirnaUID2292	miR-1	mir-1	rno	tca-bantam-3p	rno-miR-1	TGGAATGTAAAGAAGTGTGTAT	TGGAATGTAAAGAAGTGTGTAT	0	0	0
rno-miR-1-3p	1383746_at	ENSMUSG00000026604	Ptpn14	Ptpn14	1.56E-01	NA	5.47	mirnaUID2292	miR-1	mir-1	rno	tca-bantam-3p	rno-miR-1	TGGAATGTAAAGAAGTGTGTAT	TGGAATGTAAAGAAGTGTGTAT	0	0	0
rno-miR-1-3p	1376594_at	ENSMUSG00000018377	Vezf1	Vezf1	1.59E-01	NA	7.16	mirnaUID2292	miR-1	mir-1	rno	tca-bantam-3p	rno-miR-1	TGGAATGTAAAGAAGTGTGTAT	TGGAATGTAAAGAAGTGTGTAT	0	0	0
rno-miR-1-3p	1381464_at	ENSMUSG00000018604	Tbx3	Tbx3	1.61E-01	NA	2.9	mirnaUID2292	miR-1	mir-1	rno	tca-bantam-3p	rno-miR-1	TGGAATGTAAAGAAGTGTGTAT	TGGAATGTAAAGAAGTGTGTAT	0	0	0
rno-miR-1-3p	1375756_at	ENSMUSG00000001864	Aif1l	Aif1l	1.62E-01	NA	6.82	mirnaUID2292	miR-1	mir-1	rno	tca-bantam-3p	rno-miR-1	TGGAATGTAAAGAAGTGTGTAT	TGGAATGTAAAGAAGTGTGTAT	0	0	0
rno-miR-1-3p	1368815_at	ENSMUSG00000056569	Mpz	Mpz	1.63E-01	NA	4.04	mirnaUID2292	miR-1	mir-1	rno	tca-bantam-3p	rno-miR-1	TGGAATGTAAAGAAGTGTGTAT	TGGAATGTAAAGAAGTGTGTAT	0	0	0
rno-miR-1-3p	1395710_at	ENSMUSG00000028522	Mier1	Mier1	1.64E-01	NA	4.48	mirnaUID2292	miR-1	mir-1	rno	tca-bantam-3p	rno-miR-1	TGGAATGTAAAGAAGTGTGTAT	TGGAATGTAAAGAAGTGTGTAT	0	0	0
rno-miR-1-3p	1395943_at	ENSMUSG00000022390	Zc3h7b	Zc3h7b	1.64E-01	NA	3.72	mirnaUID2292	miR-1	mir-1	rno	tca-bantam-3p	rno-miR-1	TGGAATGTAAAGAAGTGTGTAT	TGGAATGTAAAGAAGTGTGTAT	0	0	0
rno-miR-1-3p	1375582_at	ENSMUSG00000025255	Zfhx4	Zfhx4	1.69E-01	NA	3.94	mirnaUID2292	miR-1	mir-1	rno	tca-bantam-3p	rno-miR-1	TGGAATGTAAAGAAGTGTGTAT	TGGAATGTAAAGAAGTGTGTAT	0	0	0
rno-miR-1-3p	1391897_at	ENSMUSG00000026721	Rabgap1l	Rabgap1l	1.76E-01	NA	9.22	mirnaUID2292	miR-1	mir-1	rno	tca-bantam-3p	rno-miR-1	TGGAATGTAAAGAAGTGTGTAT	TGGAATGTAAAGAAGTGTGTAT	0	0	0
rno-miR-1-3p	1368046_at	ENSMUSG00000066150	Slc31a1	Slc31a1	1.77E-01	NA	3.6	mirnaUID2292	miR-1	mir-1	rno	tca-bantam-3p	rno-miR-1	TGGAATGTAAAGAAGTGTGTAT	TGGAATGTAAAGAAGTGTGTAT	0	0	0
rno-miR-1-3p	1389221_at	ENSMUSG00000039533	Mmd2	Mmd2	1.81E-01	NA	4.3	mirnaUID2292	miR-1	mir-1	rno	tca-bantam-3p	rno-miR-1	TGGAATGTAAAGAAGTGTGTAT	TGGAATGTAAAGAAGTGTGTAT	0	0	0
rno-miR-1-3p	1384361_at	ENSMUSG00000024479	Mal2	Mal2	1.82E-01	NA	2.65	mirnaUID2292	miR-1	mir-1	rno	tca-bantam-3p	rno-miR-1	TGGAATGTAAAGAAGTGTGTAT	TGGAATGTAAAGAAGTGTGTAT	0	0	0
rno-miR-1-3p	1367719_at	ENSMUSG00000037487	Ubr5	Ubr5	1.85E-01	NA	10	mirnaUID2292	miR-1	mir-1	rno	tca-bantam-3p	rno-miR-1	TGGAATGTAAAGAAGTGTGTAT	TGGAATGTAAAGAAGTGTGTAT	0	0	0
rno-miR-1-3p	1383800_at	ENSMUSG00000079157	Fam155a	D4A483_RAT	1.90E-01	NA	3.01	mirnaUID2292	miR-1	mir-1	rno	tca-bantam-3p	rno-miR-1	TGGAATGTAAAGAAGTGTGTAT	TGGAATGTAAAGAAGTGTGTAT	0	0	0
rno-miR-1-3p	1382923_at	ENSMUSG00000032423	Syncrip	Syncrip	1.92E-01	NA	7.12	mirnaUID2292	miR-1	mir-1	rno	tca-bantam-3p	rno-miR-1	TGGAATGTAAAGAAGTGTGTAT	TGGAATGTAAAGAAGTGTGTAT	0	0	0
rno-miR-1-3p	1371927_at	ENSMUSG00000067653	Ankrd23	Ankrd23	1.93E-01	NA	6.87	mirnaUID2292	miR-1	mir-1	rno	tca-bantam-3p	rno-miR-1	TGGAATGTAAAGAAGTGTGTAT	TGGAATGTAAAGAAGTGTGTAT	0	0	0
rno-miR-1-3p	1369540_at	ENSMUSG00000040536	Necab1	Necab1	1.93E-01	NA	3.68	mirnaUID2292	miR-1	mir-1	rno	tca-bantam-3p	rno-miR-1	TGGAATGTAAAGAAGTGTGTAT	TGGAATGTAAAGAAGTGTGTAT	0	0	0
rno-miR-1-3p	1372755_at	ENSMUSG00000024479	Mal2	Mal2	2.03E-01	NA	3.36	mirnaUID2292	miR-1	mir-1	rno	tca-bantam-3p	rno-miR-1	TGGAATGTAAAGAAGTGTGTAT	TGGAATGTAAAGAAGTGTGTAT	0	0	0
rno-miR-1-3p	1381842_at	ENSMUSG00000066406	Akap13	Akap13	2.12E-01	NA	3.07	mirnaUID2292	miR-1	mir-1	rno	tca-bantam-3p	rno-miR-1	TGGAATGTAAAGAAGTGTGTAT	TGGAATGTAAAGAAGTGTGTAT	0	0	0
rno-miR-1-3p	1376863_at	ENSMUSG00000027652	Ralgapb	LOC100364646	2.13E-01	NA	6.48	mirnaUID2292	miR-1	mir-1	rno	tca-bantam-3p	rno-miR-1	TGGAATGTAAAGAAGTGTGTAT	TGGAATGTAAAGAAGTGTGTAT	0	0	0
rno-miR-1-3p	1394912_at	ENSMUSG00000030347	D6Wsu163e	RGD1311164	2.16E-01	NA	4.77	mirnaUID2292	miR-1	mir-1	rno	tca-bantam-3p	rno-miR-1	TGGAATGTAAAGAAGTGTGTAT	TGGAATGTAAAGAAGTGTGTAT	0	0	0
rno-miR-1-3p	1381891_at	ENSMUSG00000026604	Ptpn14	Ptpn14	2.17E-01	NA	2.89	mirnaUID2292	miR-1	mir-1	rno	tca-bantam-3p	rno-miR-1	TGGAATGTAAAGAAGTGTGTAT	TGGAATGTAAAGAAGTGTGTAT	0	0	0
rno-miR-1-3p	1373303_at	ENSMUSG00000033228	Scaf11	LOC100365068	2.21E-01	NA	6.48	mirnaUID2292	miR-1	mir-1	rno	tca-bantam-3p	rno-miR-1	TGGAATGTAAAGAAGTGTGTAT	TGGAATGTAAAGAAGTGTGTAT	0	0	0
rno-miR-1-3p	1370810_at	ENSMUSG00000000184	Ccnd2	CCND2_RAT	2.23E-01	NA	10.1	mirnaUID2292	miR-1	mir-1	rno	tca-bantam-3p	rno-miR-1	TGGAATGTAAAGAAGTGTGTAT	TGGAATGTAAAGAAGTGTGTAT	0	0	0
rno-miR-1-3p	1392677_at	ENSMUSG00000036972	Zic4	Zic4	2.25E-01	NA	3.88	mirnaUID2292	miR-1	mir-1	rno	tca-bantam-3p	rno-miR-1	TGGAATGTAAAGAAGTGTGTAT	TGGAATGTAAAGAAGTGTGTAT	0	0	0
rno-miR-1-3p	1395758_at	ENSMUSG00000032423	Syncrip	Syncrip	2.26E-01	NA	3.6	mirnaUID2292	miR-1	mir-1	rno	tca-bantam-3p	rno-miR-1	TGGAATGTAAAGAAGTGTGTAT	TGGAATGTAAAGAAGTGTGTAT	0	0	0
rno-miR-1-3p	1389507_at	ENSMUSG00000024589	Nedd4l	Nedd4l	2.28E-01	NA	7.44	mirnaUID2292	miR-1	mir-1	rno	tca-bantam-3p	rno-miR-1	TGGAATGTAAAGAAGTGTGTAT	TGGAATGTAAAGAAGTGTGTAT	0	0	0
rno-miR-1-3p	1382920_at	ENSMUSG00000007476	Lrrc8a	Lrrc8a	2.34E-01	NA	6.87	mirnaUID2292	miR-1	mir-1	rno	tca-bantam-3p	rno-miR-1	TGGAATGTAAAGAAGTGTGTAT	TGGAATGTAAAGAAGTGTGTAT	0	0	0
rno-miR-1-3p	1380583_s_at	ENSMUSG00000014599	Csf1	Csf1	2.36E-01	NA	6.06	mirnaUID2292	miR-1	mir-1	rno	tca-bantam-3p	rno-miR-1	TGGAATGTAAAGAAGTGTGTAT	TGGAATGTAAAGAAGTGTGTAT	0	0	0
rno-miR-1-3p	1370575_a_at	ENSMUSG00000037458	Azin1	Azin1	2.38E-01	NA	8.14	mirnaUID2292	miR-1	mir-1	rno	tca-bantam-3p	rno-miR-1	TGGAATGTAAAGAAGTGTGTAT	TGGAATGTAAAGAAGTGTGTAT	0	0	0
rno-miR-1-3p	1386535_at	ENSMUSG00000000787	Ddx3x	D4ADE8_RAT	2.42E-01	NA	6.06	mirnaUID2292	miR-1	mir-1	rno	tca-bantam-3p	rno-miR-1	TGGAATGTAAAGAAGTGTGTAT	TGGAATGTAAAGAAGTGTGTAT	0	0	0
rno-miR-1-3p	1384004_at	ENSMUSG00000045967	Gpr158	Gpr158	2.47E-01	NA	3.83	mirnaUID2292	miR-1	mir-1	rno	tca-bantam-3p	rno-miR-1	TGGAATGTAAAGAAGTGTGTAT	TGGAATGTAAAGAAGTGTGTAT	0	0	0
rno-miR-1-3p	1392436_at	ENSMUSG00000039621	Prex1	Prex1	2.51E-01	NA	4.2	mirnaUID2292	miR-1	mir-1	rno	tca-bantam-3p	rno-miR-1	TGGAATGTAAAGAAGTGTGTAT	TGGAATGTAAAGAAGTGTGTAT	0	0	0
rno-miR-1-3p	1377991_at	ENSMUSG00000039968	Rsbn1l	Rsbn1l	2.51E-01	NA	6.39	mirnaUID2292	miR-1	mir-1	rno	tca-bantam-3p	rno-miR-1	TGGAATGTAAAGAAGTGTGTAT	TGGAATGTAAAGAAGTGTGTAT	0	0	0
rno-miR-1-3p	1369571_at	ENSMUSG00000022200	Golph3	Golph3	2.61E-01	NA	5.74	mirnaUID2292	miR-1	mir-1	rno	tca-bantam-3p	rno-miR-1	TGGAATGTAAAGAAGTGTGTAT	TGGAATGTAAAGAAGTGTGTAT	0	0	0
rno-miR-1-3p	1378616_at	ENSMUSG00000031971	1700054N08Rik	RGD1563235	2.63E-01	NA	3.34	mirnaUID2292	miR-1	mir-1	rno	tca-bantam-3p	rno-miR-1	TGGAATGTAAAGAAGTGTGTAT	TGGAATGTAAAGAAGTGTGTAT	0	0	0
rno-miR-1-3p	1381586_at	ENSMUSG00000040351	Ankib1	Ankib1	2.65E-01	NA	3.83	mirnaUID2292	miR-1	mir-1	rno	tca-bantam-3p	rno-miR-1	TGGAATGTAAAGAAGTGTGTAT	TGGAATGTAAAGAAGTGTGTAT	0	0	0
rno-miR-1-3p	1387484_at	ENSMUSG00000029287	Tgfbr3	Tgfbr3	2.67E-01	NA	4.7	mirnaUID2292	miR-1	mir-1	rno	tca-bantam-3p	rno-miR-1	TGGAATGTAAAGAAGTGTGTAT	TGGAATGTAAAGAAGTGTGTAT	0	0	0
rno-miR-1-3p	1373974_at	ENSMUSG00000024687	Osbp	Osbp	2.69E-01	NA	9.34	mirnaUID2292	miR-1	mir-1	rno	tca-bantam-3p	rno-miR-1	TGGAATGTAAAGAAGTGTGTAT	TGGAATGTAAAGAAGTGTGTAT	0	0	0
rno-miR-1-3p	1397877_at	ENSMUSG00000050310	Rictor	Rictor	2.74E-01	NA	3.08	mirnaUID2292	miR-1	mir-1	rno	tca-bantam-3p	rno-miR-1	TGGAATGTAAAGAAGTGTGTAT	TGGAATGTAAAGAAGTGTGTAT	0	0	0
rno-miR-1-3p	1397825_at	ENSMUSG00000040351	Ankib1	Ankib1	2.74E-01	NA	3.35	mirnaUID2292	miR-1	mir-1	rno	tca-bantam-3p	rno-miR-1	TGGAATGTAAAGAAGTGTGTAT	TGGAATGTAAAGAAGTGTGTAT	0	0	0
rno-miR-1-3p	1397681_at	ENSMUSG00000047731	D19Wsu162e	RGD1305793	2.76E-01	NA	6.32	mirnaUID2292	miR-1	mir-1	rno	tca-bantam-3p	rno-miR-1	TGGAATGTAAAGAAGTGTGTAT	TGGAATGTAAAGAAGTGTGTAT	0	0	0
rno-miR-1-3p	1391321_at	ENSMUSG00000079157	Fam155a	D4A483_RAT	2.79E-01	NA	2.92	mirnaUID2292	miR-1	mir-1	rno	tca-bantam-3p	rno-miR-1	TGGAATGTAAAGAAGTGTGTAT	TGGAATGTAAAGAAGTGTGTAT	0	0	0
rno-miR-1-3p	1384781_at	ENSMUSG00000025255	Zfhx4	Zfhx4	2.80E-01	NA	3.9	mirnaUID2292	miR-1	mir-1	rno	tca-bantam-3p	rno-miR-1	TGGAATGTAAAGAAGTGTGTAT	TGGAATGTAAAGAAGTGTGTAT	0	0	0
rno-miR-1-3p	1369145_a_at	ENSMUSG00000040896	Kcnd3	Kcnd3	2.81E-01	NA	4.2	mirnaUID2292	miR-1	mir-1	rno	tca-bantam-3p	rno-miR-1	TGGAATGTAAAGAAGTGTGTAT	TGGAATGTAAAGAAGTGTGTAT	0	0	0
rno-miR-1-3p	1387564_at	ENSMUSG00000030376	Slc8a2	NAC2_RAT	2.87E-01	NA	4.53	mirnaUID2292	miR-1	mir-1	rno	tca-bantam-3p	rno-miR-1	TGGAATGTAAAGAAGTGTGTAT	TGGAATGTAAAGAAGTGTGTAT	0	0	0
rno-miR-1-3p	1376022_at	ENSMUSG00000027951	Adar	Adar	2.88E-01	NA	7.98	mirnaUID2292	miR-1	mir-1	rno	tca-bantam-3p	rno-miR-1	TGGAATGTAAAGAAGTGTGTAT	TGGAATGTAAAGAAGTGTGTAT	0	0	0
rno-miR-1-3p	1387844_at	ENSMUSG00000038366	Lasp1	LASP1_RAT	2.90E-01	NA	4.65	mirnaUID2292	miR-1	mir-1	rno	tca-bantam-3p	rno-miR-1	TGGAATGTAAAGAAGTGTGTAT	TGGAATGTAAAGAAGTGTGTAT	0	0	0
rno-miR-1-3p	1384716_at	ENSMUSG00000035864	Syt1	Syt1	2.97E-01	NA	3.83	mirnaUID2292	miR-1	mir-1	rno	tca-bantam-3p	rno-miR-1	TGGAATGTAAAGAAGTGTGTAT	TGGAATGTAAAGAAGTGTGTAT	0	0	0
rno-miR-1-3p	1377184_at	ENSMUSG00000021890	Eaf1	Eaf1	2.97E-01	NA	4.86	mirnaUID2292	miR-1	mir-1	rno	tca-bantam-3p	rno-miR-1	TGGAATGTAAAGAAGTGTGTAT	TGGAATGTAAAGAAGTGTGTAT	0	0	0
rno-miR-1-3p	1379003_at	ENSMUSG00000037458	Azin1	Azin1	2.97E-01	NA	4.92	mirnaUID2292	miR-1	mir-1	rno	tca-bantam-3p	rno-miR-1	TGGAATGTAAAGAAGTGTGTAT	TGGAATGTAAAGAAGTGTGTAT	0	0	0
rno-miR-1-3p	1376365_at	ENSMUSG00000022451	Twf1	Twf1	3.01E-01	NA	3.39	mirnaUID2292	miR-1	mir-1	rno	tca-bantam-3p	rno-miR-1	TGGAATGTAAAGAAGTGTGTAT	TGGAATGTAAAGAAGTGTGTAT	0	0	0
rno-miR-1-3p	1375727_at	ENSMUSG00000030685	Kctd13	Kctd13	3.05E-01	NA	4.15	mirnaUID2292	miR-1	mir-1	rno	tca-bantam-3p	rno-miR-1	TGGAATGTAAAGAAGTGTGTAT	TGGAATGTAAAGAAGTGTGTAT	0	0	0
rno-miR-1-3p	1383537_at	ENSMUSG00000018377	Vezf1	Vezf1	3.07E-01	NA	6.28	mirnaUID2292	miR-1	mir-1	rno	tca-bantam-3p	rno-miR-1	TGGAATGTAAAGAAGTGTGTAT	TGGAATGTAAAGAAGTGTGTAT	0	0	0
rno-miR-1-3p	1388268_at	ENSMUSG00000027940	Tpm3	Tpm3	3.09E-01	NA	4.5	mirnaUID2292	miR-1	mir-1	rno	tca-bantam-3p	rno-miR-1	TGGAATGTAAAGAAGTGTGTAT	TGGAATGTAAAGAAGTGTGTAT	0	0	0
rno-miR-1-3p	1385214_at	ENSMUSG00000000787	Ddx3x	D4ADE8_RAT	3.12E-01	NA	6.24	mirnaUID2292	miR-1	mir-1	rno	tca-bantam-3p	rno-miR-1	TGGAATGTAAAGAAGTGTGTAT	TGGAATGTAAAGAAGTGTGTAT	0	0	0
rno-miR-1-3p	1380496_at	ENSMUSG00000059890	Ube4a	Ube4a	3.19E-01	NA	3.64	mirnaUID2292	miR-1	mir-1	rno	tca-bantam-3p	rno-miR-1	TGGAATGTAAAGAAGTGTGTAT	TGGAATGTAAAGAAGTGTGTAT	0	0	0
rno-miR-1-3p	1378852_at	ENSMUSG00000037475	Thoc2	Thoc2	3.22E-01	NA	3.28	mirnaUID2292	miR-1	mir-1	rno	tca-bantam-3p	rno-miR-1	TGGAATGTAAAGAAGTGTGTAT	TGGAATGTAAAGAAGTGTGTAT	0	0	0
rno-miR-1-3p	1389860_at	ENSMUSG00000037253	Mex3c	Mex3c	3.23E-01	NA	3.14	mirnaUID2292	miR-1	mir-1	rno	tca-bantam-3p	rno-miR-1	TGGAATGTAAAGAAGTGTGTAT	TGGAATGTAAAGAAGTGTGTAT	0	0	0
rno-miR-1-3p	1369738_s_at	ENSMUSG00000063889	Crem	CREM_RAT	3.26E-01	NA	7.4	mirnaUID2292	miR-1	mir-1	rno	tca-bantam-3p	rno-miR-1	TGGAATGTAAAGAAGTGTGTAT	TGGAATGTAAAGAAGTGTGTAT	0	0	0
rno-miR-1-3p	1392086_at	ENSMUSG00000022353	Mtss1	Mtss1	3.32E-01	NA	5.75	mirnaUID2292	miR-1	mir-1	rno	tca-bantam-3p	rno-miR-1	TGGAATGTAAAGAAGTGTGTAT	TGGAATGTAAAGAAGTGTGTAT	0	0	0
rno-miR-1-3p	1378232_at	ENSMUSG00000004319	Clcn3	Clcn3	3.36E-01	NA	5.23	mirnaUID2292	miR-1	mir-1	rno	tca-bantam-3p	rno-miR-1	TGGAATGTAAAGAAGTGTGTAT	TGGAATGTAAAGAAGTGTGTAT	0	0	0
rno-miR-1-3p	1390030_at	ENSMUSG00000050240	Hic2	Hic2	3.43E-01	NA	5.21	mirnaUID2292	miR-1	mir-1	rno	tca-bantam-3p	rno-miR-1	TGGAATGTAAAGAAGTGTGTAT	TGGAATGTAAAGAAGTGTGTAT	0	0	0
rno-miR-1-3p	1375609_at	ENSMUSG00000024548	Setbp1	Setbp1	3.53E-01	NA	3.59	mirnaUID2292	miR-1	mir-1	rno	tca-bantam-3p	rno-miR-1	TGGAATGTAAAGAAGTGTGTAT	TGGAATGTAAAGAAGTGTGTAT	0	0	0
rno-miR-1-3p	1378660_at	ENSMUSG00000025255	Zfhx4	Zfhx4	3.56E-01	NA	4.82	mirnaUID2292	miR-1	mir-1	rno	tca-bantam-3p	rno-miR-1	TGGAATGTAAAGAAGTGTGTAT	TGGAATGTAAAGAAGTGTGTAT	0	0	0
rno-miR-1-3p	1380816_at	ENSMUSG00000031971	1700054N08Rik	RGD1563235	3.56E-01	NA	4.45	mirnaUID2292	miR-1	mir-1	rno	tca-bantam-3p	rno-miR-1	TGGAATGTAAAGAAGTGTGTAT	TGGAATGTAAAGAAGTGTGTAT	0	0	0
rno-miR-1-3p	1391348_at	ENSMUSG00000018846	Pank3	Pank3	3.58E-01	NA	4.04	mirnaUID2292	miR-1	mir-1	rno	tca-bantam-3p	rno-miR-1	TGGAATGTAAAGAAGTGTGTAT	TGGAATGTAAAGAAGTGTGTAT	0	0	0
rno-miR-1-3p	1398799_at	ENSMUSG00000028156	Eif4e	Eif4e	3.58E-01	NA	9.81	mirnaUID2292	miR-1	mir-1	rno	tca-bantam-3p	rno-miR-1	TGGAATGTAAAGAAGTGTGTAT	TGGAATGTAAAGAAGTGTGTAT	0	0	0
rno-miR-1-3p	1369472_a_at	ENSMUSG00000027104	Atf2	Atf2	3.64E-01	NA	4.63	mirnaUID2292	miR-1	mir-1	rno	tca-bantam-3p	rno-miR-1	TGGAATGTAAAGAAGTGTGTAT	TGGAATGTAAAGAAGTGTGTAT	0	0	0
rno-miR-1-3p	1376823_at	ENSMUSG00000033487	Fndc3a	Fndc3a	3.69E-01	NA	4	mirnaUID2292	miR-1	mir-1	rno	tca-bantam-3p	rno-miR-1	TGGAATGTAAAGAAGTGTGTAT	TGGAATGTAAAGAAGTGTGTAT	0	0	0
rno-miR-1-3p	1370873_at	ENSMUSG00000001175	Calm1	Calm3	3.70E-01	NA	8.59	mirnaUID2292	miR-1	mir-1	rno	tca-bantam-3p	rno-miR-1	TGGAATGTAAAGAAGTGTGTAT	TGGAATGTAAAGAAGTGTGTAT	0	0	0
rno-miR-1-3p	1375444_at	ENSMUSG00000020198	Ap3d1	Ap3d1	3.71E-01	NA	6.4	mirnaUID2292	miR-1	mir-1	rno	tca-bantam-3p	rno-miR-1	TGGAATGTAAAGAAGTGTGTAT	TGGAATGTAAAGAAGTGTGTAT	0	0	0
rno-miR-1-3p	1385615_at	ENSMUSG00000059890	Ube4a	Ube4a	3.71E-01	NA	5.06	mirnaUID2292	miR-1	mir-1	rno	tca-bantam-3p	rno-miR-1	TGGAATGTAAAGAAGTGTGTAT	TGGAATGTAAAGAAGTGTGTAT	0	0	0
rno-miR-1-3p	1372160_at	ENSMUSG00000067787	Blcap	Blcap	3.79E-01	NA	8.14	mirnaUID2292	miR-1	mir-1	rno	tca-bantam-3p	rno-miR-1	TGGAATGTAAAGAAGTGTGTAT	TGGAATGTAAAGAAGTGTGTAT	0	0	0
rno-miR-1-3p	1388871_at	ENSMUSG00000031575	Ash2l	Ash2l	3.81E-01	NA	8.5	mirnaUID2292	miR-1	mir-1	rno	tca-bantam-3p	rno-miR-1	TGGAATGTAAAGAAGTGTGTAT	TGGAATGTAAAGAAGTGTGTAT	0	0	0
rno-miR-1-3p	1369354_at	ENSMUSG00000014599	Csf1	Csf1	3.81E-01	NA	6.65	mirnaUID2292	miR-1	mir-1	rno	tca-bantam-3p	rno-miR-1	TGGAATGTAAAGAAGTGTGTAT	TGGAATGTAAAGAAGTGTGTAT	0	0	0
rno-miR-1-3p	1375469_at	ENSMUSG00000032187	Smarca4	Smarca4	3.82E-01	NA	8.62	mirnaUID2292	miR-1	mir-1	rno	tca-bantam-3p	rno-miR-1	TGGAATGTAAAGAAGTGTGTAT	TGGAATGTAAAGAAGTGTGTAT	0	0	0
rno-miR-1-3p	1387772_at	ENSMUSG00000001175	Calm1	Calm3	3.83E-01	NA	10.7	mirnaUID2292	miR-1	mir-1	rno	tca-bantam-3p	rno-miR-1	TGGAATGTAAAGAAGTGTGTAT	TGGAATGTAAAGAAGTGTGTAT	0	0	0
rno-miR-1-3p	1390756_at	ENSMUSG00000079157	Fam155a	D4A483_RAT	3.91E-01	NA	3.88	mirnaUID2292	miR-1	mir-1	rno	tca-bantam-3p	rno-miR-1	TGGAATGTAAAGAAGTGTGTAT	TGGAATGTAAAGAAGTGTGTAT	0	0	0
rno-miR-1-3p	1369032_at	ENSMUSG00000067787	Blcap	Blcap	3.92E-01	NA	4.61	mirnaUID2292	miR-1	mir-1	rno	tca-bantam-3p	rno-miR-1	TGGAATGTAAAGAAGTGTGTAT	TGGAATGTAAAGAAGTGTGTAT	0	0	0
rno-miR-1-3p	1371534_at	ENSMUSG00000019082	Slc25a22	Slc25a22	3.92E-01	NA	7.48	mirnaUID2292	miR-1	mir-1	rno	tca-bantam-3p	rno-miR-1	TGGAATGTAAAGAAGTGTGTAT	TGGAATGTAAAGAAGTGTGTAT	0	0	0
rno-miR-1-3p	1386512_at	ENSMUSG00000024695	Zfp91	Zfp91	3.92E-01	NA	3.4	mirnaUID2292	miR-1	mir-1	rno	tca-bantam-3p	rno-miR-1	TGGAATGTAAAGAAGTGTGTAT	TGGAATGTAAAGAAGTGTGTAT	0	0	0
rno-miR-1-3p	1369460_at	ENSMUSG00000031596	Slc7a2	Slc7a2	4.03E-01	NA	3.94	mirnaUID2292	miR-1	mir-1	rno	tca-bantam-3p	rno-miR-1	TGGAATGTAAAGAAGTGTGTAT	TGGAATGTAAAGAAGTGTGTAT	0	0	0
rno-miR-1-3p	1377911_at	ENSMUSG00000020189	Osbpl8	B5DF26_RAT	4.04E-01	NA	8.95	mirnaUID2292	miR-1	mir-1	rno	tca-bantam-3p	rno-miR-1	TGGAATGTAAAGAAGTGTGTAT	TGGAATGTAAAGAAGTGTGTAT	0	0	0
rno-miR-1-3p	1383054_at	ENSMUSG00000024695	Zfp91	Zfp91	4.04E-01	NA	9.59	mirnaUID2292	miR-1	mir-1	rno	tca-bantam-3p	rno-miR-1	TGGAATGTAAAGAAGTGTGTAT	TGGAATGTAAAGAAGTGTGTAT	0	0	0
rno-miR-1-3p	1397456_at	ENSMUSG00000071064	Zfp827	Zfp827	4.09E-01	NA	4.15	mirnaUID2292	miR-1	mir-1	rno	tca-bantam-3p	rno-miR-1	TGGAATGTAAAGAAGTGTGTAT	TGGAATGTAAAGAAGTGTGTAT	0	0	0
rno-miR-1-3p	1394529_at	ENSMUSG00000028156	Eif4e	Eif4e	4.10E-01	NA	5.41	mirnaUID2292	miR-1	mir-1	rno	tca-bantam-3p	rno-miR-1	TGGAATGTAAAGAAGTGTGTAT	TGGAATGTAAAGAAGTGTGTAT	0	0	0
rno-miR-1-3p	1397302_at	ENSMUSG00000021156	Zmynd11	Zmynd11	4.10E-01	NA	6.08	mirnaUID2292	miR-1	mir-1	rno	tca-bantam-3p	rno-miR-1	TGGAATGTAAAGAAGTGTGTAT	TGGAATGTAAAGAAGTGTGTAT	0	0	0
rno-miR-1-3p	1376582_at	ENSMUSG00000018160	Med1	Med1	4.18E-01	NA	7.48	mirnaUID2292	miR-1	mir-1	rno	tca-bantam-3p	rno-miR-1	TGGAATGTAAAGAAGTGTGTAT	TGGAATGTAAAGAAGTGTGTAT	0	0	0
rno-miR-1-3p	1380514_at	ENSMUSG00000036972	Zic4	Zic4	4.21E-01	NA	4.28	mirnaUID2292	miR-1	mir-1	rno	tca-bantam-3p	rno-miR-1	TGGAATGTAAAGAAGTGTGTAT	TGGAATGTAAAGAAGTGTGTAT	0	0	0
rno-miR-1-3p	1378816_a_at	ENSMUSG00000024687	Osbp	Osbp	4.22E-01	NA	4.24	mirnaUID2292	miR-1	mir-1	rno	tca-bantam-3p	rno-miR-1	TGGAATGTAAAGAAGTGTGTAT	TGGAATGTAAAGAAGTGTGTAT	0	0	0
rno-miR-1-3p	1399044_at	ENSMUSG00000024695	Zfp91	Zfp91	4.24E-01	NA	9.21	mirnaUID2292	miR-1	mir-1	rno	tca-bantam-3p	rno-miR-1	TGGAATGTAAAGAAGTGTGTAT	TGGAATGTAAAGAAGTGTGTAT	0	0	0
rno-miR-1-3p	1390056_at	ENSMUSG00000066877	Nck2	Nck2	4.28E-01	NA	5.22	mirnaUID2292	miR-1	mir-1	rno	tca-bantam-3p	rno-miR-1	TGGAATGTAAAGAAGTGTGTAT	TGGAATGTAAAGAAGTGTGTAT	0	0	0
rno-miR-1-3p	1383053_x_at	ENSMUSG00000024695	Zfp91	Zfp91	4.30E-01	NA	8.78	mirnaUID2292	miR-1	mir-1	rno	tca-bantam-3p	rno-miR-1	TGGAATGTAAAGAAGTGTGTAT	TGGAATGTAAAGAAGTGTGTAT	0	0	0
rno-miR-1-3p	1395675_at	ENSMUSG00000030082	Sec61a1	Sec61a1	4.32E-01	NA	4.86	mirnaUID2292	miR-1	mir-1	rno	tca-bantam-3p	rno-miR-1	TGGAATGTAAAGAAGTGTGTAT	TGGAATGTAAAGAAGTGTGTAT	0	0	0
rno-miR-1-3p	1368793_at	ENSMUSG00000041695	Kcnj2	Kcnj2	4.33E-01	NA	3.95	mirnaUID2292	miR-1	mir-1	rno	tca-bantam-3p	rno-miR-1	TGGAATGTAAAGAAGTGTGTAT	TGGAATGTAAAGAAGTGTGTAT	0	0	0
rno-miR-1-3p	1367611_at	ENSMUSG00000021957	Tkt	Tkt	4.36E-01	NA	5.1	mirnaUID2292	miR-1	mir-1	rno	tca-bantam-3p	rno-miR-1	TGGAATGTAAAGAAGTGTGTAT	TGGAATGTAAAGAAGTGTGTAT	0	0	0
rno-miR-1-3p	1379572_at	ENSMUSG00000056947	Mab21l1	Mab21l1	4.37E-01	NA	3.49	mirnaUID2292	miR-1	mir-1	rno	tca-bantam-3p	rno-miR-1	TGGAATGTAAAGAAGTGTGTAT	TGGAATGTAAAGAAGTGTGTAT	0	0	0
rno-miR-1-3p	1389901_at	ENSMUSG00000020886	Dlg4	Dlg4	4.38E-01	NA	5.09	mirnaUID2292	miR-1	mir-1	rno	tca-bantam-3p	rno-miR-1	TGGAATGTAAAGAAGTGTGTAT	TGGAATGTAAAGAAGTGTGTAT	0	0	0
rno-miR-1-3p	1387421_at	ENSMUSG00000079056	Kcnip3	Kcnip3	4.39E-01	NA	4.9	mirnaUID2292	miR-1	mir-1	rno	tca-bantam-3p	rno-miR-1	TGGAATGTAAAGAAGTGTGTAT	TGGAATGTAAAGAAGTGTGTAT	0	0	0
rno-miR-1-3p	1377606_at	ENSMUSG00000028926	Cdk14	Pftk1	4.42E-01	NA	3.16	mirnaUID2292	miR-1	mir-1	rno	tca-bantam-3p	rno-miR-1	TGGAATGTAAAGAAGTGTGTAT	TGGAATGTAAAGAAGTGTGTAT	0	0	0
rno-miR-1-3p	1396020_at	ENSMUSG00000020694	Tlk2	Tlk2	4.43E-01	NA	6.68	mirnaUID2292	miR-1	mir-1	rno	tca-bantam-3p	rno-miR-1	TGGAATGTAAAGAAGTGTGTAT	TGGAATGTAAAGAAGTGTGTAT	0	0	0
rno-miR-1-3p	1392520_at	ENSMUSG00000031523	Dlc1	Dlc1	4.47E-01	NA	5.77	mirnaUID2292	miR-1	mir-1	rno	tca-bantam-3p	rno-miR-1	TGGAATGTAAAGAAGTGTGTAT	TGGAATGTAAAGAAGTGTGTAT	0	0	0
rno-miR-1-3p	1380582_at	ENSMUSG00000014599	Csf1	Csf1	4.52E-01	NA	7.53	mirnaUID2292	miR-1	mir-1	rno	tca-bantam-3p	rno-miR-1	TGGAATGTAAAGAAGTGTGTAT	TGGAATGTAAAGAAGTGTGTAT	0	0	0
rno-miR-1-3p	1384962_at	ENSMUSG00000018160	Med1	Med1	4.54E-01	NA	3.88	mirnaUID2292	miR-1	mir-1	rno	tca-bantam-3p	rno-miR-1	TGGAATGTAAAGAAGTGTGTAT	TGGAATGTAAAGAAGTGTGTAT	0	0	0
rno-miR-1-3p	1392154_at	ENSMUSG00000021156	Zmynd11	Zmynd11	4.57E-01	NA	6.24	mirnaUID2292	miR-1	mir-1	rno	tca-bantam-3p	rno-miR-1	TGGAATGTAAAGAAGTGTGTAT	TGGAATGTAAAGAAGTGTGTAT	0	0	0
rno-miR-1-3p	1370191_at	ENSMUSG00000037458	Azin1	Azin1	4.64E-01	NA	9.44	mirnaUID2292	miR-1	mir-1	rno	tca-bantam-3p	rno-miR-1	TGGAATGTAAAGAAGTGTGTAT	TGGAATGTAAAGAAGTGTGTAT	0	0	0
rno-miR-1-3p	1370015_at	ENSMUSG00000011877	Git1	Git1	4.64E-01	NA	7.57	mirnaUID2292	miR-1	mir-1	rno	tca-bantam-3p	rno-miR-1	TGGAATGTAAAGAAGTGTGTAT	TGGAATGTAAAGAAGTGTGTAT	0	0	0
rno-miR-1-3p	1374699_at	ENSMUSG00000020607	Fam84a	Fam84a	4.64E-01	NA	3.37	mirnaUID2292	miR-1	mir-1	rno	tca-bantam-3p	rno-miR-1	TGGAATGTAAAGAAGTGTGTAT	TGGAATGTAAAGAAGTGTGTAT	0	0	0
rno-miR-1-3p	1387807_at	ENSMUSG00000020745	Pafah1b1	Pafah1b1	4.68E-01	NA	9.38	mirnaUID2292	miR-1	mir-1	rno	tca-bantam-3p	rno-miR-1	TGGAATGTAAAGAAGTGTGTAT	TGGAATGTAAAGAAGTGTGTAT	0	0	0
rno-miR-1-3p	1383718_at	ENSMUSG00000030970	Ctbp2	Ctbp2	4.71E-01	NA	5.31	mirnaUID2292	miR-1	mir-1	rno	tca-bantam-3p	rno-miR-1	TGGAATGTAAAGAAGTGTGTAT	TGGAATGTAAAGAAGTGTGTAT	0	0	0
rno-miR-1-3p	1383052_a_at	ENSMUSG00000024695	Zfp91	Zfp91	4.75E-01	NA	9.1	mirnaUID2292	miR-1	mir-1	rno	tca-bantam-3p	rno-miR-1	TGGAATGTAAAGAAGTGTGTAT	TGGAATGTAAAGAAGTGTGTAT	0	0	0
rno-miR-1-3p	1389894_at	ENSMUSG00000031523	Dlc1	Dlc1	4.80E-01	NA	6.39	mirnaUID2292	miR-1	mir-1	rno	tca-bantam-3p	rno-miR-1	TGGAATGTAAAGAAGTGTGTAT	TGGAATGTAAAGAAGTGTGTAT	0	0	0
rno-miR-1-3p	1368422_at	ENSMUSG00000036144	Meox2	Meox2	4.81E-01	NA	8.19	mirnaUID2292	miR-1	mir-1	rno	tca-bantam-3p	rno-miR-1	TGGAATGTAAAGAAGTGTGTAT	TGGAATGTAAAGAAGTGTGTAT	0	0	0
rno-miR-1-3p	1370746_at	ENSMUSG00000005034	Prkacb	Prkacb	4.82E-01	NA	3.21	mirnaUID2292	miR-1	mir-1	rno	tca-bantam-3p	rno-miR-1	TGGAATGTAAAGAAGTGTGTAT	TGGAATGTAAAGAAGTGTGTAT	0	0	0
rno-miR-1-3p	1383463_at	ENSMUSG00000024695	Zfp91	Zfp91	4.83E-01	NA	7.56	mirnaUID2292	miR-1	mir-1	rno	tca-bantam-3p	rno-miR-1	TGGAATGTAAAGAAGTGTGTAT	TGGAATGTAAAGAAGTGTGTAT	0	0	0
rno-miR-1-3p	1371795_at	ENSMUSG00000031924	Cyb5b	Cyb5b	4.85E-01	NA	8.81	mirnaUID2292	miR-1	mir-1	rno	tca-bantam-3p	rno-miR-1	TGGAATGTAAAGAAGTGTGTAT	TGGAATGTAAAGAAGTGTGTAT	0	0	0
rno-miR-1-3p	1390627_a_at	ENSMUSG00000018604	Tbx3	Tbx3	4.85E-01	NA	5.02	mirnaUID2292	miR-1	mir-1	rno	tca-bantam-3p	rno-miR-1	TGGAATGTAAAGAAGTGTGTAT	TGGAATGTAAAGAAGTGTGTAT	0	0	0
rno-miR-1-3p	1387347_at	ENSMUSG00000026185	Igfbp5	Igfbp5	4.86E-01	NA	5.82	mirnaUID2292	miR-1	mir-1	rno	tca-bantam-3p	rno-miR-1	TGGAATGTAAAGAAGTGTGTAT	TGGAATGTAAAGAAGTGTGTAT	0	0	0
rno-miR-1-3p	1378919_at	ENSMUSG00000000134	Tfe3	Tfe3	4.89E-01	NA	3.46	mirnaUID2292	miR-1	mir-1	rno	tca-bantam-3p	rno-miR-1	TGGAATGTAAAGAAGTGTGTAT	TGGAATGTAAAGAAGTGTGTAT	0	0	0
rno-miR-1-3p	1372002_at	ENSMUSG00000050953	Gja1	Gja1	4.90E-01	NA	12.9	mirnaUID2292	miR-1	mir-1	rno	tca-bantam-3p	rno-miR-1	TGGAATGTAAAGAAGTGTGTAT	TGGAATGTAAAGAAGTGTGTAT	0	0	0
rno-miR-1-3p	1382498_x_at	ENSMUSG00000017943	Gdap1l1	Gdap1l1	4.91E-01	NA	6.28	mirnaUID2292	miR-1	mir-1	rno	tca-bantam-3p	rno-miR-1	TGGAATGTAAAGAAGTGTGTAT	TGGAATGTAAAGAAGTGTGTAT	0	0	0
rno-miR-1-3p	1399088_at	ENSMUSG00000020694	Tlk2	Tlk2	4.92E-01	NA	8.48	mirnaUID2292	miR-1	mir-1	rno	tca-bantam-3p	rno-miR-1	TGGAATGTAAAGAAGTGTGTAT	TGGAATGTAAAGAAGTGTGTAT	0	0	0
rno-miR-1-3p	1395638_at	ENSMUSG00000034820	Cpsf7	CPSF7_RAT	4.96E-01	NA	3.79	mirnaUID2292	miR-1	mir-1	rno	tca-bantam-3p	rno-miR-1	TGGAATGTAAAGAAGTGTGTAT	TGGAATGTAAAGAAGTGTGTAT	0	0	0
rno-miR-1-3p	1383043_at	ENSMUSG00000033228	Scaf11	LOC100365068	5.01E-01	NA	3.51	mirnaUID2292	miR-1	mir-1	rno	tca-bantam-3p	rno-miR-1	TGGAATGTAAAGAAGTGTGTAT	TGGAATGTAAAGAAGTGTGTAT	0	0	0
rno-miR-1-3p	1375378_at	ENSMUSG00000062078	Qk	Qk	5.03E-01	NA	11.3	mirnaUID2292	miR-1	mir-1	rno	tca-bantam-3p	rno-miR-1	TGGAATGTAAAGAAGTGTGTAT	TGGAATGTAAAGAAGTGTGTAT	0	0	0
rno-miR-1-3p	1381934_at	ENSMUSG00000024695	Zfp91	Zfp91	5.06E-01	NA	6.38	mirnaUID2292	miR-1	mir-1	rno	tca-bantam-3p	rno-miR-1	TGGAATGTAAAGAAGTGTGTAT	TGGAATGTAAAGAAGTGTGTAT	0	0	0
rno-miR-1-3p	1391276_at	ENSMUSG00000033237	Arid2	Arid2	5.13E-01	NA	5.61	mirnaUID2292	miR-1	mir-1	rno	tca-bantam-3p	rno-miR-1	TGGAATGTAAAGAAGTGTGTAT	TGGAATGTAAAGAAGTGTGTAT	0	0	0
rno-miR-1-3p	1371754_at	ENSMUSG00000026819	Slc25a25	Slc25a25	5.18E-01	NA	6.69	mirnaUID2292	miR-1	mir-1	rno	tca-bantam-3p	rno-miR-1	TGGAATGTAAAGAAGTGTGTAT	TGGAATGTAAAGAAGTGTGTAT	0	0	0
rno-miR-1-3p	1394130_at	ENSMUSG00000027189	Trim44	Trim44	5.20E-01	NA	4.1	mirnaUID2292	miR-1	mir-1	rno	tca-bantam-3p	rno-miR-1	TGGAATGTAAAGAAGTGTGTAT	TGGAATGTAAAGAAGTGTGTAT	0	0	0
rno-miR-1-3p	1369144_a_at	ENSMUSG00000040896	Kcnd3	Kcnd3	5.23E-01	NA	6.83	mirnaUID2292	miR-1	mir-1	rno	tca-bantam-3p	rno-miR-1	TGGAATGTAAAGAAGTGTGTAT	TGGAATGTAAAGAAGTGTGTAT	0	0	0
rno-miR-1-3p	1369219_at	ENSMUSG00000029287	Tgfbr3	Tgfbr3	5.24E-01	NA	5.25	mirnaUID2292	miR-1	mir-1	rno	tca-bantam-3p	rno-miR-1	TGGAATGTAAAGAAGTGTGTAT	TGGAATGTAAAGAAGTGTGTAT	0	0	0
rno-miR-1-3p	1369817_at	ENSMUSG00000038193	Hand2	Hand2	5.30E-01	NA	5.15	mirnaUID2292	miR-1	mir-1	rno	tca-bantam-3p	rno-miR-1	TGGAATGTAAAGAAGTGTGTAT	TGGAATGTAAAGAAGTGTGTAT	0	0	0
rno-miR-1-3p	1368001_at	ENSMUSG00000026207	Speg	Speg	5.32E-01	NA	6.42	mirnaUID2292	miR-1	mir-1	rno	tca-bantam-3p	rno-miR-1	TGGAATGTAAAGAAGTGTGTAT	TGGAATGTAAAGAAGTGTGTAT	0	0	0
rno-miR-1-3p	1368503_at	ENSMUSG00000037580	Gch1	Gch1	5.45E-01	NA	4	mirnaUID2292	miR-1	mir-1	rno	tca-bantam-3p	rno-miR-1	TGGAATGTAAAGAAGTGTGTAT	TGGAATGTAAAGAAGTGTGTAT	0	0	0
rno-miR-1-3p	1375190_at	ENSMUSG00000030685	Kctd13	Kctd13	5.57E-01	NA	4.5	mirnaUID2292	miR-1	mir-1	rno	tca-bantam-3p	rno-miR-1	TGGAATGTAAAGAAGTGTGTAT	TGGAATGTAAAGAAGTGTGTAT	0	0	0
rno-miR-1-3p	1393670_at	ENSMUSG00000026604	Ptpn14	Ptpn14	5.64E-01	NA	5.06	mirnaUID2292	miR-1	mir-1	rno	tca-bantam-3p	rno-miR-1	TGGAATGTAAAGAAGTGTGTAT	TGGAATGTAAAGAAGTGTGTAT	0	0	0
rno-miR-1-3p	1393376_at	ENSMUSG00000051910	Sox6	Sox6	5.67E-01	NA	3.66	mirnaUID2292	miR-1	mir-1	rno	tca-bantam-3p	rno-miR-1	TGGAATGTAAAGAAGTGTGTAT	TGGAATGTAAAGAAGTGTGTAT	0	0	0
rno-miR-1-3p	1373565_at	ENSMUSG00000032187	Smarca4	Smarca4	5.68E-01	NA	8.83	mirnaUID2292	miR-1	mir-1	rno	tca-bantam-3p	rno-miR-1	TGGAATGTAAAGAAGTGTGTAT	TGGAATGTAAAGAAGTGTGTAT	0	0	0
rno-miR-1-3p	1372811_at	ENSMUSG00000021843	Ktn1	D3ZI32_RAT	5.74E-01	NA	9.32	mirnaUID2292	miR-1	mir-1	rno	tca-bantam-3p	rno-miR-1	TGGAATGTAAAGAAGTGTGTAT	TGGAATGTAAAGAAGTGTGTAT	0	0	0
rno-miR-1-3p	1369579_at	ENSMUSG00000020303	Stc2	Stc2	5.76E-01	NA	5.58	mirnaUID2292	miR-1	mir-1	rno	tca-bantam-3p	rno-miR-1	TGGAATGTAAAGAAGTGTGTAT	TGGAATGTAAAGAAGTGTGTAT	0	0	0
rno-miR-1-3p	1389546_at	ENSMUSG00000032531	Amotl2	Amotl2	5.78E-01	NA	9.55	mirnaUID2292	miR-1	mir-1	rno	tca-bantam-3p	rno-miR-1	TGGAATGTAAAGAAGTGTGTAT	TGGAATGTAAAGAAGTGTGTAT	0	0	0
rno-miR-1-3p	1374653_at	ENSMUSG00000026858	Fam73b	Fam73b	5.81E-01	NA	8.2	mirnaUID2292	miR-1	mir-1	rno	tca-bantam-3p	rno-miR-1	TGGAATGTAAAGAAGTGTGTAT	TGGAATGTAAAGAAGTGTGTAT	0	0	0
rno-miR-1-3p	1367882_at	ENSMUSG00000027254	Mtap1a	Map1a	5.94E-01	NA	7.32	mirnaUID2292	miR-1	mir-1	rno	tca-bantam-3p	rno-miR-1	TGGAATGTAAAGAAGTGTGTAT	TGGAATGTAAAGAAGTGTGTAT	0	0	0
rno-miR-1-3p	1370588_a_at	ENSMUSG00000054640	Slc8a1	Slc8a1	5.96E-01	NA	3.97	mirnaUID2292	miR-1	mir-1	rno	tca-bantam-3p	rno-miR-1	TGGAATGTAAAGAAGTGTGTAT	TGGAATGTAAAGAAGTGTGTAT	0	0	0
rno-miR-1-3p	1374105_at	ENSMUSG00000038412	Higd1a	Higd1a	6.05E-01	NA	6.49	mirnaUID2292	miR-1	mir-1	rno	tca-bantam-3p	rno-miR-1	TGGAATGTAAAGAAGTGTGTAT	TGGAATGTAAAGAAGTGTGTAT	0	0	0
rno-miR-1-3p	1375747_at	ENSMUSG00000049076	Acap2	Acap2	6.06E-01	NA	4.39	mirnaUID2292	miR-1	mir-1	rno	tca-bantam-3p	rno-miR-1	TGGAATGTAAAGAAGTGTGTAT	TGGAATGTAAAGAAGTGTGTAT	0	0	0
rno-miR-1-3p	1377105_at	ENSMUSG00000024695	Zfp91	Zfp91	6.08E-01	NA	8.63	mirnaUID2292	miR-1	mir-1	rno	tca-bantam-3p	rno-miR-1	TGGAATGTAAAGAAGTGTGTAT	TGGAATGTAAAGAAGTGTGTAT	0	0	0
rno-miR-1-3p	1384799_at	ENSMUSG00000046449	C77370	RGD1561931	6.10E-01	NA	3.41	mirnaUID2292	miR-1	mir-1	rno	tca-bantam-3p	rno-miR-1	TGGAATGTAAAGAAGTGTGTAT	TGGAATGTAAAGAAGTGTGTAT	0	0	0
rno-miR-1-3p	1386997_at	ENSMUSG00000028156	Eif4e	Eif4e	6.12E-01	NA	5.5	mirnaUID2292	miR-1	mir-1	rno	tca-bantam-3p	rno-miR-1	TGGAATGTAAAGAAGTGTGTAT	TGGAATGTAAAGAAGTGTGTAT	0	0	0
rno-miR-1-3p	1388336_at	ENSMUSG00000027244	Atg13	Atg13	6.17E-01	NA	8.64	mirnaUID2292	miR-1	mir-1	rno	tca-bantam-3p	rno-miR-1	TGGAATGTAAAGAAGTGTGTAT	TGGAATGTAAAGAAGTGTGTAT	0	0	0
rno-miR-1-3p	1369329_at	ENSMUSG00000038146	Notch3	Notch3	6.30E-01	NA	4.39	mirnaUID2292	miR-1	mir-1	rno	tca-bantam-3p	rno-miR-1	TGGAATGTAAAGAAGTGTGTAT	TGGAATGTAAAGAAGTGTGTAT	0	0	0
rno-miR-1-3p	1396216_at	ENSMUSG00000007476	Lrrc8a	Lrrc8a	6.33E-01	NA	4.23	mirnaUID2292	miR-1	mir-1	rno	tca-bantam-3p	rno-miR-1	TGGAATGTAAAGAAGTGTGTAT	TGGAATGTAAAGAAGTGTGTAT	0	0	0
rno-miR-1-3p	1370081_a_at	ENSMUSG00000023951	Vegfa	Vegfa	6.39E-01	NA	7.66	mirnaUID2292	miR-1	mir-1	rno	tca-bantam-3p	rno-miR-1	TGGAATGTAAAGAAGTGTGTAT	TGGAATGTAAAGAAGTGTGTAT	0	0	0
rno-miR-1-3p	1369640_at	ENSMUSG00000050953	Gja1	Gja1	6.41E-01	NA	5.62	mirnaUID2292	miR-1	mir-1	rno	tca-bantam-3p	rno-miR-1	TGGAATGTAAAGAAGTGTGTAT	TGGAATGTAAAGAAGTGTGTAT	0	0	0
rno-miR-1-3p	1373933_at	ENSMUSG00000062232	Rapgef2	Rapgef2	6.42E-01	NA	10.4	mirnaUID2292	miR-1	mir-1	rno	tca-bantam-3p	rno-miR-1	TGGAATGTAAAGAAGTGTGTAT	TGGAATGTAAAGAAGTGTGTAT	0	0	0
rno-miR-1-3p	1387664_at	ENSMUSG00000006273	Atp6v1b2	Atp6v1b2	6.48E-01	NA	6.3	mirnaUID2292	miR-1	mir-1	rno	tca-bantam-3p	rno-miR-1	TGGAATGTAAAGAAGTGTGTAT	TGGAATGTAAAGAAGTGTGTAT	0	0	0
rno-miR-1-3p	1398724_at	ENSMUSG00000014303	Glis2	Glis2	6.50E-01	NA	5.16	mirnaUID2292	miR-1	mir-1	rno	tca-bantam-3p	rno-miR-1	TGGAATGTAAAGAAGTGTGTAT	TGGAATGTAAAGAAGTGTGTAT	0	0	0
rno-miR-1-3p	1370824_at	ENSMUSG00000010064	Slc38a3	Slc38a3	6.56E-01	NA	6.44	mirnaUID2292	miR-1	mir-1	rno	tca-bantam-3p	rno-miR-1	TGGAATGTAAAGAAGTGTGTAT	TGGAATGTAAAGAAGTGTGTAT	0	0	0
rno-miR-1-3p	1371402_at	ENSMUSG00000006273	Atp6v1b2	Atp6v1b2	6.61E-01	NA	8.07	mirnaUID2292	miR-1	mir-1	rno	tca-bantam-3p	rno-miR-1	TGGAATGTAAAGAAGTGTGTAT	TGGAATGTAAAGAAGTGTGTAT	0	0	0
rno-miR-1-3p	1369862_at	ENSMUSG00000024014	Pim1	Pim1	6.61E-01	NA	3.62	mirnaUID2292	miR-1	mir-1	rno	tca-bantam-3p	rno-miR-1	TGGAATGTAAAGAAGTGTGTAT	TGGAATGTAAAGAAGTGTGTAT	0	0	0
rno-miR-1-3p	1368101_at	ENSMUSG00000001175	Calm1	Calm3	6.76E-01	NA	8.14	mirnaUID2292	miR-1	mir-1	rno	tca-bantam-3p	rno-miR-1	TGGAATGTAAAGAAGTGTGTAT	TGGAATGTAAAGAAGTGTGTAT	0	0	0
rno-miR-1-3p	1370474_at	ENSMUSG00000021779	Thrb	Thrb	6.77E-01	NA	6.88	mirnaUID2292	miR-1	mir-1	rno	tca-bantam-3p	rno-miR-1	TGGAATGTAAAGAAGTGTGTAT	TGGAATGTAAAGAAGTGTGTAT	0	0	0
rno-miR-1-3p	1373807_at	ENSMUSG00000023951	Vegfa	Vegfa	6.84E-01	NA	10.7	mirnaUID2292	miR-1	mir-1	rno	tca-bantam-3p	rno-miR-1	TGGAATGTAAAGAAGTGTGTAT	TGGAATGTAAAGAAGTGTGTAT	0	0	0
rno-miR-1-3p	1381185_at	ENSMUSG00000027544	Nfatc2	Nfatc2	6.85E-01	NA	6.21	mirnaUID2292	miR-1	mir-1	rno	tca-bantam-3p	rno-miR-1	TGGAATGTAAAGAAGTGTGTAT	TGGAATGTAAAGAAGTGTGTAT	0	0	0
rno-miR-1-3p	1387059_at	ENSMUSG00000027030	Stk39	Stk39	6.86E-01	NA	8.65	mirnaUID2292	miR-1	mir-1	rno	tca-bantam-3p	rno-miR-1	TGGAATGTAAAGAAGTGTGTAT	TGGAATGTAAAGAAGTGTGTAT	0	0	0
rno-miR-1-3p	1374882_at	ENSMUSG00000033111	3830406C13Rik	B5DEQ1_RAT	6.93E-01	NA	7.97	mirnaUID2292	miR-1	mir-1	rno	tca-bantam-3p	rno-miR-1	TGGAATGTAAAGAAGTGTGTAT	TGGAATGTAAAGAAGTGTGTAT	0	0	0
rno-miR-1-3p	1385125_at	ENSMUSG00000020542	Myocd	Myocd	7.05E-01	NA	8.27	mirnaUID2292	miR-1	mir-1	rno	tca-bantam-3p	rno-miR-1	TGGAATGTAAAGAAGTGTGTAT	TGGAATGTAAAGAAGTGTGTAT	0	0	0
rno-miR-1-3p	1370062_at	ENSMUSG00000038412	Higd1a	Higd1a	7.06E-01	NA	11.6	mirnaUID2292	miR-1	mir-1	rno	tca-bantam-3p	rno-miR-1	TGGAATGTAAAGAAGTGTGTAT	TGGAATGTAAAGAAGTGTGTAT	0	0	0
rno-miR-1-3p	1385433_at	ENSMUSG00000022353	Mtss1	Mtss1	7.07E-01	NA	5.39	mirnaUID2292	miR-1	mir-1	rno	tca-bantam-3p	rno-miR-1	TGGAATGTAAAGAAGTGTGTAT	TGGAATGTAAAGAAGTGTGTAT	0	0	0
rno-miR-1-3p	1371883_at	ENSMUSG00000003948	Mmd	Mmd	7.08E-01	NA	8.12	mirnaUID2292	miR-1	mir-1	rno	tca-bantam-3p	rno-miR-1	TGGAATGTAAAGAAGTGTGTAT	TGGAATGTAAAGAAGTGTGTAT	0	0	0
rno-miR-1-3p	1391038_at	ENSMUSG00000051279	Gdf6	Gdf6	7.11E-01	NA	4.61	mirnaUID2292	miR-1	mir-1	rno	tca-bantam-3p	rno-miR-1	TGGAATGTAAAGAAGTGTGTAT	TGGAATGTAAAGAAGTGTGTAT	0	0	0
rno-miR-1-3p	1393116_at	ENSMUSG00000018809	Smyd4	Smyd4	7.26E-01	NA	7.82	mirnaUID2292	miR-1	mir-1	rno	tca-bantam-3p	rno-miR-1	TGGAATGTAAAGAAGTGTGTAT	TGGAATGTAAAGAAGTGTGTAT	0	0	0
rno-miR-1-3p	1370005_at	ENSMUSG00000031924	Cyb5b	Cyb5b	7.26E-01	NA	8.47	mirnaUID2292	miR-1	mir-1	rno	tca-bantam-3p	rno-miR-1	TGGAATGTAAAGAAGTGTGTAT	TGGAATGTAAAGAAGTGTGTAT	0	0	0
rno-miR-1-3p	1377230_at	ENSMUSG00000018604	Tbx3	Tbx3	7.27E-01	NA	5.56	mirnaUID2292	miR-1	mir-1	rno	tca-bantam-3p	rno-miR-1	TGGAATGTAAAGAAGTGTGTAT	TGGAATGTAAAGAAGTGTGTAT	0	0	0
rno-miR-1-3p	1370614_s_at	ENSMUSG00000027030	Stk39	Stk39	7.27E-01	NA	5.76	mirnaUID2292	miR-1	mir-1	rno	tca-bantam-3p	rno-miR-1	TGGAATGTAAAGAAGTGTGTAT	TGGAATGTAAAGAAGTGTGTAT	0	0	0
rno-miR-1-3p	1396013_at	ENSMUSG00000005299	Letm1	Letm1	7.34E-01	NA	7.44	mirnaUID2292	miR-1	mir-1	rno	tca-bantam-3p	rno-miR-1	TGGAATGTAAAGAAGTGTGTAT	TGGAATGTAAAGAAGTGTGTAT	0	0	0
rno-miR-1-3p	1385011_at	ENSMUSG00000032187	Smarca4	Smarca4	7.41E-01	NA	5.41	mirnaUID2292	miR-1	mir-1	rno	tca-bantam-3p	rno-miR-1	TGGAATGTAAAGAAGTGTGTAT	TGGAATGTAAAGAAGTGTGTAT	0	0	0
rno-miR-1-3p	1398317_at	ENSMUSG00000026617	Bpnt1	Bpnt1	7.47E-01	NA	8.92	mirnaUID2292	miR-1	mir-1	rno	tca-bantam-3p	rno-miR-1	TGGAATGTAAAGAAGTGTGTAT	TGGAATGTAAAGAAGTGTGTAT	0	0	0
rno-miR-1-3p	1384053_at	ENSMUSG00000059890	Ube4a	Ube4a	7.64E-01	NA	5.32	mirnaUID2292	miR-1	mir-1	rno	tca-bantam-3p	rno-miR-1	TGGAATGTAAAGAAGTGTGTAT	TGGAATGTAAAGAAGTGTGTAT	0	0	0
rno-miR-1-3p	1385815_at	ENSMUSG00000026207	Speg	Speg	7.93E-01	NA	8.37	mirnaUID2292	miR-1	mir-1	rno	tca-bantam-3p	rno-miR-1	TGGAATGTAAAGAAGTGTGTAT	TGGAATGTAAAGAAGTGTGTAT	0	0	0
rno-miR-100-5p	1377796_at	ENSMUSG00000045005	Fzd5	Fzd5	-7.30E-01	NA	4.62	mirnaUID1703	miR-100	mir-10;mir-99	rno	nve-miR-2038-5p	rno-miR-100	AACCCGTAGATCCGAACTTGTG	AACCCGTAGATCCGAACTTGTG	0	0	0
rno-miR-100-5p	1385124_at	ENSMUSG00000020601	Trib2	Trib2	-6.25E-01	NA	6	mirnaUID1703	miR-100	mir-10;mir-99	rno	nve-miR-2038-5p	rno-miR-100	AACCCGTAGATCCGAACTTGTG	AACCCGTAGATCCGAACTTGTG	0	0	0
rno-miR-100-5p	1388821_at	ENSMUSG00000020601	Trib2	Trib2	-5.73E-01	NA	8.89	mirnaUID1703	miR-100	mir-10;mir-99	rno	nve-miR-2038-5p	rno-miR-100	AACCCGTAGATCCGAACTTGTG	AACCCGTAGATCCGAACTTGTG	0	0	0
rno-miR-100-5p	1375571_at	ENSMUSG00000055670	Zzef1	D3ZG78_RAT	-3.57E-01	NA	4.09	mirnaUID1703	miR-100	mir-10;mir-99	rno	nve-miR-2038-5p	rno-miR-100	AACCCGTAGATCCGAACTTGTG	AACCCGTAGATCCGAACTTGTG	0	0	0
rno-miR-100-5p	1369384_at	ENSMUSG00000025892	Gria4	Gria4	-3.28E-01	NA	3.17	mirnaUID1703	miR-100	mir-10;mir-99	rno	nve-miR-2038-5p	rno-miR-100	AACCCGTAGATCCGAACTTGTG	AACCCGTAGATCCGAACTTGTG	0	0	0
rno-miR-100-5p	1382360_at	ENSMUSG00000045005	Fzd5	Fzd5	-5.53E-02	NA	4.87	mirnaUID1703	miR-100	mir-10;mir-99	rno	nve-miR-2038-5p	rno-miR-100	AACCCGTAGATCCGAACTTGTG	AACCCGTAGATCCGAACTTGTG	0	0	0
rno-miR-100-5p	1376668_at	ENSMUSG00000028555	Ttc39a	Ttc39a	2.58E-02	NA	5.08	mirnaUID1703	miR-100	mir-10;mir-99	rno	nve-miR-2038-5p	rno-miR-100	AACCCGTAGATCCGAACTTGTG	AACCCGTAGATCCGAACTTGTG	0	0	0
rno-miR-100-5p	1374046_at	ENSMUSG00000046321	Hs3st2	Hs3st2	1.99E-01	NA	3.93	mirnaUID1703	miR-100	mir-10;mir-99	rno	nve-miR-2038-5p	rno-miR-100	AACCCGTAGATCCGAACTTGTG	AACCCGTAGATCCGAACTTGTG	0	0	0
rno-miR-100-5p	1383707_at	ENSMUSG00000025892	Gria4	Gria4	2.41E-01	NA	4.53	mirnaUID1703	miR-100	mir-10;mir-99	rno	nve-miR-2038-5p	rno-miR-100	AACCCGTAGATCCGAACTTGTG	AACCCGTAGATCCGAACTTGTG	0	0	0
rno-miR-100-5p	1384246_at	ENSMUSG00000031715	Smarca5	Smarca5	4.15E-01	NA	8.34	mirnaUID1703	miR-100	mir-10;mir-99	rno	nve-miR-2038-5p	rno-miR-100	AACCCGTAGATCCGAACTTGTG	AACCCGTAGATCCGAACTTGTG	0	0	0
rno-miR-100-5p	1396696_at	ENSMUSG00000025892	Gria4	Gria4	5.61E-01	NA	3.05	mirnaUID1703	miR-100	mir-10;mir-99	rno	nve-miR-2038-5p	rno-miR-100	AACCCGTAGATCCGAACTTGTG	AACCCGTAGATCCGAACTTGTG	0	0	0
rno-miR-100-5p	1389703_at	ENSMUSG00000055670	Zzef1	D3ZG78_RAT	5.78E-01	NA	6.94	mirnaUID1703	miR-100	mir-10;mir-99	rno	nve-miR-2038-5p	rno-miR-100	AACCCGTAGATCCGAACTTGTG	AACCCGTAGATCCGAACTTGTG	0	0	0
rno-miR-100-5p	1379327_at	ENSMUSG00000031715	Smarca5	Smarca5	6.38E-01	NA	7.72	mirnaUID1703	miR-100	mir-10;mir-99	rno	nve-miR-2038-5p	rno-miR-100	AACCCGTAGATCCGAACTTGTG	AACCCGTAGATCCGAACTTGTG	0	0	0
rno-miR-100-5p	1394093_at	ENSMUSG00000031715	Smarca5	Smarca5	6.71E-01	NA	7.2	mirnaUID1703	miR-100	mir-10;mir-99	rno	nve-miR-2038-5p	rno-miR-100	AACCCGTAGATCCGAACTTGTG	AACCCGTAGATCCGAACTTGTG	0	0	0
rno-miR-101a-3p	1383355_at	ENSMUSG00000015243	Abca1	F1LNL3_RAT	-7.42E-01	NA	6.2	mirnaUID0443	miR-101	mir-101	rno	nve-miR-2038-3p	rno-miR-101a	TACAGTACTGTGATAACTGAA	TACAGTACTGTGATAACTGAAG	0	0	1
rno-miR-101a-3p	1367731_at	ENSMUSG00000029064	Gnb1	Gnb1	-7.18E-01	NA	9.59	mirnaUID0443	miR-101	mir-101	rno	nve-miR-2038-3p	rno-miR-101a	TACAGTACTGTGATAACTGAA	TACAGTACTGTGATAACTGAAG	0	0	1
rno-miR-101a-3p	1368989_at	ENSMUSG00000020044	Timp3	Timp3	-6.99E-01	NA	5.26	mirnaUID0443	miR-101	mir-101	rno	nve-miR-2038-3p	rno-miR-101a	TACAGTACTGTGATAACTGAA	TACAGTACTGTGATAACTGAAG	0	0	1
rno-miR-101a-3p	1372242_at	ENSMUSG00000000787	Ddx3x	D4ADE8_RAT	-6.98E-01	NA	11.1	mirnaUID0443	miR-101	mir-101	rno	nve-miR-2038-3p	rno-miR-101a	TACAGTACTGTGATAACTGAA	TACAGTACTGTGATAACTGAAG	0	0	1
rno-miR-101a-3p	1371444_at	ENSMUSG00000015714	Lass2	Lass2	-6.87E-01	NA	7.81	mirnaUID0443	miR-101	mir-101	rno	nve-miR-2038-3p	rno-miR-101a	TACAGTACTGTGATAACTGAA	TACAGTACTGTGATAACTGAAG	0	0	1
rno-miR-101a-3p	1384381_at	ENSMUSG00000015243	Abca1	F1LNL3_RAT	-6.82E-01	NA	3.95	mirnaUID0443	miR-101	mir-101	rno	nve-miR-2038-3p	rno-miR-101a	TACAGTACTGTGATAACTGAA	TACAGTACTGTGATAACTGAAG	0	0	1
rno-miR-101a-3p	1391146_at	ENSMUSG00000031673	Cdh11	Cdh11	-6.80E-01	NA	4.73	mirnaUID0443	miR-101	mir-101	rno	nve-miR-2038-3p	rno-miR-101a	TACAGTACTGTGATAACTGAA	TACAGTACTGTGATAACTGAAG	0	0	1
rno-miR-101a-3p	1374081_at	ENSMUSG00000060227	Casc4	Casc4	-6.79E-01	NA	7.25	mirnaUID0443	miR-101	mir-101	rno	nve-miR-2038-3p	rno-miR-101a	TACAGTACTGTGATAACTGAA	TACAGTACTGTGATAACTGAAG	0	0	1
rno-miR-101a-3p	1377005_at	ENSMUSG00000031095	Cul4b	Cul4b	-6.71E-01	NA	6.98	mirnaUID0443	miR-101	mir-101	rno	nve-miR-2038-3p	rno-miR-101a	TACAGTACTGTGATAACTGAA	TACAGTACTGTGATAACTGAAG	0	0	1
rno-miR-101a-3p	1383469_at	ENSMUSG00000015134	Aldh1a3	AL1A3_RAT	-6.67E-01	NA	5.53	mirnaUID0443	miR-101	mir-101	rno	nve-miR-2038-3p	rno-miR-101a	TACAGTACTGTGATAACTGAA	TACAGTACTGTGATAACTGAAG	0	0	1
rno-miR-101a-3p	1388936_at	ENSMUSG00000031673	Cdh11	Cdh11	-6.66E-01	NA	8.71	mirnaUID0443	miR-101	mir-101	rno	nve-miR-2038-3p	rno-miR-101a	TACAGTACTGTGATAACTGAA	TACAGTACTGTGATAACTGAAG	0	0	1
rno-miR-101a-3p	1389836_a_at	ENSMUSG00000020044	Timp3	Timp3	-6.63E-01	NA	11	mirnaUID0443	miR-101	mir-101	rno	nve-miR-2038-3p	rno-miR-101a	TACAGTACTGTGATAACTGAA	TACAGTACTGTGATAACTGAAG	0	0	1
rno-miR-101a-3p	1398880_at	ENSMUSG00000022205	Sub1	Sub1	-6.60E-01	NA	11.5	mirnaUID0443	miR-101	mir-101	rno	nve-miR-2038-3p	rno-miR-101a	TACAGTACTGTGATAACTGAA	TACAGTACTGTGATAACTGAAG	0	0	1
rno-miR-101a-3p	1375138_at	ENSMUSG00000020044	Timp3	Timp3	-6.56E-01	NA	10.5	mirnaUID0443	miR-101	mir-101	rno	nve-miR-2038-3p	rno-miR-101a	TACAGTACTGTGATAACTGAA	TACAGTACTGTGATAACTGAAG	0	0	1
rno-miR-101a-3p	1375908_at	ENSMUSG00000032092	Mpzl2	Mpzl2	-6.48E-01	NA	4.63	mirnaUID0443	miR-101	mir-101	rno	nve-miR-2038-3p	rno-miR-101a	TACAGTACTGTGATAACTGAA	TACAGTACTGTGATAACTGAAG	0	0	1
rno-miR-101a-3p	1371527_at	ENSMUSG00000030208	Emp1	Emp1	-6.44E-01	NA	9.56	mirnaUID0443	miR-101	mir-101	rno	nve-miR-2038-3p	rno-miR-101a	TACAGTACTGTGATAACTGAA	TACAGTACTGTGATAACTGAAG	0	0	1
rno-miR-101a-3p	1392588_at	ENSMUSG00000042046	Dstyk	Dstyk	-6.40E-01	NA	6.97	mirnaUID0443	miR-101	mir-101	rno	nve-miR-2038-3p	rno-miR-101a	TACAGTACTGTGATAACTGAA	TACAGTACTGTGATAACTGAAG	0	0	1
rno-miR-101a-3p	1379271_at	ENSMUSG00000037104	Socs5	Socs5	-6.39E-01	NA	8.62	mirnaUID0443	miR-101	mir-101	rno	nve-miR-2038-3p	rno-miR-101a	TACAGTACTGTGATAACTGAA	TACAGTACTGTGATAACTGAAG	0	0	1
rno-miR-101a-3p	1376657_at	ENSMUSG00000032076	Cadm1	Cadm1	-6.37E-01	NA	4.47	mirnaUID0443	miR-101	mir-101	rno	nve-miR-2038-3p	rno-miR-101a	TACAGTACTGTGATAACTGAA	TACAGTACTGTGATAACTGAAG	0	0	1
rno-miR-101a-3p	1375705_at	ENSMUSG00000029064	Gnb1	Gnb1	-6.31E-01	NA	8.71	mirnaUID0443	miR-101	mir-101	rno	nve-miR-2038-3p	rno-miR-101a	TACAGTACTGTGATAACTGAA	TACAGTACTGTGATAACTGAAG	0	0	1
rno-miR-101a-3p	1382814_at	ENSMUSG00000031561	Odz3	Odz3	-6.27E-01	NA	4.69	mirnaUID0443	miR-101	mir-101	rno	nve-miR-2038-3p	rno-miR-101a	TACAGTACTGTGATAACTGAA	TACAGTACTGTGATAACTGAAG	0	0	1
rno-miR-101a-3p	1371571_at	ENSMUSG00000022892	App	App	-6.24E-01	NA	11.4	mirnaUID0443	miR-101	mir-101	rno	nve-miR-2038-3p	rno-miR-101a	TACAGTACTGTGATAACTGAA	TACAGTACTGTGATAACTGAAG	0	0	1
rno-miR-101a-3p	1376073_at	ENSMUSG00000020964	Sel1l	Sel1l	-6.23E-01	NA	5.74	mirnaUID0443	miR-101	mir-101	rno	nve-miR-2038-3p	rno-miR-101a	TACAGTACTGTGATAACTGAA	TACAGTACTGTGATAACTGAAG	0	0	1
rno-miR-101a-3p	1368527_at	ENSMUSG00000032487	Ptgs2	Ptgs2	-6.20E-01	NA	3.81	mirnaUID0443	miR-101	mir-101	rno	nve-miR-2038-3p	rno-miR-101a	TACAGTACTGTGATAACTGAA	TACAGTACTGTGATAACTGAAG	0	0	1
rno-miR-101a-3p	1384824_at	ENSMUSG00000037892	Pcdh18	Pcdh18	-6.20E-01	NA	6.5	mirnaUID0443	miR-101	mir-101	rno	nve-miR-2038-3p	rno-miR-101a	TACAGTACTGTGATAACTGAA	TACAGTACTGTGATAACTGAAG	0	0	1
rno-miR-101a-3p	1388111_at	ENSMUSG00000029675	Eln	Eln	-6.16E-01	NA	5.71	mirnaUID0443	miR-101	mir-101	rno	nve-miR-2038-3p	rno-miR-101a	TACAGTACTGTGATAACTGAA	TACAGTACTGTGATAACTGAAG	0	0	1
rno-miR-101a-3p	1376782_at	ENSMUSG00000033502	Cdc14a	Cdc14a	-6.14E-01	NA	6.4	mirnaUID0443	miR-101	mir-101	rno	nve-miR-2038-3p	rno-miR-101a	TACAGTACTGTGATAACTGAA	TACAGTACTGTGATAACTGAAG	0	0	1
rno-miR-101a-3p	1371767_at	ENSMUSG00000023018	Smarcd1	Smarcd1	-6.13E-01	NA	6.46	mirnaUID0443	miR-101	mir-101	rno	nve-miR-2038-3p	rno-miR-101a	TACAGTACTGTGATAACTGAA	TACAGTACTGTGATAACTGAAG	0	0	1
rno-miR-101a-3p	1370037_at	ENSMUSG00000024598	Fbn2	Fbn2	-6.11E-01	NA	3.68	mirnaUID0443	miR-101	mir-101	rno	nve-miR-2038-3p	rno-miR-101a	TACAGTACTGTGATAACTGAA	TACAGTACTGTGATAACTGAAG	0	0	1
rno-miR-101a-3p	1369662_at	ENSMUSG00000075318	Scn2a1	Scn2a1	-6.08E-01	NA	3.29	mirnaUID0443	miR-101	mir-101	rno	nve-miR-2038-3p	rno-miR-101a	TACAGTACTGTGATAACTGAA	TACAGTACTGTGATAACTGAAG	0	0	1
rno-miR-101a-3p	1371572_at	ENSMUSG00000022892	App	App	-6.07E-01	NA	9.81	mirnaUID0443	miR-101	mir-101	rno	nve-miR-2038-3p	rno-miR-101a	TACAGTACTGTGATAACTGAA	TACAGTACTGTGATAACTGAAG	0	0	1
rno-miR-101a-3p	1387806_at	ENSMUSG00000052681	Rap1b	Rap1b	-6.06E-01	NA	9.14	mirnaUID0443	miR-101	mir-101	rno	nve-miR-2038-3p	rno-miR-101a	TACAGTACTGTGATAACTGAA	TACAGTACTGTGATAACTGAAG	0	0	1
rno-miR-101a-3p	1372926_at	ENSMUSG00000020044	Timp3	Timp3	-6.05E-01	NA	6.75	mirnaUID0443	miR-101	mir-101	rno	nve-miR-2038-3p	rno-miR-101a	TACAGTACTGTGATAACTGAA	TACAGTACTGTGATAACTGAAG	0	0	1
rno-miR-101a-3p	1387204_at	ENSMUSG00000040037	Negr1	Negr1	-6.03E-01	NA	5.05	mirnaUID0443	miR-101	mir-101	rno	nve-miR-2038-3p	rno-miR-101a	TACAGTACTGTGATAACTGAA	TACAGTACTGTGATAACTGAAG	0	0	1
rno-miR-101a-3p	1376969_at	ENSMUSG00000027340	Slc23a2	Slc23a2	-6.00E-01	NA	7.05	mirnaUID0443	miR-101	mir-101	rno	nve-miR-2038-3p	rno-miR-101a	TACAGTACTGTGATAACTGAA	TACAGTACTGTGATAACTGAAG	0	0	1
rno-miR-101a-3p	1377089_a_at	ENSMUSG00000028152	Tspan5	Tspan5	-5.96E-01	NA	5.7	mirnaUID0443	miR-101	mir-101	rno	nve-miR-2038-3p	rno-miR-101a	TACAGTACTGTGATAACTGAA	TACAGTACTGTGATAACTGAAG	0	0	1
rno-miR-101a-3p	1370309_a_at	ENSMUSG00000020358	Hnrnpab	Hnrnpab	-5.90E-01	NA	10.5	mirnaUID0443	miR-101	mir-101	rno	nve-miR-2038-3p	rno-miR-101a	TACAGTACTGTGATAACTGAA	TACAGTACTGTGATAACTGAAG	0	0	1
rno-miR-101a-3p	1374686_at	ENSMUSG00000054414	Slc30a7	Slc30a7	-5.89E-01	NA	4.34	mirnaUID0443	miR-101	mir-101	rno	nve-miR-2038-3p	rno-miR-101a	TACAGTACTGTGATAACTGAA	TACAGTACTGTGATAACTGAAG	0	0	1
rno-miR-101a-3p	1372365_at	ENSMUSG00000001768	Rin2	Rin2	-5.87E-01	NA	9.25	mirnaUID0443	miR-101	mir-101	rno	nve-miR-2038-3p	rno-miR-101a	TACAGTACTGTGATAACTGAA	TACAGTACTGTGATAACTGAAG	0	0	1
rno-miR-101a-3p	1367801_at	ENSMUSG00000057530	Ece1	Ece1	-5.85E-01	NA	8.88	mirnaUID0443	miR-101	mir-101	rno	nve-miR-2038-3p	rno-miR-101a	TACAGTACTGTGATAACTGAA	TACAGTACTGTGATAACTGAAG	0	0	1
rno-miR-101a-3p	1393225_at	ENSMUSG00000024299	Adamts10	LOC314655	-5.85E-01	NA	6.71	mirnaUID0443	miR-101	mir-101	rno	nve-miR-2038-3p	rno-miR-101a	TACAGTACTGTGATAACTGAA	TACAGTACTGTGATAACTGAAG	0	0	1
rno-miR-101a-3p	1378057_at	ENSMUSG00000051379	Flrt3	Flrt3	-5.81E-01	NA	6.11	mirnaUID0443	miR-101	mir-101	rno	nve-miR-2038-3p	rno-miR-101a	TACAGTACTGTGATAACTGAA	TACAGTACTGTGATAACTGAAG	0	0	1
rno-miR-101a-3p	1369736_at	ENSMUSG00000030208	Emp1	Emp1	-5.78E-01	NA	5.56	mirnaUID0443	miR-101	mir-101	rno	nve-miR-2038-3p	rno-miR-101a	TACAGTACTGTGATAACTGAA	TACAGTACTGTGATAACTGAAG	0	0	1
rno-miR-101a-3p	1372986_at	ENSMUSG00000034271	Jdp2	Jdp2	-5.77E-01	NA	6.52	mirnaUID0443	miR-101	mir-101	rno	nve-miR-2038-3p	rno-miR-101a	TACAGTACTGTGATAACTGAA	TACAGTACTGTGATAACTGAAG	0	0	1
rno-miR-101a-3p	1372513_at	ENSMUSG00000001847	Rac1	Rac1	-5.71E-01	NA	7.69	mirnaUID0443	miR-101	mir-101	rno	nve-miR-2038-3p	rno-miR-101a	TACAGTACTGTGATAACTGAA	TACAGTACTGTGATAACTGAAG	0	0	1
rno-miR-101a-3p	1392955_at	ENSMUSG00000020964	Sel1l	Sel1l	-5.70E-01	NA	9.04	mirnaUID0443	miR-101	mir-101	rno	nve-miR-2038-3p	rno-miR-101a	TACAGTACTGTGATAACTGAA	TACAGTACTGTGATAACTGAAG	0	0	1
rno-miR-101a-3p	1373290_at	ENSMUSG00000029687	Ezh2	Ezh2	-5.66E-01	NA	5.31	mirnaUID0443	miR-101	mir-101	rno	nve-miR-2038-3p	rno-miR-101a	TACAGTACTGTGATAACTGAA	TACAGTACTGTGATAACTGAAG	0	0	1
rno-miR-101a-3p	1385354_at	ENSMUSG00000026768	Itga8	RGD1564327	-5.64E-01	NA	4.85	mirnaUID0443	miR-101	mir-101	rno	nve-miR-2038-3p	rno-miR-101a	TACAGTACTGTGATAACTGAA	TACAGTACTGTGATAACTGAAG	0	0	1
rno-miR-101a-3p	1388545_at	ENSMUSG00000021136	Smoc1	F1LSF2_RAT	-5.62E-01	NA	5.63	mirnaUID0443	miR-101	mir-101	rno	nve-miR-2038-3p	rno-miR-101a	TACAGTACTGTGATAACTGAA	TACAGTACTGTGATAACTGAAG	0	0	1
rno-miR-101a-3p	1368844_at	ENSMUSG00000032932	Hspa13	Hspa13	-5.59E-01	NA	8.17	mirnaUID0443	miR-101	mir-101	rno	nve-miR-2038-3p	rno-miR-101a	TACAGTACTGTGATAACTGAA	TACAGTACTGTGATAACTGAAG	0	0	1
rno-miR-101a-3p	1367732_at	ENSMUSG00000029064	Gnb1	Gnb1	-5.57E-01	NA	8.43	mirnaUID0443	miR-101	mir-101	rno	nve-miR-2038-3p	rno-miR-101a	TACAGTACTGTGATAACTGAA	TACAGTACTGTGATAACTGAAG	0	0	1
rno-miR-101a-3p	1380533_at	ENSMUSG00000022892	App	App	-5.57E-01	NA	5.58	mirnaUID0443	miR-101	mir-101	rno	nve-miR-2038-3p	rno-miR-101a	TACAGTACTGTGATAACTGAA	TACAGTACTGTGATAACTGAAG	0	0	1
rno-miR-101a-3p	1384541_at	ENSMUSG00000021613	Hapln1	Hapln1	-5.56E-01	NA	3.22	mirnaUID0443	miR-101	mir-101	rno	nve-miR-2038-3p	rno-miR-101a	TACAGTACTGTGATAACTGAA	TACAGTACTGTGATAACTGAAG	0	0	1
rno-miR-101a-3p	1380709_at	ENSMUSG00000052681	Rap1b	Rap1b	-5.55E-01	NA	4.22	mirnaUID0443	miR-101	mir-101	rno	nve-miR-2038-3p	rno-miR-101a	TACAGTACTGTGATAACTGAA	TACAGTACTGTGATAACTGAAG	0	0	1
rno-miR-101a-3p	1383398_at	ENSMUSG00000026768	Itga8	RGD1564327	-5.51E-01	NA	5.58	mirnaUID0443	miR-101	mir-101	rno	nve-miR-2038-3p	rno-miR-101a	TACAGTACTGTGATAACTGAA	TACAGTACTGTGATAACTGAAG	0	0	1
rno-miR-101a-3p	1387060_at	ENSMUSG00000000078	Klf6	Klf6	-5.51E-01	NA	8.6	mirnaUID0443	miR-101	mir-101	rno	nve-miR-2038-3p	rno-miR-101a	TACAGTACTGTGATAACTGAA	TACAGTACTGTGATAACTGAAG	0	0	1
rno-miR-101a-3p	1371027_at	ENSMUSG00000022637	Cblb	Cblb	-5.49E-01	NA	6.64	mirnaUID0443	miR-101	mir-101	rno	nve-miR-2038-3p	rno-miR-101a	TACAGTACTGTGATAACTGAA	TACAGTACTGTGATAACTGAAG	0	0	1
rno-miR-101a-3p	1370125_at	ENSMUSG00000021613	Hapln1	Hapln1	-5.48E-01	NA	4.87	mirnaUID0443	miR-101	mir-101	rno	nve-miR-2038-3p	rno-miR-101a	TACAGTACTGTGATAACTGAA	TACAGTACTGTGATAACTGAAG	0	0	1
rno-miR-101a-3p	1388771_at	ENSMUSG00000054604	Cggbp1	Cggbp1	-5.44E-01	NA	9.07	mirnaUID0443	miR-101	mir-101	rno	nve-miR-2038-3p	rno-miR-101a	TACAGTACTGTGATAACTGAA	TACAGTACTGTGATAACTGAAG	0	0	1
rno-miR-101a-3p	1392468_at	ENSMUSG00000041570	Camsap2	Camsap1l1	-5.42E-01	NA	8.56	mirnaUID0443	miR-101	mir-101	rno	nve-miR-2038-3p	rno-miR-101a	TACAGTACTGTGATAACTGAA	TACAGTACTGTGATAACTGAAG	0	0	1
rno-miR-101a-3p	1392054_at	ENSMUSG00000042323	Pbrm1	Pbrm1	-5.40E-01	NA	7.1	mirnaUID0443	miR-101	mir-101	rno	nve-miR-2038-3p	rno-miR-101a	TACAGTACTGTGATAACTGAA	TACAGTACTGTGATAACTGAAG	0	0	1
rno-miR-101a-3p	1376636_at	ENSMUSG00000007613	Tgfbr1	Tgfbr1	-5.36E-01	NA	8.81	mirnaUID0443	miR-101	mir-101	rno	nve-miR-2038-3p	rno-miR-101a	TACAGTACTGTGATAACTGAA	TACAGTACTGTGATAACTGAAG	0	0	1
rno-miR-101a-3p	1398893_at	ENSMUSG00000024425	Ndfip1	Ndfip1	-5.35E-01	NA	10.7	mirnaUID0443	miR-101	mir-101	rno	nve-miR-2038-3p	rno-miR-101a	TACAGTACTGTGATAACTGAA	TACAGTACTGTGATAACTGAAG	0	0	1
rno-miR-101a-3p	1391048_at	ENSMUSG00000001847	Rac1	Rac1	-5.33E-01	NA	4.58	mirnaUID0443	miR-101	mir-101	rno	nve-miR-2038-3p	rno-miR-101a	TACAGTACTGTGATAACTGAA	TACAGTACTGTGATAACTGAAG	0	0	1
rno-miR-101a-3p	1375846_at	ENSMUSG00000026469	Xpr1	Xpr1	-5.29E-01	NA	6.37	mirnaUID0443	miR-101	mir-101	rno	nve-miR-2038-3p	rno-miR-101a	TACAGTACTGTGATAACTGAA	TACAGTACTGTGATAACTGAAG	0	0	1
rno-miR-101a-3p	1373024_at	ENSMUSG00000024480	Ap3s1	Ap3s1	-5.27E-01	NA	6.74	mirnaUID0443	miR-101	mir-101	rno	nve-miR-2038-3p	rno-miR-101a	TACAGTACTGTGATAACTGAA	TACAGTACTGTGATAACTGAAG	0	0	1
rno-miR-101a-3p	1397475_at	ENSMUSG00000020273	Papolg	Papolg	-5.26E-01	NA	6.16	mirnaUID0443	miR-101	mir-101	rno	nve-miR-2038-3p	rno-miR-101a	TACAGTACTGTGATAACTGAA	TACAGTACTGTGATAACTGAAG	0	0	1
rno-miR-101a-3p	1388983_at	ENSMUSG00000055943	2900064A13Rik	D3ZQL1_RAT	-5.26E-01	NA	9.07	mirnaUID0443	miR-101	mir-101	rno	nve-miR-2038-3p	rno-miR-101a	TACAGTACTGTGATAACTGAA	TACAGTACTGTGATAACTGAAG	0	0	1
rno-miR-101a-3p	1367853_at	ENSMUSG00000024597	Slc12a2	Slc12a2	-5.25E-01	NA	9.35	mirnaUID0443	miR-101	mir-101	rno	nve-miR-2038-3p	rno-miR-101a	TACAGTACTGTGATAACTGAA	TACAGTACTGTGATAACTGAAG	0	0	1
rno-miR-101a-3p	1380938_at	ENSMUSG00000042046	Dstyk	Dstyk	-5.25E-01	NA	7.15	mirnaUID0443	miR-101	mir-101	rno	nve-miR-2038-3p	rno-miR-101a	TACAGTACTGTGATAACTGAA	TACAGTACTGTGATAACTGAAG	0	0	1
rno-miR-101a-3p	1391218_at	ENSMUSG00000037808	Fam76b	Fam76b	-5.24E-01	NA	7.59	mirnaUID0443	miR-101	mir-101	rno	nve-miR-2038-3p	rno-miR-101a	TACAGTACTGTGATAACTGAA	TACAGTACTGTGATAACTGAAG	0	0	1
rno-miR-101a-3p	1395130_at	ENSMUSG00000026872	Zeb2	Zeb2	-5.20E-01	NA	6.78	mirnaUID0443	miR-101	mir-101	rno	nve-miR-2038-3p	rno-miR-101a	TACAGTACTGTGATAACTGAA	TACAGTACTGTGATAACTGAAG	0	0	1
rno-miR-101a-3p	1389342_at	ENSMUSG00000028717	Tal1	Tal1	-5.19E-01	NA	7.82	mirnaUID0443	miR-101	mir-101	rno	nve-miR-2038-3p	rno-miR-101a	TACAGTACTGTGATAACTGAA	TACAGTACTGTGATAACTGAAG	0	0	1
rno-miR-101a-3p	1382350_at	ENSMUSG00000002147	Stat6	Stat6	-5.16E-01	NA	4.87	mirnaUID0443	miR-101	mir-101	rno	nve-miR-2038-3p	rno-miR-101a	TACAGTACTGTGATAACTGAA	TACAGTACTGTGATAACTGAAG	0	0	1
rno-miR-101a-3p	1379817_at	ENSMUSG00000049184	Purg	D3ZYS1_RAT	-5.15E-01	NA	6.5	mirnaUID0443	miR-101	mir-101	rno	nve-miR-2038-3p	rno-miR-101a	TACAGTACTGTGATAACTGAA	TACAGTACTGTGATAACTGAAG	0	0	1
rno-miR-101a-3p	1395753_at	ENSMUSG00000029675	Eln	Eln	-5.14E-01	NA	6.83	mirnaUID0443	miR-101	mir-101	rno	nve-miR-2038-3p	rno-miR-101a	TACAGTACTGTGATAACTGAA	TACAGTACTGTGATAACTGAAG	0	0	1
rno-miR-101a-3p	1373313_at	ENSMUSG00000020964	Sel1l	Sel1l	-5.10E-01	NA	9.46	mirnaUID0443	miR-101	mir-101	rno	nve-miR-2038-3p	rno-miR-101a	TACAGTACTGTGATAACTGAA	TACAGTACTGTGATAACTGAAG	0	0	1
rno-miR-101a-3p	1377948_at	ENSMUSG00000026199	Ankzf1	Ankzf1	-5.10E-01	NA	6.57	mirnaUID0443	miR-101	mir-101	rno	nve-miR-2038-3p	rno-miR-101a	TACAGTACTGTGATAACTGAA	TACAGTACTGTGATAACTGAAG	0	0	1
rno-miR-101a-3p	1388359_at	ENSMUSG00000005610	Eif4g2	F1LN59_RAT	-5.07E-01	NA	9.42	mirnaUID0443	miR-101	mir-101	rno	nve-miR-2038-3p	rno-miR-101a	TACAGTACTGTGATAACTGAA	TACAGTACTGTGATAACTGAAG	0	0	1
rno-miR-101a-3p	1379917_at	ENSMUSG00000024480	Ap3s1	Ap3s1	-5.02E-01	NA	5.02	mirnaUID0443	miR-101	mir-101	rno	nve-miR-2038-3p	rno-miR-101a	TACAGTACTGTGATAACTGAA	TACAGTACTGTGATAACTGAAG	0	0	1
rno-miR-101a-3p	1368146_at	ENSMUSG00000024190	Dusp1	Dusp1	-5.00E-01	NA	9.71	mirnaUID0443	miR-101	mir-101	rno	nve-miR-2038-3p	rno-miR-101a	TACAGTACTGTGATAACTGAA	TACAGTACTGTGATAACTGAAG	0	0	1
rno-miR-101a-3p	1377661_at	ENSMUSG00000020170	Frs2	Frs2	-4.99E-01	NA	7.9	mirnaUID0443	miR-101	mir-101	rno	nve-miR-2038-3p	rno-miR-101a	TACAGTACTGTGATAACTGAA	TACAGTACTGTGATAACTGAAG	0	0	1
rno-miR-101a-3p	1394022_at	ENSMUSG00000021379	Id4	Id4	-4.86E-01	NA	7.63	mirnaUID0443	miR-101	mir-101	rno	nve-miR-2038-3p	rno-miR-101a	TACAGTACTGTGATAACTGAA	TACAGTACTGTGATAACTGAAG	0	0	1
rno-miR-101a-3p	1390555_at	ENSMUSG00000037104	Socs5	Socs5	-4.83E-01	NA	6.65	mirnaUID0443	miR-101	mir-101	rno	nve-miR-2038-3p	rno-miR-101a	TACAGTACTGTGATAACTGAA	TACAGTACTGTGATAACTGAAG	0	0	1
rno-miR-101a-3p	1388554_at	ENSMUSG00000051223	Bzw1	Bzw1	-4.82E-01	NA	8.55	mirnaUID0443	miR-101	mir-101	rno	nve-miR-2038-3p	rno-miR-101a	TACAGTACTGTGATAACTGAA	TACAGTACTGTGATAACTGAAG	0	0	1
rno-miR-101a-3p	1375602_at	ENSMUSG00000001768	Rin2	Rin2	-4.77E-01	NA	6.03	mirnaUID0443	miR-101	mir-101	rno	nve-miR-2038-3p	rno-miR-101a	TACAGTACTGTGATAACTGAA	TACAGTACTGTGATAACTGAAG	0	0	1
rno-miR-101a-3p	1381504_at	ENSMUSG00000021388	Aspn	Aspn	-4.76E-01	NA	6.87	mirnaUID0443	miR-101	mir-101	rno	nve-miR-2038-3p	rno-miR-101a	TACAGTACTGTGATAACTGAA	TACAGTACTGTGATAACTGAAG	0	0	1
rno-miR-101a-3p	1373120_at	ENSMUSG00000047030	Spata2	Spata2	-4.73E-01	NA	6.42	mirnaUID0443	miR-101	mir-101	rno	nve-miR-2038-3p	rno-miR-101a	TACAGTACTGTGATAACTGAA	TACAGTACTGTGATAACTGAAG	0	0	1
rno-miR-101a-3p	1392852_at	ENSMUSG00000021136	Smoc1	F1LSF2_RAT	-4.71E-01	NA	3.75	mirnaUID0443	miR-101	mir-101	rno	nve-miR-2038-3p	rno-miR-101a	TACAGTACTGTGATAACTGAA	TACAGTACTGTGATAACTGAAG	0	0	1
rno-miR-101a-3p	1384437_at	ENSMUSG00000031099	Smarca1	Smarca1	-4.67E-01	NA	4.49	mirnaUID0443	miR-101	mir-101	rno	nve-miR-2038-3p	rno-miR-101a	TACAGTACTGTGATAACTGAA	TACAGTACTGTGATAACTGAAG	0	0	1
rno-miR-101a-3p	1392890_at	ENSMUSG00000020745	Pafah1b1	Pafah1b1	-4.65E-01	NA	7.31	mirnaUID0443	miR-101	mir-101	rno	nve-miR-2038-3p	rno-miR-101a	TACAGTACTGTGATAACTGAA	TACAGTACTGTGATAACTGAAG	0	0	1
rno-miR-101a-3p	1388640_at	ENSMUSG00000020265	Sumo3	Sumo3	-4.63E-01	NA	9.47	mirnaUID0443	miR-101	mir-101	rno	nve-miR-2038-3p	rno-miR-101a	TACAGTACTGTGATAACTGAA	TACAGTACTGTGATAACTGAAG	0	0	1
rno-miR-101a-3p	1372483_at	ENSMUSG00000039477	Tnrc18	D3ZTI1_RAT	-4.51E-01	NA	7.2	mirnaUID0443	miR-101	mir-101	rno	nve-miR-2038-3p	rno-miR-101a	TACAGTACTGTGATAACTGAA	TACAGTACTGTGATAACTGAAG	0	0	1
rno-miR-101a-3p	1382743_at	ENSMUSG00000041025	Iffo2	Iffo2	-4.50E-01	NA	6.66	mirnaUID0443	miR-101	mir-101	rno	nve-miR-2038-3p	rno-miR-101a	TACAGTACTGTGATAACTGAA	TACAGTACTGTGATAACTGAAG	0	0	1
rno-miR-101a-3p	1397620_at	ENSMUSG00000031642	Sh3rf1	Sh3rf1	-4.42E-01	NA	5.23	mirnaUID0443	miR-101	mir-101	rno	nve-miR-2038-3p	rno-miR-101a	TACAGTACTGTGATAACTGAA	TACAGTACTGTGATAACTGAAG	0	0	1
rno-miR-101a-3p	1399156_at	ENSMUSG00000033237	Arid2	Arid2	-4.38E-01	NA	7.71	mirnaUID0443	miR-101	mir-101	rno	nve-miR-2038-3p	rno-miR-101a	TACAGTACTGTGATAACTGAA	TACAGTACTGTGATAACTGAAG	0	0	1
rno-miR-101a-3p	1384221_at	ENSMUSG00000039477	Tnrc18	D3ZTI1_RAT	-4.36E-01	NA	4.85	mirnaUID0443	miR-101	mir-101	rno	nve-miR-2038-3p	rno-miR-101a	TACAGTACTGTGATAACTGAA	TACAGTACTGTGATAACTGAAG	0	0	1
rno-miR-101a-3p	1380726_at	ENSMUSG00000021388	Aspn	Aspn	-4.36E-01	NA	8.41	mirnaUID0443	miR-101	mir-101	rno	nve-miR-2038-3p	rno-miR-101a	TACAGTACTGTGATAACTGAA	TACAGTACTGTGATAACTGAAG	0	0	1
rno-miR-101a-3p	1394316_a_at	ENSMUSG00000028152	Tspan5	Tspan5	-4.34E-01	NA	5.48	mirnaUID0443	miR-101	mir-101	rno	nve-miR-2038-3p	rno-miR-101a	TACAGTACTGTGATAACTGAA	TACAGTACTGTGATAACTGAAG	0	0	1
rno-miR-101a-3p	1395527_at	ENSMUSG00000024299	Adamts10	LOC314655	-4.33E-01	NA	5.57	mirnaUID0443	miR-101	mir-101	rno	nve-miR-2038-3p	rno-miR-101a	TACAGTACTGTGATAACTGAA	TACAGTACTGTGATAACTGAAG	0	0	1
rno-miR-101a-3p	1393459_at	ENSMUSG00000000838	Fmr1	FMR1_RAT	-4.33E-01	NA	6.82	mirnaUID0443	miR-101	mir-101	rno	nve-miR-2038-3p	rno-miR-101a	TACAGTACTGTGATAACTGAA	TACAGTACTGTGATAACTGAAG	0	0	1
rno-miR-101a-3p	1372354_at	ENSMUSG00000030203	Dusp16	Dusp16	-4.33E-01	NA	6.32	mirnaUID0443	miR-101	mir-101	rno	nve-miR-2038-3p	rno-miR-101a	TACAGTACTGTGATAACTGAA	TACAGTACTGTGATAACTGAAG	0	0	1
rno-miR-101a-3p	1368459_at	ENSMUSG00000021943	Gdf10	Gdf10	-4.32E-01	NA	3.62	mirnaUID0443	miR-101	mir-101	rno	nve-miR-2038-3p	rno-miR-101a	TACAGTACTGTGATAACTGAA	TACAGTACTGTGATAACTGAAG	0	0	1
rno-miR-101a-3p	1380101_at	ENSMUSG00000020273	Papolg	Papolg	-4.32E-01	NA	6.36	mirnaUID0443	miR-101	mir-101	rno	nve-miR-2038-3p	rno-miR-101a	TACAGTACTGTGATAACTGAA	TACAGTACTGTGATAACTGAAG	0	0	1
rno-miR-101a-3p	1371071_at	ENSMUSG00000029064	Gnb1	Gnb1	-4.30E-01	NA	6.55	mirnaUID0443	miR-101	mir-101	rno	nve-miR-2038-3p	rno-miR-101a	TACAGTACTGTGATAACTGAA	TACAGTACTGTGATAACTGAAG	0	0	1
rno-miR-101a-3p	1389788_at	ENSMUSG00000049670	Morn4	Morn4	-4.28E-01	NA	6.93	mirnaUID0443	miR-101	mir-101	rno	nve-miR-2038-3p	rno-miR-101a	TACAGTACTGTGATAACTGAA	TACAGTACTGTGATAACTGAAG	0	0	1
rno-miR-101a-3p	1375984_at	ENSMUSG00000025255	Zfhx4	Zfhx4	-4.19E-01	NA	3.15	mirnaUID0443	miR-101	mir-101	rno	nve-miR-2038-3p	rno-miR-101a	TACAGTACTGTGATAACTGAA	TACAGTACTGTGATAACTGAAG	0	0	1
rno-miR-101a-3p	1395736_at	ENSMUSG00000042046	Dstyk	Dstyk	-4.17E-01	NA	5.39	mirnaUID0443	miR-101	mir-101	rno	nve-miR-2038-3p	rno-miR-101a	TACAGTACTGTGATAACTGAA	TACAGTACTGTGATAACTGAAG	0	0	1
rno-miR-101a-3p	1370978_at	ENSMUSG00000021687	Scamp1	Scamp1	-4.08E-01	NA	8.08	mirnaUID0443	miR-101	mir-101	rno	nve-miR-2038-3p	rno-miR-101a	TACAGTACTGTGATAACTGAA	TACAGTACTGTGATAACTGAAG	0	0	1
rno-miR-101a-3p	1369633_at	ENSMUSG00000061353	Cxcl12	F1LS07_RAT	-4.00E-01	NA	8.82	mirnaUID0443	miR-101	mir-101	rno	nve-miR-2038-3p	rno-miR-101a	TACAGTACTGTGATAACTGAA	TACAGTACTGTGATAACTGAAG	0	0	1
rno-miR-101a-3p	1385923_at	ENSMUSG00000021379	Id4	Id4	-3.95E-01	NA	4.83	mirnaUID0443	miR-101	mir-101	rno	nve-miR-2038-3p	rno-miR-101a	TACAGTACTGTGATAACTGAA	TACAGTACTGTGATAACTGAAG	0	0	1
rno-miR-101a-3p	1384132_at	ENSMUSG00000032076	Cadm1	Cadm1	-3.95E-01	NA	3.84	mirnaUID0443	miR-101	mir-101	rno	nve-miR-2038-3p	rno-miR-101a	TACAGTACTGTGATAACTGAA	TACAGTACTGTGATAACTGAAG	0	0	1
rno-miR-101a-3p	1369583_at	ENSMUSG00000034271	Jdp2	Jdp2	-3.94E-01	NA	5.44	mirnaUID0443	miR-101	mir-101	rno	nve-miR-2038-3p	rno-miR-101a	TACAGTACTGTGATAACTGAA	TACAGTACTGTGATAACTGAAG	0	0	1
rno-miR-101a-3p	1379586_at	ENSMUSG00000053441	Adamts19	D4A2E7_RAT	-3.91E-01	NA	7.75	mirnaUID0443	miR-101	mir-101	rno	nve-miR-2038-3p	rno-miR-101a	TACAGTACTGTGATAACTGAA	TACAGTACTGTGATAACTGAAG	0	0	1
rno-miR-101a-3p	1372785_at	ENSMUSG00000028053	Ash1l	D3ZKH4_RAT	-3.84E-01	NA	9.04	mirnaUID0443	miR-101	mir-101	rno	nve-miR-2038-3p	rno-miR-101a	TACAGTACTGTGATAACTGAA	TACAGTACTGTGATAACTGAAG	0	0	1
rno-miR-101a-3p	1387849_at	ENSMUSG00000001036	Epn2	EPN2_RAT	-3.83E-01	NA	4.18	mirnaUID0443	miR-101	mir-101	rno	nve-miR-2038-3p	rno-miR-101a	TACAGTACTGTGATAACTGAA	TACAGTACTGTGATAACTGAAG	0	0	1
rno-miR-101a-3p	1384319_at	ENSMUSG00000020694	Tlk2	Tlk2	-3.58E-01	NA	6.56	mirnaUID0443	miR-101	mir-101	rno	nve-miR-2038-3p	rno-miR-101a	TACAGTACTGTGATAACTGAA	TACAGTACTGTGATAACTGAAG	0	0	1
rno-miR-101a-3p	1389998_at	ENSMUSG00000030551	Nr2f2	Nr2f2	-3.57E-01	NA	6.08	mirnaUID0443	miR-101	mir-101	rno	nve-miR-2038-3p	rno-miR-101a	TACAGTACTGTGATAACTGAA	TACAGTACTGTGATAACTGAAG	0	0	1
rno-miR-101a-3p	1390940_at	ENSMUSG00000026872	Zeb2	Zeb2	-3.55E-01	NA	4.62	mirnaUID0443	miR-101	mir-101	rno	nve-miR-2038-3p	rno-miR-101a	TACAGTACTGTGATAACTGAA	TACAGTACTGTGATAACTGAAG	0	0	1
rno-miR-101a-3p	1377597_at	ENSMUSG00000033237	Arid2	Arid2	-3.55E-01	NA	7.42	mirnaUID0443	miR-101	mir-101	rno	nve-miR-2038-3p	rno-miR-101a	TACAGTACTGTGATAACTGAA	TACAGTACTGTGATAACTGAAG	0	0	1
rno-miR-101a-3p	1368403_at	ENSMUSG00000031666	Rbl2	Rbl2	-3.53E-01	NA	8.42	mirnaUID0443	miR-101	mir-101	rno	nve-miR-2038-3p	rno-miR-101a	TACAGTACTGTGATAACTGAA	TACAGTACTGTGATAACTGAAG	0	0	1
rno-miR-101a-3p	1392157_at	ENSMUSG00000026640	Plxna2	Plxna2	-3.50E-01	NA	6.58	mirnaUID0443	miR-101	mir-101	rno	nve-miR-2038-3p	rno-miR-101a	TACAGTACTGTGATAACTGAA	TACAGTACTGTGATAACTGAAG	0	0	1
rno-miR-101a-3p	1388618_at	ENSMUSG00000021806	Nid2	Nid2	-3.45E-01	NA	7.65	mirnaUID0443	miR-101	mir-101	rno	nve-miR-2038-3p	rno-miR-101a	TACAGTACTGTGATAACTGAA	TACAGTACTGTGATAACTGAAG	0	0	1
rno-miR-101a-3p	1368147_at	ENSMUSG00000024190	Dusp1	Dusp1	-3.41E-01	NA	5.14	mirnaUID0443	miR-101	mir-101	rno	nve-miR-2038-3p	rno-miR-101a	TACAGTACTGTGATAACTGAA	TACAGTACTGTGATAACTGAAG	0	0	1
rno-miR-101a-3p	1375183_at	ENSMUSG00000021379	Id4	Id4	-3.37E-01	NA	6.04	mirnaUID0443	miR-101	mir-101	rno	nve-miR-2038-3p	rno-miR-101a	TACAGTACTGTGATAACTGAA	TACAGTACTGTGATAACTGAAG	0	0	1
rno-miR-101a-3p	1381291_at	ENSMUSG00000028053	Ash1l	D3ZKH4_RAT	-3.36E-01	NA	4.59	mirnaUID0443	miR-101	mir-101	rno	nve-miR-2038-3p	rno-miR-101a	TACAGTACTGTGATAACTGAA	TACAGTACTGTGATAACTGAAG	0	0	1
rno-miR-101a-3p	1370063_at	ENSMUSG00000030551	Nr2f2	Nr2f2	-3.34E-01	NA	7.32	mirnaUID0443	miR-101	mir-101	rno	nve-miR-2038-3p	rno-miR-101a	TACAGTACTGTGATAACTGAA	TACAGTACTGTGATAACTGAAG	0	0	1
rno-miR-101a-3p	1379188_at	ENSMUSG00000033237	Arid2	Arid2	-3.32E-01	NA	6.93	mirnaUID0443	miR-101	mir-101	rno	nve-miR-2038-3p	rno-miR-101a	TACAGTACTGTGATAACTGAA	TACAGTACTGTGATAACTGAAG	0	0	1
rno-miR-101a-3p	1399016_at	ENSMUSG00000038909	Myst2	Myst2	-3.27E-01	NA	7.19	mirnaUID0443	miR-101	mir-101	rno	nve-miR-2038-3p	rno-miR-101a	TACAGTACTGTGATAACTGAA	TACAGTACTGTGATAACTGAAG	0	0	1
rno-miR-101a-3p	1398611_at	ENSMUSG00000031095	Cul4b	Cul4b	-3.27E-01	NA	4.51	mirnaUID0443	miR-101	mir-101	rno	nve-miR-2038-3p	rno-miR-101a	TACAGTACTGTGATAACTGAA	TACAGTACTGTGATAACTGAAG	0	0	1
rno-miR-101a-3p	1395100_at	ENSMUSG00000042323	Pbrm1	Pbrm1	-3.22E-01	NA	5.26	mirnaUID0443	miR-101	mir-101	rno	nve-miR-2038-3p	rno-miR-101a	TACAGTACTGTGATAACTGAA	TACAGTACTGTGATAACTGAAG	0	0	1
rno-miR-101a-3p	1392276_at	ENSMUSG00000070733	Fryl	RGD1311309	-3.20E-01	NA	3.74	mirnaUID0443	miR-101	mir-101	rno	nve-miR-2038-3p	rno-miR-101a	TACAGTACTGTGATAACTGAA	TACAGTACTGTGATAACTGAAG	0	0	1
rno-miR-101a-3p	1381003_at	ENSMUSG00000025997	Ikzf2	Ikzf2	-3.19E-01	NA	4.93	mirnaUID0443	miR-101	mir-101	rno	nve-miR-2038-3p	rno-miR-101a	TACAGTACTGTGATAACTGAA	TACAGTACTGTGATAACTGAAG	0	0	1
rno-miR-101a-3p	1375120_at	ENSMUSG00000021379	Id4	Id4	-3.18E-01	NA	5.6	mirnaUID0443	miR-101	mir-101	rno	nve-miR-2038-3p	rno-miR-101a	TACAGTACTGTGATAACTGAA	TACAGTACTGTGATAACTGAAG	0	0	1
rno-miR-101a-3p	1392231_at	ENSMUSG00000018209	Stk4	Stk4	-3.14E-01	NA	5.3	mirnaUID0443	miR-101	mir-101	rno	nve-miR-2038-3p	rno-miR-101a	TACAGTACTGTGATAACTGAA	TACAGTACTGTGATAACTGAAG	0	0	1
rno-miR-101a-3p	1385754_s_at	ENSMUSG00000049939	Lrrc4	Lrrc4	-3.12E-01	NA	3.83	mirnaUID0443	miR-101	mir-101	rno	nve-miR-2038-3p	rno-miR-101a	TACAGTACTGTGATAACTGAA	TACAGTACTGTGATAACTGAAG	0	0	1
rno-miR-101a-3p	1370992_a_at	ENSMUSG00000028001	Fga	FIBA_RAT	-3.01E-01	NA	4	mirnaUID0443	miR-101	mir-101	rno	nve-miR-2038-3p	rno-miR-101a	TACAGTACTGTGATAACTGAA	TACAGTACTGTGATAACTGAAG	0	0	1
rno-miR-101a-3p	1376982_at	ENSMUSG00000047888	Tnrc6b	Tnrc6b	-2.91E-01	NA	8.09	mirnaUID0443	miR-101	mir-101	rno	nve-miR-2038-3p	rno-miR-101a	TACAGTACTGTGATAACTGAA	TACAGTACTGTGATAACTGAAG	0	0	1
rno-miR-101a-3p	1388685_at	ENSMUSG00000003166	Dgcr2	Dgcr2	-2.84E-01	NA	8.59	mirnaUID0443	miR-101	mir-101	rno	nve-miR-2038-3p	rno-miR-101a	TACAGTACTGTGATAACTGAA	TACAGTACTGTGATAACTGAAG	0	0	1
rno-miR-101a-3p	1371052_at	ENSMUSG00000048616	Nog	Nog	-2.79E-01	NA	3.31	mirnaUID0443	miR-101	mir-101	rno	nve-miR-2038-3p	rno-miR-101a	TACAGTACTGTGATAACTGAA	TACAGTACTGTGATAACTGAAG	0	0	1
rno-miR-101a-3p	1394490_at	ENSMUSG00000015243	Abca1	F1LNL3_RAT	-2.78E-01	NA	3.62	mirnaUID0443	miR-101	mir-101	rno	nve-miR-2038-3p	rno-miR-101a	TACAGTACTGTGATAACTGAA	TACAGTACTGTGATAACTGAAG	0	0	1
rno-miR-101a-3p	1393177_at	ENSMUSG00000068015	Lrch1	Lrch1	-2.75E-01	NA	5.44	mirnaUID0443	miR-101	mir-101	rno	nve-miR-2038-3p	rno-miR-101a	TACAGTACTGTGATAACTGAA	TACAGTACTGTGATAACTGAAG	0	0	1
rno-miR-101a-3p	1369104_at	ENSMUSG00000050697	Prkaa1	Prkaa1	-2.74E-01	NA	3.18	mirnaUID0443	miR-101	mir-101	rno	nve-miR-2038-3p	rno-miR-101a	TACAGTACTGTGATAACTGAA	TACAGTACTGTGATAACTGAAG	0	0	1
rno-miR-101a-3p	1388965_at	ENSMUSG00000021051	Ppp2r5e	Ppp2r5e	-2.72E-01	NA	9.12	mirnaUID0443	miR-101	mir-101	rno	nve-miR-2038-3p	rno-miR-101a	TACAGTACTGTGATAACTGAA	TACAGTACTGTGATAACTGAAG	0	0	1
rno-miR-101a-3p	1394597_at	ENSMUSG00000037697	Ddhd1	Ddhd1	-2.67E-01	NA	7.84	mirnaUID0443	miR-101	mir-101	rno	nve-miR-2038-3p	rno-miR-101a	TACAGTACTGTGATAACTGAA	TACAGTACTGTGATAACTGAAG	0	0	1
rno-miR-101a-3p	1382847_at	ENSMUSG00000028053	Ash1l	D3ZKH4_RAT	-2.65E-01	NA	7.47	mirnaUID0443	miR-101	mir-101	rno	nve-miR-2038-3p	rno-miR-101a	TACAGTACTGTGATAACTGAA	TACAGTACTGTGATAACTGAAG	0	0	1
rno-miR-101a-3p	1388737_at	ENSMUSG00000042323	Pbrm1	Pbrm1	-2.64E-01	NA	8.58	mirnaUID0443	miR-101	mir-101	rno	nve-miR-2038-3p	rno-miR-101a	TACAGTACTGTGATAACTGAA	TACAGTACTGTGATAACTGAAG	0	0	1
rno-miR-101a-3p	1394921_at	ENSMUSG00000050697	Prkaa1	Prkaa1	-2.63E-01	NA	4.06	mirnaUID0443	miR-101	mir-101	rno	nve-miR-2038-3p	rno-miR-101a	TACAGTACTGTGATAACTGAA	TACAGTACTGTGATAACTGAAG	0	0	1
rno-miR-101a-3p	1393795_at	ENSMUSG00000026872	Zeb2	Zeb2	-2.62E-01	NA	7.23	mirnaUID0443	miR-101	mir-101	rno	nve-miR-2038-3p	rno-miR-101a	TACAGTACTGTGATAACTGAA	TACAGTACTGTGATAACTGAAG	0	0	1
rno-miR-101a-3p	1389850_at	ENSMUSG00000007880	Arid1a	Arid1a	-2.46E-01	NA	5.45	mirnaUID0443	miR-101	mir-101	rno	nve-miR-2038-3p	rno-miR-101a	TACAGTACTGTGATAACTGAA	TACAGTACTGTGATAACTGAAG	0	0	1
rno-miR-101a-3p	1380497_at	ENSMUSG00000028053	Ash1l	D3ZKH4_RAT	-2.37E-01	NA	4.53	mirnaUID0443	miR-101	mir-101	rno	nve-miR-2038-3p	rno-miR-101a	TACAGTACTGTGATAACTGAA	TACAGTACTGTGATAACTGAAG	0	0	1
rno-miR-101a-3p	1375456_at	ENSMUSG00000047368	Fam108b	Fam108b1	-2.35E-01	NA	3.28	mirnaUID0443	miR-101	mir-101	rno	nve-miR-2038-3p	rno-miR-101a	TACAGTACTGTGATAACTGAA	TACAGTACTGTGATAACTGAAG	0	0	1
rno-miR-101a-3p	1382862_at	ENSMUSG00000028053	Ash1l	D3ZKH4_RAT	-2.23E-01	NA	8.05	mirnaUID0443	miR-101	mir-101	rno	nve-miR-2038-3p	rno-miR-101a	TACAGTACTGTGATAACTGAA	TACAGTACTGTGATAACTGAAG	0	0	1
rno-miR-101a-3p	1387666_at	ENSMUSG00000048216	Gpr85	Gpr85	-2.17E-01	NA	4.37	mirnaUID0443	miR-101	mir-101	rno	nve-miR-2038-3p	rno-miR-101a	TACAGTACTGTGATAACTGAA	TACAGTACTGTGATAACTGAAG	0	0	1
rno-miR-101a-3p	1399017_at	ENSMUSG00000009470	Tnpo1	Tnpo1	-2.15E-01	NA	9.43	mirnaUID0443	miR-101	mir-101	rno	nve-miR-2038-3p	rno-miR-101a	TACAGTACTGTGATAACTGAA	TACAGTACTGTGATAACTGAAG	0	0	1
rno-miR-101a-3p	1370337_at	ENSMUSG00000005698	Ctcf	Ctcf	-2.10E-01	NA	8.33	mirnaUID0443	miR-101	mir-101	rno	nve-miR-2038-3p	rno-miR-101a	TACAGTACTGTGATAACTGAA	TACAGTACTGTGATAACTGAAG	0	0	1
rno-miR-101a-3p	1395781_at	ENSMUSG00000028654	Mycl1	Mycl1	-2.08E-01	NA	4.72	mirnaUID0443	miR-101	mir-101	rno	nve-miR-2038-3p	rno-miR-101a	TACAGTACTGTGATAACTGAA	TACAGTACTGTGATAACTGAAG	0	0	1
rno-miR-101a-3p	1392223_at	ENSMUSG00000001036	Epn2	EPN2_RAT	-2.07E-01	NA	7.14	mirnaUID0443	miR-101	mir-101	rno	nve-miR-2038-3p	rno-miR-101a	TACAGTACTGTGATAACTGAA	TACAGTACTGTGATAACTGAAG	0	0	1
rno-miR-101a-3p	1374538_at	ENSMUSG00000028700	Pomgnt1	Pomgnt1	-2.06E-01	NA	7.54	mirnaUID0443	miR-101	mir-101	rno	nve-miR-2038-3p	rno-miR-101a	TACAGTACTGTGATAACTGAA	TACAGTACTGTGATAACTGAAG	0	0	1
rno-miR-101a-3p	1387983_at	ENSMUSG00000021779	Thrb	Thrb	-2.06E-01	NA	3.92	mirnaUID0443	miR-101	mir-101	rno	nve-miR-2038-3p	rno-miR-101a	TACAGTACTGTGATAACTGAA	TACAGTACTGTGATAACTGAAG	0	0	1
rno-miR-101a-3p	1382478_at	ENSMUSG00000062098	Btbd3	Btbd3	-2.05E-01	NA	3.99	mirnaUID0443	miR-101	mir-101	rno	nve-miR-2038-3p	rno-miR-101a	TACAGTACTGTGATAACTGAA	TACAGTACTGTGATAACTGAAG	0	0	1
rno-miR-101a-3p	1386435_at	ENSMUSG00000005718	Tfap4	Tcfap4	-1.98E-01	NA	5.99	mirnaUID0443	miR-101	mir-101	rno	nve-miR-2038-3p	rno-miR-101a	TACAGTACTGTGATAACTGAA	TACAGTACTGTGATAACTGAAG	0	0	1
rno-miR-101a-3p	1390895_at	ENSMUSG00000050029	Rap2c	LOC302495	-1.95E-01	NA	3.54	mirnaUID0443	miR-101	mir-101	rno	nve-miR-2038-3p	rno-miR-101a	TACAGTACTGTGATAACTGAA	TACAGTACTGTGATAACTGAAG	0	0	1
rno-miR-101a-3p	1389393_at	ENSMUSG00000038459	Fam108c	Fam108c1	-1.86E-01	NA	8.62	mirnaUID0443	miR-101	mir-101	rno	nve-miR-2038-3p	rno-miR-101a	TACAGTACTGTGATAACTGAA	TACAGTACTGTGATAACTGAAG	0	0	1
rno-miR-101a-3p	1397203_at	ENSMUSG00000021413	Prpf4b	Prpf4b	-1.85E-01	NA	8.95	mirnaUID0443	miR-101	mir-101	rno	nve-miR-2038-3p	rno-miR-101a	TACAGTACTGTGATAACTGAA	TACAGTACTGTGATAACTGAAG	0	0	1
rno-miR-101a-3p	1370965_at	ENSMUSG00000024238	Zeb1	Zeb1	-1.83E-01	NA	8.9	mirnaUID0443	miR-101	mir-101	rno	nve-miR-2038-3p	rno-miR-101a	TACAGTACTGTGATAACTGAA	TACAGTACTGTGATAACTGAAG	0	0	1
rno-miR-101a-3p	1387641_at	ENSMUSG00000017831	Rab5a	Rab5a	-1.81E-01	NA	6.41	mirnaUID0443	miR-101	mir-101	rno	nve-miR-2038-3p	rno-miR-101a	TACAGTACTGTGATAACTGAA	TACAGTACTGTGATAACTGAAG	0	0	1
rno-miR-101a-3p	1371258_at	ENSMUSG00000028001	Fga	FIBA_RAT	-1.78E-01	NA	3.54	mirnaUID0443	miR-101	mir-101	rno	nve-miR-2038-3p	rno-miR-101a	TACAGTACTGTGATAACTGAA	TACAGTACTGTGATAACTGAAG	0	0	1
rno-miR-101a-3p	1379645_at	ENSMUSG00000042323	Pbrm1	Pbrm1	-1.71E-01	NA	7.97	mirnaUID0443	miR-101	mir-101	rno	nve-miR-2038-3p	rno-miR-101a	TACAGTACTGTGATAACTGAA	TACAGTACTGTGATAACTGAAG	0	0	1
rno-miR-101a-3p	1373548_at	ENSMUSG00000049354	Dcaf7	B2RZ68_RAT	-1.66E-01	NA	8.55	mirnaUID0443	miR-101	mir-101	rno	nve-miR-2038-3p	rno-miR-101a	TACAGTACTGTGATAACTGAA	TACAGTACTGTGATAACTGAAG	0	0	1
rno-miR-101a-3p	1377853_at	ENSMUSG00000021217	Tshz3	Tshz3	-1.63E-01	NA	5.34	mirnaUID0443	miR-101	mir-101	rno	nve-miR-2038-3p	rno-miR-101a	TACAGTACTGTGATAACTGAA	TACAGTACTGTGATAACTGAAG	0	0	1
rno-miR-101a-3p	1388800_at	ENSMUSG00000017831	Rab5a	Rab5a	-1.52E-01	NA	9.16	mirnaUID0443	miR-101	mir-101	rno	nve-miR-2038-3p	rno-miR-101a	TACAGTACTGTGATAACTGAA	TACAGTACTGTGATAACTGAAG	0	0	1
rno-miR-101a-3p	1394591_at	ENSMUSG00000017421	Zfp207	Zfp207	-1.49E-01	NA	8.16	mirnaUID0443	miR-101	mir-101	rno	nve-miR-2038-3p	rno-miR-101a	TACAGTACTGTGATAACTGAA	TACAGTACTGTGATAACTGAAG	0	0	1
rno-miR-101a-3p	1380550_at	ENSMUSG00000007880	Arid1a	Arid1a	-1.47E-01	NA	4.28	mirnaUID0443	miR-101	mir-101	rno	nve-miR-2038-3p	rno-miR-101a	TACAGTACTGTGATAACTGAA	TACAGTACTGTGATAACTGAAG	0	0	1
rno-miR-101a-3p	1373943_at	ENSMUSG00000018209	Stk4	Stk4	-1.44E-01	NA	6.94	mirnaUID0443	miR-101	mir-101	rno	nve-miR-2038-3p	rno-miR-101a	TACAGTACTGTGATAACTGAA	TACAGTACTGTGATAACTGAAG	0	0	1
rno-miR-101a-3p	1376010_at	ENSMUSG00000021413	Prpf4b	Prpf4b	-1.31E-01	NA	8.02	mirnaUID0443	miR-101	mir-101	rno	nve-miR-2038-3p	rno-miR-101a	TACAGTACTGTGATAACTGAA	TACAGTACTGTGATAACTGAAG	0	0	1
rno-miR-101a-3p	1375524_at	ENSMUSG00000007880	Arid1a	Arid1a	-1.26E-01	NA	9.4	mirnaUID0443	miR-101	mir-101	rno	nve-miR-2038-3p	rno-miR-101a	TACAGTACTGTGATAACTGAA	TACAGTACTGTGATAACTGAAG	0	0	1
rno-miR-101a-3p	1391820_at	ENSMUSG00000053580	Tanc2	Tanc2	-1.09E-01	NA	4.85	mirnaUID0443	miR-101	mir-101	rno	nve-miR-2038-3p	rno-miR-101a	TACAGTACTGTGATAACTGAA	TACAGTACTGTGATAACTGAAG	0	0	1
rno-miR-101a-3p	1380725_at	ENSMUSG00000028152	Tspan5	Tspan5	-1.08E-01	NA	3.99	mirnaUID0443	miR-101	mir-101	rno	nve-miR-2038-3p	rno-miR-101a	TACAGTACTGTGATAACTGAA	TACAGTACTGTGATAACTGAAG	0	0	1
rno-miR-101a-3p	1370512_at	ENSMUSG00000047888	Tnrc6b	Tnrc6b	-1.03E-01	NA	7.29	mirnaUID0443	miR-101	mir-101	rno	nve-miR-2038-3p	rno-miR-101a	TACAGTACTGTGATAACTGAA	TACAGTACTGTGATAACTGAAG	0	0	1
rno-miR-101a-3p	1376615_at	ENSMUSG00000002249	Tead3	Tead3	-8.90E-02	NA	7.02	mirnaUID0443	miR-101	mir-101	rno	nve-miR-2038-3p	rno-miR-101a	TACAGTACTGTGATAACTGAA	TACAGTACTGTGATAACTGAAG	0	0	1
rno-miR-101a-3p	1386876_at	ENSMUSG00000022994	Adcy6	Adcy6	-8.13E-02	NA	4.11	mirnaUID0443	miR-101	mir-101	rno	nve-miR-2038-3p	rno-miR-101a	TACAGTACTGTGATAACTGAA	TACAGTACTGTGATAACTGAAG	0	0	1
rno-miR-101a-3p	1397132_at	ENSMUSG00000017421	Zfp207	Zfp207	-7.99E-02	NA	3.42	mirnaUID0443	miR-101	mir-101	rno	nve-miR-2038-3p	rno-miR-101a	TACAGTACTGTGATAACTGAA	TACAGTACTGTGATAACTGAAG	0	0	1
rno-miR-101a-3p	1395697_at	ENSMUSG00000029687	Ezh2	Ezh2	-7.04E-02	NA	4.34	mirnaUID0443	miR-101	mir-101	rno	nve-miR-2038-3p	rno-miR-101a	TACAGTACTGTGATAACTGAA	TACAGTACTGTGATAACTGAAG	0	0	1
rno-miR-101a-3p	1376578_at	ENSMUSG00000036893	Ehmt1	Ehmt1	-5.47E-02	NA	7.89	mirnaUID0443	miR-101	mir-101	rno	nve-miR-2038-3p	rno-miR-101a	TACAGTACTGTGATAACTGAA	TACAGTACTGTGATAACTGAAG	0	0	1
rno-miR-101a-3p	1397336_at	ENSMUSG00000020273	Papolg	Papolg	-4.66E-02	NA	4.45	mirnaUID0443	miR-101	mir-101	rno	nve-miR-2038-3p	rno-miR-101a	TACAGTACTGTGATAACTGAA	TACAGTACTGTGATAACTGAAG	0	0	1
rno-miR-101a-3p	1395826_at	ENSMUSG00000021051	Ppp2r5e	Ppp2r5e	-3.67E-02	NA	7.32	mirnaUID0443	miR-101	mir-101	rno	nve-miR-2038-3p	rno-miR-101a	TACAGTACTGTGATAACTGAA	TACAGTACTGTGATAACTGAAG	0	0	1
rno-miR-101a-3p	1367456_at	ENSMUSG00000078578	Ube2d3	Ube2d3	-2.06E-02	NA	10.8	mirnaUID0443	miR-101	mir-101	rno	nve-miR-2038-3p	rno-miR-101a	TACAGTACTGTGATAACTGAA	TACAGTACTGTGATAACTGAAG	0	0	1
rno-miR-101a-3p	1388819_at	ENSMUSG00000021687	Scamp1	Scamp1	-1.53E-02	NA	9.29	mirnaUID0443	miR-101	mir-101	rno	nve-miR-2038-3p	rno-miR-101a	TACAGTACTGTGATAACTGAA	TACAGTACTGTGATAACTGAAG	0	0	1
rno-miR-101a-3p	1396096_at	ENSMUSG00000026110	Mgat4a	Mgat4a	-6.67E-03	NA	3.73	mirnaUID0443	miR-101	mir-101	rno	nve-miR-2038-3p	rno-miR-101a	TACAGTACTGTGATAACTGAA	TACAGTACTGTGATAACTGAAG	0	0	1
rno-miR-101a-3p	1394720_at	ENSMUSG00000028717	Tal1	Tal1	7.76E-03	NA	4.79	mirnaUID0443	miR-101	mir-101	rno	nve-miR-2038-3p	rno-miR-101a	TACAGTACTGTGATAACTGAA	TACAGTACTGTGATAACTGAAG	0	0	1
rno-miR-101a-3p	1384039_at	ENSMUSG00000041570	Camsap2	Camsap1l1	1.18E-02	NA	7.72	mirnaUID0443	miR-101	mir-101	rno	nve-miR-2038-3p	rno-miR-101a	TACAGTACTGTGATAACTGAA	TACAGTACTGTGATAACTGAAG	0	0	1
rno-miR-101a-3p	1389728_at	ENSMUSG00000027210	Meis2	Meis2	1.25E-02	NA	8.3	mirnaUID0443	miR-101	mir-101	rno	nve-miR-2038-3p	rno-miR-101a	TACAGTACTGTGATAACTGAA	TACAGTACTGTGATAACTGAAG	0	0	1
rno-miR-101a-3p	1368698_at	ENSMUSG00000030302	Atp2b2	Atp2b2	1.57E-02	NA	5.19	mirnaUID0443	miR-101	mir-101	rno	nve-miR-2038-3p	rno-miR-101a	TACAGTACTGTGATAACTGAA	TACAGTACTGTGATAACTGAAG	0	0	1
rno-miR-101a-3p	1370267_at	ENSMUSG00000022812	Gsk3b	Gsk3b	1.88E-02	NA	7.57	mirnaUID0443	miR-101	mir-101	rno	nve-miR-2038-3p	rno-miR-101a	TACAGTACTGTGATAACTGAA	TACAGTACTGTGATAACTGAAG	0	0	1
rno-miR-101a-3p	1384365_at	ENSMUSG00000059288	Cdyl	Cdyl	1.92E-02	NA	4.57	mirnaUID0443	miR-101	mir-101	rno	nve-miR-2038-3p	rno-miR-101a	TACAGTACTGTGATAACTGAA	TACAGTACTGTGATAACTGAAG	0	0	1
rno-miR-101a-3p	1376016_at	ENSMUSG00000025858	Get4	Cee	2.19E-02	NA	9.22	mirnaUID0443	miR-101	mir-101	rno	nve-miR-2038-3p	rno-miR-101a	TACAGTACTGTGATAACTGAA	TACAGTACTGTGATAACTGAAG	0	0	1
rno-miR-101a-3p	1373301_at	ENSMUSG00000021285	Ppp1r13b	Ppp1r13b	2.45E-02	NA	6.93	mirnaUID0443	miR-101	mir-101	rno	nve-miR-2038-3p	rno-miR-101a	TACAGTACTGTGATAACTGAA	TACAGTACTGTGATAACTGAAG	0	0	1
rno-miR-101a-3p	1395306_at	ENSMUSG00000042323	Pbrm1	Pbrm1	3.13E-02	NA	7.43	mirnaUID0443	miR-101	mir-101	rno	nve-miR-2038-3p	rno-miR-101a	TACAGTACTGTGATAACTGAA	TACAGTACTGTGATAACTGAAG	0	0	1
rno-miR-101a-3p	1386535_at	ENSMUSG00000000787	Ddx3x	D4ADE8_RAT	3.56E-02	NA	6.06	mirnaUID0443	miR-101	mir-101	rno	nve-miR-2038-3p	rno-miR-101a	TACAGTACTGTGATAACTGAA	TACAGTACTGTGATAACTGAAG	0	0	1
rno-miR-101a-3p	1378530_at	ENSMUSG00000021051	Ppp2r5e	Ppp2r5e	3.57E-02	NA	5.8	mirnaUID0443	miR-101	mir-101	rno	nve-miR-2038-3p	rno-miR-101a	TACAGTACTGTGATAACTGAA	TACAGTACTGTGATAACTGAAG	0	0	1
rno-miR-101a-3p	1386547_at	ENSMUSG00000053580	Tanc2	Tanc2	4.29E-02	NA	3.47	mirnaUID0443	miR-101	mir-101	rno	nve-miR-2038-3p	rno-miR-101a	TACAGTACTGTGATAACTGAA	TACAGTACTGTGATAACTGAAG	0	0	1
rno-miR-101a-3p	1370944_at	ENSMUSG00000039462	Col10a1	D3ZGL7_RAT	4.59E-02	NA	4	mirnaUID0443	miR-101	mir-101	rno	nve-miR-2038-3p	rno-miR-101a	TACAGTACTGTGATAACTGAA	TACAGTACTGTGATAACTGAAG	0	0	1
rno-miR-101a-3p	1394873_at	ENSMUSG00000031918	Mtmr2	Mtmr2	4.97E-02	NA	2.99	mirnaUID0443	miR-101	mir-101	rno	nve-miR-2038-3p	rno-miR-101a	TACAGTACTGTGATAACTGAA	TACAGTACTGTGATAACTGAAG	0	0	1
rno-miR-101a-3p	1375306_at	ENSMUSG00000029096	Htra3	Htra3	5.68E-02	NA	6.14	mirnaUID0443	miR-101	mir-101	rno	nve-miR-2038-3p	rno-miR-101a	TACAGTACTGTGATAACTGAA	TACAGTACTGTGATAACTGAAG	0	0	1
rno-miR-101a-3p	1373617_at	ENSMUSG00000022505	Emp2	Emp2	6.59E-02	NA	7.59	mirnaUID0443	miR-101	mir-101	rno	nve-miR-2038-3p	rno-miR-101a	TACAGTACTGTGATAACTGAA	TACAGTACTGTGATAACTGAAG	0	0	1
rno-miR-101a-3p	1390274_at	ENSMUSG00000026640	Plxna2	Plxna2	7.09E-02	NA	6.99	mirnaUID0443	miR-101	mir-101	rno	nve-miR-2038-3p	rno-miR-101a	TACAGTACTGTGATAACTGAA	TACAGTACTGTGATAACTGAAG	0	0	1
rno-miR-101a-3p	1387285_at	ENSMUSG00000030302	Atp2b2	Atp2b2	8.08E-02	NA	3.13	mirnaUID0443	miR-101	mir-101	rno	nve-miR-2038-3p	rno-miR-101a	TACAGTACTGTGATAACTGAA	TACAGTACTGTGATAACTGAAG	0	0	1
rno-miR-101a-3p	1379554_at	ENSMUSG00000021051	Ppp2r5e	Ppp2r5e	8.47E-02	NA	4.58	mirnaUID0443	miR-101	mir-101	rno	nve-miR-2038-3p	rno-miR-101a	TACAGTACTGTGATAACTGAA	TACAGTACTGTGATAACTGAAG	0	0	1
rno-miR-101a-3p	1369709_at	ENSMUSG00000046876	Atxn1	Atxn1	9.23E-02	NA	3.47	mirnaUID0443	miR-101	mir-101	rno	nve-miR-2038-3p	rno-miR-101a	TACAGTACTGTGATAACTGAA	TACAGTACTGTGATAACTGAAG	0	0	1
rno-miR-101a-3p	1381954_at	ENSMUSG00000029096	Htra3	Htra3	9.88E-02	NA	3.91	mirnaUID0443	miR-101	mir-101	rno	nve-miR-2038-3p	rno-miR-101a	TACAGTACTGTGATAACTGAA	TACAGTACTGTGATAACTGAAG	0	0	1
rno-miR-101a-3p	1370523_a_at	ENSMUSG00000078578	Ube2d3	Ube2d3	9.90E-02	NA	8.27	mirnaUID0443	miR-101	mir-101	rno	nve-miR-2038-3p	rno-miR-101a	TACAGTACTGTGATAACTGAA	TACAGTACTGTGATAACTGAAG	0	0	1
rno-miR-101a-3p	1371726_at	ENSMUSG00000038533	Cbfa2t2	Cbfa2t2	1.00E-01	NA	7.39	mirnaUID0443	miR-101	mir-101	rno	nve-miR-2038-3p	rno-miR-101a	TACAGTACTGTGATAACTGAA	TACAGTACTGTGATAACTGAAG	0	0	1
rno-miR-101a-3p	1375582_at	ENSMUSG00000025255	Zfhx4	Zfhx4	1.01E-01	NA	3.94	mirnaUID0443	miR-101	mir-101	rno	nve-miR-2038-3p	rno-miR-101a	TACAGTACTGTGATAACTGAA	TACAGTACTGTGATAACTGAAG	0	0	1
rno-miR-101a-3p	1393868_at	ENSMUSG00000049100	Pcdh10	D3ZZG0_RAT	1.04E-01	NA	2.82	mirnaUID0443	miR-101	mir-101	rno	nve-miR-2038-3p	rno-miR-101a	TACAGTACTGTGATAACTGAA	TACAGTACTGTGATAACTGAAG	0	0	1
rno-miR-101a-3p	1369378_at	ENSMUSG00000027340	Slc23a2	Slc23a2	1.07E-01	NA	4.45	mirnaUID0443	miR-101	mir-101	rno	nve-miR-2038-3p	rno-miR-101a	TACAGTACTGTGATAACTGAA	TACAGTACTGTGATAACTGAAG	0	0	1
rno-miR-101a-3p	1384371_at	ENSMUSG00000002249	Tead3	Tead3	1.07E-01	NA	4.89	mirnaUID0443	miR-101	mir-101	rno	nve-miR-2038-3p	rno-miR-101a	TACAGTACTGTGATAACTGAA	TACAGTACTGTGATAACTGAAG	0	0	1
rno-miR-101a-3p	1367952_at	ENSMUSG00000027070	Lrp2	Lrp2	1.07E-01	NA	4.62	mirnaUID0443	miR-101	mir-101	rno	nve-miR-2038-3p	rno-miR-101a	TACAGTACTGTGATAACTGAA	TACAGTACTGTGATAACTGAAG	0	0	1
rno-miR-101a-3p	1398274_at	ENSMUSG00000047030	Spata2	Spata2	1.10E-01	NA	5.13	mirnaUID0443	miR-101	mir-101	rno	nve-miR-2038-3p	rno-miR-101a	TACAGTACTGTGATAACTGAA	TACAGTACTGTGATAACTGAAG	0	0	1
rno-miR-101a-3p	1377752_at	ENSMUSG00000022505	Emp2	Emp2	1.14E-01	NA	4.81	mirnaUID0443	miR-101	mir-101	rno	nve-miR-2038-3p	rno-miR-101a	TACAGTACTGTGATAACTGAA	TACAGTACTGTGATAACTGAAG	0	0	1
rno-miR-101a-3p	1385214_at	ENSMUSG00000000787	Ddx3x	D4ADE8_RAT	1.26E-01	NA	6.24	mirnaUID0443	miR-101	mir-101	rno	nve-miR-2038-3p	rno-miR-101a	TACAGTACTGTGATAACTGAA	TACAGTACTGTGATAACTGAAG	0	0	1
rno-miR-101a-3p	1384816_at	ENSMUSG00000022865	Cxadr	Cxadr	1.37E-01	NA	3.8	mirnaUID0443	miR-101	mir-101	rno	nve-miR-2038-3p	rno-miR-101a	TACAGTACTGTGATAACTGAA	TACAGTACTGTGATAACTGAAG	0	0	1
rno-miR-101a-3p	1384908_at	ENSMUSG00000090100	Ttbk2	Ttbk2	1.38E-01	NA	4.59	mirnaUID0443	miR-101	mir-101	rno	nve-miR-2038-3p	rno-miR-101a	TACAGTACTGTGATAACTGAA	TACAGTACTGTGATAACTGAAG	0	0	1
rno-miR-101a-3p	1388994_at	ENSMUSG00000022297	Fzd6	Fzd6	1.39E-01	NA	7.22	mirnaUID0443	miR-101	mir-101	rno	nve-miR-2038-3p	rno-miR-101a	TACAGTACTGTGATAACTGAA	TACAGTACTGTGATAACTGAAG	0	0	1
rno-miR-101a-3p	1387288_at	ENSMUSG00000034701	Neurod1	Neurod1	1.40E-01	NA	3.14	mirnaUID0443	miR-101	mir-101	rno	nve-miR-2038-3p	rno-miR-101a	TACAGTACTGTGATAACTGAA	TACAGTACTGTGATAACTGAAG	0	0	1
rno-miR-101a-3p	1399160_a_at	ENSMUSG00000078578	Ube2d3	Ube2d3	1.42E-01	NA	9.62	mirnaUID0443	miR-101	mir-101	rno	nve-miR-2038-3p	rno-miR-101a	TACAGTACTGTGATAACTGAA	TACAGTACTGTGATAACTGAAG	0	0	1
rno-miR-101a-3p	1369108_at	ENSMUSG00000022510	Trp63	Tp63	1.42E-01	NA	3.73	mirnaUID0443	miR-101	mir-101	rno	nve-miR-2038-3p	rno-miR-101a	TACAGTACTGTGATAACTGAA	TACAGTACTGTGATAACTGAAG	0	0	1
rno-miR-101a-3p	1393376_at	ENSMUSG00000051910	Sox6	Sox6	1.43E-01	NA	3.66	mirnaUID0443	miR-101	mir-101	rno	nve-miR-2038-3p	rno-miR-101a	TACAGTACTGTGATAACTGAA	TACAGTACTGTGATAACTGAAG	0	0	1
rno-miR-101a-3p	1387462_at	ENSMUSG00000046159	Chrm3	Chrm3	1.45E-01	NA	4.43	mirnaUID0443	miR-101	mir-101	rno	nve-miR-2038-3p	rno-miR-101a	TACAGTACTGTGATAACTGAA	TACAGTACTGTGATAACTGAAG	0	0	1
rno-miR-101a-3p	1386677_at	ENSMUSG00000049939	Lrrc4	Lrrc4	1.49E-01	NA	3.91	mirnaUID0443	miR-101	mir-101	rno	nve-miR-2038-3p	rno-miR-101a	TACAGTACTGTGATAACTGAA	TACAGTACTGTGATAACTGAAG	0	0	1
rno-miR-101a-3p	1387278_at	ENSMUSG00000022383	Ppara	Ppara	1.49E-01	NA	4.21	mirnaUID0443	miR-101	mir-101	rno	nve-miR-2038-3p	rno-miR-101a	TACAGTACTGTGATAACTGAA	TACAGTACTGTGATAACTGAAG	0	0	1
rno-miR-101a-3p	1372596_at	ENSMUSG00000025858	Get4	Cee	1.51E-01	NA	6.88	mirnaUID0443	miR-101	mir-101	rno	nve-miR-2038-3p	rno-miR-101a	TACAGTACTGTGATAACTGAA	TACAGTACTGTGATAACTGAAG	0	0	1
rno-miR-101a-3p	1376919_at	ENSMUSG00000041439	Mfsd6	Mfsd6	1.55E-01	NA	8.39	mirnaUID0443	miR-101	mir-101	rno	nve-miR-2038-3p	rno-miR-101a	TACAGTACTGTGATAACTGAA	TACAGTACTGTGATAACTGAAG	0	0	1
rno-miR-101a-3p	1395863_at	ENSMUSG00000030551	Nr2f2	Nr2f2	1.56E-01	NA	3.62	mirnaUID0443	miR-101	mir-101	rno	nve-miR-2038-3p	rno-miR-101a	TACAGTACTGTGATAACTGAA	TACAGTACTGTGATAACTGAAG	0	0	1
rno-miR-101a-3p	1376077_at	ENSMUSG00000001156	Mxd1	Mxd1	1.66E-01	NA	5.05	mirnaUID0443	miR-101	mir-101	rno	nve-miR-2038-3p	rno-miR-101a	TACAGTACTGTGATAACTGAA	TACAGTACTGTGATAACTGAAG	0	0	1
rno-miR-101a-3p	1369228_at	ENSMUSG00000054263	Lifr	Lifr	1.68E-01	NA	5.2	mirnaUID0443	miR-101	mir-101	rno	nve-miR-2038-3p	rno-miR-101a	TACAGTACTGTGATAACTGAA	TACAGTACTGTGATAACTGAAG	0	0	1
rno-miR-101a-3p	1385955_at	ENSMUSG00000078307	AI593442	LOC100125362	1.72E-01	NA	3.03	mirnaUID0443	miR-101	mir-101	rno	nve-miR-2038-3p	rno-miR-101a	TACAGTACTGTGATAACTGAA	TACAGTACTGTGATAACTGAAG	0	0	1
rno-miR-101a-3p	1385315_at	ENSMUSG00000033763	Mtss1l	Mtss1l	1.74E-01	NA	4.79	mirnaUID0443	miR-101	mir-101	rno	nve-miR-2038-3p	rno-miR-101a	TACAGTACTGTGATAACTGAA	TACAGTACTGTGATAACTGAAG	0	0	1
rno-miR-101a-3p	1394699_at	ENSMUSG00000045991	Onecut2	RGD1564677	1.79E-01	NA	3.21	mirnaUID0443	miR-101	mir-101	rno	nve-miR-2038-3p	rno-miR-101a	TACAGTACTGTGATAACTGAA	TACAGTACTGTGATAACTGAAG	0	0	1
rno-miR-101a-3p	1368851_at	ENSMUSG00000032035	Ets1	Ets1	1.80E-01	NA	8.97	mirnaUID0443	miR-101	mir-101	rno	nve-miR-2038-3p	rno-miR-101a	TACAGTACTGTGATAACTGAA	TACAGTACTGTGATAACTGAAG	0	0	1
rno-miR-101a-3p	1376104_at	ENSMUSG00000052105	1110012J17Rik	RGD1308319	1.82E-01	NA	4.81	mirnaUID0443	miR-101	mir-101	rno	nve-miR-2038-3p	rno-miR-101a	TACAGTACTGTGATAACTGAA	TACAGTACTGTGATAACTGAAG	0	0	1
rno-miR-101a-3p	1397648_at	ENSMUSG00000020170	Frs2	Frs2	1.84E-01	NA	3.76	mirnaUID0443	miR-101	mir-101	rno	nve-miR-2038-3p	rno-miR-101a	TACAGTACTGTGATAACTGAA	TACAGTACTGTGATAACTGAAG	0	0	1
rno-miR-101a-3p	1378303_at	ENSMUSG00000047888	Tnrc6b	Tnrc6b	1.84E-01	NA	7.46	mirnaUID0443	miR-101	mir-101	rno	nve-miR-2038-3p	rno-miR-101a	TACAGTACTGTGATAACTGAA	TACAGTACTGTGATAACTGAAG	0	0	1
rno-miR-101a-3p	1380997_at	ENSMUSG00000025010	Ccnj	Ccnj	1.85E-01	NA	6.45	mirnaUID0443	miR-101	mir-101	rno	nve-miR-2038-3p	rno-miR-101a	TACAGTACTGTGATAACTGAA	TACAGTACTGTGATAACTGAAG	0	0	1
rno-miR-101a-3p	1373027_at	ENSMUSG00000068036	Mllt4	Mllt4	1.90E-01	NA	9.27	mirnaUID0443	miR-101	mir-101	rno	nve-miR-2038-3p	rno-miR-101a	TACAGTACTGTGATAACTGAA	TACAGTACTGTGATAACTGAAG	0	0	1
rno-miR-101a-3p	1381364_at	ENSMUSG00000009470	Tnpo1	Tnpo1	1.91E-01	NA	5.6	mirnaUID0443	miR-101	mir-101	rno	nve-miR-2038-3p	rno-miR-101a	TACAGTACTGTGATAACTGAA	TACAGTACTGTGATAACTGAAG	0	0	1
rno-miR-101a-3p	1379689_at	ENSMUSG00000075376	Rc3h2	Rc3h2	1.91E-01	NA	7.55	mirnaUID0443	miR-101	mir-101	rno	nve-miR-2038-3p	rno-miR-101a	TACAGTACTGTGATAACTGAA	TACAGTACTGTGATAACTGAAG	0	0	1
rno-miR-101a-3p	1371153_a_at	ENSMUSG00000018589	Glra2	Glra2	1.92E-01	NA	3.47	mirnaUID0443	miR-101	mir-101	rno	nve-miR-2038-3p	rno-miR-101a	TACAGTACTGTGATAACTGAA	TACAGTACTGTGATAACTGAAG	0	0	1
rno-miR-101a-3p	1381851_at	ENSMUSG00000039652	Cpeb3	Cpeb3	1.96E-01	NA	3.94	mirnaUID0443	miR-101	mir-101	rno	nve-miR-2038-3p	rno-miR-101a	TACAGTACTGTGATAACTGAA	TACAGTACTGTGATAACTGAAG	0	0	1
rno-miR-101a-3p	1382422_at	ENSMUSG00000029108	Pcdh7	Pcdh7	2.00E-01	NA	6.26	mirnaUID0443	miR-101	mir-101	rno	nve-miR-2038-3p	rno-miR-101a	TACAGTACTGTGATAACTGAA	TACAGTACTGTGATAACTGAAG	0	0	1
rno-miR-101a-3p	1371019_at	ENSMUSG00000032501	Trib1	Trib1	2.00E-01	NA	5.04	mirnaUID0443	miR-101	mir-101	rno	nve-miR-2038-3p	rno-miR-101a	TACAGTACTGTGATAACTGAA	TACAGTACTGTGATAACTGAAG	0	0	1
rno-miR-101a-3p	1391467_at	ENSMUSG00000006705	Pknox1	Pknox1	2.02E-01	NA	3.23	mirnaUID0443	miR-101	mir-101	rno	nve-miR-2038-3p	rno-miR-101a	TACAGTACTGTGATAACTGAA	TACAGTACTGTGATAACTGAAG	0	0	1
rno-miR-101a-3p	1397444_at	ENSMUSG00000027823	Gmps	GUAA_RAT	2.03E-01	NA	4.41	mirnaUID0443	miR-101	mir-101	rno	nve-miR-2038-3p	rno-miR-101a	TACAGTACTGTGATAACTGAA	TACAGTACTGTGATAACTGAAG	0	0	1
rno-miR-101a-3p	1372565_at	ENSMUSG00000029096	Htra3	Htra3	2.07E-01	NA	9.73	mirnaUID0443	miR-101	mir-101	rno	nve-miR-2038-3p	rno-miR-101a	TACAGTACTGTGATAACTGAA	TACAGTACTGTGATAACTGAAG	0	0	1
rno-miR-101a-3p	1380453_at	ENSMUSG00000033948	Zswim5	Zswim5	2.09E-01	NA	5.95	mirnaUID0443	miR-101	mir-101	rno	nve-miR-2038-3p	rno-miR-101a	TACAGTACTGTGATAACTGAA	TACAGTACTGTGATAACTGAAG	0	0	1
rno-miR-101a-3p	1368111_at	ENSMUSG00000032724	Abtb2	Abtb2	2.18E-01	NA	6.7	mirnaUID0443	miR-101	mir-101	rno	nve-miR-2038-3p	rno-miR-101a	TACAGTACTGTGATAACTGAA	TACAGTACTGTGATAACTGAAG	0	0	1
rno-miR-101a-3p	1387655_at	ENSMUSG00000061353	Cxcl12	F1LS07_RAT	2.26E-01	NA	7.02	mirnaUID0443	miR-101	mir-101	rno	nve-miR-2038-3p	rno-miR-101a	TACAGTACTGTGATAACTGAA	TACAGTACTGTGATAACTGAAG	0	0	1
rno-miR-101a-3p	1386387_at	ENSMUSG00000000567	Sox9	LOC100361122	2.32E-01	NA	2.92	mirnaUID0443	miR-101	mir-101	rno	nve-miR-2038-3p	rno-miR-101a	TACAGTACTGTGATAACTGAA	TACAGTACTGTGATAACTGAAG	0	0	1
rno-miR-101a-3p	1388548_at	ENSMUSG00000038174	Fam126b	Fam126b	2.36E-01	NA	4.07	mirnaUID0443	miR-101	mir-101	rno	nve-miR-2038-3p	rno-miR-101a	TACAGTACTGTGATAACTGAA	TACAGTACTGTGATAACTGAAG	0	0	1
rno-miR-101a-3p	1381652_at	ENSMUSG00000014498	Ankrd52	Ankrd52	2.41E-01	NA	3.76	mirnaUID0443	miR-101	mir-101	rno	nve-miR-2038-3p	rno-miR-101a	TACAGTACTGTGATAACTGAA	TACAGTACTGTGATAACTGAAG	0	0	1
rno-miR-101a-3p	1384799_at	ENSMUSG00000046449	C77370	RGD1561931	2.41E-01	NA	3.41	mirnaUID0443	miR-101	mir-101	rno	nve-miR-2038-3p	rno-miR-101a	TACAGTACTGTGATAACTGAA	TACAGTACTGTGATAACTGAAG	0	0	1
rno-miR-101a-3p	1369639_at	ENSMUSG00000050953	Gja1	Gja1	2.57E-01	NA	3.51	mirnaUID0443	miR-101	mir-101	rno	nve-miR-2038-3p	rno-miR-101a	TACAGTACTGTGATAACTGAA	TACAGTACTGTGATAACTGAAG	0	0	1
rno-miR-101a-3p	1376779_at	ENSMUSG00000044167	Foxo1	Foxo1	2.59E-01	NA	7.82	mirnaUID0443	miR-101	mir-101	rno	nve-miR-2038-3p	rno-miR-101a	TACAGTACTGTGATAACTGAA	TACAGTACTGTGATAACTGAAG	0	0	1
rno-miR-101a-3p	1373967_at	ENSMUSG00000022205	Sub1	Sub1	2.60E-01	NA	8.05	mirnaUID0443	miR-101	mir-101	rno	nve-miR-2038-3p	rno-miR-101a	TACAGTACTGTGATAACTGAA	TACAGTACTGTGATAACTGAAG	0	0	1
rno-miR-101a-3p	1372198_at	ENSMUSG00000029726	Mepce	Mepce	2.63E-01	NA	7.14	mirnaUID0443	miR-101	mir-101	rno	nve-miR-2038-3p	rno-miR-101a	TACAGTACTGTGATAACTGAA	TACAGTACTGTGATAACTGAAG	0	0	1
rno-miR-101a-3p	1395543_at	ENSMUSG00000029687	Ezh2	Ezh2	2.63E-01	NA	4.3	mirnaUID0443	miR-101	mir-101	rno	nve-miR-2038-3p	rno-miR-101a	TACAGTACTGTGATAACTGAA	TACAGTACTGTGATAACTGAAG	0	0	1
rno-miR-101a-3p	1393503_at	ENSMUSG00000047030	Spata2	Spata2	2.65E-01	NA	4.65	mirnaUID0443	miR-101	mir-101	rno	nve-miR-2038-3p	rno-miR-101a	TACAGTACTGTGATAACTGAA	TACAGTACTGTGATAACTGAAG	0	0	1
rno-miR-101a-3p	1369218_at	ENSMUSG00000009376	Met	Met	2.68E-01	NA	3.44	mirnaUID0443	miR-101	mir-101	rno	nve-miR-2038-3p	rno-miR-101a	TACAGTACTGTGATAACTGAA	TACAGTACTGTGATAACTGAAG	0	0	1
rno-miR-101a-3p	1376648_at	ENSMUSG00000037169	Mycn	Mycn	2.68E-01	NA	6.09	mirnaUID0443	miR-101	mir-101	rno	nve-miR-2038-3p	rno-miR-101a	TACAGTACTGTGATAACTGAA	TACAGTACTGTGATAACTGAAG	0	0	1
rno-miR-101a-3p	1380459_at	ENSMUSG00000026932	Nacc2	Nacc2	2.69E-01	NA	7.41	mirnaUID0443	miR-101	mir-101	rno	nve-miR-2038-3p	rno-miR-101a	TACAGTACTGTGATAACTGAA	TACAGTACTGTGATAACTGAAG	0	0	1
rno-miR-101a-3p	1373936_at	ENSMUSG00000034928	Rnf44	RNF44_RAT	2.69E-01	NA	9.46	mirnaUID0443	miR-101	mir-101	rno	nve-miR-2038-3p	rno-miR-101a	TACAGTACTGTGATAACTGAA	TACAGTACTGTGATAACTGAAG	0	0	1
rno-miR-101a-3p	1397520_at	ENSMUSG00000005610	Eif4g2	F1LN59_RAT	2.75E-01	NA	7.95	mirnaUID0443	miR-101	mir-101	rno	nve-miR-2038-3p	rno-miR-101a	TACAGTACTGTGATAACTGAA	TACAGTACTGTGATAACTGAAG	0	0	1
rno-miR-101a-3p	1382634_at	ENSMUSG00000064127	Med14	Med14	2.76E-01	NA	4.34	mirnaUID0443	miR-101	mir-101	rno	nve-miR-2038-3p	rno-miR-101a	TACAGTACTGTGATAACTGAA	TACAGTACTGTGATAACTGAAG	0	0	1
rno-miR-101a-3p	1369112_at	ENSMUSG00000046159	Chrm3	Chrm3	2.89E-01	NA	3.34	mirnaUID0443	miR-101	mir-101	rno	nve-miR-2038-3p	rno-miR-101a	TACAGTACTGTGATAACTGAA	TACAGTACTGTGATAACTGAAG	0	0	1
rno-miR-101a-3p	1369538_at	ENSMUSG00000048895	Cdk5r1	Cdk5r1	2.95E-01	NA	3.35	mirnaUID0443	miR-101	mir-101	rno	nve-miR-2038-3p	rno-miR-101a	TACAGTACTGTGATAACTGAA	TACAGTACTGTGATAACTGAAG	0	0	1
rno-miR-101a-3p	1393050_at	ENSMUSG00000050029	Rap2c	LOC302495	2.96E-01	NA	6.95	mirnaUID0443	miR-101	mir-101	rno	nve-miR-2038-3p	rno-miR-101a	TACAGTACTGTGATAACTGAA	TACAGTACTGTGATAACTGAAG	0	0	1
rno-miR-101a-3p	1381474_at	ENSMUSG00000036109	Mbnl3	Mbnl3	2.96E-01	NA	2.85	mirnaUID0443	miR-101	mir-101	rno	nve-miR-2038-3p	rno-miR-101a	TACAGTACTGTGATAACTGAA	TACAGTACTGTGATAACTGAAG	0	0	1
rno-miR-101a-3p	1382210_at	ENSMUSG00000050029	Rap2c	LOC302495	2.96E-01	NA	5.44	mirnaUID0443	miR-101	mir-101	rno	nve-miR-2038-3p	rno-miR-101a	TACAGTACTGTGATAACTGAA	TACAGTACTGTGATAACTGAAG	0	0	1
rno-miR-101a-3p	1392614_at	ENSMUSG00000038174	Fam126b	Fam126b	3.00E-01	NA	5.45	mirnaUID0443	miR-101	mir-101	rno	nve-miR-2038-3p	rno-miR-101a	TACAGTACTGTGATAACTGAA	TACAGTACTGTGATAACTGAAG	0	0	1
rno-miR-101a-3p	1371562_at	ENSMUSG00000001036	Epn2	EPN2_RAT	3.02E-01	NA	7.78	mirnaUID0443	miR-101	mir-101	rno	nve-miR-2038-3p	rno-miR-101a	TACAGTACTGTGATAACTGAA	TACAGTACTGTGATAACTGAAG	0	0	1
rno-miR-101a-3p	1391348_at	ENSMUSG00000018846	Pank3	Pank3	3.03E-01	NA	4.04	mirnaUID0443	miR-101	mir-101	rno	nve-miR-2038-3p	rno-miR-101a	TACAGTACTGTGATAACTGAA	TACAGTACTGTGATAACTGAAG	0	0	1
rno-miR-101a-3p	1387443_at	ENSMUSG00000001910	Nacc1	Nacc1	3.03E-01	NA	3.19	mirnaUID0443	miR-101	mir-101	rno	nve-miR-2038-3p	rno-miR-101a	TACAGTACTGTGATAACTGAA	TACAGTACTGTGATAACTGAAG	0	0	1
rno-miR-101a-3p	1378660_at	ENSMUSG00000025255	Zfhx4	Zfhx4	3.10E-01	NA	4.82	mirnaUID0443	miR-101	mir-101	rno	nve-miR-2038-3p	rno-miR-101a	TACAGTACTGTGATAACTGAA	TACAGTACTGTGATAACTGAAG	0	0	1
rno-miR-101a-3p	1384832_at	ENSMUSG00000037519	Ppfia1	Ppfia1	3.16E-01	NA	6.06	mirnaUID0443	miR-101	mir-101	rno	nve-miR-2038-3p	rno-miR-101a	TACAGTACTGTGATAACTGAA	TACAGTACTGTGATAACTGAAG	0	0	1
rno-miR-101a-3p	1377502_at	ENSMUSG00000044167	Foxo1	Foxo1	3.17E-01	NA	4.79	mirnaUID0443	miR-101	mir-101	rno	nve-miR-2038-3p	rno-miR-101a	TACAGTACTGTGATAACTGAA	TACAGTACTGTGATAACTGAAG	0	0	1
rno-miR-101a-3p	1382646_at	ENSMUSG00000021413	Prpf4b	Prpf4b	3.23E-01	NA	6.2	mirnaUID0443	miR-101	mir-101	rno	nve-miR-2038-3p	rno-miR-101a	TACAGTACTGTGATAACTGAA	TACAGTACTGTGATAACTGAAG	0	0	1
rno-miR-101a-3p	1392848_at	ENSMUSG00000032501	Trib1	Trib1	3.31E-01	NA	3.97	mirnaUID0443	miR-101	mir-101	rno	nve-miR-2038-3p	rno-miR-101a	TACAGTACTGTGATAACTGAA	TACAGTACTGTGATAACTGAAG	0	0	1
rno-miR-101a-3p	1371949_at	ENSMUSG00000051223	Bzw1	Bzw1	3.36E-01	NA	7.72	mirnaUID0443	miR-101	mir-101	rno	nve-miR-2038-3p	rno-miR-101a	TACAGTACTGTGATAACTGAA	TACAGTACTGTGATAACTGAAG	0	0	1
rno-miR-101a-3p	1367488_at	ENSMUSG00000055204	Ankrd17	Ankrd17	3.42E-01	NA	8.2	mirnaUID0443	miR-101	mir-101	rno	nve-miR-2038-3p	rno-miR-101a	TACAGTACTGTGATAACTGAA	TACAGTACTGTGATAACTGAAG	0	0	1
rno-miR-101a-3p	1369504_at	ENSMUSG00000007613	Tgfbr1	Tgfbr1	3.43E-01	NA	4.21	mirnaUID0443	miR-101	mir-101	rno	nve-miR-2038-3p	rno-miR-101a	TACAGTACTGTGATAACTGAA	TACAGTACTGTGATAACTGAAG	0	0	1
rno-miR-101a-3p	1367644_at	ENSMUSG00000022994	Adcy6	Adcy6	3.48E-01	NA	9.57	mirnaUID0443	miR-101	mir-101	rno	nve-miR-2038-3p	rno-miR-101a	TACAGTACTGTGATAACTGAA	TACAGTACTGTGATAACTGAAG	0	0	1
rno-miR-101a-3p	1370787_at	ENSMUSG00000027381	Bcl2l11	Bcl2l11	3.49E-01	NA	5.03	mirnaUID0443	miR-101	mir-101	rno	nve-miR-2038-3p	rno-miR-101a	TACAGTACTGTGATAACTGAA	TACAGTACTGTGATAACTGAAG	0	0	1
rno-miR-101a-3p	1395796_at	ENSMUSG00000041025	Iffo2	Iffo2	3.50E-01	NA	4.53	mirnaUID0443	miR-101	mir-101	rno	nve-miR-2038-3p	rno-miR-101a	TACAGTACTGTGATAACTGAA	TACAGTACTGTGATAACTGAAG	0	0	1
rno-miR-101a-3p	1395787_at	ENSMUSG00000020273	Papolg	Papolg	3.52E-01	NA	3.6	mirnaUID0443	miR-101	mir-101	rno	nve-miR-2038-3p	rno-miR-101a	TACAGTACTGTGATAACTGAA	TACAGTACTGTGATAACTGAAG	0	0	1
rno-miR-101a-3p	1391826_at	ENSMUSG00000028211	Trp53inp1	Tp53inp1	3.54E-01	NA	3.83	mirnaUID0443	miR-101	mir-101	rno	nve-miR-2038-3p	rno-miR-101a	TACAGTACTGTGATAACTGAA	TACAGTACTGTGATAACTGAAG	0	0	1
rno-miR-101a-3p	1376820_at	ENSMUSG00000044308	Ubr3	RGD1565257	3.57E-01	NA	4.32	mirnaUID0443	miR-101	mir-101	rno	nve-miR-2038-3p	rno-miR-101a	TACAGTACTGTGATAACTGAA	TACAGTACTGTGATAACTGAAG	0	0	1
rno-miR-101a-3p	1372211_at	ENSMUSG00000018143	Mafk	Mafk	3.67E-01	NA	7.95	mirnaUID0443	miR-101	mir-101	rno	nve-miR-2038-3p	rno-miR-101a	TACAGTACTGTGATAACTGAA	TACAGTACTGTGATAACTGAAG	0	0	1
rno-miR-101a-3p	1376769_at	ENSMUSG00000040661	Rad54l2	Rad54l	3.69E-01	NA	6.69	mirnaUID0443	miR-101	mir-101	rno	nve-miR-2038-3p	rno-miR-101a	TACAGTACTGTGATAACTGAA	TACAGTACTGTGATAACTGAAG	0	0	1
rno-miR-101a-3p	1391030_at	ENSMUSG00000014592	Camta1	F1M4M6_RAT	3.76E-01	NA	7.85	mirnaUID0443	miR-101	mir-101	rno	nve-miR-2038-3p	rno-miR-101a	TACAGTACTGTGATAACTGAA	TACAGTACTGTGATAACTGAAG	0	0	1
rno-miR-101a-3p	1397456_at	ENSMUSG00000071064	Zfp827	Zfp827	3.78E-01	NA	4.15	mirnaUID0443	miR-101	mir-101	rno	nve-miR-2038-3p	rno-miR-101a	TACAGTACTGTGATAACTGAA	TACAGTACTGTGATAACTGAAG	0	0	1
rno-miR-101a-3p	1391416_at	ENSMUSG00000055204	Ankrd17	Ankrd17	3.78E-01	NA	9.04	mirnaUID0443	miR-101	mir-101	rno	nve-miR-2038-3p	rno-miR-101a	TACAGTACTGTGATAACTGAA	TACAGTACTGTGATAACTGAAG	0	0	1
rno-miR-101a-3p	1399008_at	ENSMUSG00000055204	Ankrd17	Ankrd17	3.78E-01	NA	7.54	mirnaUID0443	miR-101	mir-101	rno	nve-miR-2038-3p	rno-miR-101a	TACAGTACTGTGATAACTGAA	TACAGTACTGTGATAACTGAAG	0	0	1
rno-miR-101a-3p	1389051_at	ENSMUSG00000039656	Rxrb	Rxrb	3.89E-01	NA	7.46	mirnaUID0443	miR-101	mir-101	rno	nve-miR-2038-3p	rno-miR-101a	TACAGTACTGTGATAACTGAA	TACAGTACTGTGATAACTGAAG	0	0	1
rno-miR-101a-3p	1392558_at	ENSMUSG00000021051	Ppp2r5e	Ppp2r5e	3.92E-01	NA	6.05	mirnaUID0443	miR-101	mir-101	rno	nve-miR-2038-3p	rno-miR-101a	TACAGTACTGTGATAACTGAA	TACAGTACTGTGATAACTGAAG	0	0	1
rno-miR-101a-3p	1383668_at	ENSMUSG00000031790	Mmp15	Mmp15	3.92E-01	NA	8.41	mirnaUID0443	miR-101	mir-101	rno	nve-miR-2038-3p	rno-miR-101a	TACAGTACTGTGATAACTGAA	TACAGTACTGTGATAACTGAAG	0	0	1
rno-miR-101a-3p	1384355_at	ENSMUSG00000026640	Plxna2	Plxna2	3.96E-01	NA	5.49	mirnaUID0443	miR-101	mir-101	rno	nve-miR-2038-3p	rno-miR-101a	TACAGTACTGTGATAACTGAA	TACAGTACTGTGATAACTGAAG	0	0	1
rno-miR-101a-3p	1380426_at	ENSMUSG00000014498	Ankrd52	Ankrd52	3.97E-01	NA	3.33	mirnaUID0443	miR-101	mir-101	rno	nve-miR-2038-3p	rno-miR-101a	TACAGTACTGTGATAACTGAA	TACAGTACTGTGATAACTGAAG	0	0	1
rno-miR-101a-3p	1388036_a_at	ENSMUSG00000068036	Mllt4	Mllt4	3.97E-01	NA	2.99	mirnaUID0443	miR-101	mir-101	rno	nve-miR-2038-3p	rno-miR-101a	TACAGTACTGTGATAACTGAA	TACAGTACTGTGATAACTGAAG	0	0	1
rno-miR-101a-3p	1391276_at	ENSMUSG00000033237	Arid2	Arid2	3.99E-01	NA	5.61	mirnaUID0443	miR-101	mir-101	rno	nve-miR-2038-3p	rno-miR-101a	TACAGTACTGTGATAACTGAA	TACAGTACTGTGATAACTGAAG	0	0	1
rno-miR-101a-3p	1380373_at	ENSMUSG00000027823	Gmps	GUAA_RAT	4.06E-01	NA	5.62	mirnaUID0443	miR-101	mir-101	rno	nve-miR-2038-3p	rno-miR-101a	TACAGTACTGTGATAACTGAA	TACAGTACTGTGATAACTGAAG	0	0	1
rno-miR-101a-3p	1397536_at	ENSMUSG00000014592	Camta1	F1M4M6_RAT	4.06E-01	NA	9.48	mirnaUID0443	miR-101	mir-101	rno	nve-miR-2038-3p	rno-miR-101a	TACAGTACTGTGATAACTGAA	TACAGTACTGTGATAACTGAAG	0	0	1
rno-miR-101a-3p	1385954_at	ENSMUSG00000078307	AI593442	LOC100125362	4.13E-01	NA	3.02	mirnaUID0443	miR-101	mir-101	rno	nve-miR-2038-3p	rno-miR-101a	TACAGTACTGTGATAACTGAA	TACAGTACTGTGATAACTGAAG	0	0	1
rno-miR-101a-3p	1373444_at	ENSMUSG00000037519	Ppfia1	Ppfia1	4.13E-01	NA	8.14	mirnaUID0443	miR-101	mir-101	rno	nve-miR-2038-3p	rno-miR-101a	TACAGTACTGTGATAACTGAA	TACAGTACTGTGATAACTGAAG	0	0	1
rno-miR-101a-3p	1394721_at	ENSMUSG00000040054	Baz2a	D3ZJY9_RAT	4.17E-01	NA	5.44	mirnaUID0443	miR-101	mir-101	rno	nve-miR-2038-3p	rno-miR-101a	TACAGTACTGTGATAACTGAA	TACAGTACTGTGATAACTGAAG	0	0	1
rno-miR-101a-3p	1384095_at	ENSMUSG00000041794	Myrip	Myrip	4.19E-01	NA	3.95	mirnaUID0443	miR-101	mir-101	rno	nve-miR-2038-3p	rno-miR-101a	TACAGTACTGTGATAACTGAA	TACAGTACTGTGATAACTGAAG	0	0	1
rno-miR-101a-3p	1399137_at	ENSMUSG00000005813	Metap1	Metap1	4.22E-01	NA	8.87	mirnaUID0443	miR-101	mir-101	rno	nve-miR-2038-3p	rno-miR-101a	TACAGTACTGTGATAACTGAA	TACAGTACTGTGATAACTGAAG	0	0	1
rno-miR-101a-3p	1387512_at	ENSMUSG00000063659	Zfp238	Zfp238	4.27E-01	NA	3.88	mirnaUID0443	miR-101	mir-101	rno	nve-miR-2038-3p	rno-miR-101a	TACAGTACTGTGATAACTGAA	TACAGTACTGTGATAACTGAAG	0	0	1
rno-miR-101a-3p	1387814_at	ENSMUSG00000062694	Cav3	Cav3	4.32E-01	NA	9.37	mirnaUID0443	miR-101	mir-101	rno	nve-miR-2038-3p	rno-miR-101a	TACAGTACTGTGATAACTGAA	TACAGTACTGTGATAACTGAAG	0	0	1
rno-miR-101a-3p	1388583_at	ENSMUSG00000061353	Cxcl12	F1LS07_RAT	4.33E-01	NA	10.2	mirnaUID0443	miR-101	mir-101	rno	nve-miR-2038-3p	rno-miR-101a	TACAGTACTGTGATAACTGAA	TACAGTACTGTGATAACTGAAG	0	0	1
rno-miR-101a-3p	1383885_at	ENSMUSG00000042323	Pbrm1	Pbrm1	4.33E-01	NA	7.54	mirnaUID0443	miR-101	mir-101	rno	nve-miR-2038-3p	rno-miR-101a	TACAGTACTGTGATAACTGAA	TACAGTACTGTGATAACTGAAG	0	0	1
rno-miR-101a-3p	1392575_at	ENSMUSG00000047141	Zfp654	Znf654	4.34E-01	NA	6.89	mirnaUID0443	miR-101	mir-101	rno	nve-miR-2038-3p	rno-miR-101a	TACAGTACTGTGATAACTGAA	TACAGTACTGTGATAACTGAAG	0	0	1
rno-miR-101a-3p	1373462_at	ENSMUSG00000030619	Eed	Eed	4.36E-01	NA	8.53	mirnaUID0443	miR-101	mir-101	rno	nve-miR-2038-3p	rno-miR-101a	TACAGTACTGTGATAACTGAA	TACAGTACTGTGATAACTGAAG	0	0	1
rno-miR-101a-3p	1370933_at	ENSMUSG00000032220	Myo1e	MYO1E_RAT	4.37E-01	NA	6.16	mirnaUID0443	miR-101	mir-101	rno	nve-miR-2038-3p	rno-miR-101a	TACAGTACTGTGATAACTGAA	TACAGTACTGTGATAACTGAAG	0	0	1
rno-miR-101a-3p	1392573_at	ENSMUSG00000016308	Ube2a	Ube2a	4.39E-01	NA	8.63	mirnaUID0443	miR-101	mir-101	rno	nve-miR-2038-3p	rno-miR-101a	TACAGTACTGTGATAACTGAA	TACAGTACTGTGATAACTGAAG	0	0	1
rno-miR-101a-3p	1397259_at	ENSMUSG00000038174	Fam126b	Fam126b	4.42E-01	NA	5.96	mirnaUID0443	miR-101	mir-101	rno	nve-miR-2038-3p	rno-miR-101a	TACAGTACTGTGATAACTGAA	TACAGTACTGTGATAACTGAAG	0	0	1
rno-miR-101a-3p	1378096_at	ENSMUSG00000006740	Kif5b	Kif5b	4.42E-01	NA	8.27	mirnaUID0443	miR-101	mir-101	rno	nve-miR-2038-3p	rno-miR-101a	TACAGTACTGTGATAACTGAA	TACAGTACTGTGATAACTGAAG	0	0	1
rno-miR-101a-3p	1382552_at	ENSMUSG00000048264	Dip2c	Dip2c	4.53E-01	NA	5.71	mirnaUID0443	miR-101	mir-101	rno	nve-miR-2038-3p	rno-miR-101a	TACAGTACTGTGATAACTGAA	TACAGTACTGTGATAACTGAAG	0	0	1
rno-miR-101a-3p	1387392_at	ENSMUSG00000068036	Mllt4	Mllt4	4.56E-01	NA	4.62	mirnaUID0443	miR-101	mir-101	rno	nve-miR-2038-3p	rno-miR-101a	TACAGTACTGTGATAACTGAA	TACAGTACTGTGATAACTGAAG	0	0	1
rno-miR-101a-3p	1382427_at	ENSMUSG00000054604	Cggbp1	Cggbp1	4.57E-01	NA	7.1	mirnaUID0443	miR-101	mir-101	rno	nve-miR-2038-3p	rno-miR-101a	TACAGTACTGTGATAACTGAA	TACAGTACTGTGATAACTGAAG	0	0	1
rno-miR-101a-3p	1369810_at	ENSMUSG00000045103	Dmd	DMD_RAT	4.58E-01	NA	5.26	mirnaUID0443	miR-101	mir-101	rno	nve-miR-2038-3p	rno-miR-101a	TACAGTACTGTGATAACTGAA	TACAGTACTGTGATAACTGAAG	0	0	1
rno-miR-101a-3p	1396020_at	ENSMUSG00000020694	Tlk2	Tlk2	4.61E-01	NA	6.68	mirnaUID0443	miR-101	mir-101	rno	nve-miR-2038-3p	rno-miR-101a	TACAGTACTGTGATAACTGAA	TACAGTACTGTGATAACTGAAG	0	0	1
rno-miR-101a-3p	1397576_at	ENSMUSG00000040661	Rad54l2	Rad54l	4.67E-01	NA	4.18	mirnaUID0443	miR-101	mir-101	rno	nve-miR-2038-3p	rno-miR-101a	TACAGTACTGTGATAACTGAA	TACAGTACTGTGATAACTGAAG	0	0	1
rno-miR-101a-3p	1387696_a_at	ENSMUSG00000018589	Glra2	Glra2	4.68E-01	NA	3	mirnaUID0443	miR-101	mir-101	rno	nve-miR-2038-3p	rno-miR-101a	TACAGTACTGTGATAACTGAA	TACAGTACTGTGATAACTGAAG	0	0	1
rno-miR-101a-3p	1392453_at	ENSMUSG00000004319	Clcn3	Clcn3	4.70E-01	NA	8.98	mirnaUID0443	miR-101	mir-101	rno	nve-miR-2038-3p	rno-miR-101a	TACAGTACTGTGATAACTGAA	TACAGTACTGTGATAACTGAAG	0	0	1
rno-miR-101a-3p	1377042_at	ENSMUSG00000024805	Pcgf5	E9PTD5_RAT	4.73E-01	NA	8.74	mirnaUID0443	miR-101	mir-101	rno	nve-miR-2038-3p	rno-miR-101a	TACAGTACTGTGATAACTGAA	TACAGTACTGTGATAACTGAAG	0	0	1
rno-miR-101a-3p	1397741_at	ENSMUSG00000014498	Ankrd52	Ankrd52	4.76E-01	NA	4.91	mirnaUID0443	miR-101	mir-101	rno	nve-miR-2038-3p	rno-miR-101a	TACAGTACTGTGATAACTGAA	TACAGTACTGTGATAACTGAAG	0	0	1
rno-miR-101a-3p	1372840_at	ENSMUSG00000034333	Zbed4	Zbed4	4.79E-01	NA	6.61	mirnaUID0443	miR-101	mir-101	rno	nve-miR-2038-3p	rno-miR-101a	TACAGTACTGTGATAACTGAA	TACAGTACTGTGATAACTGAAG	0	0	1
rno-miR-101a-3p	1392520_at	ENSMUSG00000031523	Dlc1	Dlc1	4.81E-01	NA	5.77	mirnaUID0443	miR-101	mir-101	rno	nve-miR-2038-3p	rno-miR-101a	TACAGTACTGTGATAACTGAA	TACAGTACTGTGATAACTGAAG	0	0	1
rno-miR-101a-3p	1380547_at	ENSMUSG00000004319	Clcn3	Clcn3	4.82E-01	NA	8.28	mirnaUID0443	miR-101	mir-101	rno	nve-miR-2038-3p	rno-miR-101a	TACAGTACTGTGATAACTGAA	TACAGTACTGTGATAACTGAAG	0	0	1
rno-miR-101a-3p	1369658_at	ENSMUSG00000034957	Cebpa	Cebpa	4.83E-01	NA	3.29	mirnaUID0443	miR-101	mir-101	rno	nve-miR-2038-3p	rno-miR-101a	TACAGTACTGTGATAACTGAA	TACAGTACTGTGATAACTGAAG	0	0	1
rno-miR-101a-3p	1391550_at	ENSMUSG00000040661	Rad54l2	Rad54l	4.84E-01	NA	7.22	mirnaUID0443	miR-101	mir-101	rno	nve-miR-2038-3p	rno-miR-101a	TACAGTACTGTGATAACTGAA	TACAGTACTGTGATAACTGAAG	0	0	1
rno-miR-101a-3p	1376565_at	ENSMUSG00000032177	Pde4a	PDE4A_RAT	4.88E-01	NA	8.43	mirnaUID0443	miR-101	mir-101	rno	nve-miR-2038-3p	rno-miR-101a	TACAGTACTGTGATAACTGAA	TACAGTACTGTGATAACTGAAG	0	0	1
rno-miR-101a-3p	1384263_at	ENSMUSG00000035762	Tmem161b	LOC685655	4.89E-01	NA	6.02	mirnaUID0443	miR-101	mir-101	rno	nve-miR-2038-3p	rno-miR-101a	TACAGTACTGTGATAACTGAA	TACAGTACTGTGATAACTGAAG	0	0	1
rno-miR-101a-3p	1369640_at	ENSMUSG00000050953	Gja1	Gja1	4.91E-01	NA	5.62	mirnaUID0443	miR-101	mir-101	rno	nve-miR-2038-3p	rno-miR-101a	TACAGTACTGTGATAACTGAA	TACAGTACTGTGATAACTGAAG	0	0	1
rno-miR-101a-3p	1384781_at	ENSMUSG00000025255	Zfhx4	Zfhx4	4.93E-01	NA	3.9	mirnaUID0443	miR-101	mir-101	rno	nve-miR-2038-3p	rno-miR-101a	TACAGTACTGTGATAACTGAA	TACAGTACTGTGATAACTGAAG	0	0	1
rno-miR-101a-3p	1376432_at	ENSMUSG00000044477	Zfand3	Zfand3	5.01E-01	NA	7.37	mirnaUID0443	miR-101	mir-101	rno	nve-miR-2038-3p	rno-miR-101a	TACAGTACTGTGATAACTGAA	TACAGTACTGTGATAACTGAAG	0	0	1
rno-miR-101a-3p	1371261_at	ENSMUSG00000024539	Ptpn2	Ptpn2	5.01E-01	NA	3.63	mirnaUID0443	miR-101	mir-101	rno	nve-miR-2038-3p	rno-miR-101a	TACAGTACTGTGATAACTGAA	TACAGTACTGTGATAACTGAAG	0	0	1
rno-miR-101a-3p	1390091_at	ENSMUSG00000044308	Ubr3	RGD1565257	5.01E-01	NA	4.16	mirnaUID0443	miR-101	mir-101	rno	nve-miR-2038-3p	rno-miR-101a	TACAGTACTGTGATAACTGAA	TACAGTACTGTGATAACTGAAG	0	0	1
rno-miR-101a-3p	1378791_at	ENSMUSG00000014426	Map3k4	Map3k4	5.08E-01	NA	7.81	mirnaUID0443	miR-101	mir-101	rno	nve-miR-2038-3p	rno-miR-101a	TACAGTACTGTGATAACTGAA	TACAGTACTGTGATAACTGAAG	0	0	1
rno-miR-101a-3p	1387451_at	ENSMUSG00000035107	Dcbld2	Dcbld2	5.08E-01	NA	6.37	mirnaUID0443	miR-101	mir-101	rno	nve-miR-2038-3p	rno-miR-101a	TACAGTACTGTGATAACTGAA	TACAGTACTGTGATAACTGAAG	0	0	1
rno-miR-101a-3p	1370524_at	ENSMUSG00000078578	Ube2d3	Ube2d3	5.08E-01	NA	9.52	mirnaUID0443	miR-101	mir-101	rno	nve-miR-2038-3p	rno-miR-101a	TACAGTACTGTGATAACTGAA	TACAGTACTGTGATAACTGAAG	0	0	1
rno-miR-101a-3p	1387338_s_at	ENSMUSG00000027381	Bcl2l11	Bcl2l11	5.11E-01	NA	3.27	mirnaUID0443	miR-101	mir-101	rno	nve-miR-2038-3p	rno-miR-101a	TACAGTACTGTGATAACTGAA	TACAGTACTGTGATAACTGAAG	0	0	1
rno-miR-101a-3p	1369064_a_at	ENSMUSG00000023033	Scn8a	Scn8a	5.13E-01	NA	3.56	mirnaUID0443	miR-101	mir-101	rno	nve-miR-2038-3p	rno-miR-101a	TACAGTACTGTGATAACTGAA	TACAGTACTGTGATAACTGAAG	0	0	1
rno-miR-101a-3p	1392893_a_at	ENSMUSG00000026932	Nacc2	Nacc2	5.17E-01	NA	8.49	mirnaUID0443	miR-101	mir-101	rno	nve-miR-2038-3p	rno-miR-101a	TACAGTACTGTGATAACTGAA	TACAGTACTGTGATAACTGAAG	0	0	1
rno-miR-101a-3p	1398802_at	ENSMUSG00000078578	Ube2d3	Ube2d3	5.19E-01	NA	10.2	mirnaUID0443	miR-101	mir-101	rno	nve-miR-2038-3p	rno-miR-101a	TACAGTACTGTGATAACTGAA	TACAGTACTGTGATAACTGAAG	0	0	1
rno-miR-101a-3p	1369756_a_at	ENSMUSG00000060961	Slc4a4	Slc4a4	5.21E-01	NA	5.61	mirnaUID0443	miR-101	mir-101	rno	nve-miR-2038-3p	rno-miR-101a	TACAGTACTGTGATAACTGAA	TACAGTACTGTGATAACTGAAG	0	0	1
rno-miR-101a-3p	1383822_at	ENSMUSG00000037933	Bicd2	Bicd2	5.22E-01	NA	9.95	mirnaUID0443	miR-101	mir-101	rno	nve-miR-2038-3p	rno-miR-101a	TACAGTACTGTGATAACTGAA	TACAGTACTGTGATAACTGAAG	0	0	1
rno-miR-101a-3p	1387275_at	ENSMUSG00000063632	Sox11	Sox11	5.22E-01	NA	3.49	mirnaUID0443	miR-101	mir-101	rno	nve-miR-2038-3p	rno-miR-101a	TACAGTACTGTGATAACTGAA	TACAGTACTGTGATAACTGAAG	0	0	1
rno-miR-101a-3p	1372002_at	ENSMUSG00000050953	Gja1	Gja1	5.23E-01	NA	12.9	mirnaUID0443	miR-101	mir-101	rno	nve-miR-2038-3p	rno-miR-101a	TACAGTACTGTGATAACTGAA	TACAGTACTGTGATAACTGAAG	0	0	1
rno-miR-101a-3p	1376647_at	ENSMUSG00000028152	Tspan5	Tspan5	5.27E-01	NA	6.22	mirnaUID0443	miR-101	mir-101	rno	nve-miR-2038-3p	rno-miR-101a	TACAGTACTGTGATAACTGAA	TACAGTACTGTGATAACTGAAG	0	0	1
rno-miR-101a-3p	1377932_at	ENSMUSG00000026932	Nacc2	Nacc2	5.30E-01	NA	4.06	mirnaUID0443	miR-101	mir-101	rno	nve-miR-2038-3p	rno-miR-101a	TACAGTACTGTGATAACTGAA	TACAGTACTGTGATAACTGAAG	0	0	1
rno-miR-101a-3p	1368670_a_at	ENSMUSG00000032177	Pde4a	PDE4A_RAT	5.33E-01	NA	6.62	mirnaUID0443	miR-101	mir-101	rno	nve-miR-2038-3p	rno-miR-101a	TACAGTACTGTGATAACTGAA	TACAGTACTGTGATAACTGAAG	0	0	1
rno-miR-101a-3p	1371107_a_at	ENSMUSG00000022510	Trp63	Tp63	5.33E-01	NA	3.67	mirnaUID0443	miR-101	mir-101	rno	nve-miR-2038-3p	rno-miR-101a	TACAGTACTGTGATAACTGAA	TACAGTACTGTGATAACTGAAG	0	0	1
rno-miR-101a-3p	1377577_at	ENSMUSG00000027823	Gmps	GUAA_RAT	5.34E-01	NA	9.37	mirnaUID0443	miR-101	mir-101	rno	nve-miR-2038-3p	rno-miR-101a	TACAGTACTGTGATAACTGAA	TACAGTACTGTGATAACTGAAG	0	0	1
rno-miR-101a-3p	1377721_at	ENSMUSG00000037196	Pacrg	F1LSS4_RAT	5.38E-01	NA	6.38	mirnaUID0443	miR-101	mir-101	rno	nve-miR-2038-3p	rno-miR-101a	TACAGTACTGTGATAACTGAA	TACAGTACTGTGATAACTGAAG	0	0	1
rno-miR-101a-3p	1372455_at	ENSMUSG00000029669	Tspan12	Tspan12	5.38E-01	NA	10.6	mirnaUID0443	miR-101	mir-101	rno	nve-miR-2038-3p	rno-miR-101a	TACAGTACTGTGATAACTGAA	TACAGTACTGTGATAACTGAAG	0	0	1
rno-miR-101a-3p	1378246_at	ENSMUSG00000038582	Pptc7	Pptc7	5.39E-01	NA	5.71	mirnaUID0443	miR-101	mir-101	rno	nve-miR-2038-3p	rno-miR-101a	TACAGTACTGTGATAACTGAA	TACAGTACTGTGATAACTGAAG	0	0	1
rno-miR-101a-3p	1390088_at	ENSMUSG00000048616	Nog	Nog	5.41E-01	NA	4.22	mirnaUID0443	miR-101	mir-101	rno	nve-miR-2038-3p	rno-miR-101a	TACAGTACTGTGATAACTGAA	TACAGTACTGTGATAACTGAAG	0	0	1
rno-miR-101a-3p	1397232_at	ENSMUSG00000034648	Lrrn1	Lrrn1	5.43E-01	NA	4.15	mirnaUID0443	miR-101	mir-101	rno	nve-miR-2038-3p	rno-miR-101a	TACAGTACTGTGATAACTGAA	TACAGTACTGTGATAACTGAAG	0	0	1
rno-miR-101a-3p	1371543_at	ENSMUSG00000031918	Mtmr2	Mtmr2	5.45E-01	NA	9.7	mirnaUID0443	miR-101	mir-101	rno	nve-miR-2038-3p	rno-miR-101a	TACAGTACTGTGATAACTGAA	TACAGTACTGTGATAACTGAAG	0	0	1
rno-miR-101a-3p	1373353_at	ENSMUSG00000001632	Brpf1	Brpf1	5.46E-01	NA	7.76	mirnaUID0443	miR-101	mir-101	rno	nve-miR-2038-3p	rno-miR-101a	TACAGTACTGTGATAACTGAA	TACAGTACTGTGATAACTGAAG	0	0	1
rno-miR-101a-3p	1370229_at	ENSMUSG00000036564	Ndrg4	Ndrg4	5.48E-01	NA	11.2	mirnaUID0443	miR-101	mir-101	rno	nve-miR-2038-3p	rno-miR-101a	TACAGTACTGTGATAACTGAA	TACAGTACTGTGATAACTGAAG	0	0	1
rno-miR-101a-3p	1399088_at	ENSMUSG00000020694	Tlk2	Tlk2	5.51E-01	NA	8.48	mirnaUID0443	miR-101	mir-101	rno	nve-miR-2038-3p	rno-miR-101a	TACAGTACTGTGATAACTGAA	TACAGTACTGTGATAACTGAAG	0	0	1
rno-miR-101a-3p	1397941_at	ENSMUSG00000059273	Zc3h4	LOC678741	5.52E-01	NA	5.63	mirnaUID0443	miR-101	mir-101	rno	nve-miR-2038-3p	rno-miR-101a	TACAGTACTGTGATAACTGAA	TACAGTACTGTGATAACTGAAG	0	0	1
rno-miR-101a-3p	1398918_at	ENSMUSG00000044477	Zfand3	Zfand3	5.55E-01	NA	9.15	mirnaUID0443	miR-101	mir-101	rno	nve-miR-2038-3p	rno-miR-101a	TACAGTACTGTGATAACTGAA	TACAGTACTGTGATAACTGAAG	0	0	1
rno-miR-101a-3p	1388863_at	ENSMUSG00000016308	Ube2a	Ube2a	5.56E-01	NA	7.99	mirnaUID0443	miR-101	mir-101	rno	nve-miR-2038-3p	rno-miR-101a	TACAGTACTGTGATAACTGAA	TACAGTACTGTGATAACTGAAG	0	0	1
rno-miR-101a-3p	1373872_at	ENSMUSG00000026110	Mgat4a	Mgat4a	5.58E-01	NA	6.57	mirnaUID0443	miR-101	mir-101	rno	nve-miR-2038-3p	rno-miR-101a	TACAGTACTGTGATAACTGAA	TACAGTACTGTGATAACTGAAG	0	0	1
rno-miR-101a-3p	1374841_at	ENSMUSG00000036873	2410004B18Rik	D4A6E8_RAT	5.63E-01	NA	7.68	mirnaUID0443	miR-101	mir-101	rno	nve-miR-2038-3p	rno-miR-101a	TACAGTACTGTGATAACTGAA	TACAGTACTGTGATAACTGAAG	0	0	1
rno-miR-101a-3p	1381519_at	ENSMUSG00000007880	Arid1a	Arid1a	5.64E-01	NA	3.82	mirnaUID0443	miR-101	mir-101	rno	nve-miR-2038-3p	rno-miR-101a	TACAGTACTGTGATAACTGAA	TACAGTACTGTGATAACTGAAG	0	0	1
rno-miR-101a-3p	1394440_at	ENSMUSG00000009470	Tnpo1	Tnpo1	5.64E-01	NA	4.31	mirnaUID0443	miR-101	mir-101	rno	nve-miR-2038-3p	rno-miR-101a	TACAGTACTGTGATAACTGAA	TACAGTACTGTGATAACTGAAG	0	0	1
rno-miR-101a-3p	1368361_a_at	ENSMUSG00000024539	Ptpn2	Ptpn2	5.71E-01	NA	8.37	mirnaUID0443	miR-101	mir-101	rno	nve-miR-2038-3p	rno-miR-101a	TACAGTACTGTGATAACTGAA	TACAGTACTGTGATAACTGAAG	0	0	1
rno-miR-101a-3p	1370525_at	ENSMUSG00000078578	Ube2d3	Ube2d3	5.72E-01	NA	7.98	mirnaUID0443	miR-101	mir-101	rno	nve-miR-2038-3p	rno-miR-101a	TACAGTACTGTGATAACTGAA	TACAGTACTGTGATAACTGAAG	0	0	1
rno-miR-101a-3p	1389894_at	ENSMUSG00000031523	Dlc1	Dlc1	5.72E-01	NA	6.39	mirnaUID0443	miR-101	mir-101	rno	nve-miR-2038-3p	rno-miR-101a	TACAGTACTGTGATAACTGAA	TACAGTACTGTGATAACTGAAG	0	0	1
rno-miR-101a-3p	1385548_at	ENSMUSG00000019927	Ube2d1	Ube2d1	5.72E-01	NA	7.04	mirnaUID0443	miR-101	mir-101	rno	nve-miR-2038-3p	rno-miR-101a	TACAGTACTGTGATAACTGAA	TACAGTACTGTGATAACTGAAG	0	0	1
rno-miR-101a-3p	1368860_at	ENSMUSG00000020205	Phlda1	Phlda1	5.76E-01	NA	5.08	mirnaUID0443	miR-101	mir-101	rno	nve-miR-2038-3p	rno-miR-101a	TACAGTACTGTGATAACTGAA	TACAGTACTGTGATAACTGAAG	0	0	1
rno-miR-101a-3p	1368019_at	ENSMUSG00000028991	Mtor	Mtor	5.82E-01	NA	8.17	mirnaUID0443	miR-101	mir-101	rno	nve-miR-2038-3p	rno-miR-101a	TACAGTACTGTGATAACTGAA	TACAGTACTGTGATAACTGAAG	0	0	1
rno-miR-101a-3p	1390863_at	ENSMUSG00000040918	Slc19a2	Slc19a2	5.86E-01	NA	7.02	mirnaUID0443	miR-101	mir-101	rno	nve-miR-2038-3p	rno-miR-101a	TACAGTACTGTGATAACTGAA	TACAGTACTGTGATAACTGAAG	0	0	1
rno-miR-101a-3p	1389634_at	ENSMUSG00000005813	Metap1	Metap1	5.87E-01	NA	6.74	mirnaUID0443	miR-101	mir-101	rno	nve-miR-2038-3p	rno-miR-101a	TACAGTACTGTGATAACTGAA	TACAGTACTGTGATAACTGAAG	0	0	1
rno-miR-101a-3p	1383078_at	ENSMUSG00000003934	Efnb3	Efnb3	5.90E-01	NA	9.02	mirnaUID0443	miR-101	mir-101	rno	nve-miR-2038-3p	rno-miR-101a	TACAGTACTGTGATAACTGAA	TACAGTACTGTGATAACTGAAG	0	0	1
rno-miR-101a-3p	1390179_at	ENSMUSG00000014498	Ankrd52	Ankrd52	5.92E-01	NA	6.18	mirnaUID0443	miR-101	mir-101	rno	nve-miR-2038-3p	rno-miR-101a	TACAGTACTGTGATAACTGAA	TACAGTACTGTGATAACTGAAG	0	0	1
rno-miR-101a-3p	1391088_at	ENSMUSG00000031673	Cdh11	Cdh11	5.96E-01	NA	4.32	mirnaUID0443	miR-101	mir-101	rno	nve-miR-2038-3p	rno-miR-101a	TACAGTACTGTGATAACTGAA	TACAGTACTGTGATAACTGAAG	0	0	1
rno-miR-101a-3p	1387804_at	ENSMUSG00000028834	Trim63	Trim63	5.98E-01	NA	8.72	mirnaUID0443	miR-101	mir-101	rno	nve-miR-2038-3p	rno-miR-101a	TACAGTACTGTGATAACTGAA	TACAGTACTGTGATAACTGAAG	0	0	1
rno-miR-101a-3p	1396214_at	ENSMUSG00000019966	Kitl	Kitlg	5.98E-01	NA	6.12	mirnaUID0443	miR-101	mir-101	rno	nve-miR-2038-3p	rno-miR-101a	TACAGTACTGTGATAACTGAA	TACAGTACTGTGATAACTGAAG	0	0	1
rno-miR-101a-3p	1389255_at	ENSMUSG00000031871	Cdh5	Cdh5	6.00E-01	NA	9.55	mirnaUID0443	miR-101	mir-101	rno	nve-miR-2038-3p	rno-miR-101a	TACAGTACTGTGATAACTGAA	TACAGTACTGTGATAACTGAAG	0	0	1
rno-miR-101a-3p	1382818_at	ENSMUSG00000038174	Fam126b	Fam126b	6.04E-01	NA	8.04	mirnaUID0443	miR-101	mir-101	rno	nve-miR-2038-3p	rno-miR-101a	TACAGTACTGTGATAACTGAA	TACAGTACTGTGATAACTGAAG	0	0	1
rno-miR-101a-3p	1388856_at	ENSMUSG00000019966	Kitl	Kitlg	6.05E-01	NA	8.7	mirnaUID0443	miR-101	mir-101	rno	nve-miR-2038-3p	rno-miR-101a	TACAGTACTGTGATAACTGAA	TACAGTACTGTGATAACTGAAG	0	0	1
rno-miR-101a-3p	1389636_at	ENSMUSG00000014592	Camta1	F1M4M6_RAT	6.06E-01	NA	8.67	mirnaUID0443	miR-101	mir-101	rno	nve-miR-2038-3p	rno-miR-101a	TACAGTACTGTGATAACTGAA	TACAGTACTGTGATAACTGAAG	0	0	1
rno-miR-101a-3p	1388522_at	ENSMUSG00000038582	Pptc7	Pptc7	6.12E-01	NA	10.1	mirnaUID0443	miR-101	mir-101	rno	nve-miR-2038-3p	rno-miR-101a	TACAGTACTGTGATAACTGAA	TACAGTACTGTGATAACTGAAG	0	0	1
rno-miR-101a-3p	1375378_at	ENSMUSG00000062078	Qk	Qk	6.13E-01	NA	11.3	mirnaUID0443	miR-101	mir-101	rno	nve-miR-2038-3p	rno-miR-101a	TACAGTACTGTGATAACTGAA	TACAGTACTGTGATAACTGAAG	0	0	1
rno-miR-101a-3p	1390259_at	ENSMUSG00000019927	Ube2d1	Ube2d1	6.23E-01	NA	8.97	mirnaUID0443	miR-101	mir-101	rno	nve-miR-2038-3p	rno-miR-101a	TACAGTACTGTGATAACTGAA	TACAGTACTGTGATAACTGAAG	0	0	1
rno-miR-101a-3p	1387379_at	ENSMUSG00000020580	Rock2	Rock2	6.23E-01	NA	6.4	mirnaUID0443	miR-101	mir-101	rno	nve-miR-2038-3p	rno-miR-101a	TACAGTACTGTGATAACTGAA	TACAGTACTGTGATAACTGAAG	0	0	1
rno-miR-101a-3p	1372266_at	ENSMUSG00000019841	Rev3l	Rev3l	6.24E-01	NA	9.63	mirnaUID0443	miR-101	mir-101	rno	nve-miR-2038-3p	rno-miR-101a	TACAGTACTGTGATAACTGAA	TACAGTACTGTGATAACTGAAG	0	0	1
rno-miR-101a-3p	1386728_at	ENSMUSG00000060882	Kcnd2	Kcnd2	6.27E-01	NA	5.31	mirnaUID0443	miR-101	mir-101	rno	nve-miR-2038-3p	rno-miR-101a	TACAGTACTGTGATAACTGAA	TACAGTACTGTGATAACTGAAG	0	0	1
rno-miR-101a-3p	1397201_at	ENSMUSG00000041570	Camsap2	Camsap1l1	6.27E-01	NA	3.83	mirnaUID0443	miR-101	mir-101	rno	nve-miR-2038-3p	rno-miR-101a	TACAGTACTGTGATAACTGAA	TACAGTACTGTGATAACTGAAG	0	0	1
rno-miR-101a-3p	1383538_at	ENSMUSG00000044308	Ubr3	RGD1565257	6.34E-01	NA	10.3	mirnaUID0443	miR-101	mir-101	rno	nve-miR-2038-3p	rno-miR-101a	TACAGTACTGTGATAACTGAA	TACAGTACTGTGATAACTGAAG	0	0	1
rno-miR-101a-3p	1390762_at	ENSMUSG00000038533	Cbfa2t2	Cbfa2t2	6.40E-01	NA	4.97	mirnaUID0443	miR-101	mir-101	rno	nve-miR-2038-3p	rno-miR-101a	TACAGTACTGTGATAACTGAA	TACAGTACTGTGATAACTGAAG	0	0	1
rno-miR-101a-3p	1379953_at	ENSMUSG00000038582	Pptc7	Pptc7	6.40E-01	NA	7.87	mirnaUID0443	miR-101	mir-101	rno	nve-miR-2038-3p	rno-miR-101a	TACAGTACTGTGATAACTGAA	TACAGTACTGTGATAACTGAAG	0	0	1
rno-miR-101a-3p	1374605_at	ENSMUSG00000035762	Tmem161b	LOC685655	6.43E-01	NA	7.7	mirnaUID0443	miR-101	mir-101	rno	nve-miR-2038-3p	rno-miR-101a	TACAGTACTGTGATAACTGAA	TACAGTACTGTGATAACTGAAG	0	0	1
rno-miR-101a-3p	1375212_at	ENSMUSG00000014498	Ankrd52	Ankrd52	6.43E-01	NA	7.72	mirnaUID0443	miR-101	mir-101	rno	nve-miR-2038-3p	rno-miR-101a	TACAGTACTGTGATAACTGAA	TACAGTACTGTGATAACTGAAG	0	0	1
rno-miR-101a-3p	1382602_at	ENSMUSG00000044308	Ubr3	RGD1565257	6.51E-01	NA	7.88	mirnaUID0443	miR-101	mir-101	rno	nve-miR-2038-3p	rno-miR-101a	TACAGTACTGTGATAACTGAA	TACAGTACTGTGATAACTGAAG	0	0	1
rno-miR-101a-3p	1370474_at	ENSMUSG00000021779	Thrb	Thrb	6.55E-01	NA	6.88	mirnaUID0443	miR-101	mir-101	rno	nve-miR-2038-3p	rno-miR-101a	TACAGTACTGTGATAACTGAA	TACAGTACTGTGATAACTGAAG	0	0	1
rno-miR-101a-3p	1378232_at	ENSMUSG00000004319	Clcn3	Clcn3	6.73E-01	NA	5.23	mirnaUID0443	miR-101	mir-101	rno	nve-miR-2038-3p	rno-miR-101a	TACAGTACTGTGATAACTGAA	TACAGTACTGTGATAACTGAAG	0	0	1
rno-miR-101a-3p	1389987_at	ENSMUSG00000032501	Trib1	Trib1	6.96E-01	NA	3.62	mirnaUID0443	miR-101	mir-101	rno	nve-miR-2038-3p	rno-miR-101a	TACAGTACTGTGATAACTGAA	TACAGTACTGTGATAACTGAAG	0	0	1
rno-miR-101a-3p	1379863_at	ENSMUSG00000060882	Kcnd2	Kcnd2	6.96E-01	NA	6.96	mirnaUID0443	miR-101	mir-101	rno	nve-miR-2038-3p	rno-miR-101a	TACAGTACTGTGATAACTGAA	TACAGTACTGTGATAACTGAAG	0	0	1
rno-miR-101a-3p	1370770_s_at	ENSMUSG00000019966	Kitl	Kitlg	7.02E-01	NA	4.02	mirnaUID0443	miR-101	mir-101	rno	nve-miR-2038-3p	rno-miR-101a	TACAGTACTGTGATAACTGAA	TACAGTACTGTGATAACTGAAG	0	0	1
rno-miR-101a-3p	1387476_at	ENSMUSG00000060882	Kcnd2	Kcnd2	7.04E-01	NA	6.64	mirnaUID0443	miR-101	mir-101	rno	nve-miR-2038-3p	rno-miR-101a	TACAGTACTGTGATAACTGAA	TACAGTACTGTGATAACTGAAG	0	0	1
rno-miR-101a-3p	1388096_at	ENSMUSG00000019966	Kitl	Kitlg	7.33E-01	NA	3.36	mirnaUID0443	miR-101	mir-101	rno	nve-miR-2038-3p	rno-miR-101a	TACAGTACTGTGATAACTGAA	TACAGTACTGTGATAACTGAAG	0	0	1
rno-miR-101a-3p	1387807_at	ENSMUSG00000020745	Pafah1b1	Pafah1b1	7.62E-01	NA	9.38	mirnaUID0443	miR-101	mir-101	rno	nve-miR-2038-3p	rno-miR-101a	TACAGTACTGTGATAACTGAA	TACAGTACTGTGATAACTGAAG	0	0	1
rno-miR-101b-3p	1377913_at	ENSMUSG00000025958	Creb1	Creb1	-3.93E-01	NA	3.29	mirnaUID2242	miR-101	mir-101	rno	nve-miR-2039-3p	rno-miR-101b	TACAGTACTGTGATAGCTGAA	TACAGTACTGTGATAGCTGAA	0	0	0
rno-miR-101b-3p	1377404_at	ENSMUSG00000014813	Stc1	Stc1	-3.88E-01	NA	6.48	mirnaUID2242	miR-101	mir-101	rno	nve-miR-2039-3p	rno-miR-101b	TACAGTACTGTGATAGCTGAA	TACAGTACTGTGATAGCTGAA	0	0	0
rno-miR-101b-3p	1391522_at	ENSMUSG00000053046	Brsk2	D3ZML2_RAT	-3.30E-01	NA	4.94	mirnaUID2242	miR-101	mir-101	rno	nve-miR-2039-3p	rno-miR-101b	TACAGTACTGTGATAGCTGAA	TACAGTACTGTGATAGCTGAA	0	0	0
rno-miR-101b-3p	1385545_at	ENSMUSG00000072294	Klf12	Klf12	-3.02E-01	NA	4.22	mirnaUID2242	miR-101	mir-101	rno	nve-miR-2039-3p	rno-miR-101b	TACAGTACTGTGATAGCTGAA	TACAGTACTGTGATAGCTGAA	0	0	0
rno-miR-101b-3p	1384188_at	ENSMUSG00000048249	A930001N09Rik	RGD1310862	-2.98E-01	NA	7.83	mirnaUID2242	miR-101	mir-101	rno	nve-miR-2039-3p	rno-miR-101b	TACAGTACTGTGATAGCTGAA	TACAGTACTGTGATAGCTGAA	0	0	0
rno-miR-101b-3p	1398998_at	ENSMUSG00000022507	1810013L24Rik	RGD1309748	-2.84E-01	NA	8.89	mirnaUID2242	miR-101	mir-101	rno	nve-miR-2039-3p	rno-miR-101b	TACAGTACTGTGATAGCTGAA	TACAGTACTGTGATAGCTGAA	0	0	0
rno-miR-101b-3p	1371072_at	ENSMUSG00000038369	Ncoa6	Ncoa6	-2.57E-01	NA	3.74	mirnaUID2242	miR-101	mir-101	rno	nve-miR-2039-3p	rno-miR-101b	TACAGTACTGTGATAGCTGAA	TACAGTACTGTGATAGCTGAA	0	0	0
rno-miR-101b-3p	1387623_at	ENSMUSG00000014813	Stc1	Stc1	-2.55E-01	NA	3.61	mirnaUID2242	miR-101	mir-101	rno	nve-miR-2039-3p	rno-miR-101b	TACAGTACTGTGATAGCTGAA	TACAGTACTGTGATAGCTGAA	0	0	0
rno-miR-101b-3p	1375459_at	ENSMUSG00000062604	Srpk2	Srpk2	-2.41E-01	NA	7.91	mirnaUID2242	miR-101	mir-101	rno	nve-miR-2039-3p	rno-miR-101b	TACAGTACTGTGATAGCTGAA	TACAGTACTGTGATAGCTGAA	0	0	0
rno-miR-101b-3p	1382717_at	ENSMUSG00000029461	Fam168a	Fam168a	-2.40E-01	NA	7.07	mirnaUID2242	miR-101	mir-101	rno	nve-miR-2039-3p	rno-miR-101b	TACAGTACTGTGATAGCTGAA	TACAGTACTGTGATAGCTGAA	0	0	0
rno-miR-101b-3p	1396101_at	ENSMUSG00000014813	Stc1	Stc1	-2.21E-01	NA	4.18	mirnaUID2242	miR-101	mir-101	rno	nve-miR-2039-3p	rno-miR-101b	TACAGTACTGTGATAGCTGAA	TACAGTACTGTGATAGCTGAA	0	0	0
rno-miR-101b-3p	1370898_at	ENSMUSG00000037972	Snn	LOC682752	-2.19E-01	NA	7.77	mirnaUID2242	miR-101	mir-101	rno	nve-miR-2039-3p	rno-miR-101b	TACAGTACTGTGATAGCTGAA	TACAGTACTGTGATAGCTGAA	0	0	0
rno-miR-101b-3p	1370920_at	ENSMUSG00000062604	Srpk2	Srpk2	-2.11E-01	NA	8.1	mirnaUID2242	miR-101	mir-101	rno	nve-miR-2039-3p	rno-miR-101b	TACAGTACTGTGATAGCTGAA	TACAGTACTGTGATAGCTGAA	0	0	0
rno-miR-101b-3p	1397401_at	ENSMUSG00000029461	Fam168a	Fam168a	-2.04E-01	NA	3.91	mirnaUID2242	miR-101	mir-101	rno	nve-miR-2039-3p	rno-miR-101b	TACAGTACTGTGATAGCTGAA	TACAGTACTGTGATAGCTGAA	0	0	0
rno-miR-101b-3p	1384005_at	ENSMUSG00000029265	Dr1	Dr1	-2.02E-01	NA	4.99	mirnaUID2242	miR-101	mir-101	rno	nve-miR-2039-3p	rno-miR-101b	TACAGTACTGTGATAGCTGAA	TACAGTACTGTGATAGCTGAA	0	0	0
rno-miR-101b-3p	1375697_at	ENSMUSG00000048578	Mlec	Mlec	-1.99E-01	NA	6	mirnaUID2242	miR-101	mir-101	rno	nve-miR-2039-3p	rno-miR-101b	TACAGTACTGTGATAGCTGAA	TACAGTACTGTGATAGCTGAA	0	0	0
rno-miR-101b-3p	1370183_at	ENSMUSG00000022897	Dyrk1a	Dyrk1a	-1.94E-01	NA	7.11	mirnaUID2242	miR-101	mir-101	rno	nve-miR-2039-3p	rno-miR-101b	TACAGTACTGTGATAGCTGAA	TACAGTACTGTGATAGCTGAA	0	0	0
rno-miR-101b-3p	1384888_at	ENSMUSG00000038485	Socs7	Socs7	-1.86E-01	NA	3.52	mirnaUID2242	miR-101	mir-101	rno	nve-miR-2039-3p	rno-miR-101b	TACAGTACTGTGATAGCTGAA	TACAGTACTGTGATAGCTGAA	0	0	0
rno-miR-101b-3p	1390681_at	ENSMUSG00000062175	Tgif2	RGD1564927	-1.80E-01	NA	5.27	mirnaUID2242	miR-101	mir-101	rno	nve-miR-2039-3p	rno-miR-101b	TACAGTACTGTGATAGCTGAA	TACAGTACTGTGATAGCTGAA	0	0	0
rno-miR-101b-3p	1371429_at	ENSMUSG00000039952	Dag1	Dag1	-1.72E-01	NA	9.64	mirnaUID2242	miR-101	mir-101	rno	nve-miR-2039-3p	rno-miR-101b	TACAGTACTGTGATAGCTGAA	TACAGTACTGTGATAGCTGAA	0	0	0
rno-miR-101b-3p	1382923_at	ENSMUSG00000032423	Syncrip	Syncrip	-1.71E-01	NA	7.12	mirnaUID2242	miR-101	mir-101	rno	nve-miR-2039-3p	rno-miR-101b	TACAGTACTGTGATAGCTGAA	TACAGTACTGTGATAGCTGAA	0	0	0
rno-miR-101b-3p	1383570_at	ENSMUSG00000048874	Phf3	Phf3	-1.71E-01	NA	7.52	mirnaUID2242	miR-101	mir-101	rno	nve-miR-2039-3p	rno-miR-101b	TACAGTACTGTGATAGCTGAA	TACAGTACTGTGATAGCTGAA	0	0	0
rno-miR-101b-3p	1387347_at	ENSMUSG00000026185	Igfbp5	Igfbp5	-1.70E-01	NA	5.82	mirnaUID2242	miR-101	mir-101	rno	nve-miR-2039-3p	rno-miR-101b	TACAGTACTGTGATAGCTGAA	TACAGTACTGTGATAGCTGAA	0	0	0
rno-miR-101b-3p	1375849_at	ENSMUSG00000070509	Rgma	Rgma	-1.57E-01	NA	9.15	mirnaUID2242	miR-101	mir-101	rno	nve-miR-2039-3p	rno-miR-101b	TACAGTACTGTGATAGCTGAA	TACAGTACTGTGATAGCTGAA	0	0	0
rno-miR-101b-3p	1375910_at	ENSMUSG00000036533	Cdc42ep3	Cdc42ep3	-1.45E-01	NA	9.91	mirnaUID2242	miR-101	mir-101	rno	nve-miR-2039-3p	rno-miR-101b	TACAGTACTGTGATAGCTGAA	TACAGTACTGTGATAGCTGAA	0	0	0
rno-miR-101b-3p	1375469_at	ENSMUSG00000032187	Smarca4	Smarca4	-1.44E-01	NA	8.62	mirnaUID2242	miR-101	mir-101	rno	nve-miR-2039-3p	rno-miR-101b	TACAGTACTGTGATAGCTGAA	TACAGTACTGTGATAGCTGAA	0	0	0
rno-miR-101b-3p	1373565_at	ENSMUSG00000032187	Smarca4	Smarca4	-1.43E-01	NA	8.83	mirnaUID2242	miR-101	mir-101	rno	nve-miR-2039-3p	rno-miR-101b	TACAGTACTGTGATAGCTGAA	TACAGTACTGTGATAGCTGAA	0	0	0
rno-miR-101b-3p	1370367_at	ENSMUSG00000024935	Slc1a1	Slc1a1	-1.41E-01	NA	5.69	mirnaUID2242	miR-101	mir-101	rno	nve-miR-2039-3p	rno-miR-101b	TACAGTACTGTGATAGCTGAA	TACAGTACTGTGATAGCTGAA	0	0	0
rno-miR-101b-3p	1391333_at	ENSMUSG00000032497	Lrrfip2	Lrrfip2	-1.40E-01	NA	7.67	mirnaUID2242	miR-101	mir-101	rno	nve-miR-2039-3p	rno-miR-101b	TACAGTACTGTGATAGCTGAA	TACAGTACTGTGATAGCTGAA	0	0	0
rno-miR-101b-3p	1384742_at	ENSMUSG00000031229	Atrx	ATRX_RAT	-1.39E-01	NA	5.39	mirnaUID2242	miR-101	mir-101	rno	nve-miR-2039-3p	rno-miR-101b	TACAGTACTGTGATAGCTGAA	TACAGTACTGTGATAGCTGAA	0	0	0
rno-miR-101b-3p	1394899_at	ENSMUSG00000031822	Gse1	Gse1	-1.35E-01	NA	6.65	mirnaUID2242	miR-101	mir-101	rno	nve-miR-2039-3p	rno-miR-101b	TACAGTACTGTGATAGCTGAA	TACAGTACTGTGATAGCTGAA	0	0	0
rno-miR-101b-3p	1389529_at	ENSMUSG00000029461	Fam168a	Fam168a	-1.31E-01	NA	7.39	mirnaUID2242	miR-101	mir-101	rno	nve-miR-2039-3p	rno-miR-101b	TACAGTACTGTGATAGCTGAA	TACAGTACTGTGATAGCTGAA	0	0	0
rno-miR-101b-3p	1382711_at	ENSMUSG00000029729	Zkscan1	Zkscan1	-1.30E-01	NA	3.96	mirnaUID2242	miR-101	mir-101	rno	nve-miR-2039-3p	rno-miR-101b	TACAGTACTGTGATAGCTGAA	TACAGTACTGTGATAGCTGAA	0	0	0
rno-miR-101b-3p	1375043_at	ENSMUSG00000021250	Fos	Fos	-1.27E-01	NA	7.04	mirnaUID2242	miR-101	mir-101	rno	nve-miR-2039-3p	rno-miR-101b	TACAGTACTGTGATAGCTGAA	TACAGTACTGTGATAGCTGAA	0	0	0
rno-miR-101b-3p	1379282_at	ENSMUSG00000032497	Lrrfip2	Lrrfip2	-1.24E-01	NA	8.73	mirnaUID2242	miR-101	mir-101	rno	nve-miR-2039-3p	rno-miR-101b	TACAGTACTGTGATAGCTGAA	TACAGTACTGTGATAGCTGAA	0	0	0
rno-miR-101b-3p	1370533_at	ENSMUSG00000042388	Dlgap3	Dlgap3	-1.22E-01	NA	4.09	mirnaUID2242	miR-101	mir-101	rno	nve-miR-2039-3p	rno-miR-101b	TACAGTACTGTGATAGCTGAA	TACAGTACTGTGATAGCTGAA	0	0	0
rno-miR-101b-3p	1380221_at	ENSMUSG00000021488	Nsd1	Nsd1	-1.16E-01	NA	3.38	mirnaUID2242	miR-101	mir-101	rno	nve-miR-2039-3p	rno-miR-101b	TACAGTACTGTGATAGCTGAA	TACAGTACTGTGATAGCTGAA	0	0	0
rno-miR-101b-3p	1374699_at	ENSMUSG00000020607	Fam84a	Fam84a	-1.14E-01	NA	3.37	mirnaUID2242	miR-101	mir-101	rno	nve-miR-2039-3p	rno-miR-101b	TACAGTACTGTGATAGCTGAA	TACAGTACTGTGATAGCTGAA	0	0	0
rno-miR-101b-3p	1398367_at	ENSMUSG00000057522	Spop	Spop	-1.14E-01	NA	9.85	mirnaUID2242	miR-101	mir-101	rno	nve-miR-2039-3p	rno-miR-101b	TACAGTACTGTGATAGCTGAA	TACAGTACTGTGATAGCTGAA	0	0	0
rno-miR-101b-3p	1388250_at	ENSMUSG00000008575	Nfib	Nfib	-1.13E-01	NA	4.28	mirnaUID2242	miR-101	mir-101	rno	nve-miR-2039-3p	rno-miR-101b	TACAGTACTGTGATAGCTGAA	TACAGTACTGTGATAGCTGAA	0	0	0
rno-miR-101b-3p	1391194_at	ENSMUSG00000031665	Sall1	Sall1	-1.12E-01	NA	5.46	mirnaUID2242	miR-101	mir-101	rno	nve-miR-2039-3p	rno-miR-101b	TACAGTACTGTGATAGCTGAA	TACAGTACTGTGATAGCTGAA	0	0	0
rno-miR-101b-3p	1374694_at	ENSMUSG00000014496	Ankrd28	Ankrd28	-1.10E-01	NA	8.48	mirnaUID2242	miR-101	mir-101	rno	nve-miR-2039-3p	rno-miR-101b	TACAGTACTGTGATAGCTGAA	TACAGTACTGTGATAGCTGAA	0	0	0
rno-miR-101b-3p	1387348_at	ENSMUSG00000026185	Igfbp5	Igfbp5	-1.09E-01	NA	9.22	mirnaUID2242	miR-101	mir-101	rno	nve-miR-2039-3p	rno-miR-101b	TACAGTACTGTGATAGCTGAA	TACAGTACTGTGATAGCTGAA	0	0	0
rno-miR-101b-3p	1374641_at	ENSMUSG00000038970	Lmtk2	Lmtk2	-1.06E-01	NA	7.96	mirnaUID2242	miR-101	mir-101	rno	nve-miR-2039-3p	rno-miR-101b	TACAGTACTGTGATAGCTGAA	TACAGTACTGTGATAGCTGAA	0	0	0
rno-miR-101b-3p	1383531_at	ENSMUSG00000048249	A930001N09Rik	RGD1310862	-1.06E-01	NA	7.08	mirnaUID2242	miR-101	mir-101	rno	nve-miR-2039-3p	rno-miR-101b	TACAGTACTGTGATAGCTGAA	TACAGTACTGTGATAGCTGAA	0	0	0
rno-miR-101b-3p	1369708_a_at	ENSMUSG00000025958	Creb1	Creb1	-1.05E-01	NA	4.01	mirnaUID2242	miR-101	mir-101	rno	nve-miR-2039-3p	rno-miR-101b	TACAGTACTGTGATAGCTGAA	TACAGTACTGTGATAGCTGAA	0	0	0
rno-miR-101b-3p	1370960_at	ENSMUSG00000026185	Igfbp5	Igfbp5	-1.01E-01	NA	9.65	mirnaUID2242	miR-101	mir-101	rno	nve-miR-2039-3p	rno-miR-101b	TACAGTACTGTGATAGCTGAA	TACAGTACTGTGATAGCTGAA	0	0	0
rno-miR-101b-3p	1379693_at	ENSMUSG00000052516	Robo2	Robo2	-9.87E-02	NA	3.44	mirnaUID2242	miR-101	mir-101	rno	nve-miR-2039-3p	rno-miR-101b	TACAGTACTGTGATAGCTGAA	TACAGTACTGTGATAGCTGAA	0	0	0
rno-miR-101b-3p	1373157_at	ENSMUSG00000059263	Usp47	Usp47	-8.48E-02	NA	6.91	mirnaUID2242	miR-101	mir-101	rno	nve-miR-2039-3p	rno-miR-101b	TACAGTACTGTGATAGCTGAA	TACAGTACTGTGATAGCTGAA	0	0	0
rno-miR-101b-3p	1379567_at	ENSMUSG00000034297	Med13	Med13	-7.93E-02	NA	4.34	mirnaUID2242	miR-101	mir-101	rno	nve-miR-2039-3p	rno-miR-101b	TACAGTACTGTGATAGCTGAA	TACAGTACTGTGATAGCTGAA	0	0	0
rno-miR-101b-3p	1371291_at	ENSMUSG00000025958	Creb1	Creb1	-7.70E-02	NA	2.79	mirnaUID2242	miR-101	mir-101	rno	nve-miR-2039-3p	rno-miR-101b	TACAGTACTGTGATAGCTGAA	TACAGTACTGTGATAGCTGAA	0	0	0
rno-miR-101b-3p	1368302_at	ENSMUSG00000048450	Msx1	Msx1	-7.08E-02	NA	6.78	mirnaUID2242	miR-101	mir-101	rno	nve-miR-2039-3p	rno-miR-101b	TACAGTACTGTGATAGCTGAA	TACAGTACTGTGATAGCTGAA	0	0	0
rno-miR-101b-3p	1379046_at	ENSMUSG00000048578	Mlec	Mlec	-6.95E-02	NA	4.31	mirnaUID2242	miR-101	mir-101	rno	nve-miR-2039-3p	rno-miR-101b	TACAGTACTGTGATAGCTGAA	TACAGTACTGTGATAGCTGAA	0	0	0
rno-miR-101b-3p	1370178_at	ENSMUSG00000057914	Cacnb2	Cacnb2	-5.84E-02	NA	8.56	mirnaUID2242	miR-101	mir-101	rno	nve-miR-2039-3p	rno-miR-101b	TACAGTACTGTGATAGCTGAA	TACAGTACTGTGATAGCTGAA	0	0	0
rno-miR-101b-3p	1373311_at	ENSMUSG00000048874	Phf3	Phf3	-5.58E-02	NA	6.4	mirnaUID2242	miR-101	mir-101	rno	nve-miR-2039-3p	rno-miR-101b	TACAGTACTGTGATAGCTGAA	TACAGTACTGTGATAGCTGAA	0	0	0
rno-miR-101b-3p	1396152_s_at	ENSMUSG00000026185	Igfbp5	Igfbp5	-5.49E-02	NA	4.69	mirnaUID2242	miR-101	mir-101	rno	nve-miR-2039-3p	rno-miR-101b	TACAGTACTGTGATAGCTGAA	TACAGTACTGTGATAGCTGAA	0	0	0
rno-miR-101b-3p	1388023_a_at	ENSMUSG00000057914	Cacnb2	Cacnb2	-4.62E-02	NA	5.14	mirnaUID2242	miR-101	mir-101	rno	nve-miR-2039-3p	rno-miR-101b	TACAGTACTGTGATAGCTGAA	TACAGTACTGTGATAGCTGAA	0	0	0
rno-miR-101b-3p	1375675_at	ENSMUSG00000022139	Mbnl2	Mbnl2	-4.61E-02	NA	5.79	mirnaUID2242	miR-101	mir-101	rno	nve-miR-2039-3p	rno-miR-101b	TACAGTACTGTGATAGCTGAA	TACAGTACTGTGATAGCTGAA	0	0	0
rno-miR-101b-3p	1382068_at	ENSMUSG00000034377	Tulp4	Tulp4	-4.61E-02	NA	7.78	mirnaUID2242	miR-101	mir-101	rno	nve-miR-2039-3p	rno-miR-101b	TACAGTACTGTGATAGCTGAA	TACAGTACTGTGATAGCTGAA	0	0	0
rno-miR-101b-3p	1383051_at	ENSMUSG00000032423	Syncrip	Syncrip	-4.38E-02	NA	7.93	mirnaUID2242	miR-101	mir-101	rno	nve-miR-2039-3p	rno-miR-101b	TACAGTACTGTGATAGCTGAA	TACAGTACTGTGATAGCTGAA	0	0	0
rno-miR-101b-3p	1393063_at	ENSMUSG00000050192	Eif5a2	Eif5a2	-4.32E-02	NA	6.01	mirnaUID2242	miR-101	mir-101	rno	nve-miR-2039-3p	rno-miR-101b	TACAGTACTGTGATAGCTGAA	TACAGTACTGTGATAGCTGAA	0	0	0
rno-miR-101b-3p	1383867_at	ENSMUSG00000050192	Eif5a2	Eif5a2	-3.81E-02	NA	4.93	mirnaUID2242	miR-101	mir-101	rno	nve-miR-2039-3p	rno-miR-101b	TACAGTACTGTGATAGCTGAA	TACAGTACTGTGATAGCTGAA	0	0	0
rno-miR-101b-3p	1391404_at	ENSMUSG00000025862	Stag2	Stag2	-3.23E-02	NA	2.81	mirnaUID2242	miR-101	mir-101	rno	nve-miR-2039-3p	rno-miR-101b	TACAGTACTGTGATAGCTGAA	TACAGTACTGTGATAGCTGAA	0	0	0
rno-miR-101b-3p	1378431_at	ENSMUSG00000062604	Srpk2	Srpk2	-3.19E-02	NA	6.52	mirnaUID2242	miR-101	mir-101	rno	nve-miR-2039-3p	rno-miR-101b	TACAGTACTGTGATAGCTGAA	TACAGTACTGTGATAGCTGAA	0	0	0
rno-miR-101b-3p	1387089_at	ENSMUSG00000025979	Mob4	Mobkl3	-2.81E-02	NA	8.11	mirnaUID2242	miR-101	mir-101	rno	nve-miR-2039-3p	rno-miR-101b	TACAGTACTGTGATAGCTGAA	TACAGTACTGTGATAGCTGAA	0	0	0
rno-miR-101b-3p	1377131_at	ENSMUSG00000038485	Socs7	Socs7	-2.64E-02	NA	4.43	mirnaUID2242	miR-101	mir-101	rno	nve-miR-2039-3p	rno-miR-101b	TACAGTACTGTGATAGCTGAA	TACAGTACTGTGATAGCTGAA	0	0	0
rno-miR-101b-3p	1368914_at	ENSMUSG00000022952	Runx1	Runx1	-2.03E-02	NA	5.56	mirnaUID2242	miR-101	mir-101	rno	nve-miR-2039-3p	rno-miR-101b	TACAGTACTGTGATAGCTGAA	TACAGTACTGTGATAGCTGAA	0	0	0
rno-miR-101b-3p	1389890_at	ENSMUSG00000031822	Gse1	Gse1	-1.60E-02	NA	6.06	mirnaUID2242	miR-101	mir-101	rno	nve-miR-2039-3p	rno-miR-101b	TACAGTACTGTGATAGCTGAA	TACAGTACTGTGATAGCTGAA	0	0	0
rno-miR-101b-3p	1399036_at	ENSMUSG00000059263	Usp47	Usp47	-1.40E-02	NA	8.93	mirnaUID2242	miR-101	mir-101	rno	nve-miR-2039-3p	rno-miR-101b	TACAGTACTGTGATAGCTGAA	TACAGTACTGTGATAGCTGAA	0	0	0
rno-miR-101b-3p	1371202_a_at	ENSMUSG00000008575	Nfib	Nfib	-6.63E-03	NA	10.2	mirnaUID2242	miR-101	mir-101	rno	nve-miR-2039-3p	rno-miR-101b	TACAGTACTGTGATAGCTGAA	TACAGTACTGTGATAGCTGAA	0	0	0
rno-miR-101b-3p	1380053_at	ENSMUSG00000025016	Tm9sf3	Tm9sf3	-5.00E-03	NA	6.35	mirnaUID2242	miR-101	mir-101	rno	nve-miR-2039-3p	rno-miR-101b	TACAGTACTGTGATAGCTGAA	TACAGTACTGTGATAGCTGAA	0	0	0
rno-miR-101b-3p	1369018_at	ENSMUSG00000001517	Foxm1	Foxm1	-4.94E-03	NA	4.58	mirnaUID2242	miR-101	mir-101	rno	nve-miR-2039-3p	rno-miR-101b	TACAGTACTGTGATAGCTGAA	TACAGTACTGTGATAGCTGAA	0	0	0
rno-miR-101b-3p	1389105_at	ENSMUSG00000039952	Dag1	Dag1	3.09E-03	NA	4.05	mirnaUID2242	miR-101	mir-101	rno	nve-miR-2039-3p	rno-miR-101b	TACAGTACTGTGATAGCTGAA	TACAGTACTGTGATAGCTGAA	0	0	0
rno-miR-101b-3p	1394590_at	ENSMUSG00000021772	Nkiras1	Nkiras1	5.02E-03	NA	6.6	mirnaUID2242	miR-101	mir-101	rno	nve-miR-2039-3p	rno-miR-101b	TACAGTACTGTGATAGCTGAA	TACAGTACTGTGATAGCTGAA	0	0	0
rno-miR-101b-3p	1382632_at	ENSMUSG00000052516	Robo2	Robo2	5.08E-03	NA	3.11	mirnaUID2242	miR-101	mir-101	rno	nve-miR-2039-3p	rno-miR-101b	TACAGTACTGTGATAGCTGAA	TACAGTACTGTGATAGCTGAA	0	0	0
rno-miR-101b-3p	1385353_at	ENSMUSG00000029461	Fam168a	Fam168a	8.68E-03	NA	4.76	mirnaUID2242	miR-101	mir-101	rno	nve-miR-2039-3p	rno-miR-101b	TACAGTACTGTGATAGCTGAA	TACAGTACTGTGATAGCTGAA	0	0	0
rno-miR-101b-3p	1387932_at	ENSMUSG00000024935	Slc1a1	Slc1a1	1.28E-02	NA	4.96	mirnaUID2242	miR-101	mir-101	rno	nve-miR-2039-3p	rno-miR-101b	TACAGTACTGTGATAGCTGAA	TACAGTACTGTGATAGCTGAA	0	0	0
rno-miR-101b-3p	1398973_at	ENSMUSG00000025016	Tm9sf3	Tm9sf3	1.38E-02	NA	7.75	mirnaUID2242	miR-101	mir-101	rno	nve-miR-2039-3p	rno-miR-101b	TACAGTACTGTGATAGCTGAA	TACAGTACTGTGATAGCTGAA	0	0	0
rno-miR-101b-3p	1393847_at	ENSMUSG00000021772	Nkiras1	Nkiras1	1.44E-02	NA	4.2	mirnaUID2242	miR-101	mir-101	rno	nve-miR-2039-3p	rno-miR-101b	TACAGTACTGTGATAGCTGAA	TACAGTACTGTGATAGCTGAA	0	0	0
rno-miR-101b-3p	1379750_at	ENSMUSG00000052516	Robo2	Robo2	2.13E-02	NA	3.41	mirnaUID2242	miR-101	mir-101	rno	nve-miR-2039-3p	rno-miR-101b	TACAGTACTGTGATAGCTGAA	TACAGTACTGTGATAGCTGAA	0	0	0
rno-miR-101b-3p	1387484_at	ENSMUSG00000029287	Tgfbr3	Tgfbr3	2.14E-02	NA	4.7	mirnaUID2242	miR-101	mir-101	rno	nve-miR-2039-3p	rno-miR-101b	TACAGTACTGTGATAGCTGAA	TACAGTACTGTGATAGCTGAA	0	0	0
rno-miR-101b-3p	1385091_at	ENSMUSG00000034297	Med13	Med13	2.30E-02	NA	4.5	mirnaUID2242	miR-101	mir-101	rno	nve-miR-2039-3p	rno-miR-101b	TACAGTACTGTGATAGCTGAA	TACAGTACTGTGATAGCTGAA	0	0	0
rno-miR-101b-3p	1388167_at	ENSMUSG00000008575	Nfib	Nfib	2.84E-02	NA	9.65	mirnaUID2242	miR-101	mir-101	rno	nve-miR-2039-3p	rno-miR-101b	TACAGTACTGTGATAGCTGAA	TACAGTACTGTGATAGCTGAA	0	0	0
rno-miR-101b-3p	1376223_at	ENSMUSG00000045414	1190002N15Rik	RGD1309079	3.32E-02	NA	4.77	mirnaUID2242	miR-101	mir-101	rno	nve-miR-2039-3p	rno-miR-101b	TACAGTACTGTGATAGCTGAA	TACAGTACTGTGATAGCTGAA	0	0	0
rno-miR-101b-3p	1391570_at	ENSMUSG00000032735	Ablim3	Ablim3	3.80E-02	NA	6.09	mirnaUID2242	miR-101	mir-101	rno	nve-miR-2039-3p	rno-miR-101b	TACAGTACTGTGATAGCTGAA	TACAGTACTGTGATAGCTGAA	0	0	0
rno-miR-101b-3p	1390255_at	ENSMUSG00000032735	Ablim3	Ablim3	4.04E-02	NA	8.05	mirnaUID2242	miR-101	mir-101	rno	nve-miR-2039-3p	rno-miR-101b	TACAGTACTGTGATAGCTGAA	TACAGTACTGTGATAGCTGAA	0	0	0
rno-miR-101b-3p	1377961_at	ENSMUSG00000038872	Zfhx3	Zfhx3	4.07E-02	NA	7.81	mirnaUID2242	miR-101	mir-101	rno	nve-miR-2039-3p	rno-miR-101b	TACAGTACTGTGATAGCTGAA	TACAGTACTGTGATAGCTGAA	0	0	0
rno-miR-101b-3p	1397207_at	ENSMUSG00000036990	Otud4	Otud4	4.33E-02	NA	2.97	mirnaUID2242	miR-101	mir-101	rno	nve-miR-2039-3p	rno-miR-101b	TACAGTACTGTGATAGCTGAA	TACAGTACTGTGATAGCTGAA	0	0	0
rno-miR-101b-3p	1371823_at	ENSMUSG00000025862	Stag2	Stag2	4.56E-02	NA	9.09	mirnaUID2242	miR-101	mir-101	rno	nve-miR-2039-3p	rno-miR-101b	TACAGTACTGTGATAGCTGAA	TACAGTACTGTGATAGCTGAA	0	0	0
rno-miR-101b-3p	1398079_at	ENSMUSG00000029461	Fam168a	Fam168a	5.51E-02	NA	3.3	mirnaUID2242	miR-101	mir-101	rno	nve-miR-2039-3p	rno-miR-101b	TACAGTACTGTGATAGCTGAA	TACAGTACTGTGATAGCTGAA	0	0	0
rno-miR-101b-3p	1371430_at	ENSMUSG00000039952	Dag1	Dag1	5.59E-02	NA	8.51	mirnaUID2242	miR-101	mir-101	rno	nve-miR-2039-3p	rno-miR-101b	TACAGTACTGTGATAGCTGAA	TACAGTACTGTGATAGCTGAA	0	0	0
rno-miR-101b-3p	1393798_at	ENSMUSG00000031229	Atrx	ATRX_RAT	6.20E-02	NA	7.84	mirnaUID2242	miR-101	mir-101	rno	nve-miR-2039-3p	rno-miR-101b	TACAGTACTGTGATAGCTGAA	TACAGTACTGTGATAGCTGAA	0	0	0
rno-miR-101b-3p	1371647_at	ENSMUSG00000025016	Tm9sf3	Tm9sf3	6.29E-02	NA	8.91	mirnaUID2242	miR-101	mir-101	rno	nve-miR-2039-3p	rno-miR-101b	TACAGTACTGTGATAGCTGAA	TACAGTACTGTGATAGCTGAA	0	0	0
rno-miR-101b-3p	1379627_at	ENSMUSG00000025016	Tm9sf3	Tm9sf3	6.32E-02	NA	4.36	mirnaUID2242	miR-101	mir-101	rno	nve-miR-2039-3p	rno-miR-101b	TACAGTACTGTGATAGCTGAA	TACAGTACTGTGATAGCTGAA	0	0	0
rno-miR-101b-3p	1388739_at	ENSMUSG00000041712	Ubr7	Ubr7	6.73E-02	NA	7.5	mirnaUID2242	miR-101	mir-101	rno	nve-miR-2039-3p	rno-miR-101b	TACAGTACTGTGATAGCTGAA	TACAGTACTGTGATAGCTGAA	0	0	0
rno-miR-101b-3p	1396092_at	ENSMUSG00000021772	Nkiras1	Nkiras1	6.90E-02	NA	4.09	mirnaUID2242	miR-101	mir-101	rno	nve-miR-2039-3p	rno-miR-101b	TACAGTACTGTGATAGCTGAA	TACAGTACTGTGATAGCTGAA	0	0	0
rno-miR-101b-3p	1398432_at	ENSMUSG00000014496	Ankrd28	Ankrd28	7.00E-02	NA	7.55	mirnaUID2242	miR-101	mir-101	rno	nve-miR-2039-3p	rno-miR-101b	TACAGTACTGTGATAGCTGAA	TACAGTACTGTGATAGCTGAA	0	0	0
rno-miR-101b-3p	1390000_at	ENSMUSG00000018476	Kdm6b	Kdm6b	7.20E-02	NA	7.61	mirnaUID2242	miR-101	mir-101	rno	nve-miR-2039-3p	rno-miR-101b	TACAGTACTGTGATAGCTGAA	TACAGTACTGTGATAGCTGAA	0	0	0
rno-miR-101b-3p	1396261_at	ENSMUSG00000029461	Fam168a	Fam168a	7.31E-02	NA	3.77	mirnaUID2242	miR-101	mir-101	rno	nve-miR-2039-3p	rno-miR-101b	TACAGTACTGTGATAGCTGAA	TACAGTACTGTGATAGCTGAA	0	0	0
rno-miR-101b-3p	1385011_at	ENSMUSG00000032187	Smarca4	Smarca4	9.10E-02	NA	5.41	mirnaUID2242	miR-101	mir-101	rno	nve-miR-2039-3p	rno-miR-101b	TACAGTACTGTGATAGCTGAA	TACAGTACTGTGATAGCTGAA	0	0	0
rno-miR-101b-3p	1395343_at	ENSMUSG00000025016	Tm9sf3	Tm9sf3	9.50E-02	NA	5.16	mirnaUID2242	miR-101	mir-101	rno	nve-miR-2039-3p	rno-miR-101b	TACAGTACTGTGATAGCTGAA	TACAGTACTGTGATAGCTGAA	0	0	0
rno-miR-101b-3p	1372945_at	ENSMUSG00000029670	Ing3	Ing3	9.80E-02	NA	7.29	mirnaUID2242	miR-101	mir-101	rno	nve-miR-2039-3p	rno-miR-101b	TACAGTACTGTGATAGCTGAA	TACAGTACTGTGATAGCTGAA	0	0	0
rno-miR-101b-3p	1369164_a_at	ENSMUSG00000027748	Trpc4	Trpc4	1.03E-01	NA	3.57	mirnaUID2242	miR-101	mir-101	rno	nve-miR-2039-3p	rno-miR-101b	TACAGTACTGTGATAGCTGAA	TACAGTACTGTGATAGCTGAA	0	0	0
rno-miR-101b-3p	1382332_at	ENSMUSG00000025862	Stag2	Stag2	1.07E-01	NA	7.2	mirnaUID2242	miR-101	mir-101	rno	nve-miR-2039-3p	rno-miR-101b	TACAGTACTGTGATAGCTGAA	TACAGTACTGTGATAGCTGAA	0	0	0
rno-miR-101b-3p	1370545_at	ENSMUSG00000047976	Kcna1	Kcna1	1.12E-01	NA	4.19	mirnaUID2242	miR-101	mir-101	rno	nve-miR-2039-3p	rno-miR-101b	TACAGTACTGTGATAGCTGAA	TACAGTACTGTGATAGCTGAA	0	0	0
rno-miR-101b-3p	1398841_at	ENSMUSG00000020149	Rab1	Rab1	1.14E-01	NA	11.1	mirnaUID2242	miR-101	mir-101	rno	nve-miR-2039-3p	rno-miR-101b	TACAGTACTGTGATAGCTGAA	TACAGTACTGTGATAGCTGAA	0	0	0
rno-miR-101b-3p	1390578_at	ENSMUSG00000053046	Brsk2	D3ZML2_RAT	1.21E-01	NA	5.18	mirnaUID2242	miR-101	mir-101	rno	nve-miR-2039-3p	rno-miR-101b	TACAGTACTGTGATAGCTGAA	TACAGTACTGTGATAGCTGAA	0	0	0
rno-miR-101b-3p	1392450_at	ENSMUSG00000043019	Edem3	Edem3	1.27E-01	NA	3.56	mirnaUID2242	miR-101	mir-101	rno	nve-miR-2039-3p	rno-miR-101b	TACAGTACTGTGATAGCTGAA	TACAGTACTGTGATAGCTGAA	0	0	0
rno-miR-101b-3p	1370458_at	ENSMUSG00000025104	Hdgfrp3	Hdgfrp3	1.27E-01	NA	6.19	mirnaUID2242	miR-101	mir-101	rno	nve-miR-2039-3p	rno-miR-101b	TACAGTACTGTGATAGCTGAA	TACAGTACTGTGATAGCTGAA	0	0	0
rno-miR-101b-3p	1391066_at	ENSMUSG00000038872	Zfhx3	Zfhx3	1.40E-01	NA	3.93	mirnaUID2242	miR-101	mir-101	rno	nve-miR-2039-3p	rno-miR-101b	TACAGTACTGTGATAGCTGAA	TACAGTACTGTGATAGCTGAA	0	0	0
rno-miR-101b-3p	1369219_at	ENSMUSG00000029287	Tgfbr3	Tgfbr3	1.45E-01	NA	5.25	mirnaUID2242	miR-101	mir-101	rno	nve-miR-2039-3p	rno-miR-101b	TACAGTACTGTGATAGCTGAA	TACAGTACTGTGATAGCTGAA	0	0	0
rno-miR-101b-3p	1397830_at	ENSMUSG00000026185	Igfbp5	Igfbp5	1.60E-01	NA	4.45	mirnaUID2242	miR-101	mir-101	rno	nve-miR-2039-3p	rno-miR-101b	TACAGTACTGTGATAGCTGAA	TACAGTACTGTGATAGCTGAA	0	0	0
rno-miR-101b-3p	1394764_at	ENSMUSG00000038970	Lmtk2	Lmtk2	1.62E-01	NA	5.56	mirnaUID2242	miR-101	mir-101	rno	nve-miR-2039-3p	rno-miR-101b	TACAGTACTGTGATAGCTGAA	TACAGTACTGTGATAGCTGAA	0	0	0
rno-miR-101b-3p	1394931_at	ENSMUSG00000022139	Mbnl2	Mbnl2	1.65E-01	NA	5.41	mirnaUID2242	miR-101	mir-101	rno	nve-miR-2039-3p	rno-miR-101b	TACAGTACTGTGATAGCTGAA	TACAGTACTGTGATAGCTGAA	0	0	0
rno-miR-101b-3p	1368450_at	ENSMUSG00000034593	Myo5a	F1M4Y9_RAT	1.66E-01	NA	5.73	mirnaUID2242	miR-101	mir-101	rno	nve-miR-2039-3p	rno-miR-101b	TACAGTACTGTGATAGCTGAA	TACAGTACTGTGATAGCTGAA	0	0	0
rno-miR-101b-3p	1384411_at	ENSMUSG00000029638	Glcci1	B2RYK0_RAT	1.66E-01	NA	5.31	mirnaUID2242	miR-101	mir-101	rno	nve-miR-2039-3p	rno-miR-101b	TACAGTACTGTGATAGCTGAA	TACAGTACTGTGATAGCTGAA	0	0	0
rno-miR-101b-3p	1397607_at	ENSMUSG00000048249	A930001N09Rik	RGD1310862	1.69E-01	NA	4.81	mirnaUID2242	miR-101	mir-101	rno	nve-miR-2039-3p	rno-miR-101b	TACAGTACTGTGATAGCTGAA	TACAGTACTGTGATAGCTGAA	0	0	0
rno-miR-101b-3p	1373022_at	ENSMUSG00000020149	Rab1	Rab1	1.75E-01	NA	9.03	mirnaUID2242	miR-101	mir-101	rno	nve-miR-2039-3p	rno-miR-101b	TACAGTACTGTGATAGCTGAA	TACAGTACTGTGATAGCTGAA	0	0	0
rno-miR-101b-3p	1395758_at	ENSMUSG00000032423	Syncrip	Syncrip	1.81E-01	NA	3.6	mirnaUID2242	miR-101	mir-101	rno	nve-miR-2039-3p	rno-miR-101b	TACAGTACTGTGATAGCTGAA	TACAGTACTGTGATAGCTGAA	0	0	0
rno-miR-101b-3p	1392391_at	ENSMUSG00000039952	Dag1	Dag1	1.82E-01	NA	5.73	mirnaUID2242	miR-101	mir-101	rno	nve-miR-2039-3p	rno-miR-101b	TACAGTACTGTGATAGCTGAA	TACAGTACTGTGATAGCTGAA	0	0	0
rno-miR-101b-3p	1397959_at	ENSMUSG00000038538	Ubn2	Ubn2	1.83E-01	NA	8.12	mirnaUID2242	miR-101	mir-101	rno	nve-miR-2039-3p	rno-miR-101b	TACAGTACTGTGATAGCTGAA	TACAGTACTGTGATAGCTGAA	0	0	0
rno-miR-101b-3p	1383445_at	ENSMUSG00000051469	Zfp191	Zfp191	1.95E-01	NA	6.24	mirnaUID2242	miR-101	mir-101	rno	nve-miR-2039-3p	rno-miR-101b	TACAGTACTGTGATAGCTGAA	TACAGTACTGTGATAGCTGAA	0	0	0
rno-miR-101b-3p	1374412_at	ENSMUSG00000020271	Fbxw11	Fbxw11	1.96E-01	NA	8.97	mirnaUID2242	miR-101	mir-101	rno	nve-miR-2039-3p	rno-miR-101b	TACAGTACTGTGATAGCTGAA	TACAGTACTGTGATAGCTGAA	0	0	0
rno-miR-101b-3p	1379560_at	ENSMUSG00000021488	Nsd1	Nsd1	1.98E-01	NA	6.64	mirnaUID2242	miR-101	mir-101	rno	nve-miR-2039-3p	rno-miR-101b	TACAGTACTGTGATAGCTGAA	TACAGTACTGTGATAGCTGAA	0	0	0
rno-miR-101b-3p	1392996_at	ENSMUSG00000025586	Cpeb1	Cpeb1	2.13E-01	NA	5.54	mirnaUID2242	miR-101	mir-101	rno	nve-miR-2039-3p	rno-miR-101b	TACAGTACTGTGATAGCTGAA	TACAGTACTGTGATAGCTGAA	0	0	0
rno-miR-101b-3p	1376233_at	ENSMUSG00000042388	Dlgap3	Dlgap3	2.20E-01	NA	4.28	mirnaUID2242	miR-101	mir-101	rno	nve-miR-2039-3p	rno-miR-101b	TACAGTACTGTGATAGCTGAA	TACAGTACTGTGATAGCTGAA	0	0	0
rno-miR-101b-3p	1381772_at	ENSMUSG00000045414	1190002N15Rik	RGD1309079	2.23E-01	NA	4.2	mirnaUID2242	miR-101	mir-101	rno	nve-miR-2039-3p	rno-miR-101b	TACAGTACTGTGATAGCTGAA	TACAGTACTGTGATAGCTGAA	0	0	0
rno-miR-101b-3p	1369818_at	ENSMUSG00000007653	Gabrb2	Gabrb2	2.29E-01	NA	4.21	mirnaUID2242	miR-101	mir-101	rno	nve-miR-2039-3p	rno-miR-101b	TACAGTACTGTGATAGCTGAA	TACAGTACTGTGATAGCTGAA	0	0	0
rno-miR-101b-3p	1368626_at	ENSMUSG00000000794	Kcnn3	Kcnn3	2.32E-01	NA	4.33	mirnaUID2242	miR-101	mir-101	rno	nve-miR-2039-3p	rno-miR-101b	TACAGTACTGTGATAGCTGAA	TACAGTACTGTGATAGCTGAA	0	0	0
rno-miR-101b-3p	1391069_at	ENSMUSG00000022507	1810013L24Rik	RGD1309748	2.33E-01	NA	3.13	mirnaUID2242	miR-101	mir-101	rno	nve-miR-2039-3p	rno-miR-101b	TACAGTACTGTGATAGCTGAA	TACAGTACTGTGATAGCTGAA	0	0	0
rno-miR-101b-3p	1389199_at	ENSMUSG00000045414	1190002N15Rik	RGD1309079	2.34E-01	NA	8.79	mirnaUID2242	miR-101	mir-101	rno	nve-miR-2039-3p	rno-miR-101b	TACAGTACTGTGATAGCTGAA	TACAGTACTGTGATAGCTGAA	0	0	0
rno-miR-101b-3p	1372207_at	ENSMUSG00000003778	Brd8	Brd8	2.37E-01	NA	7.35	mirnaUID2242	miR-101	mir-101	rno	nve-miR-2039-3p	rno-miR-101b	TACAGTACTGTGATAGCTGAA	TACAGTACTGTGATAGCTGAA	0	0	0
rno-miR-101b-3p	1389301_at	ENSMUSG00000022139	Mbnl2	Mbnl2	2.39E-01	NA	11.2	mirnaUID2242	miR-101	mir-101	rno	nve-miR-2039-3p	rno-miR-101b	TACAGTACTGTGATAGCTGAA	TACAGTACTGTGATAGCTGAA	0	0	0
rno-miR-101b-3p	1374092_at	ENSMUSG00000027803	Wwtr1	Wwtr1	2.50E-01	NA	6.1	mirnaUID2242	miR-101	mir-101	rno	nve-miR-2039-3p	rno-miR-101b	TACAGTACTGTGATAGCTGAA	TACAGTACTGTGATAGCTGAA	0	0	0
rno-miR-101b-3p	1389590_at	ENSMUSG00000043019	Edem3	Edem3	2.57E-01	NA	8.36	mirnaUID2242	miR-101	mir-101	rno	nve-miR-2039-3p	rno-miR-101b	TACAGTACTGTGATAGCTGAA	TACAGTACTGTGATAGCTGAA	0	0	0
rno-miR-101b-3p	1389028_at	ENSMUSG00000038369	Ncoa6	Ncoa6	2.57E-01	NA	7.56	mirnaUID2242	miR-101	mir-101	rno	nve-miR-2039-3p	rno-miR-101b	TACAGTACTGTGATAGCTGAA	TACAGTACTGTGATAGCTGAA	0	0	0
rno-miR-101b-3p	1372453_at	ENSMUSG00000029265	Dr1	Dr1	2.74E-01	NA	8.38	mirnaUID2242	miR-101	mir-101	rno	nve-miR-2039-3p	rno-miR-101b	TACAGTACTGTGATAGCTGAA	TACAGTACTGTGATAGCTGAA	0	0	0
rno-miR-101b-3p	1393265_at	ENSMUSG00000032423	Syncrip	Syncrip	3.45E-01	NA	5.02	mirnaUID2242	miR-101	mir-101	rno	nve-miR-2039-3p	rno-miR-101b	TACAGTACTGTGATAGCTGAA	TACAGTACTGTGATAGCTGAA	0	0	0
rno-miR-101b-3p	1375140_at	ENSMUSG00000022139	Mbnl2	Mbnl2	3.85E-01	NA	6.62	mirnaUID2242	miR-101	mir-101	rno	nve-miR-2039-3p	rno-miR-101b	TACAGTACTGTGATAGCTGAA	TACAGTACTGTGATAGCTGAA	0	0	0
rno-miR-101b-3p	1398553_at	ENSMUSG00000063406	Tmed5	TMED5_RAT	4.35E-01	NA	5.6	mirnaUID2242	miR-101	mir-101	rno	nve-miR-2039-3p	rno-miR-101b	TACAGTACTGTGATAGCTGAA	TACAGTACTGTGATAGCTGAA	0	0	0
rno-miR-101b-3p	1387329_at	ENSMUSG00000035696	Rnf38	Rnf38	4.38E-01	NA	4.26	mirnaUID2242	miR-101	mir-101	rno	nve-miR-2039-3p	rno-miR-101b	TACAGTACTGTGATAGCTGAA	TACAGTACTGTGATAGCTGAA	0	0	0
rno-miR-103-3p	1387329_at	ENSMUSG00000035696	Rnf38	Rnf38	-5.77E-01	NA	4.26	mirnaUID2921	miR-103	mir-103	rno	nve-miR-2041-3p	rno-miR-103	AGCAGCATTGTACAGGGCTATGA	AGCAGCATTGTACAGGGCTATGA	0	0	0
rno-miR-103-3p	1368938_at	ENSMUSG00000014773	Dll1	Dll1	-5.61E-01	NA	4.39	mirnaUID2921	miR-103	mir-103	rno	nve-miR-2041-3p	rno-miR-103	AGCAGCATTGTACAGGGCTATGA	AGCAGCATTGTACAGGGCTATGA	0	0	0
rno-miR-103-3p	1381364_at	ENSMUSG00000009470	Tnpo1	Tnpo1	-5.46E-01	NA	5.6	mirnaUID2921	miR-103	mir-103	rno	nve-miR-2041-3p	rno-miR-103	AGCAGCATTGTACAGGGCTATGA	AGCAGCATTGTACAGGGCTATGA	0	0	0
rno-miR-103-3p	1387425_at	ENSMUSG00000024897	Apba1	Apba1	-5.41E-01	NA	3.46	mirnaUID2921	miR-103	mir-103	rno	nve-miR-2041-3p	rno-miR-103	AGCAGCATTGTACAGGGCTATGA	AGCAGCATTGTACAGGGCTATGA	0	0	0
rno-miR-103-3p	1384098_at	ENSMUSG00000033107	Rnf125	Rnf125	-4.83E-01	NA	5.92	mirnaUID2921	miR-103	mir-103	rno	nve-miR-2041-3p	rno-miR-103	AGCAGCATTGTACAGGGCTATGA	AGCAGCATTGTACAGGGCTATGA	0	0	0
rno-miR-103-3p	1378259_at	ENSMUSG00000041459	Tardbp	Tardbp	-4.83E-01	NA	5.81	mirnaUID2921	miR-103	mir-103	rno	nve-miR-2041-3p	rno-miR-103	AGCAGCATTGTACAGGGCTATGA	AGCAGCATTGTACAGGGCTATGA	0	0	0
rno-miR-103-3p	1370108_a_at	ENSMUSG00000019906	Lin7a	Lin7a	-4.81E-01	NA	3.3	mirnaUID2921	miR-103	mir-103	rno	nve-miR-2041-3p	rno-miR-103	AGCAGCATTGTACAGGGCTATGA	AGCAGCATTGTACAGGGCTATGA	0	0	0
rno-miR-103-3p	1377608_a_at	ENSMUSG00000041459	Tardbp	Tardbp	-4.81E-01	NA	9.81	mirnaUID2921	miR-103	mir-103	rno	nve-miR-2041-3p	rno-miR-103	AGCAGCATTGTACAGGGCTATGA	AGCAGCATTGTACAGGGCTATGA	0	0	0
rno-miR-103-3p	1368473_at	ENSMUSG00000057123	Gja5	Gja5	-4.34E-01	NA	7.28	mirnaUID2921	miR-103	mir-103	rno	nve-miR-2041-3p	rno-miR-103	AGCAGCATTGTACAGGGCTATGA	AGCAGCATTGTACAGGGCTATGA	0	0	0
rno-miR-103-3p	1371183_a_at	ENSMUSG00000020886	Dlg4	Dlg4	-4.27E-01	NA	3.91	mirnaUID2921	miR-103	mir-103	rno	nve-miR-2041-3p	rno-miR-103	AGCAGCATTGTACAGGGCTATGA	AGCAGCATTGTACAGGGCTATGA	0	0	0
rno-miR-103-3p	1369538_at	ENSMUSG00000048895	Cdk5r1	Cdk5r1	-4.26E-01	NA	3.35	mirnaUID2921	miR-103	mir-103	rno	nve-miR-2041-3p	rno-miR-103	AGCAGCATTGTACAGGGCTATGA	AGCAGCATTGTACAGGGCTATGA	0	0	0
rno-miR-103-3p	1397259_at	ENSMUSG00000038174	Fam126b	Fam126b	-4.21E-01	NA	5.96	mirnaUID2921	miR-103	mir-103	rno	nve-miR-2041-3p	rno-miR-103	AGCAGCATTGTACAGGGCTATGA	AGCAGCATTGTACAGGGCTATGA	0	0	0
rno-miR-103-3p	1372243_at	ENSMUSG00000036707	Cab39	Cab39	-4.19E-01	NA	7.97	mirnaUID2921	miR-103	mir-103	rno	nve-miR-2041-3p	rno-miR-103	AGCAGCATTGTACAGGGCTATGA	AGCAGCATTGTACAGGGCTATGA	0	0	0
rno-miR-103-3p	1375445_at	ENSMUSG00000035606	Ky	D3Z953_RAT	-4.16E-01	NA	6.78	mirnaUID2921	miR-103	mir-103	rno	nve-miR-2041-3p	rno-miR-103	AGCAGCATTGTACAGGGCTATGA	AGCAGCATTGTACAGGGCTATGA	0	0	0
rno-miR-103-3p	1389694_at	ENSMUSG00000035606	Ky	D3Z953_RAT	-4.13E-01	NA	6.71	mirnaUID2921	miR-103	mir-103	rno	nve-miR-2041-3p	rno-miR-103	AGCAGCATTGTACAGGGCTATGA	AGCAGCATTGTACAGGGCTATGA	0	0	0
rno-miR-103-3p	1395561_at	ENSMUSG00000004980	Hnrnpa2b1	Hnrnpa2b1	-4.07E-01	NA	8.94	mirnaUID2921	miR-103	mir-103	rno	nve-miR-2041-3p	rno-miR-103	AGCAGCATTGTACAGGGCTATGA	AGCAGCATTGTACAGGGCTATGA	0	0	0
rno-miR-103-3p	1369046_at	ENSMUSG00000027849	Syt6	Syt6	-4.04E-01	NA	3.1	mirnaUID2921	miR-103	mir-103	rno	nve-miR-2041-3p	rno-miR-103	AGCAGCATTGTACAGGGCTATGA	AGCAGCATTGTACAGGGCTATGA	0	0	0
rno-miR-103-3p	1387801_at	ENSMUSG00000026753	Ppp6c	Ppp6c	-4.02E-01	NA	7.75	mirnaUID2921	miR-103	mir-103	rno	nve-miR-2041-3p	rno-miR-103	AGCAGCATTGTACAGGGCTATGA	AGCAGCATTGTACAGGGCTATGA	0	0	0
rno-miR-103-3p	1390030_at	ENSMUSG00000050240	Hic2	Hic2	-4.01E-01	NA	5.21	mirnaUID2921	miR-103	mir-103	rno	nve-miR-2041-3p	rno-miR-103	AGCAGCATTGTACAGGGCTATGA	AGCAGCATTGTACAGGGCTATGA	0	0	0
rno-miR-103-3p	1369271_at	ENSMUSG00000038205	Prkab2	Prkab2	-3.99E-01	NA	4.21	mirnaUID2921	miR-103	mir-103	rno	nve-miR-2041-3p	rno-miR-103	AGCAGCATTGTACAGGGCTATGA	AGCAGCATTGTACAGGGCTATGA	0	0	0
rno-miR-103-3p	1395434_at	ENSMUSG00000021277	Traf3	Traf3	-3.98E-01	NA	4.12	mirnaUID2921	miR-103	mir-103	rno	nve-miR-2041-3p	rno-miR-103	AGCAGCATTGTACAGGGCTATGA	AGCAGCATTGTACAGGGCTATGA	0	0	0
rno-miR-103-3p	1369608_at	ENSMUSG00000031230	Fgf16	Fgf16	-3.97E-01	NA	6.37	mirnaUID2921	miR-103	mir-103	rno	nve-miR-2041-3p	rno-miR-103	AGCAGCATTGTACAGGGCTATGA	AGCAGCATTGTACAGGGCTATGA	0	0	0
rno-miR-103-3p	1395589_at	ENSMUSG00000027957	Slc35a3	Slc35a3	-3.96E-01	NA	4.79	mirnaUID2921	miR-103	mir-103	rno	nve-miR-2041-3p	rno-miR-103	AGCAGCATTGTACAGGGCTATGA	AGCAGCATTGTACAGGGCTATGA	0	0	0
rno-miR-103-3p	1387072_at	ENSMUSG00000045962	Wnk1	WNK1_RAT	-3.89E-01	NA	7.34	mirnaUID2921	miR-103	mir-103	rno	nve-miR-2041-3p	rno-miR-103	AGCAGCATTGTACAGGGCTATGA	AGCAGCATTGTACAGGGCTATGA	0	0	0
rno-miR-103-3p	1368958_at	ENSMUSG00000040276	Pacsin1	PACN1_RAT	-3.86E-01	NA	3.41	mirnaUID2921	miR-103	mir-103	rno	nve-miR-2041-3p	rno-miR-103	AGCAGCATTGTACAGGGCTATGA	AGCAGCATTGTACAGGGCTATGA	0	0	0
rno-miR-103-3p	1384877_at	ENSMUSG00000042797	Aqp11	Aqp11	-3.79E-01	NA	3.57	mirnaUID2921	miR-103	mir-103	rno	nve-miR-2041-3p	rno-miR-103	AGCAGCATTGTACAGGGCTATGA	AGCAGCATTGTACAGGGCTATGA	0	0	0
rno-miR-103-3p	1369721_at	ENSMUSG00000024077	Strn	Strn	-3.79E-01	NA	4.23	mirnaUID2921	miR-103	mir-103	rno	nve-miR-2041-3p	rno-miR-103	AGCAGCATTGTACAGGGCTATGA	AGCAGCATTGTACAGGGCTATGA	0	0	0
rno-miR-103-3p	1374650_at	ENSMUSG00000021365	Nedd9	Nedd9	-3.67E-01	NA	7.71	mirnaUID2921	miR-103	mir-103	rno	nve-miR-2041-3p	rno-miR-103	AGCAGCATTGTACAGGGCTATGA	AGCAGCATTGTACAGGGCTATGA	0	0	0
rno-miR-103-3p	1387210_at	ENSMUSG00000020886	Dlg4	Dlg4	-3.64E-01	NA	6.41	mirnaUID2921	miR-103	mir-103	rno	nve-miR-2041-3p	rno-miR-103	AGCAGCATTGTACAGGGCTATGA	AGCAGCATTGTACAGGGCTATGA	0	0	0
rno-miR-103-3p	1383028_at	ENSMUSG00000032803	Cdv3	Cdv3	-3.64E-01	NA	6.49	mirnaUID2921	miR-103	mir-103	rno	nve-miR-2041-3p	rno-miR-103	AGCAGCATTGTACAGGGCTATGA	AGCAGCATTGTACAGGGCTATGA	0	0	0
rno-miR-103-3p	1377131_at	ENSMUSG00000038485	Socs7	Socs7	-3.51E-01	NA	4.43	mirnaUID2921	miR-103	mir-103	rno	nve-miR-2041-3p	rno-miR-103	AGCAGCATTGTACAGGGCTATGA	AGCAGCATTGTACAGGGCTATGA	0	0	0
rno-miR-103-3p	1376365_at	ENSMUSG00000022451	Twf1	Twf1	-3.48E-01	NA	3.39	mirnaUID2921	miR-103	mir-103	rno	nve-miR-2041-3p	rno-miR-103	AGCAGCATTGTACAGGGCTATGA	AGCAGCATTGTACAGGGCTATGA	0	0	0
rno-miR-103-3p	1380997_at	ENSMUSG00000025010	Ccnj	Ccnj	-3.40E-01	NA	6.45	mirnaUID2921	miR-103	mir-103	rno	nve-miR-2041-3p	rno-miR-103	AGCAGCATTGTACAGGGCTATGA	AGCAGCATTGTACAGGGCTATGA	0	0	0
rno-miR-103-3p	1383070_at	ENSMUSG00000025873	Faf2	Faf2	-3.37E-01	NA	6.82	mirnaUID2921	miR-103	mir-103	rno	nve-miR-2041-3p	rno-miR-103	AGCAGCATTGTACAGGGCTATGA	AGCAGCATTGTACAGGGCTATGA	0	0	0
rno-miR-103-3p	1381936_at	ENSMUSG00000021820	Camk2g	Camk2g	-3.34E-01	NA	6.55	mirnaUID2921	miR-103	mir-103	rno	nve-miR-2041-3p	rno-miR-103	AGCAGCATTGTACAGGGCTATGA	AGCAGCATTGTACAGGGCTATGA	0	0	0
rno-miR-103-3p	1376792_at	ENSMUSG00000035104	Fam176a	Fam176a	-3.32E-01	NA	4.62	mirnaUID2921	miR-103	mir-103	rno	nve-miR-2041-3p	rno-miR-103	AGCAGCATTGTACAGGGCTATGA	AGCAGCATTGTACAGGGCTATGA	0	0	0
rno-miR-103-3p	1389269_at	ENSMUSG00000044715	4933433P14Rik	RGD1308470	-3.28E-01	NA	7.06	mirnaUID2921	miR-103	mir-103	rno	nve-miR-2041-3p	rno-miR-103	AGCAGCATTGTACAGGGCTATGA	AGCAGCATTGTACAGGGCTATGA	0	0	0
rno-miR-103-3p	1392178_at	ENSMUSG00000075478	Slitrk1	Slitrk1	-3.26E-01	NA	5.15	mirnaUID2921	miR-103	mir-103	rno	nve-miR-2041-3p	rno-miR-103	AGCAGCATTGTACAGGGCTATGA	AGCAGCATTGTACAGGGCTATGA	0	0	0
rno-miR-103-3p	1368061_at	ENSMUSG00000058248	Kcnh1	F1LVN4_RAT	-3.18E-01	NA	3.87	mirnaUID2921	miR-103	mir-103	rno	nve-miR-2041-3p	rno-miR-103	AGCAGCATTGTACAGGGCTATGA	AGCAGCATTGTACAGGGCTATGA	0	0	0
rno-miR-103-3p	1380269_at	ENSMUSG00000028676	Srsf10	D3ZB38_RAT	-3.17E-01	NA	3.77	mirnaUID2921	miR-103	mir-103	rno	nve-miR-2041-3p	rno-miR-103	AGCAGCATTGTACAGGGCTATGA	AGCAGCATTGTACAGGGCTATGA	0	0	0
rno-miR-103-3p	1373242_at	ENSMUSG00000071359	Tbpl1	Tbpl1	-3.15E-01	NA	8.89	mirnaUID2921	miR-103	mir-103	rno	nve-miR-2041-3p	rno-miR-103	AGCAGCATTGTACAGGGCTATGA	AGCAGCATTGTACAGGGCTATGA	0	0	0
rno-miR-103-3p	1369883_at	ENSMUSG00000059077	Pth	Pth	-3.15E-01	NA	3.66	mirnaUID2921	miR-103	mir-103	rno	nve-miR-2041-3p	rno-miR-103	AGCAGCATTGTACAGGGCTATGA	AGCAGCATTGTACAGGGCTATGA	0	0	0
rno-miR-103-3p	1378748_at	ENSMUSG00000058571	Gpc6	D4AA04_RAT	-3.12E-01	NA	5.11	mirnaUID2921	miR-103	mir-103	rno	nve-miR-2041-3p	rno-miR-103	AGCAGCATTGTACAGGGCTATGA	AGCAGCATTGTACAGGGCTATGA	0	0	0
rno-miR-103-3p	1381767_at	ENSMUSG00000034612	Chst11	Chst11	-3.06E-01	NA	6.26	mirnaUID2921	miR-103	mir-103	rno	nve-miR-2041-3p	rno-miR-103	AGCAGCATTGTACAGGGCTATGA	AGCAGCATTGTACAGGGCTATGA	0	0	0
rno-miR-103-3p	1372487_at	ENSMUSG00000041629	D11Wsu99e	Fam104a	-3.00E-01	NA	8.31	mirnaUID2921	miR-103	mir-103	rno	nve-miR-2041-3p	rno-miR-103	AGCAGCATTGTACAGGGCTATGA	AGCAGCATTGTACAGGGCTATGA	0	0	0
rno-miR-103-3p	1386071_at	ENSMUSG00000028676	Srsf10	D3ZB38_RAT	-2.96E-01	NA	3.79	mirnaUID2921	miR-103	mir-103	rno	nve-miR-2041-3p	rno-miR-103	AGCAGCATTGTACAGGGCTATGA	AGCAGCATTGTACAGGGCTATGA	0	0	0
rno-miR-103-3p	1381690_at	ENSMUSG00000069601	Ank3	Ank3	-2.90E-01	NA	4.21	mirnaUID2921	miR-103	mir-103	rno	nve-miR-2041-3p	rno-miR-103	AGCAGCATTGTACAGGGCTATGA	AGCAGCATTGTACAGGGCTATGA	0	0	0
rno-miR-103-3p	1397747_at	ENSMUSG00000022100	Xpo7	D3ZBB4_RAT	-2.89E-01	NA	3.72	mirnaUID2921	miR-103	mir-103	rno	nve-miR-2041-3p	rno-miR-103	AGCAGCATTGTACAGGGCTATGA	AGCAGCATTGTACAGGGCTATGA	0	0	0
rno-miR-103-3p	1370612_at	ENSMUSG00000040724	Kcna2	Kcna2	-2.89E-01	NA	4.38	mirnaUID2921	miR-103	mir-103	rno	nve-miR-2041-3p	rno-miR-103	AGCAGCATTGTACAGGGCTATGA	AGCAGCATTGTACAGGGCTATGA	0	0	0
rno-miR-103-3p	1394715_at	ENSMUSG00000041415	Dicer1	Dicer1	-2.87E-01	NA	3.6	mirnaUID2921	miR-103	mir-103	rno	nve-miR-2041-3p	rno-miR-103	AGCAGCATTGTACAGGGCTATGA	AGCAGCATTGTACAGGGCTATGA	0	0	0
rno-miR-103-3p	1395268_at	ENSMUSG00000041058	Wwp1	Wwp1	-2.83E-01	NA	6.93	mirnaUID2921	miR-103	mir-103	rno	nve-miR-2041-3p	rno-miR-103	AGCAGCATTGTACAGGGCTATGA	AGCAGCATTGTACAGGGCTATGA	0	0	0
rno-miR-103-3p	1376647_at	ENSMUSG00000028152	Tspan5	Tspan5	-2.77E-01	NA	6.22	mirnaUID2921	miR-103	mir-103	rno	nve-miR-2041-3p	rno-miR-103	AGCAGCATTGTACAGGGCTATGA	AGCAGCATTGTACAGGGCTATGA	0	0	0
rno-miR-103-3p	1389309_at	ENSMUSG00000038095	Sbno1	Sbno1	-2.76E-01	NA	6.58	mirnaUID2921	miR-103	mir-103	rno	nve-miR-2041-3p	rno-miR-103	AGCAGCATTGTACAGGGCTATGA	AGCAGCATTGTACAGGGCTATGA	0	0	0
rno-miR-103-3p	1377850_at	ENSMUSG00000058446	Znrf2	D3ZRF2_RAT	-2.75E-01	NA	5.67	mirnaUID2921	miR-103	mir-103	rno	nve-miR-2041-3p	rno-miR-103	AGCAGCATTGTACAGGGCTATGA	AGCAGCATTGTACAGGGCTATGA	0	0	0
rno-miR-103-3p	1392575_at	ENSMUSG00000047141	Zfp654	Znf654	-2.75E-01	NA	6.89	mirnaUID2921	miR-103	mir-103	rno	nve-miR-2041-3p	rno-miR-103	AGCAGCATTGTACAGGGCTATGA	AGCAGCATTGTACAGGGCTATGA	0	0	0
rno-miR-103-3p	1391069_at	ENSMUSG00000022507	1810013L24Rik	RGD1309748	-2.73E-01	NA	3.13	mirnaUID2921	miR-103	mir-103	rno	nve-miR-2041-3p	rno-miR-103	AGCAGCATTGTACAGGGCTATGA	AGCAGCATTGTACAGGGCTATGA	0	0	0
rno-miR-103-3p	1376564_at	ENSMUSG00000011751	Spnb4	Sptbn4	-2.71E-01	NA	3.91	mirnaUID2921	miR-103	mir-103	rno	nve-miR-2041-3p	rno-miR-103	AGCAGCATTGTACAGGGCTATGA	AGCAGCATTGTACAGGGCTATGA	0	0	0
rno-miR-103-3p	1371824_at	ENSMUSG00000028527	Ak4	Ak3l1	-2.67E-01	NA	8.37	mirnaUID2921	miR-103	mir-103	rno	nve-miR-2041-3p	rno-miR-103	AGCAGCATTGTACAGGGCTATGA	AGCAGCATTGTACAGGGCTATGA	0	0	0
rno-miR-103-3p	1371177_a_at	ENSMUSG00000031012	Cask	Cask	-2.65E-01	NA	3.56	mirnaUID2921	miR-103	mir-103	rno	nve-miR-2041-3p	rno-miR-103	AGCAGCATTGTACAGGGCTATGA	AGCAGCATTGTACAGGGCTATGA	0	0	0
rno-miR-103-3p	1399020_at	ENSMUSG00000014601	Fam40a	Fam40a	-2.58E-01	NA	8.38	mirnaUID2921	miR-103	mir-103	rno	nve-miR-2041-3p	rno-miR-103	AGCAGCATTGTACAGGGCTATGA	AGCAGCATTGTACAGGGCTATGA	0	0	0
rno-miR-103-3p	1398436_at	ENSMUSG00000051306	Usp42	Usp42	-2.54E-01	NA	5.31	mirnaUID2921	miR-103	mir-103	rno	nve-miR-2041-3p	rno-miR-103	AGCAGCATTGTACAGGGCTATGA	AGCAGCATTGTACAGGGCTATGA	0	0	0
rno-miR-103-3p	1383428_at	ENSMUSG00000032468	Armc8	Armc8	-2.53E-01	NA	8.47	mirnaUID2921	miR-103	mir-103	rno	nve-miR-2041-3p	rno-miR-103	AGCAGCATTGTACAGGGCTATGA	AGCAGCATTGTACAGGGCTATGA	0	0	0
rno-miR-103-3p	1379969_at	ENSMUSG00000003154	Foxj2	Foxj2	-2.48E-01	NA	9.06	mirnaUID2921	miR-103	mir-103	rno	nve-miR-2041-3p	rno-miR-103	AGCAGCATTGTACAGGGCTATGA	AGCAGCATTGTACAGGGCTATGA	0	0	0
rno-miR-103-3p	1387519_at	ENSMUSG00000030337	Vamp1	Vamp1	-2.44E-01	NA	5.16	mirnaUID2921	miR-103	mir-103	rno	nve-miR-2041-3p	rno-miR-103	AGCAGCATTGTACAGGGCTATGA	AGCAGCATTGTACAGGGCTATGA	0	0	0
rno-miR-103-3p	1396053_at	ENSMUSG00000021365	Nedd9	Nedd9	-2.43E-01	NA	6.66	mirnaUID2921	miR-103	mir-103	rno	nve-miR-2041-3p	rno-miR-103	AGCAGCATTGTACAGGGCTATGA	AGCAGCATTGTACAGGGCTATGA	0	0	0
rno-miR-103-3p	1387260_at	ENSMUSG00000003032	Klf4	Klf4	-2.38E-01	NA	9.35	mirnaUID2921	miR-103	mir-103	rno	nve-miR-2041-3p	rno-miR-103	AGCAGCATTGTACAGGGCTATGA	AGCAGCATTGTACAGGGCTATGA	0	0	0
rno-miR-103-3p	1378845_at	ENSMUSG00000038205	Prkab2	Prkab2	-2.36E-01	NA	3.8	mirnaUID2921	miR-103	mir-103	rno	nve-miR-2041-3p	rno-miR-103	AGCAGCATTGTACAGGGCTATGA	AGCAGCATTGTACAGGGCTATGA	0	0	0
rno-miR-103-3p	1372791_at	ENSMUSG00000045962	Wnk1	WNK1_RAT	-2.32E-01	NA	10.1	mirnaUID2921	miR-103	mir-103	rno	nve-miR-2041-3p	rno-miR-103	AGCAGCATTGTACAGGGCTATGA	AGCAGCATTGTACAGGGCTATGA	0	0	0
rno-miR-103-3p	1394401_at	ENSMUSG00000041220	Elovl6	Elovl6	-2.30E-01	NA	3.97	mirnaUID2921	miR-103	mir-103	rno	nve-miR-2041-3p	rno-miR-103	AGCAGCATTGTACAGGGCTATGA	AGCAGCATTGTACAGGGCTATGA	0	0	0
rno-miR-103-3p	1373029_at	ENSMUSG00000027206	Cops2	Cops2	-2.24E-01	NA	9.71	mirnaUID2921	miR-103	mir-103	rno	nve-miR-2041-3p	rno-miR-103	AGCAGCATTGTACAGGGCTATGA	AGCAGCATTGTACAGGGCTATGA	0	0	0
rno-miR-103-3p	1394440_at	ENSMUSG00000009470	Tnpo1	Tnpo1	-2.23E-01	NA	4.31	mirnaUID2921	miR-103	mir-103	rno	nve-miR-2041-3p	rno-miR-103	AGCAGCATTGTACAGGGCTATGA	AGCAGCATTGTACAGGGCTATGA	0	0	0
rno-miR-103-3p	1391271_at	ENSMUSG00000052512	Nav2	Nav2	-2.18E-01	NA	5.53	mirnaUID2921	miR-103	mir-103	rno	nve-miR-2041-3p	rno-miR-103	AGCAGCATTGTACAGGGCTATGA	AGCAGCATTGTACAGGGCTATGA	0	0	0
rno-miR-103-3p	1388409_at	ENSMUSG00000022390	Zc3h7b	Zc3h7b	-2.15E-01	NA	7.44	mirnaUID2921	miR-103	mir-103	rno	nve-miR-2041-3p	rno-miR-103	AGCAGCATTGTACAGGGCTATGA	AGCAGCATTGTACAGGGCTATGA	0	0	0
rno-miR-103-3p	1396544_at	ENSMUSG00000019880	Rspo3	Rspo3	-2.15E-01	NA	4.82	mirnaUID2921	miR-103	mir-103	rno	nve-miR-2041-3p	rno-miR-103	AGCAGCATTGTACAGGGCTATGA	AGCAGCATTGTACAGGGCTATGA	0	0	0
rno-miR-103-3p	1398285_at	ENSMUSG00000028527	Ak4	Ak3l1	-2.11E-01	NA	3.78	mirnaUID2921	miR-103	mir-103	rno	nve-miR-2041-3p	rno-miR-103	AGCAGCATTGTACAGGGCTATGA	AGCAGCATTGTACAGGGCTATGA	0	0	0
rno-miR-103-3p	1386054_at	ENSMUSG00000049630	C1ql3	C1ql3	-2.11E-01	NA	4.73	mirnaUID2921	miR-103	mir-103	rno	nve-miR-2041-3p	rno-miR-103	AGCAGCATTGTACAGGGCTATGA	AGCAGCATTGTACAGGGCTATGA	0	0	0
rno-miR-103-3p	1389325_at	ENSMUSG00000027835	Pdcd10	Pdcd10	-2.06E-01	NA	8.89	mirnaUID2921	miR-103	mir-103	rno	nve-miR-2041-3p	rno-miR-103	AGCAGCATTGTACAGGGCTATGA	AGCAGCATTGTACAGGGCTATGA	0	0	0
rno-miR-103-3p	1372681_at	ENSMUSG00000046314	Stxbp6	Stxbp6	-2.04E-01	NA	9.81	mirnaUID2921	miR-103	mir-103	rno	nve-miR-2041-3p	rno-miR-103	AGCAGCATTGTACAGGGCTATGA	AGCAGCATTGTACAGGGCTATGA	0	0	0
rno-miR-103-3p	1389001_at	ENSMUSG00000027782	Kpna4	Kpna4	-1.98E-01	NA	10.1	mirnaUID2921	miR-103	mir-103	rno	nve-miR-2041-3p	rno-miR-103	AGCAGCATTGTACAGGGCTATGA	AGCAGCATTGTACAGGGCTATGA	0	0	0
rno-miR-103-3p	1392158_at	ENSMUSG00000045515	Pou3f3	Pou3f3	-1.97E-01	NA	3.17	mirnaUID2921	miR-103	mir-103	rno	nve-miR-2041-3p	rno-miR-103	AGCAGCATTGTACAGGGCTATGA	AGCAGCATTGTACAGGGCTATGA	0	0	0
rno-miR-103-3p	1379303_at	ENSMUSG00000064145	Arih2	Arih2	-1.93E-01	NA	5.33	mirnaUID2921	miR-103	mir-103	rno	nve-miR-2041-3p	rno-miR-103	AGCAGCATTGTACAGGGCTATGA	AGCAGCATTGTACAGGGCTATGA	0	0	0
rno-miR-103-3p	1376931_at	ENSMUSG00000038116	Phf20	Phf20	-1.92E-01	NA	7.09	mirnaUID2921	miR-103	mir-103	rno	nve-miR-2041-3p	rno-miR-103	AGCAGCATTGTACAGGGCTATGA	AGCAGCATTGTACAGGGCTATGA	0	0	0
rno-miR-103-3p	1387792_at	ENSMUSG00000003345	Csnk1g2	Csnk1g2	-1.92E-01	NA	8.66	mirnaUID2921	miR-103	mir-103	rno	nve-miR-2041-3p	rno-miR-103	AGCAGCATTGTACAGGGCTATGA	AGCAGCATTGTACAGGGCTATGA	0	0	0
rno-miR-103-3p	1372244_at	ENSMUSG00000036707	Cab39	Cab39	-1.90E-01	NA	8.93	mirnaUID2921	miR-103	mir-103	rno	nve-miR-2041-3p	rno-miR-103	AGCAGCATTGTACAGGGCTATGA	AGCAGCATTGTACAGGGCTATGA	0	0	0
rno-miR-103-3p	1395046_at	ENSMUSG00000031543	Ank1	Ank1	-1.88E-01	NA	5.01	mirnaUID2921	miR-103	mir-103	rno	nve-miR-2041-3p	rno-miR-103	AGCAGCATTGTACAGGGCTATGA	AGCAGCATTGTACAGGGCTATGA	0	0	0
rno-miR-103-3p	1369904_at	ENSMUSG00000029212	Gabrb1	Gabrb1	-1.83E-01	NA	4.48	mirnaUID2921	miR-103	mir-103	rno	nve-miR-2041-3p	rno-miR-103	AGCAGCATTGTACAGGGCTATGA	AGCAGCATTGTACAGGGCTATGA	0	0	0
rno-miR-103-3p	1394682_at	ENSMUSG00000049470	Aff4	D3ZP74_RAT	-1.83E-01	NA	5.43	mirnaUID2921	miR-103	mir-103	rno	nve-miR-2041-3p	rno-miR-103	AGCAGCATTGTACAGGGCTATGA	AGCAGCATTGTACAGGGCTATGA	0	0	0
rno-miR-103-3p	1393409_at	ENSMUSG00000046314	Stxbp6	Stxbp6	-1.82E-01	NA	7.07	mirnaUID2921	miR-103	mir-103	rno	nve-miR-2041-3p	rno-miR-103	AGCAGCATTGTACAGGGCTATGA	AGCAGCATTGTACAGGGCTATGA	0	0	0
rno-miR-103-3p	1384528_at	ENSMUSG00000022246	Rai14	Rai14	-1.82E-01	NA	4.06	mirnaUID2921	miR-103	mir-103	rno	nve-miR-2041-3p	rno-miR-103	AGCAGCATTGTACAGGGCTATGA	AGCAGCATTGTACAGGGCTATGA	0	0	0
rno-miR-103-3p	1377604_a_at	ENSMUSG00000028926	Cdk14	Pftk1	-1.79E-01	NA	3.33	mirnaUID2921	miR-103	mir-103	rno	nve-miR-2041-3p	rno-miR-103	AGCAGCATTGTACAGGGCTATGA	AGCAGCATTGTACAGGGCTATGA	0	0	0
rno-miR-103-3p	1370556_at	ENSMUSG00000030337	Vamp1	Vamp1	-1.78E-01	NA	4.43	mirnaUID2921	miR-103	mir-103	rno	nve-miR-2041-3p	rno-miR-103	AGCAGCATTGTACAGGGCTATGA	AGCAGCATTGTACAGGGCTATGA	0	0	0
rno-miR-103-3p	1396118_at	ENSMUSG00000070867	Gm12824	RGD1564942	-1.77E-01	NA	4.63	mirnaUID2921	miR-103	mir-103	rno	nve-miR-2041-3p	rno-miR-103	AGCAGCATTGTACAGGGCTATGA	AGCAGCATTGTACAGGGCTATGA	0	0	0
rno-miR-103-3p	1388548_at	ENSMUSG00000038174	Fam126b	Fam126b	-1.75E-01	NA	4.07	mirnaUID2921	miR-103	mir-103	rno	nve-miR-2041-3p	rno-miR-103	AGCAGCATTGTACAGGGCTATGA	AGCAGCATTGTACAGGGCTATGA	0	0	0
rno-miR-103-3p	1385037_at	ENSMUSG00000033943	Mga	Mga	-1.74E-01	NA	3.58	mirnaUID2921	miR-103	mir-103	rno	nve-miR-2041-3p	rno-miR-103	AGCAGCATTGTACAGGGCTATGA	AGCAGCATTGTACAGGGCTATGA	0	0	0
rno-miR-103-3p	1382941_at	ENSMUSG00000090958	Lrrc32	Lrrc32	-1.73E-01	NA	6.81	mirnaUID2921	miR-103	mir-103	rno	nve-miR-2041-3p	rno-miR-103	AGCAGCATTGTACAGGGCTATGA	AGCAGCATTGTACAGGGCTATGA	0	0	0
rno-miR-103-3p	1380555_at	ENSMUSG00000025873	Faf2	Faf2	-1.71E-01	NA	5.19	mirnaUID2921	miR-103	mir-103	rno	nve-miR-2041-3p	rno-miR-103	AGCAGCATTGTACAGGGCTATGA	AGCAGCATTGTACAGGGCTATGA	0	0	0
rno-miR-103-3p	1397942_at	ENSMUSG00000024780	Cdc37l1	Cdc37l1	-1.71E-01	NA	5.52	mirnaUID2921	miR-103	mir-103	rno	nve-miR-2041-3p	rno-miR-103	AGCAGCATTGTACAGGGCTATGA	AGCAGCATTGTACAGGGCTATGA	0	0	0
rno-miR-103-3p	1398349_at	ENSMUSG00000028792	Ak2	KAD2_RAT	-1.68E-01	NA	7.88	mirnaUID2921	miR-103	mir-103	rno	nve-miR-2041-3p	rno-miR-103	AGCAGCATTGTACAGGGCTATGA	AGCAGCATTGTACAGGGCTATGA	0	0	0
rno-miR-103-3p	1390063_at	ENSMUSG00000020522	Mfap3	Mfap3	-1.66E-01	NA	5.85	mirnaUID2921	miR-103	mir-103	rno	nve-miR-2041-3p	rno-miR-103	AGCAGCATTGTACAGGGCTATGA	AGCAGCATTGTACAGGGCTATGA	0	0	0
rno-miR-103-3p	1389263_at	ENSMUSG00000022246	Rai14	Rai14	-1.66E-01	NA	6.63	mirnaUID2921	miR-103	mir-103	rno	nve-miR-2041-3p	rno-miR-103	AGCAGCATTGTACAGGGCTATGA	AGCAGCATTGTACAGGGCTATGA	0	0	0
rno-miR-103-3p	1390615_at	ENSMUSG00000022905	Kpna1	Kpna1	-1.65E-01	NA	7.56	mirnaUID2921	miR-103	mir-103	rno	nve-miR-2041-3p	rno-miR-103	AGCAGCATTGTACAGGGCTATGA	AGCAGCATTGTACAGGGCTATGA	0	0	0
rno-miR-103-3p	1382756_at	ENSMUSG00000022905	Kpna1	Kpna1	-1.65E-01	NA	7.41	mirnaUID2921	miR-103	mir-103	rno	nve-miR-2041-3p	rno-miR-103	AGCAGCATTGTACAGGGCTATGA	AGCAGCATTGTACAGGGCTATGA	0	0	0
rno-miR-103-3p	1382602_at	ENSMUSG00000044308	Ubr3	RGD1565257	-1.62E-01	NA	7.88	mirnaUID2921	miR-103	mir-103	rno	nve-miR-2041-3p	rno-miR-103	AGCAGCATTGTACAGGGCTATGA	AGCAGCATTGTACAGGGCTATGA	0	0	0
rno-miR-103-3p	1370543_at	ENSMUSG00000034160	Ogt	Ogt	-1.62E-01	NA	7.15	mirnaUID2921	miR-103	mir-103	rno	nve-miR-2041-3p	rno-miR-103	AGCAGCATTGTACAGGGCTATGA	AGCAGCATTGTACAGGGCTATGA	0	0	0
rno-miR-103-3p	1372982_at	ENSMUSG00000033953	Ppp3r1	Ppp3r1	-1.61E-01	NA	9.23	mirnaUID2921	miR-103	mir-103	rno	nve-miR-2041-3p	rno-miR-103	AGCAGCATTGTACAGGGCTATGA	AGCAGCATTGTACAGGGCTATGA	0	0	0
rno-miR-103-3p	1375757_at	ENSMUSG00000040274	Cdk6	F1MA87_RAT	-1.61E-01	NA	3.72	mirnaUID2921	miR-103	mir-103	rno	nve-miR-2041-3p	rno-miR-103	AGCAGCATTGTACAGGGCTATGA	AGCAGCATTGTACAGGGCTATGA	0	0	0
rno-miR-103-3p	1385874_at	ENSMUSG00000051306	Usp42	Usp42	-1.59E-01	NA	4.16	mirnaUID2921	miR-103	mir-103	rno	nve-miR-2041-3p	rno-miR-103	AGCAGCATTGTACAGGGCTATGA	AGCAGCATTGTACAGGGCTATGA	0	0	0
rno-miR-103-3p	1396462_at	ENSMUSG00000031913	Vps4a	Vps4a	-1.58E-01	NA	6.24	mirnaUID2921	miR-103	mir-103	rno	nve-miR-2041-3p	rno-miR-103	AGCAGCATTGTACAGGGCTATGA	AGCAGCATTGTACAGGGCTATGA	0	0	0
rno-miR-103-3p	1369851_at	ENSMUSG00000001419	Mef2d	Mef2d	-1.54E-01	NA	7.13	mirnaUID2921	miR-103	mir-103	rno	nve-miR-2041-3p	rno-miR-103	AGCAGCATTGTACAGGGCTATGA	AGCAGCATTGTACAGGGCTATGA	0	0	0
rno-miR-103-3p	1385876_at	ENSMUSG00000058571	Gpc6	D4AA04_RAT	-1.52E-01	NA	6.78	mirnaUID2921	miR-103	mir-103	rno	nve-miR-2041-3p	rno-miR-103	AGCAGCATTGTACAGGGCTATGA	AGCAGCATTGTACAGGGCTATGA	0	0	0
rno-miR-103-3p	1397761_at	ENSMUSG00000041058	Wwp1	Wwp1	-1.51E-01	NA	5.02	mirnaUID2921	miR-103	mir-103	rno	nve-miR-2041-3p	rno-miR-103	AGCAGCATTGTACAGGGCTATGA	AGCAGCATTGTACAGGGCTATGA	0	0	0
rno-miR-103-3p	1381892_at	ENSMUSG00000052512	Nav2	Nav2	-1.51E-01	NA	4.1	mirnaUID2921	miR-103	mir-103	rno	nve-miR-2041-3p	rno-miR-103	AGCAGCATTGTACAGGGCTATGA	AGCAGCATTGTACAGGGCTATGA	0	0	0
rno-miR-103-3p	1375416_at	ENSMUSG00000041629	D11Wsu99e	Fam104a	-1.50E-01	NA	7.57	mirnaUID2921	miR-103	mir-103	rno	nve-miR-2041-3p	rno-miR-103	AGCAGCATTGTACAGGGCTATGA	AGCAGCATTGTACAGGGCTATGA	0	0	0
rno-miR-103-3p	1377568_at	ENSMUSG00000022306	Zfpm2	Zfpm2	-1.48E-01	NA	5.07	mirnaUID2921	miR-103	mir-103	rno	nve-miR-2041-3p	rno-miR-103	AGCAGCATTGTACAGGGCTATGA	AGCAGCATTGTACAGGGCTATGA	0	0	0
rno-miR-103-3p	1382818_at	ENSMUSG00000038174	Fam126b	Fam126b	-1.45E-01	NA	8.04	mirnaUID2921	miR-103	mir-103	rno	nve-miR-2041-3p	rno-miR-103	AGCAGCATTGTACAGGGCTATGA	AGCAGCATTGTACAGGGCTATGA	0	0	0
rno-miR-103-3p	1374277_at	ENSMUSG00000044707	Ccnjl	Ccnjl	-1.44E-01	NA	4.12	mirnaUID2921	miR-103	mir-103	rno	nve-miR-2041-3p	rno-miR-103	AGCAGCATTGTACAGGGCTATGA	AGCAGCATTGTACAGGGCTATGA	0	0	0
rno-miR-103-3p	1387035_a_at	ENSMUSG00000030766	Arhgap17	RHG17_RAT	-1.44E-01	NA	8.11	mirnaUID2921	miR-103	mir-103	rno	nve-miR-2041-3p	rno-miR-103	AGCAGCATTGTACAGGGCTATGA	AGCAGCATTGTACAGGGCTATGA	0	0	0
rno-miR-103-3p	1388594_at	ENSMUSG00000030284	Creld1	Creld1	-1.41E-01	NA	7.33	mirnaUID2921	miR-103	mir-103	rno	nve-miR-2041-3p	rno-miR-103	AGCAGCATTGTACAGGGCTATGA	AGCAGCATTGTACAGGGCTATGA	0	0	0
rno-miR-103-3p	1375864_at	ENSMUSG00000028582	Cc2d1b	Cc2d1b	-1.41E-01	NA	7.1	mirnaUID2921	miR-103	mir-103	rno	nve-miR-2041-3p	rno-miR-103	AGCAGCATTGTACAGGGCTATGA	AGCAGCATTGTACAGGGCTATGA	0	0	0
rno-miR-103-3p	1379264_at	ENSMUSG00000058446	Znrf2	D3ZRF2_RAT	-1.41E-01	NA	9.11	mirnaUID2921	miR-103	mir-103	rno	nve-miR-2041-3p	rno-miR-103	AGCAGCATTGTACAGGGCTATGA	AGCAGCATTGTACAGGGCTATGA	0	0	0
rno-miR-103-3p	1397312_at	ENSMUSG00000022100	Xpo7	D3ZBB4_RAT	-1.40E-01	NA	5.81	mirnaUID2921	miR-103	mir-103	rno	nve-miR-2041-3p	rno-miR-103	AGCAGCATTGTACAGGGCTATGA	AGCAGCATTGTACAGGGCTATGA	0	0	0
rno-miR-103-3p	1387736_at	ENSMUSG00000032773	Chrm1	Chrm1	-1.38E-01	NA	3.87	mirnaUID2921	miR-103	mir-103	rno	nve-miR-2041-3p	rno-miR-103	AGCAGCATTGTACAGGGCTATGA	AGCAGCATTGTACAGGGCTATGA	0	0	0
rno-miR-103-3p	1368140_at	ENSMUSG00000045962	Wnk1	WNK1_RAT	-1.37E-01	NA	4.36	mirnaUID2921	miR-103	mir-103	rno	nve-miR-2041-3p	rno-miR-103	AGCAGCATTGTACAGGGCTATGA	AGCAGCATTGTACAGGGCTATGA	0	0	0
rno-miR-103-3p	1393118_at	ENSMUSG00000027599	Armc1	Armc1	-1.36E-01	NA	6.69	mirnaUID2921	miR-103	mir-103	rno	nve-miR-2041-3p	rno-miR-103	AGCAGCATTGTACAGGGCTATGA	AGCAGCATTGTACAGGGCTATGA	0	0	0
rno-miR-103-3p	1379015_at	ENSMUSG00000003154	Foxj2	Foxj2	-1.35E-01	NA	5.53	mirnaUID2921	miR-103	mir-103	rno	nve-miR-2041-3p	rno-miR-103	AGCAGCATTGTACAGGGCTATGA	AGCAGCATTGTACAGGGCTATGA	0	0	0
rno-miR-103-3p	1368959_at	ENSMUSG00000040276	Pacsin1	PACN1_RAT	-1.32E-01	NA	4.03	mirnaUID2921	miR-103	mir-103	rno	nve-miR-2041-3p	rno-miR-103	AGCAGCATTGTACAGGGCTATGA	AGCAGCATTGTACAGGGCTATGA	0	0	0
rno-miR-103-3p	1391309_at	ENSMUSG00000049630	C1ql3	C1ql3	-1.30E-01	NA	4.24	mirnaUID2921	miR-103	mir-103	rno	nve-miR-2041-3p	rno-miR-103	AGCAGCATTGTACAGGGCTATGA	AGCAGCATTGTACAGGGCTATGA	0	0	0
rno-miR-103-3p	1377592_at	ENSMUSG00000022306	Zfpm2	Zfpm2	-1.28E-01	NA	2.91	mirnaUID2921	miR-103	mir-103	rno	nve-miR-2041-3p	rno-miR-103	AGCAGCATTGTACAGGGCTATGA	AGCAGCATTGTACAGGGCTATGA	0	0	0
rno-miR-103-3p	1369157_at	ENSMUSG00000030671	Pde3b	Pde3b	-1.27E-01	NA	4.73	mirnaUID2921	miR-103	mir-103	rno	nve-miR-2041-3p	rno-miR-103	AGCAGCATTGTACAGGGCTATGA	AGCAGCATTGTACAGGGCTATGA	0	0	0
rno-miR-103-3p	1394614_at	ENSMUSG00000034707	Gns	Gns	-1.27E-01	NA	5.15	mirnaUID2921	miR-103	mir-103	rno	nve-miR-2041-3p	rno-miR-103	AGCAGCATTGTACAGGGCTATGA	AGCAGCATTGTACAGGGCTATGA	0	0	0
rno-miR-103-3p	1374074_at	ENSMUSG00000024780	Cdc37l1	Cdc37l1	-1.26E-01	NA	8.93	mirnaUID2921	miR-103	mir-103	rno	nve-miR-2041-3p	rno-miR-103	AGCAGCATTGTACAGGGCTATGA	AGCAGCATTGTACAGGGCTATGA	0	0	0
rno-miR-103-3p	1383873_at	ENSMUSG00000019880	Rspo3	Rspo3	-1.26E-01	NA	4.5	mirnaUID2921	miR-103	mir-103	rno	nve-miR-2041-3p	rno-miR-103	AGCAGCATTGTACAGGGCTATGA	AGCAGCATTGTACAGGGCTATGA	0	0	0
rno-miR-103-3p	1367693_at	ENSMUSG00000018965	Ywhah	Ywhah	-1.25E-01	NA	11.9	mirnaUID2921	miR-103	mir-103	rno	nve-miR-2041-3p	rno-miR-103	AGCAGCATTGTACAGGGCTATGA	AGCAGCATTGTACAGGGCTATGA	0	0	0
rno-miR-103-3p	1369369_at	ENSMUSG00000092083	Kcnb2	Kcnb2	-1.24E-01	NA	3.88	mirnaUID2921	miR-103	mir-103	rno	nve-miR-2041-3p	rno-miR-103	AGCAGCATTGTACAGGGCTATGA	AGCAGCATTGTACAGGGCTATGA	0	0	0
rno-miR-103-3p	1373510_at	ENSMUSG00000030337	Vamp1	Vamp1	-1.24E-01	NA	7.38	mirnaUID2921	miR-103	mir-103	rno	nve-miR-2041-3p	rno-miR-103	AGCAGCATTGTACAGGGCTATGA	AGCAGCATTGTACAGGGCTATGA	0	0	0
rno-miR-103-3p	1387451_at	ENSMUSG00000035107	Dcbld2	Dcbld2	-1.21E-01	NA	6.37	mirnaUID2921	miR-103	mir-103	rno	nve-miR-2041-3p	rno-miR-103	AGCAGCATTGTACAGGGCTATGA	AGCAGCATTGTACAGGGCTATGA	0	0	0
rno-miR-103-3p	1396173_at	ENSMUSG00000034825	Nrip3	Nrip3	-1.20E-01	NA	4.15	mirnaUID2921	miR-103	mir-103	rno	nve-miR-2041-3p	rno-miR-103	AGCAGCATTGTACAGGGCTATGA	AGCAGCATTGTACAGGGCTATGA	0	0	0
rno-miR-103-3p	1382306_at	ENSMUSG00000025234	Arih1	Arih1	-1.18E-01	NA	4.72	mirnaUID2921	miR-103	mir-103	rno	nve-miR-2041-3p	rno-miR-103	AGCAGCATTGTACAGGGCTATGA	AGCAGCATTGTACAGGGCTATGA	0	0	0
rno-miR-103-3p	1398174_at	ENSMUSG00000031393	Mecp2	Mecp2	-1.15E-01	NA	3.99	mirnaUID2921	miR-103	mir-103	rno	nve-miR-2041-3p	rno-miR-103	AGCAGCATTGTACAGGGCTATGA	AGCAGCATTGTACAGGGCTATGA	0	0	0
rno-miR-103-3p	1375833_at	ENSMUSG00000026384	Ptpn4	Ptpn4	-1.10E-01	NA	4.74	mirnaUID2921	miR-103	mir-103	rno	nve-miR-2041-3p	rno-miR-103	AGCAGCATTGTACAGGGCTATGA	AGCAGCATTGTACAGGGCTATGA	0	0	0
rno-miR-103-3p	1395943_at	ENSMUSG00000022390	Zc3h7b	Zc3h7b	-1.10E-01	NA	3.72	mirnaUID2921	miR-103	mir-103	rno	nve-miR-2041-3p	rno-miR-103	AGCAGCATTGTACAGGGCTATGA	AGCAGCATTGTACAGGGCTATGA	0	0	0
rno-miR-103-3p	1387141_at	ENSMUSG00000029168	Dpysl5	Dpysl5	-1.09E-01	NA	3.81	mirnaUID2921	miR-103	mir-103	rno	nve-miR-2041-3p	rno-miR-103	AGCAGCATTGTACAGGGCTATGA	AGCAGCATTGTACAGGGCTATGA	0	0	0
rno-miR-103-3p	1388108_at	ENSMUSG00000041220	Elovl6	Elovl6	-1.06E-01	NA	4.44	mirnaUID2921	miR-103	mir-103	rno	nve-miR-2041-3p	rno-miR-103	AGCAGCATTGTACAGGGCTATGA	AGCAGCATTGTACAGGGCTATGA	0	0	0
rno-miR-103-3p	1369156_at	ENSMUSG00000019779	Frk	Frk	-1.06E-01	NA	4.07	mirnaUID2921	miR-103	mir-103	rno	nve-miR-2041-3p	rno-miR-103	AGCAGCATTGTACAGGGCTATGA	AGCAGCATTGTACAGGGCTATGA	0	0	0
rno-miR-103-3p	1374910_at	ENSMUSG00000068740	Celsr2	Celsr2	-1.06E-01	NA	4.69	mirnaUID2921	miR-103	mir-103	rno	nve-miR-2041-3p	rno-miR-103	AGCAGCATTGTACAGGGCTATGA	AGCAGCATTGTACAGGGCTATGA	0	0	0
rno-miR-103-3p	1391653_at	ENSMUSG00000020436	Gabrg2	Gabrg2	-1.05E-01	NA	3.25	mirnaUID2921	miR-103	mir-103	rno	nve-miR-2041-3p	rno-miR-103	AGCAGCATTGTACAGGGCTATGA	AGCAGCATTGTACAGGGCTATGA	0	0	0
rno-miR-103-3p	1389901_at	ENSMUSG00000020886	Dlg4	Dlg4	-1.05E-01	NA	5.09	mirnaUID2921	miR-103	mir-103	rno	nve-miR-2041-3p	rno-miR-103	AGCAGCATTGTACAGGGCTATGA	AGCAGCATTGTACAGGGCTATGA	0	0	0
rno-miR-103-3p	1382479_at	ENSMUSG00000050587	Lrrc4c	Lrrc4c	-1.04E-01	NA	3.45	mirnaUID2921	miR-103	mir-103	rno	nve-miR-2041-3p	rno-miR-103	AGCAGCATTGTACAGGGCTATGA	AGCAGCATTGTACAGGGCTATGA	0	0	0
rno-miR-103-3p	1393050_at	ENSMUSG00000050029	Rap2c	LOC302495	-1.04E-01	NA	6.95	mirnaUID2921	miR-103	mir-103	rno	nve-miR-2041-3p	rno-miR-103	AGCAGCATTGTACAGGGCTATGA	AGCAGCATTGTACAGGGCTATGA	0	0	0
rno-miR-103-3p	1397207_at	ENSMUSG00000036990	Otud4	Otud4	-1.03E-01	NA	2.97	mirnaUID2921	miR-103	mir-103	rno	nve-miR-2041-3p	rno-miR-103	AGCAGCATTGTACAGGGCTATGA	AGCAGCATTGTACAGGGCTATGA	0	0	0
rno-miR-103-3p	1395602_at	ENSMUSG00000024077	Strn	Strn	-1.03E-01	NA	3.41	mirnaUID2921	miR-103	mir-103	rno	nve-miR-2041-3p	rno-miR-103	AGCAGCATTGTACAGGGCTATGA	AGCAGCATTGTACAGGGCTATGA	0	0	0
rno-miR-103-3p	1369152_at	ENSMUSG00000033953	Ppp3r1	Ppp3r1	-1.01E-01	NA	4.18	mirnaUID2921	miR-103	mir-103	rno	nve-miR-2041-3p	rno-miR-103	AGCAGCATTGTACAGGGCTATGA	AGCAGCATTGTACAGGGCTATGA	0	0	0
rno-miR-103-3p	1393271_at	ENSMUSG00000006538	Ihh	Ihh	-9.87E-02	NA	3.93	mirnaUID2921	miR-103	mir-103	rno	nve-miR-2041-3p	rno-miR-103	AGCAGCATTGTACAGGGCTATGA	AGCAGCATTGTACAGGGCTATGA	0	0	0
rno-miR-103-3p	1397948_s_at	ENSMUSG00000070867	Gm12824	RGD1564942	-9.79E-02	NA	5.65	mirnaUID2921	miR-103	mir-103	rno	nve-miR-2041-3p	rno-miR-103	AGCAGCATTGTACAGGGCTATGA	AGCAGCATTGTACAGGGCTATGA	0	0	0
rno-miR-103-3p	1395505_at	ENSMUSG00000040760	Appl1	Appl1	-9.32E-02	NA	4.57	mirnaUID2921	miR-103	mir-103	rno	nve-miR-2041-3p	rno-miR-103	AGCAGCATTGTACAGGGCTATGA	AGCAGCATTGTACAGGGCTATGA	0	0	0
rno-miR-103-3p	1372183_at	ENSMUSG00000022905	Kpna1	Kpna1	-9.21E-02	NA	8.96	mirnaUID2921	miR-103	mir-103	rno	nve-miR-2041-3p	rno-miR-103	AGCAGCATTGTACAGGGCTATGA	AGCAGCATTGTACAGGGCTATGA	0	0	0
rno-miR-103-3p	1369431_at	ENSMUSG00000031608	Galnt7	Galnt7	-9.18E-02	NA	3.94	mirnaUID2921	miR-103	mir-103	rno	nve-miR-2041-3p	rno-miR-103	AGCAGCATTGTACAGGGCTATGA	AGCAGCATTGTACAGGGCTATGA	0	0	0
rno-miR-103-3p	1371018_at	ENSMUSG00000068740	Celsr2	Celsr2	-9.12E-02	NA	5.81	mirnaUID2921	miR-103	mir-103	rno	nve-miR-2041-3p	rno-miR-103	AGCAGCATTGTACAGGGCTATGA	AGCAGCATTGTACAGGGCTATGA	0	0	0
rno-miR-103-3p	1381477_at	ENSMUSG00000031543	Ank1	Ank1	-9.07E-02	NA	6.92	mirnaUID2921	miR-103	mir-103	rno	nve-miR-2041-3p	rno-miR-103	AGCAGCATTGTACAGGGCTATGA	AGCAGCATTGTACAGGGCTATGA	0	0	0
rno-miR-103-3p	1380107_a_at	ENSMUSG00000048142	Nat8l	Nat8l	-8.92E-02	NA	3.62	mirnaUID2921	miR-103	mir-103	rno	nve-miR-2041-3p	rno-miR-103	AGCAGCATTGTACAGGGCTATGA	AGCAGCATTGTACAGGGCTATGA	0	0	0
rno-miR-103-3p	1387484_at	ENSMUSG00000029287	Tgfbr3	Tgfbr3	-8.62E-02	NA	4.7	mirnaUID2921	miR-103	mir-103	rno	nve-miR-2041-3p	rno-miR-103	AGCAGCATTGTACAGGGCTATGA	AGCAGCATTGTACAGGGCTATGA	0	0	0
rno-miR-103-3p	1381291_at	ENSMUSG00000028053	Ash1l	D3ZKH4_RAT	-8.55E-02	NA	4.59	mirnaUID2921	miR-103	mir-103	rno	nve-miR-2041-3p	rno-miR-103	AGCAGCATTGTACAGGGCTATGA	AGCAGCATTGTACAGGGCTATGA	0	0	0
rno-miR-103-3p	1391509_at	ENSMUSG00000051397	Tacstd2	Tacstd2	-8.19E-02	NA	3.24	mirnaUID2921	miR-103	mir-103	rno	nve-miR-2041-3p	rno-miR-103	AGCAGCATTGTACAGGGCTATGA	AGCAGCATTGTACAGGGCTATGA	0	0	0
rno-miR-103-3p	1392673_at	ENSMUSG00000024780	Cdc37l1	Cdc37l1	-7.81E-02	NA	6.53	mirnaUID2921	miR-103	mir-103	rno	nve-miR-2041-3p	rno-miR-103	AGCAGCATTGTACAGGGCTATGA	AGCAGCATTGTACAGGGCTATGA	0	0	0
rno-miR-103-3p	1369244_at	ENSMUSG00000015522	Arnt	Arnt	-7.60E-02	NA	4.26	mirnaUID2921	miR-103	mir-103	rno	nve-miR-2041-3p	rno-miR-103	AGCAGCATTGTACAGGGCTATGA	AGCAGCATTGTACAGGGCTATGA	0	0	0
rno-miR-103-3p	1391757_at	ENSMUSG00000026384	Ptpn4	Ptpn4	-7.45E-02	NA	5.42	mirnaUID2921	miR-103	mir-103	rno	nve-miR-2041-3p	rno-miR-103	AGCAGCATTGTACAGGGCTATGA	AGCAGCATTGTACAGGGCTATGA	0	0	0
rno-miR-103-3p	1370724_a_at	ENSMUSG00000028565	Nfia	Nfia	-7.17E-02	NA	6.07	mirnaUID2921	miR-103	mir-103	rno	nve-miR-2041-3p	rno-miR-103	AGCAGCATTGTACAGGGCTATGA	AGCAGCATTGTACAGGGCTATGA	0	0	0
rno-miR-103-3p	1372075_at	ENSMUSG00000016921	Srsf6	Sfrs6	-7.11E-02	NA	9.05	mirnaUID2921	miR-103	mir-103	rno	nve-miR-2041-3p	rno-miR-103	AGCAGCATTGTACAGGGCTATGA	AGCAGCATTGTACAGGGCTATGA	0	0	0
rno-miR-103-3p	1384888_at	ENSMUSG00000038485	Socs7	Socs7	-6.97E-02	NA	3.52	mirnaUID2921	miR-103	mir-103	rno	nve-miR-2041-3p	rno-miR-103	AGCAGCATTGTACAGGGCTATGA	AGCAGCATTGTACAGGGCTATGA	0	0	0
rno-miR-103-3p	1371624_at	ENSMUSG00000022390	Zc3h7b	Zc3h7b	-6.96E-02	NA	7.95	mirnaUID2921	miR-103	mir-103	rno	nve-miR-2041-3p	rno-miR-103	AGCAGCATTGTACAGGGCTATGA	AGCAGCATTGTACAGGGCTATGA	0	0	0
rno-miR-103-3p	1390091_at	ENSMUSG00000044308	Ubr3	RGD1565257	-6.77E-02	NA	4.16	mirnaUID2921	miR-103	mir-103	rno	nve-miR-2041-3p	rno-miR-103	AGCAGCATTGTACAGGGCTATGA	AGCAGCATTGTACAGGGCTATGA	0	0	0
rno-miR-103-3p	1388425_at	ENSMUSG00000032014	Oaf	Oaf	-6.52E-02	NA	8.1	mirnaUID2921	miR-103	mir-103	rno	nve-miR-2041-3p	rno-miR-103	AGCAGCATTGTACAGGGCTATGA	AGCAGCATTGTACAGGGCTATGA	0	0	0
rno-miR-103-3p	1382664_at	ENSMUSG00000020687	Cdc27	Cdc27	-6.46E-02	NA	4.43	mirnaUID2921	miR-103	mir-103	rno	nve-miR-2041-3p	rno-miR-103	AGCAGCATTGTACAGGGCTATGA	AGCAGCATTGTACAGGGCTATGA	0	0	0
rno-miR-103-3p	1391019_at	ENSMUSG00000075478	Slitrk1	Slitrk1	-6.42E-02	NA	3.32	mirnaUID2921	miR-103	mir-103	rno	nve-miR-2041-3p	rno-miR-103	AGCAGCATTGTACAGGGCTATGA	AGCAGCATTGTACAGGGCTATGA	0	0	0
rno-miR-103-3p	1384243_at	ENSMUSG00000046997	Spsb4	Spsb4	-6.21E-02	NA	7.28	mirnaUID2921	miR-103	mir-103	rno	nve-miR-2041-3p	rno-miR-103	AGCAGCATTGTACAGGGCTATGA	AGCAGCATTGTACAGGGCTATGA	0	0	0
rno-miR-103-3p	1389398_at	ENSMUSG00000031543	Ank1	Ank1	-6.16E-02	NA	8.73	mirnaUID2921	miR-103	mir-103	rno	nve-miR-2041-3p	rno-miR-103	AGCAGCATTGTACAGGGCTATGA	AGCAGCATTGTACAGGGCTATGA	0	0	0
rno-miR-103-3p	1381851_at	ENSMUSG00000039652	Cpeb3	Cpeb3	-5.98E-02	NA	3.94	mirnaUID2921	miR-103	mir-103	rno	nve-miR-2041-3p	rno-miR-103	AGCAGCATTGTACAGGGCTATGA	AGCAGCATTGTACAGGGCTATGA	0	0	0
rno-miR-103-3p	1388215_at	ENSMUSG00000032012	Pvrl1	Pvrl1	-5.97E-02	NA	4.32	mirnaUID2921	miR-103	mir-103	rno	nve-miR-2041-3p	rno-miR-103	AGCAGCATTGTACAGGGCTATGA	AGCAGCATTGTACAGGGCTATGA	0	0	0
rno-miR-103-3p	1397037_at	ENSMUSG00000045114	Prrt2	RGD1564195	-5.93E-02	NA	4.95	mirnaUID2921	miR-103	mir-103	rno	nve-miR-2041-3p	rno-miR-103	AGCAGCATTGTACAGGGCTATGA	AGCAGCATTGTACAGGGCTATGA	0	0	0
rno-miR-103-3p	1385321_at	ENSMUSG00000030350	Prmt8	Prmt8	-5.91E-02	NA	3.72	mirnaUID2921	miR-103	mir-103	rno	nve-miR-2041-3p	rno-miR-103	AGCAGCATTGTACAGGGCTATGA	AGCAGCATTGTACAGGGCTATGA	0	0	0
rno-miR-103-3p	1384093_at	ENSMUSG00000049630	C1ql3	C1ql3	-5.76E-02	NA	4.91	mirnaUID2921	miR-103	mir-103	rno	nve-miR-2041-3p	rno-miR-103	AGCAGCATTGTACAGGGCTATGA	AGCAGCATTGTACAGGGCTATGA	0	0	0
rno-miR-103-3p	1394721_at	ENSMUSG00000040054	Baz2a	D3ZJY9_RAT	-5.73E-02	NA	5.44	mirnaUID2921	miR-103	mir-103	rno	nve-miR-2041-3p	rno-miR-103	AGCAGCATTGTACAGGGCTATGA	AGCAGCATTGTACAGGGCTATGA	0	0	0
rno-miR-103-3p	1399017_at	ENSMUSG00000009470	Tnpo1	Tnpo1	-5.49E-02	NA	9.43	mirnaUID2921	miR-103	mir-103	rno	nve-miR-2041-3p	rno-miR-103	AGCAGCATTGTACAGGGCTATGA	AGCAGCATTGTACAGGGCTATGA	0	0	0
rno-miR-103-3p	1393606_at	ENSMUSG00000027346	Gpcpd1	Gpcpd1	-5.34E-02	NA	4.45	mirnaUID2921	miR-103	mir-103	rno	nve-miR-2041-3p	rno-miR-103	AGCAGCATTGTACAGGGCTATGA	AGCAGCATTGTACAGGGCTATGA	0	0	0
rno-miR-103-3p	1386005_at	ENSMUSG00000038517	Tbkbp1	Tbkbp1	-5.24E-02	NA	4.17	mirnaUID2921	miR-103	mir-103	rno	nve-miR-2041-3p	rno-miR-103	AGCAGCATTGTACAGGGCTATGA	AGCAGCATTGTACAGGGCTATGA	0	0	0
rno-miR-103-3p	1393946_at	ENSMUSG00000028676	Srsf10	D3ZB38_RAT	-5.12E-02	NA	5.38	mirnaUID2921	miR-103	mir-103	rno	nve-miR-2041-3p	rno-miR-103	AGCAGCATTGTACAGGGCTATGA	AGCAGCATTGTACAGGGCTATGA	0	0	0
rno-miR-103-3p	1380811_at	ENSMUSG00000026384	Ptpn4	Ptpn4	-5.05E-02	NA	7.78	mirnaUID2921	miR-103	mir-103	rno	nve-miR-2041-3p	rno-miR-103	AGCAGCATTGTACAGGGCTATGA	AGCAGCATTGTACAGGGCTATGA	0	0	0
rno-miR-103-3p	1390768_at	ENSMUSG00000001995	Sipa1l2	Sipa1l2	-4.78E-02	NA	3.55	mirnaUID2921	miR-103	mir-103	rno	nve-miR-2041-3p	rno-miR-103	AGCAGCATTGTACAGGGCTATGA	AGCAGCATTGTACAGGGCTATGA	0	0	0
rno-miR-103-3p	1385873_at	ENSMUSG00000051306	Usp42	Usp42	-4.73E-02	NA	6.91	mirnaUID2921	miR-103	mir-103	rno	nve-miR-2041-3p	rno-miR-103	AGCAGCATTGTACAGGGCTATGA	AGCAGCATTGTACAGGGCTATGA	0	0	0
rno-miR-103-3p	1375911_at	ENSMUSG00000027346	Gpcpd1	Gpcpd1	-4.44E-02	NA	8.38	mirnaUID2921	miR-103	mir-103	rno	nve-miR-2041-3p	rno-miR-103	AGCAGCATTGTACAGGGCTATGA	AGCAGCATTGTACAGGGCTATGA	0	0	0
rno-miR-103-3p	1391985_at	ENSMUSG00000034825	Nrip3	Nrip3	-4.19E-02	NA	3.93	mirnaUID2921	miR-103	mir-103	rno	nve-miR-2041-3p	rno-miR-103	AGCAGCATTGTACAGGGCTATGA	AGCAGCATTGTACAGGGCTATGA	0	0	0
rno-miR-103-3p	1375875_at	ENSMUSG00000074657	Kif5a	Kif5a	-3.80E-02	NA	6.4	mirnaUID2921	miR-103	mir-103	rno	nve-miR-2041-3p	rno-miR-103	AGCAGCATTGTACAGGGCTATGA	AGCAGCATTGTACAGGGCTATGA	0	0	0
rno-miR-103-3p	1381894_at	ENSMUSG00000026384	Ptpn4	Ptpn4	-3.78E-02	NA	3.45	mirnaUID2921	miR-103	mir-103	rno	nve-miR-2041-3p	rno-miR-103	AGCAGCATTGTACAGGGCTATGA	AGCAGCATTGTACAGGGCTATGA	0	0	0
rno-miR-103-3p	1378362_at	ENSMUSG00000049630	C1ql3	C1ql3	-3.71E-02	NA	4.35	mirnaUID2921	miR-103	mir-103	rno	nve-miR-2041-3p	rno-miR-103	AGCAGCATTGTACAGGGCTATGA	AGCAGCATTGTACAGGGCTATGA	0	0	0
rno-miR-103-3p	1371878_at	ENSMUSG00000050567	Maml1	Maml1	-3.56E-02	NA	7.45	mirnaUID2921	miR-103	mir-103	rno	nve-miR-2041-3p	rno-miR-103	AGCAGCATTGTACAGGGCTATGA	AGCAGCATTGTACAGGGCTATGA	0	0	0
rno-miR-103-3p	1398883_at	ENSMUSG00000004980	Hnrnpa2b1	Hnrnpa2b1	-3.48E-02	NA	10.8	mirnaUID2921	miR-103	mir-103	rno	nve-miR-2041-3p	rno-miR-103	AGCAGCATTGTACAGGGCTATGA	AGCAGCATTGTACAGGGCTATGA	0	0	0
rno-miR-103-3p	1398762_at	ENSMUSG00000028249	Sdcbp	Sdcbp	-3.39E-02	NA	12.4	mirnaUID2921	miR-103	mir-103	rno	nve-miR-2041-3p	rno-miR-103	AGCAGCATTGTACAGGGCTATGA	AGCAGCATTGTACAGGGCTATGA	0	0	0
rno-miR-103-3p	1370474_at	ENSMUSG00000021779	Thrb	Thrb	-3.21E-02	NA	6.88	mirnaUID2921	miR-103	mir-103	rno	nve-miR-2041-3p	rno-miR-103	AGCAGCATTGTACAGGGCTATGA	AGCAGCATTGTACAGGGCTATGA	0	0	0
rno-miR-103-3p	1374079_at	ENSMUSG00000051674	Dcun1d4	Dcun1d4	-2.87E-02	NA	7.14	mirnaUID2921	miR-103	mir-103	rno	nve-miR-2041-3p	rno-miR-103	AGCAGCATTGTACAGGGCTATGA	AGCAGCATTGTACAGGGCTATGA	0	0	0
rno-miR-103-3p	1375500_at	ENSMUSG00000049630	C1ql3	C1ql3	-2.83E-02	NA	5.64	mirnaUID2921	miR-103	mir-103	rno	nve-miR-2041-3p	rno-miR-103	AGCAGCATTGTACAGGGCTATGA	AGCAGCATTGTACAGGGCTATGA	0	0	0
rno-miR-103-3p	1367761_at	ENSMUSG00000018736	Ndel1	Ndel1	-2.79E-02	NA	8.07	mirnaUID2921	miR-103	mir-103	rno	nve-miR-2041-3p	rno-miR-103	AGCAGCATTGTACAGGGCTATGA	AGCAGCATTGTACAGGGCTATGA	0	0	0
rno-miR-103-3p	1377606_at	ENSMUSG00000028926	Cdk14	Pftk1	-2.43E-02	NA	3.16	mirnaUID2921	miR-103	mir-103	rno	nve-miR-2041-3p	rno-miR-103	AGCAGCATTGTACAGGGCTATGA	AGCAGCATTGTACAGGGCTATGA	0	0	0
rno-miR-103-3p	1382251_at	ENSMUSG00000022905	Kpna1	Kpna1	-2.41E-02	NA	6.09	mirnaUID2921	miR-103	mir-103	rno	nve-miR-2041-3p	rno-miR-103	AGCAGCATTGTACAGGGCTATGA	AGCAGCATTGTACAGGGCTATGA	0	0	0
rno-miR-103-3p	1387184_at	ENSMUSG00000000142	Axin2	Axin2	-2.35E-02	NA	4.45	mirnaUID2921	miR-103	mir-103	rno	nve-miR-2041-3p	rno-miR-103	AGCAGCATTGTACAGGGCTATGA	AGCAGCATTGTACAGGGCTATGA	0	0	0
rno-miR-103-3p	1387435_at	ENSMUSG00000056812	St8sia3	St8sia3	-2.27E-02	NA	3.69	mirnaUID2921	miR-103	mir-103	rno	nve-miR-2041-3p	rno-miR-103	AGCAGCATTGTACAGGGCTATGA	AGCAGCATTGTACAGGGCTATGA	0	0	0
rno-miR-103-3p	1382533_at	ENSMUSG00000026159	Agfg1	Agfg1	-1.93E-02	NA	5.92	mirnaUID2921	miR-103	mir-103	rno	nve-miR-2041-3p	rno-miR-103	AGCAGCATTGTACAGGGCTATGA	AGCAGCATTGTACAGGGCTATGA	0	0	0
rno-miR-103-3p	1397805_at	ENSMUSG00000031543	Ank1	Ank1	-1.59E-02	NA	3.69	mirnaUID2921	miR-103	mir-103	rno	nve-miR-2041-3p	rno-miR-103	AGCAGCATTGTACAGGGCTATGA	AGCAGCATTGTACAGGGCTATGA	0	0	0
rno-miR-103-3p	1384268_at	ENSMUSG00000070871	Ccnyl1	F1M4U0_RAT	-1.58E-02	NA	7.1	mirnaUID2921	miR-103	mir-103	rno	nve-miR-2041-3p	rno-miR-103	AGCAGCATTGTACAGGGCTATGA	AGCAGCATTGTACAGGGCTATGA	0	0	0
rno-miR-103-3p	1371644_at	ENSMUSG00000022451	Twf1	Twf1	-1.41E-02	NA	8.38	mirnaUID2921	miR-103	mir-103	rno	nve-miR-2041-3p	rno-miR-103	AGCAGCATTGTACAGGGCTATGA	AGCAGCATTGTACAGGGCTATGA	0	0	0
rno-miR-103-3p	1394470_at	ENSMUSG00000020589	Fam49a	Fam49a	-1.30E-02	NA	5.34	mirnaUID2921	miR-103	mir-103	rno	nve-miR-2041-3p	rno-miR-103	AGCAGCATTGTACAGGGCTATGA	AGCAGCATTGTACAGGGCTATGA	0	0	0
rno-miR-103-3p	1382120_at	ENSMUSG00000069495	Epc2	Epc2	-1.05E-02	NA	7.44	mirnaUID2921	miR-103	mir-103	rno	nve-miR-2041-3p	rno-miR-103	AGCAGCATTGTACAGGGCTATGA	AGCAGCATTGTACAGGGCTATGA	0	0	0
rno-miR-103-3p	1392986_at	ENSMUSG00000024077	Strn	Strn	-6.74E-03	NA	7.17	mirnaUID2921	miR-103	mir-103	rno	nve-miR-2041-3p	rno-miR-103	AGCAGCATTGTACAGGGCTATGA	AGCAGCATTGTACAGGGCTATGA	0	0	0
rno-miR-103-3p	1384581_at	ENSMUSG00000062825	Actg1	Actg1	-2.88E-03	NA	5.95	mirnaUID2921	miR-103	mir-103	rno	nve-miR-2041-3p	rno-miR-103	AGCAGCATTGTACAGGGCTATGA	AGCAGCATTGTACAGGGCTATGA	0	0	0
rno-miR-103-3p	1371327_a_at	ENSMUSG00000062825	Actg1	Actg1	-1.24E-03	NA	12	mirnaUID2921	miR-103	mir-103	rno	nve-miR-2041-3p	rno-miR-103	AGCAGCATTGTACAGGGCTATGA	AGCAGCATTGTACAGGGCTATGA	0	0	0
rno-miR-103-3p	1384932_at	ENSMUSG00000028926	Cdk14	Pftk1	-5.67E-04	NA	4.53	mirnaUID2921	miR-103	mir-103	rno	nve-miR-2041-3p	rno-miR-103	AGCAGCATTGTACAGGGCTATGA	AGCAGCATTGTACAGGGCTATGA	0	0	0
rno-miR-103-3p	1390887_at	ENSMUSG00000034560	A230046K03Rik	RGD1309995	-5.49E-04	NA	3.42	mirnaUID2921	miR-103	mir-103	rno	nve-miR-2041-3p	rno-miR-103	AGCAGCATTGTACAGGGCTATGA	AGCAGCATTGTACAGGGCTATGA	0	0	0
rno-miR-103-3p	1384279_at	ENSMUSG00000041040	Fam117b	Fam117b	3.26E-03	NA	6.06	mirnaUID2921	miR-103	mir-103	rno	nve-miR-2041-3p	rno-miR-103	AGCAGCATTGTACAGGGCTATGA	AGCAGCATTGTACAGGGCTATGA	0	0	0
rno-miR-103-3p	1376820_at	ENSMUSG00000044308	Ubr3	RGD1565257	4.45E-03	NA	4.32	mirnaUID2921	miR-103	mir-103	rno	nve-miR-2041-3p	rno-miR-103	AGCAGCATTGTACAGGGCTATGA	AGCAGCATTGTACAGGGCTATGA	0	0	0
rno-miR-103-3p	1368955_at	ENSMUSG00000031012	Cask	Cask	4.86E-03	NA	5.57	mirnaUID2921	miR-103	mir-103	rno	nve-miR-2041-3p	rno-miR-103	AGCAGCATTGTACAGGGCTATGA	AGCAGCATTGTACAGGGCTATGA	0	0	0
rno-miR-103-3p	1383467_at	ENSMUSG00000069495	Epc2	Epc2	5.20E-03	NA	7.25	mirnaUID2921	miR-103	mir-103	rno	nve-miR-2041-3p	rno-miR-103	AGCAGCATTGTACAGGGCTATGA	AGCAGCATTGTACAGGGCTATGA	0	0	0
rno-miR-103-3p	1389387_at	ENSMUSG00000032869	Psmf1	Psmf1	9.03E-03	NA	8.01	mirnaUID2921	miR-103	mir-103	rno	nve-miR-2041-3p	rno-miR-103	AGCAGCATTGTACAGGGCTATGA	AGCAGCATTGTACAGGGCTATGA	0	0	0
rno-miR-103-3p	1376793_at	ENSMUSG00000038212	Hiatl1	Hiatl1	9.43E-03	NA	7.89	mirnaUID2921	miR-103	mir-103	rno	nve-miR-2041-3p	rno-miR-103	AGCAGCATTGTACAGGGCTATGA	AGCAGCATTGTACAGGGCTATGA	0	0	0
rno-miR-103-3p	1386954_at	ENSMUSG00000028792	Ak2	KAD2_RAT	1.31E-02	NA	9.26	mirnaUID2921	miR-103	mir-103	rno	nve-miR-2041-3p	rno-miR-103	AGCAGCATTGTACAGGGCTATGA	AGCAGCATTGTACAGGGCTATGA	0	0	0
rno-miR-103-3p	1382206_a_at	ENSMUSG00000038729	Akap2	Akap2	1.58E-02	NA	8.76	mirnaUID2921	miR-103	mir-103	rno	nve-miR-2041-3p	rno-miR-103	AGCAGCATTGTACAGGGCTATGA	AGCAGCATTGTACAGGGCTATGA	0	0	0
rno-miR-103-3p	1386525_at	ENSMUSG00000037475	Thoc2	Thoc2	1.64E-02	NA	8.58	mirnaUID2921	miR-103	mir-103	rno	nve-miR-2041-3p	rno-miR-103	AGCAGCATTGTACAGGGCTATGA	AGCAGCATTGTACAGGGCTATGA	0	0	0
rno-miR-103-3p	1396124_at	ENSMUSG00000020422	Tns3	Tns3	1.66E-02	NA	4.67	mirnaUID2921	miR-103	mir-103	rno	nve-miR-2041-3p	rno-miR-103	AGCAGCATTGTACAGGGCTATGA	AGCAGCATTGTACAGGGCTATGA	0	0	0
rno-miR-103-3p	1383155_at	ENSMUSG00000041040	Fam117b	Fam117b	1.68E-02	NA	8.04	mirnaUID2921	miR-103	mir-103	rno	nve-miR-2041-3p	rno-miR-103	AGCAGCATTGTACAGGGCTATGA	AGCAGCATTGTACAGGGCTATGA	0	0	0
rno-miR-103-3p	1395855_at	ENSMUSG00000064145	Arih2	Arih2	1.69E-02	NA	4.12	mirnaUID2921	miR-103	mir-103	rno	nve-miR-2041-3p	rno-miR-103	AGCAGCATTGTACAGGGCTATGA	AGCAGCATTGTACAGGGCTATGA	0	0	0
rno-miR-103-3p	1375074_at	ENSMUSG00000038517	Tbkbp1	Tbkbp1	1.71E-02	NA	7.17	mirnaUID2921	miR-103	mir-103	rno	nve-miR-2041-3p	rno-miR-103	AGCAGCATTGTACAGGGCTATGA	AGCAGCATTGTACAGGGCTATGA	0	0	0
rno-miR-103-3p	1397632_at	ENSMUSG00000075478	Slitrk1	Slitrk1	1.78E-02	NA	4.32	mirnaUID2921	miR-103	mir-103	rno	nve-miR-2041-3p	rno-miR-103	AGCAGCATTGTACAGGGCTATGA	AGCAGCATTGTACAGGGCTATGA	0	0	0
rno-miR-103-3p	1380032_at	ENSMUSG00000036087	Slain2	Slain2	2.11E-02	NA	7.09	mirnaUID2921	miR-103	mir-103	rno	nve-miR-2041-3p	rno-miR-103	AGCAGCATTGTACAGGGCTATGA	AGCAGCATTGTACAGGGCTATGA	0	0	0
rno-miR-103-3p	1395308_at	ENSMUSG00000034850	Tmem127	Tmem127	2.13E-02	NA	3.97	mirnaUID2921	miR-103	mir-103	rno	nve-miR-2041-3p	rno-miR-103	AGCAGCATTGTACAGGGCTATGA	AGCAGCATTGTACAGGGCTATGA	0	0	0
rno-miR-103-3p	1387564_at	ENSMUSG00000030376	Slc8a2	NAC2_RAT	2.17E-02	NA	4.53	mirnaUID2921	miR-103	mir-103	rno	nve-miR-2041-3p	rno-miR-103	AGCAGCATTGTACAGGGCTATGA	AGCAGCATTGTACAGGGCTATGA	0	0	0
rno-miR-103-3p	1369652_at	ENSMUSG00000032011	Thy1	Thy1	2.45E-02	NA	4.64	mirnaUID2921	miR-103	mir-103	rno	nve-miR-2041-3p	rno-miR-103	AGCAGCATTGTACAGGGCTATGA	AGCAGCATTGTACAGGGCTATGA	0	0	0
rno-miR-103-3p	1383819_at	ENSMUSG00000027206	Cops2	Cops2	2.70E-02	NA	7.89	mirnaUID2921	miR-103	mir-103	rno	nve-miR-2041-3p	rno-miR-103	AGCAGCATTGTACAGGGCTATGA	AGCAGCATTGTACAGGGCTATGA	0	0	0
rno-miR-103-3p	1383538_at	ENSMUSG00000044308	Ubr3	RGD1565257	2.88E-02	NA	10.3	mirnaUID2921	miR-103	mir-103	rno	nve-miR-2041-3p	rno-miR-103	AGCAGCATTGTACAGGGCTATGA	AGCAGCATTGTACAGGGCTATGA	0	0	0
rno-miR-103-3p	1396278_at	ENSMUSG00000020876	Snx11	Snx11	2.97E-02	NA	5.56	mirnaUID2921	miR-103	mir-103	rno	nve-miR-2041-3p	rno-miR-103	AGCAGCATTGTACAGGGCTATGA	AGCAGCATTGTACAGGGCTATGA	0	0	0
rno-miR-103-3p	1375530_at	ENSMUSG00000037722	Gnpnat1	Gnpnat1	2.99E-02	NA	7.02	mirnaUID2921	miR-103	mir-103	rno	nve-miR-2041-3p	rno-miR-103	AGCAGCATTGTACAGGGCTATGA	AGCAGCATTGTACAGGGCTATGA	0	0	0
rno-miR-103-3p	1369016_at	ENSMUSG00000038119	Cdon	Cdon	3.22E-02	NA	4.33	mirnaUID2921	miR-103	mir-103	rno	nve-miR-2041-3p	rno-miR-103	AGCAGCATTGTACAGGGCTATGA	AGCAGCATTGTACAGGGCTATGA	0	0	0
rno-miR-103-3p	1378852_at	ENSMUSG00000037475	Thoc2	Thoc2	3.55E-02	NA	3.28	mirnaUID2921	miR-103	mir-103	rno	nve-miR-2041-3p	rno-miR-103	AGCAGCATTGTACAGGGCTATGA	AGCAGCATTGTACAGGGCTATGA	0	0	0
rno-miR-103-3p	1392985_at	ENSMUSG00000025234	Arih1	Arih1	3.78E-02	NA	7.49	mirnaUID2921	miR-103	mir-103	rno	nve-miR-2041-3p	rno-miR-103	AGCAGCATTGTACAGGGCTATGA	AGCAGCATTGTACAGGGCTATGA	0	0	0
rno-miR-103-3p	1398493_at	ENSMUSG00000025949	Pikfyve	Pikfyve	4.03E-02	NA	7.84	mirnaUID2921	miR-103	mir-103	rno	nve-miR-2041-3p	rno-miR-103	AGCAGCATTGTACAGGGCTATGA	AGCAGCATTGTACAGGGCTATGA	0	0	0
rno-miR-103-3p	1369662_at	ENSMUSG00000075318	Scn2a1	Scn2a1	4.13E-02	NA	3.29	mirnaUID2921	miR-103	mir-103	rno	nve-miR-2041-3p	rno-miR-103	AGCAGCATTGTACAGGGCTATGA	AGCAGCATTGTACAGGGCTATGA	0	0	0
rno-miR-103-3p	1393220_at	ENSMUSG00000032468	Armc8	Armc8	4.44E-02	NA	3.8	mirnaUID2921	miR-103	mir-103	rno	nve-miR-2041-3p	rno-miR-103	AGCAGCATTGTACAGGGCTATGA	AGCAGCATTGTACAGGGCTATGA	0	0	0
rno-miR-103-3p	1383530_at	ENSMUSG00000034825	Nrip3	Nrip3	4.57E-02	NA	4.86	mirnaUID2921	miR-103	mir-103	rno	nve-miR-2041-3p	rno-miR-103	AGCAGCATTGTACAGGGCTATGA	AGCAGCATTGTACAGGGCTATGA	0	0	0
rno-miR-103-3p	1386287_at	ENSMUSG00000036087	Slain2	Slain2	4.88E-02	NA	7.8	mirnaUID2921	miR-103	mir-103	rno	nve-miR-2041-3p	rno-miR-103	AGCAGCATTGTACAGGGCTATGA	AGCAGCATTGTACAGGGCTATGA	0	0	0
rno-miR-103-3p	1388416_at	ENSMUSG00000040249	Lrp1	Lrp1	5.11E-02	NA	8.73	mirnaUID2921	miR-103	mir-103	rno	nve-miR-2041-3p	rno-miR-103	AGCAGCATTGTACAGGGCTATGA	AGCAGCATTGTACAGGGCTATGA	0	0	0
rno-miR-103-3p	1369533_a_at	ENSMUSG00000026322	Htr4	Htr4	5.13E-02	NA	4.92	mirnaUID2921	miR-103	mir-103	rno	nve-miR-2041-3p	rno-miR-103	AGCAGCATTGTACAGGGCTATGA	AGCAGCATTGTACAGGGCTATGA	0	0	0
rno-miR-103-3p	1383996_at	ENSMUSG00000045248	Med26	Med26	5.40E-02	NA	5.5	mirnaUID2921	miR-103	mir-103	rno	nve-miR-2041-3p	rno-miR-103	AGCAGCATTGTACAGGGCTATGA	AGCAGCATTGTACAGGGCTATGA	0	0	0
rno-miR-103-3p	1397179_at	ENSMUSG00000040760	Appl1	Appl1	5.46E-02	NA	6.39	mirnaUID2921	miR-103	mir-103	rno	nve-miR-2041-3p	rno-miR-103	AGCAGCATTGTACAGGGCTATGA	AGCAGCATTGTACAGGGCTATGA	0	0	0
rno-miR-103-3p	1383184_at	ENSMUSG00000058446	Znrf2	D3ZRF2_RAT	5.76E-02	NA	4.63	mirnaUID2921	miR-103	mir-103	rno	nve-miR-2041-3p	rno-miR-103	AGCAGCATTGTACAGGGCTATGA	AGCAGCATTGTACAGGGCTATGA	0	0	0
rno-miR-103-3p	1369219_at	ENSMUSG00000029287	Tgfbr3	Tgfbr3	5.78E-02	NA	5.25	mirnaUID2921	miR-103	mir-103	rno	nve-miR-2041-3p	rno-miR-103	AGCAGCATTGTACAGGGCTATGA	AGCAGCATTGTACAGGGCTATGA	0	0	0
[truncated: 18,822,006 more chars]
