# Supplementary material for: Heart Structure-Specific Transcriptomic Atlas Reveals Conserved microRNA-mRNA Interactions
Source: PLoS One. 2013 Jan 2;8(1):e52442. doi: 10.1371/journal.pone.0052442 (PMC3534709; doi:10.1371/journal.pone.0052442)
Supplement: Table S6 — miRNA/mRNA correlations in Canine. (ZIP) [file pone.0052442.s013.zip › correlation_dog.txt]

miRNA	ProbeID	TargetscanGeneId	TargetscanGeneSymbol	DogGeneSymbol	Correlation	Validated.Predictions	Average.Expression	uid	familyName	mirBaseFamily	species	alias	targetId	sequence	reference	errors	leading	trailing
cfa-let-7a	CfaAffx.29729.1.S1_at	ENSMUSG00000031393	Mecp2	MECP2	-6.40E-01	NA	6.84	mirnaUID1886	let-7	let-7	cfa	cel-let-7-5p	NA	TGAGGTAGTAGGTTGTATAGTT	TGAGGTAGTAGGTTGTATAGTT	0	0	0
cfa-let-7a	CfaAffx.22346.1.S1_s_at	ENSMUSG00000024958	Gpr137	GPR137	-6.19E-01	NA	6.91	mirnaUID1886	let-7	let-7	cfa	cel-let-7-5p	NA	TGAGGTAGTAGGTTGTATAGTT	TGAGGTAGTAGGTTGTATAGTT	0	0	0
cfa-let-7a	CfaAffx.28521.1.S1_s_at	ENSMUSG00000007670	Khsrp	KHSRP	-5.83E-01	NA	4.74	mirnaUID1886	let-7	let-7	cfa	cel-let-7-5p	NA	TGAGGTAGTAGGTTGTATAGTT	TGAGGTAGTAGGTTGTATAGTT	0	0	0
cfa-let-7a	Cfa.21100.1.S1_at	ENSMUSG00000015488	5930434B04Rik	CACFD1	-5.71E-01	NA	6.9	mirnaUID1886	let-7	let-7	cfa	cel-let-7-5p	NA	TGAGGTAGTAGGTTGTATAGTT	TGAGGTAGTAGGTTGTATAGTT	0	0	0
cfa-let-7a	CfaAffx.3323.1.S1_at	ENSMUSG00000090115	Usp49	USP49	-5.70E-01	NA	3.98	mirnaUID1886	let-7	let-7	cfa	cel-let-7-5p	NA	TGAGGTAGTAGGTTGTATAGTT	TGAGGTAGTAGGTTGTATAGTT	0	0	0
cfa-let-7a	CfaAffx.6935.1.S1_at	ENSMUSG00000028544	Slc5a9	SLC5A9	-5.67E-01	NA	5.47	mirnaUID1886	let-7	let-7	cfa	cel-let-7-5p	NA	TGAGGTAGTAGGTTGTATAGTT	TGAGGTAGTAGGTTGTATAGTT	0	0	0
cfa-let-7a	CfaAffx.18877.1.S1_at	ENSMUSG00000039263	Npepl1	NPEPL1	-5.64E-01	NA	6.66	mirnaUID1886	let-7	let-7	cfa	cel-let-7-5p	NA	TGAGGTAGTAGGTTGTATAGTT	TGAGGTAGTAGGTTGTATAGTT	0	0	0
cfa-let-7a	Cfa.16737.1.S1_at	ENSMUSG00000063870	Chd4	CHD4	-5.59E-01	NA	9.28	mirnaUID1886	let-7	let-7	cfa	cel-let-7-5p	NA	TGAGGTAGTAGGTTGTATAGTT	TGAGGTAGTAGGTTGTATAGTT	0	0	0
cfa-let-7a	CfaAffx.27676.1.S1_at	ENSMUSG00000074305	C230081A13Rik	NA	-5.56E-01	NA	3.53	mirnaUID1886	let-7	let-7	cfa	cel-let-7-5p	NA	TGAGGTAGTAGGTTGTATAGTT	TGAGGTAGTAGGTTGTATAGTT	0	0	0
cfa-let-7a	CfaAffx.10836.1.S1_s_at	ENSMUSG00000031530	Dusp4	DUSP4	-5.55E-01	NA	5.01	mirnaUID1886	let-7	let-7	cfa	cel-let-7-5p	NA	TGAGGTAGTAGGTTGTATAGTT	TGAGGTAGTAGGTTGTATAGTT	0	0	0
cfa-let-7a	Cfa.16154.1.S1_at	ENSMUSG00000005533	Igf1r	Q6QHH2_CANFA	-5.50E-01	NA	5.7	mirnaUID1886	let-7	let-7	cfa	cel-let-7-5p	NA	TGAGGTAGTAGGTTGTATAGTT	TGAGGTAGTAGGTTGTATAGTT	0	0	0
cfa-let-7a	CfaAffx.8481.1.S1_at	ENSMUSG00000030310	Slc6a1	SLC6A1	-5.47E-01	NA	5.84	mirnaUID1886	let-7	let-7	cfa	cel-let-7-5p	NA	TGAGGTAGTAGGTTGTATAGTT	TGAGGTAGTAGGTTGTATAGTT	0	0	0
cfa-let-7a	CfaAffx.16985.1.S1_s_at	ENSMUSG00000005533	Igf1r	Q6QHH2_CANFA	-5.43E-01	NA	6.77	mirnaUID1886	let-7	let-7	cfa	cel-let-7-5p	NA	TGAGGTAGTAGGTTGTATAGTT	TGAGGTAGTAGGTTGTATAGTT	0	0	0
cfa-let-7a	CfaAffx.15479.1.S1_at	ENSMUSG00000039728	Slc6a5	SLC6A5	-5.40E-01	NA	7.74	mirnaUID1886	let-7	let-7	cfa	cel-let-7-5p	NA	TGAGGTAGTAGGTTGTATAGTT	TGAGGTAGTAGGTTGTATAGTT	0	0	0
cfa-let-7a	CfaAffx.26259.1.S1_at	ENSMUSG00000032816	Igdcc4	IGDCC4	-5.29E-01	NA	5.26	mirnaUID1886	let-7	let-7	cfa	cel-let-7-5p	NA	TGAGGTAGTAGGTTGTATAGTT	TGAGGTAGTAGGTTGTATAGTT	0	0	0
cfa-let-7a	Cfa.1437.1.S1_s_at	ENSMUSG00000017499	Cdc6	CDC6	-5.28E-01	NA	4.84	mirnaUID1886	let-7	let-7	cfa	cel-let-7-5p	NA	TGAGGTAGTAGGTTGTATAGTT	TGAGGTAGTAGGTTGTATAGTT	0	0	0
cfa-let-7a	CfaAffx.8482.1.S1_s_at	ENSMUSG00000030310	Slc6a1	SLC6A1	-5.27E-01	NA	4.77	mirnaUID1886	let-7	let-7	cfa	cel-let-7-5p	NA	TGAGGTAGTAGGTTGTATAGTT	TGAGGTAGTAGGTTGTATAGTT	0	0	0
cfa-let-7a	CfaAffx.16127.1.S1_at	ENSMUSG00000028799	Zfp362	ZNF362	-5.19E-01	NA	4.33	mirnaUID1886	let-7	let-7	cfa	cel-let-7-5p	NA	TGAGGTAGTAGGTTGTATAGTT	TGAGGTAGTAGGTTGTATAGTT	0	0	0
cfa-let-7a	CfaAffx.16039.1.S1_at	ENSMUSG00000039716	Dock3	DOCK3	-5.12E-01	NA	4.56	mirnaUID1886	let-7	let-7	cfa	cel-let-7-5p	NA	TGAGGTAGTAGGTTGTATAGTT	TGAGGTAGTAGGTTGTATAGTT	0	0	0
cfa-let-7a	CfaAffx.15476.1.S1_s_at	ENSMUSG00000039728	Slc6a5	SLC6A5	-5.04E-01	NA	4.48	mirnaUID1886	let-7	let-7	cfa	cel-let-7-5p	NA	TGAGGTAGTAGGTTGTATAGTT	TGAGGTAGTAGGTTGTATAGTT	0	0	0
cfa-let-7a	CfaAffx.6008.1.S1_at	ENSMUSG00000042608	Stk40	STK40	-5.03E-01	NA	6.08	mirnaUID1886	let-7	let-7	cfa	cel-let-7-5p	NA	TGAGGTAGTAGGTTGTATAGTT	TGAGGTAGTAGGTTGTATAGTT	0	0	0
cfa-let-7a	Cfa.3456.1.A1_at	ENSMUSG00000049922	Slc35c1	Q8WMR8_CANFA	-4.98E-01	NA	4.54	mirnaUID1886	let-7	let-7	cfa	cel-let-7-5p	NA	TGAGGTAGTAGGTTGTATAGTT	TGAGGTAGTAGGTTGTATAGTT	0	0	0
cfa-let-7a	CfaAffx.20187.1.S1_s_at	ENSMUSG00000043987	Cep164	CEP164	-4.90E-01	NA	5.14	mirnaUID1886	let-7	let-7	cfa	cel-let-7-5p	NA	TGAGGTAGTAGGTTGTATAGTT	TGAGGTAGTAGGTTGTATAGTT	0	0	0
cfa-let-7a	Cfa.17376.1.S1_s_at	ENSMUSG00000031502	Col4a1	COL4A1	-4.80E-01	NA	6.74	mirnaUID1886	let-7	let-7	cfa	cel-let-7-5p	NA	TGAGGTAGTAGGTTGTATAGTT	TGAGGTAGTAGGTTGTATAGTT	0	0	0
cfa-let-7a	CfaAffx.27272.1.S1_s_at	ENSMUSG00000035914	Cd276	CD276	-4.80E-01	NA	5.62	mirnaUID1886	let-7	let-7	cfa	cel-let-7-5p	NA	TGAGGTAGTAGGTTGTATAGTT	TGAGGTAGTAGGTTGTATAGTT	0	0	0
cfa-let-7a	CfaAffx.5484.1.S1_s_at	ENSMUSG00000028654	Mycl1	MYCL1	-4.77E-01	NA	4.54	mirnaUID1886	let-7	let-7	cfa	cel-let-7-5p	NA	TGAGGTAGTAGGTTGTATAGTT	TGAGGTAGTAGGTTGTATAGTT	0	0	0
cfa-let-7a	CfaAffx.21442.1.S1_at	ENSMUSG00000015342	Xk	XK	-4.74E-01	NA	5.17	mirnaUID1886	let-7	let-7	cfa	cel-let-7-5p	NA	TGAGGTAGTAGGTTGTATAGTT	TGAGGTAGTAGGTTGTATAGTT	0	0	0
cfa-let-7a	CfaAffx.21786.1.S1_at	ENSMUSG00000000901	Mmp11	D9IQ20_CANFA	-4.67E-01	NA	4.88	mirnaUID1886	let-7	let-7	cfa	cel-let-7-5p	NA	TGAGGTAGTAGGTTGTATAGTT	TGAGGTAGTAGGTTGTATAGTT	0	0	0
cfa-let-7a	CfaAffx.16114.1.S1_s_at	ENSMUSG00000028799	Zfp362	ZNF362	-4.66E-01	NA	6.58	mirnaUID1886	let-7	let-7	cfa	cel-let-7-5p	NA	TGAGGTAGTAGGTTGTATAGTT	TGAGGTAGTAGGTTGTATAGTT	0	0	0
cfa-let-7a	Cfa.20162.1.S1_s_at	ENSMUSG00000062203	Gspt1	GSPT1	-4.65E-01	NA	9.44	mirnaUID1886	let-7	let-7	cfa	cel-let-7-5p	NA	TGAGGTAGTAGGTTGTATAGTT	TGAGGTAGTAGGTTGTATAGTT	0	0	0
cfa-let-7a	CfaAffx.13573.1.S1_s_at	ENSMUSG00000015968	Cacna1d	CACNA1D	-4.65E-01	NA	4.8	mirnaUID1886	let-7	let-7	cfa	cel-let-7-5p	NA	TGAGGTAGTAGGTTGTATAGTT	TGAGGTAGTAGGTTGTATAGTT	0	0	0
cfa-let-7a	Cfa.1485.1.S1_at	ENSMUSG00000061838	Suclg2	SUCLG2	-4.65E-01	NA	10.2	mirnaUID1886	let-7	let-7	cfa	cel-let-7-5p	NA	TGAGGTAGTAGGTTGTATAGTT	TGAGGTAGTAGGTTGTATAGTT	0	0	0
cfa-let-7a	CfaAffx.25419.1.S1_at	ENSMUSG00000048921	Zfp689	ZNF689	-4.61E-01	NA	6.99	mirnaUID1886	let-7	let-7	cfa	cel-let-7-5p	NA	TGAGGTAGTAGGTTGTATAGTT	TGAGGTAGTAGGTTGTATAGTT	0	0	0
cfa-let-7a	Cfa.5351.1.A1_at	ENSMUSG00000031570	Ppapdc1b	PPAPDC1B	-4.57E-01	NA	8.65	mirnaUID1886	let-7	let-7	cfa	cel-let-7-5p	NA	TGAGGTAGTAGGTTGTATAGTT	TGAGGTAGTAGGTTGTATAGTT	0	0	0
cfa-let-7a	CfaAffx.4679.1.S1_at	ENSMUSG00000061455	Stx17	STX17	-4.55E-01	NA	6.8	mirnaUID1886	let-7	let-7	cfa	cel-let-7-5p	NA	TGAGGTAGTAGGTTGTATAGTT	TGAGGTAGTAGGTTGTATAGTT	0	0	0
cfa-let-7a	Cfa.10983.1.A1_s_at	ENSMUSG00000024958	Gpr137	GPR137	-4.53E-01	NA	6.14	mirnaUID1886	let-7	let-7	cfa	cel-let-7-5p	NA	TGAGGTAGTAGGTTGTATAGTT	TGAGGTAGTAGGTTGTATAGTT	0	0	0
cfa-let-7a	CfaAffx.5709.1.S1_at	ENSMUSG00000043659	Npsr1	NPSR1	-4.46E-01	NA	4.07	mirnaUID1886	let-7	let-7	cfa	cel-let-7-5p	NA	TGAGGTAGTAGGTTGTATAGTT	TGAGGTAGTAGGTTGTATAGTT	0	0	0
cfa-let-7a	CfaAffx.16156.1.S1_s_at	ENSMUSG00000024030	Abcg1	ABCG1	-4.46E-01	NA	6.79	mirnaUID1886	let-7	let-7	cfa	cel-let-7-5p	NA	TGAGGTAGTAGGTTGTATAGTT	TGAGGTAGTAGGTTGTATAGTT	0	0	0
cfa-let-7a	Cfa.13519.1.A1_at	ENSMUSG00000001379	Apbb3	APBB3	-4.43E-01	NA	6.2	mirnaUID1886	let-7	let-7	cfa	cel-let-7-5p	NA	TGAGGTAGTAGGTTGTATAGTT	TGAGGTAGTAGGTTGTATAGTT	0	0	0
cfa-let-7a	Cfa.17460.1.S1_s_at	ENSMUSG00000042608	Stk40	STK40	-4.38E-01	NA	5.24	mirnaUID1886	let-7	let-7	cfa	cel-let-7-5p	NA	TGAGGTAGTAGGTTGTATAGTT	TGAGGTAGTAGGTTGTATAGTT	0	0	0
cfa-let-7a	CfaAffx.18419.1.S1_at	ENSMUSG00000045045	Lrfn4	LRFN4	-4.37E-01	NA	8.05	mirnaUID1886	let-7	let-7	cfa	cel-let-7-5p	NA	TGAGGTAGTAGGTTGTATAGTT	TGAGGTAGTAGGTTGTATAGTT	0	0	0
cfa-let-7a	CfaAffx.16980.1.S1_at	ENSMUSG00000005533	Igf1r	Q6QHH2_CANFA	-4.32E-01	NA	3.94	mirnaUID1886	let-7	let-7	cfa	cel-let-7-5p	NA	TGAGGTAGTAGGTTGTATAGTT	TGAGGTAGTAGGTTGTATAGTT	0	0	0
cfa-let-7a	CfaAffx.16029.1.S1_at	ENSMUSG00000039716	Dock3	DOCK3	-4.32E-01	NA	5.55	mirnaUID1886	let-7	let-7	cfa	cel-let-7-5p	NA	TGAGGTAGTAGGTTGTATAGTT	TGAGGTAGTAGGTTGTATAGTT	0	0	0
cfa-let-7a	CfaAffx.24597.1.S1_at	ENSMUSG00000037944	Ccr7	CCR7	-4.30E-01	NA	3.91	mirnaUID1886	let-7	let-7	cfa	cel-let-7-5p	NA	TGAGGTAGTAGGTTGTATAGTT	TGAGGTAGTAGGTTGTATAGTT	0	0	0
cfa-let-7a	Cfa.8054.1.S1_at	ENSMUSG00000001379	Apbb3	APBB3	-4.28E-01	NA	9.07	mirnaUID1886	let-7	let-7	cfa	cel-let-7-5p	NA	TGAGGTAGTAGGTTGTATAGTT	TGAGGTAGTAGGTTGTATAGTT	0	0	0
cfa-let-7a	CfaAffx.14795.1.S1_at	ENSMUSG00000049922	Slc35c1	Q8WMR8_CANFA	-4.23E-01	NA	4.28	mirnaUID1886	let-7	let-7	cfa	cel-let-7-5p	NA	TGAGGTAGTAGGTTGTATAGTT	TGAGGTAGTAGGTTGTATAGTT	0	0	0
cfa-let-7a	Cfa.18242.1.S1_s_at	ENSMUSG00000029167	Ppargc1a	PPARGC1A	-4.22E-01	NA	4.49	mirnaUID1886	let-7	let-7	cfa	cel-let-7-5p	NA	TGAGGTAGTAGGTTGTATAGTT	TGAGGTAGTAGGTTGTATAGTT	0	0	0
cfa-let-7a	Cfa.3911.1.S1_s_at	ENSMUSG00000005533	Igf1r	Q6QHH2_CANFA	-4.20E-01	NA	5.03	mirnaUID1886	let-7	let-7	cfa	cel-let-7-5p	NA	TGAGGTAGTAGGTTGTATAGTT	TGAGGTAGTAGGTTGTATAGTT	0	0	0
cfa-let-7a	CfaAffx.8935.1.S1_s_at	ENSMUSG00000011751	Spnb4	SPTBN4	-4.18E-01	NA	4.22	mirnaUID1886	let-7	let-7	cfa	cel-let-7-5p	NA	TGAGGTAGTAGGTTGTATAGTT	TGAGGTAGTAGGTTGTATAGTT	0	0	0
cfa-let-7a	CfaAffx.1435.1.S1_at	ENSMUSG00000044296	Zfp879	ZNF879	-4.16E-01	NA	3.33	mirnaUID1886	let-7	let-7	cfa	cel-let-7-5p	NA	TGAGGTAGTAGGTTGTATAGTT	TGAGGTAGTAGGTTGTATAGTT	0	0	0
cfa-let-7a	Cfa.7403.1.A1_s_at	ENSMUSG00000026596	Abl2	ABL2	-4.14E-01	NA	5.6	mirnaUID1886	let-7	let-7	cfa	cel-let-7-5p	NA	TGAGGTAGTAGGTTGTATAGTT	TGAGGTAGTAGGTTGTATAGTT	0	0	0
cfa-let-7a	CfaAffx.29686.1.S1_at	ENSMUSG00000061589	Dot1l	DOT1L	-4.14E-01	NA	7.63	mirnaUID1886	let-7	let-7	cfa	cel-let-7-5p	NA	TGAGGTAGTAGGTTGTATAGTT	TGAGGTAGTAGGTTGTATAGTT	0	0	0
cfa-let-7a	CfaAffx.30254.1.S1_s_at	ENSMUSG00000015488	5930434B04Rik	CACFD1	-4.11E-01	NA	6.37	mirnaUID1886	let-7	let-7	cfa	cel-let-7-5p	NA	TGAGGTAGTAGGTTGTATAGTT	TGAGGTAGTAGGTTGTATAGTT	0	0	0
cfa-let-7a	CfaAffx.20601.1.S1_at	ENSMUSG00000040865	Ino80d	INO80D	-4.07E-01	NA	7.03	mirnaUID1886	let-7	let-7	cfa	cel-let-7-5p	NA	TGAGGTAGTAGGTTGTATAGTT	TGAGGTAGTAGGTTGTATAGTT	0	0	0
cfa-let-7a	CfaAffx.15477.1.S1_s_at	ENSMUSG00000039728	Slc6a5	SLC6A5	-4.05E-01	NA	6.06	mirnaUID1886	let-7	let-7	cfa	cel-let-7-5p	NA	TGAGGTAGTAGGTTGTATAGTT	TGAGGTAGTAGGTTGTATAGTT	0	0	0
cfa-let-7a	CfaAffx.27236.1.S1_at	ENSMUSG00000000804	Usp32	NA	-4.01E-01	NA	5.24	mirnaUID1886	let-7	let-7	cfa	cel-let-7-5p	NA	TGAGGTAGTAGGTTGTATAGTT	TGAGGTAGTAGGTTGTATAGTT	0	0	0
cfa-let-7a	CfaAffx.24284.1.S1_at	ENSMUSG00000021055	Esr2	Q864V2_CANFA	-3.90E-01	NA	3.7	mirnaUID1886	let-7	let-7	cfa	cel-let-7-5p	NA	TGAGGTAGTAGGTTGTATAGTT	TGAGGTAGTAGGTTGTATAGTT	0	0	0
cfa-let-7a	CfaAffx.12130.1.S1_at	ENSMUSG00000056043	Rgs9bp	RGS9BP	-3.88E-01	NA	6.58	mirnaUID1886	let-7	let-7	cfa	cel-let-7-5p	NA	TGAGGTAGTAGGTTGTATAGTT	TGAGGTAGTAGGTTGTATAGTT	0	0	0
cfa-let-7a	Cfa.6906.1.A1_at	ENSMUSG00000047875	Gpr157	GPR157	-3.85E-01	NA	6.3	mirnaUID1886	let-7	let-7	cfa	cel-let-7-5p	NA	TGAGGTAGTAGGTTGTATAGTT	TGAGGTAGTAGGTTGTATAGTT	0	0	0
cfa-let-7a	Cfa.1709.1.S1_at	ENSMUSG00000052155	Acvr2a	ACVR2A	-3.83E-01	NA	7.4	mirnaUID1886	let-7	let-7	cfa	cel-let-7-5p	NA	TGAGGTAGTAGGTTGTATAGTT	TGAGGTAGTAGGTTGTATAGTT	0	0	0
cfa-let-7a	CfaAffx.4765.1.S1_s_at	ENSMUSG00000026153	Fam135a	FAM135A	-3.80E-01	NA	3.95	mirnaUID1886	let-7	let-7	cfa	cel-let-7-5p	NA	TGAGGTAGTAGGTTGTATAGTT	TGAGGTAGTAGGTTGTATAGTT	0	0	0
cfa-let-7a	Cfa.7305.1.A1_s_at	ENSMUSG00000063870	Chd4	CHD4	-3.78E-01	NA	8.53	mirnaUID1886	let-7	let-7	cfa	cel-let-7-5p	NA	TGAGGTAGTAGGTTGTATAGTT	TGAGGTAGTAGGTTGTATAGTT	0	0	0
cfa-let-7a	CfaAffx.24385.1.S1_at	ENSMUSG00000030019	Fbxl14	FBXL14	-3.66E-01	NA	4.75	mirnaUID1886	let-7	let-7	cfa	cel-let-7-5p	NA	TGAGGTAGTAGGTTGTATAGTT	TGAGGTAGTAGGTTGTATAGTT	0	0	0
cfa-let-7a	Cfa.17226.1.S1_at	ENSMUSG00000006641	Slc5a6	SLC5A6	-3.64E-01	NA	4.82	mirnaUID1886	let-7	let-7	cfa	cel-let-7-5p	NA	TGAGGTAGTAGGTTGTATAGTT	TGAGGTAGTAGGTTGTATAGTT	0	0	0
cfa-let-7a	CfaAffx.26997.1.S1_at	ENSMUSG00000037335	Hand1	HAND1	-3.61E-01	NA	4.47	mirnaUID1886	let-7	let-7	cfa	cel-let-7-5p	NA	TGAGGTAGTAGGTTGTATAGTT	TGAGGTAGTAGGTTGTATAGTT	0	0	0
cfa-let-7a	CfaAffx.17852.1.S1_at	ENSMUSG00000047030	Spata2	SPATA2	-3.60E-01	NA	4.58	mirnaUID1886	let-7	let-7	cfa	cel-let-7-5p	NA	TGAGGTAGTAGGTTGTATAGTT	TGAGGTAGTAGGTTGTATAGTT	0	0	0
cfa-let-7a	CfaAffx.28352.1.S1_s_at	ENSMUSG00000024300	Myo1f	MYO1F	-3.57E-01	NA	3.76	mirnaUID1886	let-7	let-7	cfa	cel-let-7-5p	NA	TGAGGTAGTAGGTTGTATAGTT	TGAGGTAGTAGGTTGTATAGTT	0	0	0
cfa-let-7a	Cfa.7986.1.A1_s_at	ENSMUSG00000045672	Col27a1	COL27A1	-3.48E-01	NA	5.93	mirnaUID1886	let-7	let-7	cfa	cel-let-7-5p	NA	TGAGGTAGTAGGTTGTATAGTT	TGAGGTAGTAGGTTGTATAGTT	0	0	0
cfa-let-7a	CfaAffx.9224.1.S1_at	ENSMUSG00000052155	Acvr2a	ACVR2A	-3.47E-01	NA	6.37	mirnaUID1886	let-7	let-7	cfa	cel-let-7-5p	NA	TGAGGTAGTAGGTTGTATAGTT	TGAGGTAGTAGGTTGTATAGTT	0	0	0
cfa-let-7a	Cfa.3703.1.S1_s_at	ENSMUSG00000031273	Col4a6	COL4A6	-3.42E-01	NA	5.43	mirnaUID1886	let-7	let-7	cfa	cel-let-7-5p	NA	TGAGGTAGTAGGTTGTATAGTT	TGAGGTAGTAGGTTGTATAGTT	0	0	0
cfa-let-7a	CfaAffx.9846.1.S1_at	ENSMUSG00000037239	Spred3	SPRED3	-3.41E-01	NA	5.58	mirnaUID1886	let-7	let-7	cfa	cel-let-7-5p	NA	TGAGGTAGTAGGTTGTATAGTT	TGAGGTAGTAGGTTGTATAGTT	0	0	0
cfa-let-7a	Cfa.8434.1.A1_at	ENSMUSG00000032604	Qars	QARS	-3.41E-01	NA	5.06	mirnaUID1886	let-7	let-7	cfa	cel-let-7-5p	NA	TGAGGTAGTAGGTTGTATAGTT	TGAGGTAGTAGGTTGTATAGTT	0	0	0
cfa-let-7a	CfaAffx.11457.1.S1_s_at	ENSMUSG00000007659	Bcl2l1	Q76LT7_CANFA	-3.40E-01	NA	5.18	mirnaUID1886	let-7	let-7	cfa	cel-let-7-5p	NA	TGAGGTAGTAGGTTGTATAGTT	TGAGGTAGTAGGTTGTATAGTT	0	0	0
cfa-let-7a	Cfa.166.1.S1_s_at	ENSMUSG00000021055	Esr2	Q864V2_CANFA	-3.38E-01	NA	3.77	mirnaUID1886	let-7	let-7	cfa	cel-let-7-5p	NA	TGAGGTAGTAGGTTGTATAGTT	TGAGGTAGTAGGTTGTATAGTT	0	0	0
cfa-let-7a	CfaAffx.22340.1.S1_at	ENSMUSG00000024958	Gpr137	GPR137	-3.37E-01	NA	6.96	mirnaUID1886	let-7	let-7	cfa	cel-let-7-5p	NA	TGAGGTAGTAGGTTGTATAGTT	TGAGGTAGTAGGTTGTATAGTT	0	0	0
cfa-let-7a	CfaAffx.16701.1.S1_at	ENSMUSG00000050917	Fgf4	FGF4	-3.35E-01	NA	4.71	mirnaUID1886	let-7	let-7	cfa	cel-let-7-5p	NA	TGAGGTAGTAGGTTGTATAGTT	TGAGGTAGTAGGTTGTATAGTT	0	0	0
cfa-let-7a	CfaAffx.6941.1.S1_s_at	ENSMUSG00000028544	Slc5a9	SLC5A9	-3.35E-01	NA	6.35	mirnaUID1886	let-7	let-7	cfa	cel-let-7-5p	NA	TGAGGTAGTAGGTTGTATAGTT	TGAGGTAGTAGGTTGTATAGTT	0	0	0
cfa-let-7a	Cfa.19538.1.S1_at	ENSMUSG00000035967	Ddx26b	DDX26B	-3.30E-01	NA	8.98	mirnaUID1886	let-7	let-7	cfa	cel-let-7-5p	NA	TGAGGTAGTAGGTTGTATAGTT	TGAGGTAGTAGGTTGTATAGTT	0	0	0
cfa-let-7a	CfaAffx.22955.1.S1_at	ENSMUSG00000048142	Nat8l	NAT8L	-3.22E-01	NA	4.32	mirnaUID1886	let-7	let-7	cfa	cel-let-7-5p	NA	TGAGGTAGTAGGTTGTATAGTT	TGAGGTAGTAGGTTGTATAGTT	0	0	0
cfa-let-7a	Cfa.7376.1.A1_at	ENSMUSG00000030718	Ppme1	PPME1	-3.21E-01	NA	6.78	mirnaUID1886	let-7	let-7	cfa	cel-let-7-5p	NA	TGAGGTAGTAGGTTGTATAGTT	TGAGGTAGTAGGTTGTATAGTT	0	0	0
cfa-let-7a	CfaAffx.23968.1.S1_s_at	ENSMUSG00000042688	Mapk6	MAPK6	-3.19E-01	NA	10.1	mirnaUID1886	let-7	let-7	cfa	cel-let-7-5p	NA	TGAGGTAGTAGGTTGTATAGTT	TGAGGTAGTAGGTTGTATAGTT	0	0	0
cfa-let-7a	CfaAffx.7597.1.S1_at	ENSMUSG00000022105	Rb1	RB1	-3.15E-01	NA	5.81	mirnaUID1886	let-7	let-7	cfa	cel-let-7-5p	NA	TGAGGTAGTAGGTTGTATAGTT	TGAGGTAGTAGGTTGTATAGTT	0	0	0
cfa-let-7a	CfaAffx.25227.1.S1_s_at	ENSMUSG00000066440	Zfyve26	ZFYVE26	-3.14E-01	NA	6.31	mirnaUID1886	let-7	let-7	cfa	cel-let-7-5p	NA	TGAGGTAGTAGGTTGTATAGTT	TGAGGTAGTAGGTTGTATAGTT	0	0	0
cfa-let-7a	Cfa.8322.1.A1_at	ENSMUSG00000029167	Ppargc1a	PPARGC1A	-3.09E-01	NA	5.1	mirnaUID1886	let-7	let-7	cfa	cel-let-7-5p	NA	TGAGGTAGTAGGTTGTATAGTT	TGAGGTAGTAGGTTGTATAGTT	0	0	0
cfa-let-7a	CfaAffx.25422.1.S1_s_at	ENSMUSG00000048921	Zfp689	ZNF689	-3.07E-01	NA	7.34	mirnaUID1886	let-7	let-7	cfa	cel-let-7-5p	NA	TGAGGTAGTAGGTTGTATAGTT	TGAGGTAGTAGGTTGTATAGTT	0	0	0
cfa-let-7a	CfaAffx.21607.1.S1_at	ENSMUSG00000022512	Cldn1	CLDN1	-3.04E-01	NA	4.57	mirnaUID1886	let-7	let-7	cfa	cel-let-7-5p	NA	TGAGGTAGTAGGTTGTATAGTT	TGAGGTAGTAGGTTGTATAGTT	0	0	0
cfa-let-7a	Cfa.14321.1.A1_at	ENSMUSG00000062098	Btbd3	BTBD3	-3.04E-01	NA	4.62	mirnaUID1886	let-7	let-7	cfa	cel-let-7-5p	NA	TGAGGTAGTAGGTTGTATAGTT	TGAGGTAGTAGGTTGTATAGTT	0	0	0
cfa-let-7a	Cfa.9817.1.A1_s_at	ENSMUSG00000040943	Tet2	TET2	-3.01E-01	NA	4.2	mirnaUID1886	let-7	let-7	cfa	cel-let-7-5p	NA	TGAGGTAGTAGGTTGTATAGTT	TGAGGTAGTAGGTTGTATAGTT	0	0	0
cfa-let-7a	Cfa.17976.1.S1_s_at	ENSMUSG00000021238	Aldh6a1	ALDH6A1	-3.00E-01	NA	5.78	mirnaUID1886	let-7	let-7	cfa	cel-let-7-5p	NA	TGAGGTAGTAGGTTGTATAGTT	TGAGGTAGTAGGTTGTATAGTT	0	0	0
cfa-let-7a	CfaAffx.1977.1.S1_at	ENSMUSG00000058441	Panx2	PANX2	-2.97E-01	NA	5.51	mirnaUID1886	let-7	let-7	cfa	cel-let-7-5p	NA	TGAGGTAGTAGGTTGTATAGTT	TGAGGTAGTAGGTTGTATAGTT	0	0	0
cfa-let-7a	CfaAffx.9224.1.S1_s_at	ENSMUSG00000052155	Acvr2a	ACVR2A	-2.96E-01	NA	6.49	mirnaUID1886	let-7	let-7	cfa	cel-let-7-5p	NA	TGAGGTAGTAGGTTGTATAGTT	TGAGGTAGTAGGTTGTATAGTT	0	0	0
cfa-let-7a	Cfa.1030.1.S1_at	ENSMUSG00000030168	Adipor2	ADIPOR2	-2.96E-01	NA	6.27	mirnaUID1886	let-7	let-7	cfa	cel-let-7-5p	NA	TGAGGTAGTAGGTTGTATAGTT	TGAGGTAGTAGGTTGTATAGTT	0	0	0
cfa-let-7a	Cfa.3633.1.S1_s_at	ENSMUSG00000031489	Adrb3	ADRB3	-2.95E-01	NA	7.36	mirnaUID1886	let-7	let-7	cfa	cel-let-7-5p	NA	TGAGGTAGTAGGTTGTATAGTT	TGAGGTAGTAGGTTGTATAGTT	0	0	0
cfa-let-7a	CfaAffx.12504.1.S1_at	ENSMUSG00000043702	Pde12	PDE12	-2.91E-01	NA	5.03	mirnaUID1886	let-7	let-7	cfa	cel-let-7-5p	NA	TGAGGTAGTAGGTTGTATAGTT	TGAGGTAGTAGGTTGTATAGTT	0	0	0
cfa-let-7a	CfaAffx.7325.1.S1_s_at	ENSMUSG00000037470	Uggt1	UGGT1	-2.89E-01	NA	5.93	mirnaUID1886	let-7	let-7	cfa	cel-let-7-5p	NA	TGAGGTAGTAGGTTGTATAGTT	TGAGGTAGTAGGTTGTATAGTT	0	0	0
cfa-let-7a	CfaAffx.12006.1.S1_s_at	ENSMUSG00000039652	Cpeb3	CPEB3	-2.85E-01	NA	5.7	mirnaUID1886	let-7	let-7	cfa	cel-let-7-5p	NA	TGAGGTAGTAGGTTGTATAGTT	TGAGGTAGTAGGTTGTATAGTT	0	0	0
cfa-let-7a	CfaAffx.28705.1.S1_at	ENSMUSG00000024524	Gnal	GNAL	-2.81E-01	NA	2.95	mirnaUID1886	let-7	let-7	cfa	cel-let-7-5p	NA	TGAGGTAGTAGGTTGTATAGTT	TGAGGTAGTAGGTTGTATAGTT	0	0	0
cfa-let-7a	Cfa.2714.1.A1_at	ENSMUSG00000025979	Mob4	MOB4	-2.78E-01	NA	11.1	mirnaUID1886	let-7	let-7	cfa	cel-let-7-5p	NA	TGAGGTAGTAGGTTGTATAGTT	TGAGGTAGTAGGTTGTATAGTT	0	0	0
cfa-let-7a	CfaAffx.6825.1.S1_at	ENSMUSG00000052812	Atad2b	ATAD2B	-2.78E-01	NA	4.87	mirnaUID1886	let-7	let-7	cfa	cel-let-7-5p	NA	TGAGGTAGTAGGTTGTATAGTT	TGAGGTAGTAGGTTGTATAGTT	0	0	0
cfa-let-7a	CfaAffx.28883.1.S1_s_at	ENSMUSG00000035967	Ddx26b	DDX26B	-2.77E-01	NA	6.66	mirnaUID1886	let-7	let-7	cfa	cel-let-7-5p	NA	TGAGGTAGTAGGTTGTATAGTT	TGAGGTAGTAGGTTGTATAGTT	0	0	0
cfa-let-7a	CfaAffx.30175.1.S1_s_at	ENSMUSG00000047875	Gpr157	GPR157	-2.73E-01	NA	5.74	mirnaUID1886	let-7	let-7	cfa	cel-let-7-5p	NA	TGAGGTAGTAGGTTGTATAGTT	TGAGGTAGTAGGTTGTATAGTT	0	0	0
cfa-let-7a	Cfa.3567.1.S1_s_at	ENSMUSG00000058975	Kcnc1	KCNC1	-2.72E-01	NA	4.17	mirnaUID1886	let-7	let-7	cfa	cel-let-7-5p	NA	TGAGGTAGTAGGTTGTATAGTT	TGAGGTAGTAGGTTGTATAGTT	0	0	0
cfa-let-7a	CfaAffx.15.1.S1_s_at	ENSMUSG00000059327	Eda	EDA	-2.69E-01	NA	4.3	mirnaUID1886	let-7	let-7	cfa	cel-let-7-5p	NA	TGAGGTAGTAGGTTGTATAGTT	TGAGGTAGTAGGTTGTATAGTT	0	0	0
cfa-let-7a	Cfa.12094.1.A1_s_at	ENSMUSG00000036002	B230312A22Rik	FAM214B	-2.67E-01	NA	7.49	mirnaUID1886	let-7	let-7	cfa	cel-let-7-5p	NA	TGAGGTAGTAGGTTGTATAGTT	TGAGGTAGTAGGTTGTATAGTT	0	0	0
cfa-let-7a	Cfa.10983.1.A1_at	ENSMUSG00000024958	Gpr137	GPR137	-2.65E-01	NA	7.35	mirnaUID1886	let-7	let-7	cfa	cel-let-7-5p	NA	TGAGGTAGTAGGTTGTATAGTT	TGAGGTAGTAGGTTGTATAGTT	0	0	0
cfa-let-7a	CfaAffx.9359.1.S1_at	ENSMUSG00000062098	Btbd3	BTBD3	-2.65E-01	NA	5.1	mirnaUID1886	let-7	let-7	cfa	cel-let-7-5p	NA	TGAGGTAGTAGGTTGTATAGTT	TGAGGTAGTAGGTTGTATAGTT	0	0	0
cfa-let-7a	CfaAffx.20771.1.S1_s_at	ENSMUSG00000018486	Wnt9b	WNT9B	-2.64E-01	NA	4.91	mirnaUID1886	let-7	let-7	cfa	cel-let-7-5p	NA	TGAGGTAGTAGGTTGTATAGTT	TGAGGTAGTAGGTTGTATAGTT	0	0	0
cfa-let-7a	CfaAffx.2199.1.S1_at	ENSMUSG00000036046	5031439G07Rik	KIAA0930	-2.63E-01	NA	6.83	mirnaUID1886	let-7	let-7	cfa	cel-let-7-5p	NA	TGAGGTAGTAGGTTGTATAGTT	TGAGGTAGTAGGTTGTATAGTT	0	0	0
cfa-let-7a	CfaAffx.10899.1.S1_s_at	ENSMUSG00000061838	Suclg2	SUCLG2	-2.62E-01	NA	8.6	mirnaUID1886	let-7	let-7	cfa	cel-let-7-5p	NA	TGAGGTAGTAGGTTGTATAGTT	TGAGGTAGTAGGTTGTATAGTT	0	0	0
cfa-let-7a	CfaAffx.20179.1.S1_at	ENSMUSG00000043987	Cep164	CEP164	-2.61E-01	NA	3.26	mirnaUID1886	let-7	let-7	cfa	cel-let-7-5p	NA	TGAGGTAGTAGGTTGTATAGTT	TGAGGTAGTAGGTTGTATAGTT	0	0	0
cfa-let-7a	CfaAffx.6824.1.S1_at	ENSMUSG00000052812	Atad2b	ATAD2B	-2.56E-01	NA	4.17	mirnaUID1886	let-7	let-7	cfa	cel-let-7-5p	NA	TGAGGTAGTAGGTTGTATAGTT	TGAGGTAGTAGGTTGTATAGTT	0	0	0
cfa-let-7a	Cfa.3594.1.S1_s_at	ENSMUSG00000022991	Lalba	LALBA	-2.47E-01	NA	4.17	mirnaUID1886	let-7	let-7	cfa	cel-let-7-5p	NA	TGAGGTAGTAGGTTGTATAGTT	TGAGGTAGTAGGTTGTATAGTT	0	0	0
cfa-let-7a	CfaAffx.11131.1.S1_at	ENSMUSG00000061311	Rag1	RAG1	-2.46E-01	NA	4.87	mirnaUID1886	let-7	let-7	cfa	cel-let-7-5p	NA	TGAGGTAGTAGGTTGTATAGTT	TGAGGTAGTAGGTTGTATAGTT	0	0	0
cfa-let-7a	Cfa.11736.1.A1_at	ENSMUSG00000027746	Ufm1	UFM1	-2.44E-01	NA	8.78	mirnaUID1886	let-7	let-7	cfa	cel-let-7-5p	NA	TGAGGTAGTAGGTTGTATAGTT	TGAGGTAGTAGGTTGTATAGTT	0	0	0
cfa-let-7a	CfaAffx.17139.1.S1_at	ENSMUSG00000034064	Poglut1	POGLUT1	-2.44E-01	NA	2.82	mirnaUID1886	let-7	let-7	cfa	cel-let-7-5p	NA	TGAGGTAGTAGGTTGTATAGTT	TGAGGTAGTAGGTTGTATAGTT	0	0	0
cfa-let-7a	Cfa.15297.1.A1_at	ENSMUSG00000031502	Col4a1	COL4A1	-2.43E-01	NA	9.79	mirnaUID1886	let-7	let-7	cfa	cel-let-7-5p	NA	TGAGGTAGTAGGTTGTATAGTT	TGAGGTAGTAGGTTGTATAGTT	0	0	0
cfa-let-7a	CfaAffx.30226.1.S1_s_at	ENSMUSG00000014867	Surf4	SURF4	-2.41E-01	NA	8.72	mirnaUID1886	let-7	let-7	cfa	cel-let-7-5p	NA	TGAGGTAGTAGGTTGTATAGTT	TGAGGTAGTAGGTTGTATAGTT	0	0	0
cfa-let-7a	CfaAffx.23442.1.S1_at	ENSMUSG00000036282	Naa30	NAA30	-2.40E-01	NA	4.36	mirnaUID1886	let-7	let-7	cfa	cel-let-7-5p	NA	TGAGGTAGTAGGTTGTATAGTT	TGAGGTAGTAGGTTGTATAGTT	0	0	0
cfa-let-7a	Cfa.1330.1.A1_s_at	ENSMUSG00000020307	Cdc34	CDC34	-2.40E-01	NA	10.1	mirnaUID1886	let-7	let-7	cfa	cel-let-7-5p	NA	TGAGGTAGTAGGTTGTATAGTT	TGAGGTAGTAGGTTGTATAGTT	0	0	0
cfa-let-7a	CfaAffx.8177.1.S1_at	ENSMUSG00000006641	Slc5a6	SLC5A6	-2.39E-01	NA	5.59	mirnaUID1886	let-7	let-7	cfa	cel-let-7-5p	NA	TGAGGTAGTAGGTTGTATAGTT	TGAGGTAGTAGGTTGTATAGTT	0	0	0
cfa-let-7a	CfaAffx.4763.1.S1_at	ENSMUSG00000026153	Fam135a	FAM135A	-2.37E-01	NA	8.41	mirnaUID1886	let-7	let-7	cfa	cel-let-7-5p	NA	TGAGGTAGTAGGTTGTATAGTT	TGAGGTAGTAGGTTGTATAGTT	0	0	0
cfa-let-7a	CfaAffx.23443.1.S1_s_at	ENSMUSG00000036282	Naa30	NAA30	-2.36E-01	NA	6.6	mirnaUID1886	let-7	let-7	cfa	cel-let-7-5p	NA	TGAGGTAGTAGGTTGTATAGTT	TGAGGTAGTAGGTTGTATAGTT	0	0	0
cfa-let-7a	Cfa.21255.1.S1_at	ENSMUSG00000027510	Rbm38	RBM38	-2.35E-01	NA	6.25	mirnaUID1886	let-7	let-7	cfa	cel-let-7-5p	NA	TGAGGTAGTAGGTTGTATAGTT	TGAGGTAGTAGGTTGTATAGTT	0	0	0
cfa-let-7a	CfaAffx.24419.1.S1_s_at	ENSMUSG00000030168	Adipor2	ADIPOR2	-2.32E-01	NA	7.57	mirnaUID1886	let-7	let-7	cfa	cel-let-7-5p	NA	TGAGGTAGTAGGTTGTATAGTT	TGAGGTAGTAGGTTGTATAGTT	0	0	0
cfa-let-7a	CfaAffx.18722.1.S1_s_at	ENSMUSG00000027510	Rbm38	RBM38	-2.27E-01	NA	5.43	mirnaUID1886	let-7	let-7	cfa	cel-let-7-5p	NA	TGAGGTAGTAGGTTGTATAGTT	TGAGGTAGTAGGTTGTATAGTT	0	0	0
cfa-let-7a	CfaAffx.9257.1.S1_at	ENSMUSG00000030718	Ppme1	PPME1	-2.25E-01	NA	4.6	mirnaUID1886	let-7	let-7	cfa	cel-let-7-5p	NA	TGAGGTAGTAGGTTGTATAGTT	TGAGGTAGTAGGTTGTATAGTT	0	0	0
cfa-let-7a	Cfa.20742.1.S1_s_at	ENSMUSG00000020650	Bcap29	BCAP29	-2.23E-01	NA	8.56	mirnaUID1886	let-7	let-7	cfa	cel-let-7-5p	NA	TGAGGTAGTAGGTTGTATAGTT	TGAGGTAGTAGGTTGTATAGTT	0	0	0
cfa-let-7a	CfaAffx.28886.1.S1_s_at	ENSMUSG00000035967	Ddx26b	DDX26B	-2.22E-01	NA	4.78	mirnaUID1886	let-7	let-7	cfa	cel-let-7-5p	NA	TGAGGTAGTAGGTTGTATAGTT	TGAGGTAGTAGGTTGTATAGTT	0	0	0
cfa-let-7a	Cfa.19749.2.A1_at	ENSMUSG00000020988	L2hgdh	L2HGDH	-2.20E-01	NA	6.62	mirnaUID1886	let-7	let-7	cfa	cel-let-7-5p	NA	TGAGGTAGTAGGTTGTATAGTT	TGAGGTAGTAGGTTGTATAGTT	0	0	0
cfa-let-7a	CfaAffx.14424.1.S1_s_at	ENSMUSG00000040007	Bahd1	BAHD1	-2.18E-01	NA	4.51	mirnaUID1886	let-7	let-7	cfa	cel-let-7-5p	NA	TGAGGTAGTAGGTTGTATAGTT	TGAGGTAGTAGGTTGTATAGTT	0	0	0
cfa-let-7a	CfaAffx.1491.1.S1_at	ENSMUSG00000034707	Gns	Q32KH4_CANFA	-2.18E-01	NA	9.84	mirnaUID1886	let-7	let-7	cfa	cel-let-7-5p	NA	TGAGGTAGTAGGTTGTATAGTT	TGAGGTAGTAGGTTGTATAGTT	0	0	0
cfa-let-7a	Cfa.6605.1.A1_at	ENSMUSG00000020307	Cdc34	CDC34	-2.17E-01	NA	8.87	mirnaUID1886	let-7	let-7	cfa	cel-let-7-5p	NA	TGAGGTAGTAGGTTGTATAGTT	TGAGGTAGTAGGTTGTATAGTT	0	0	0
cfa-let-7a	CfaAffx.5712.1.S1_s_at	ENSMUSG00000043659	Npsr1	NPSR1	-2.15E-01	NA	4.99	mirnaUID1886	let-7	let-7	cfa	cel-let-7-5p	NA	TGAGGTAGTAGGTTGTATAGTT	TGAGGTAGTAGGTTGTATAGTT	0	0	0
cfa-let-7a	CfaAffx.30726.1.S1_at	ENSMUSG00000031951	Tmem231	NA	-2.14E-01	NA	4.44	mirnaUID1886	let-7	let-7	cfa	cel-let-7-5p	NA	TGAGGTAGTAGGTTGTATAGTT	TGAGGTAGTAGGTTGTATAGTT	0	0	0
cfa-let-7a	CfaAffx.24419.1.S1_at	ENSMUSG00000030168	Adipor2	ADIPOR2	-2.13E-01	NA	7.32	mirnaUID1886	let-7	let-7	cfa	cel-let-7-5p	NA	TGAGGTAGTAGGTTGTATAGTT	TGAGGTAGTAGGTTGTATAGTT	0	0	0
cfa-let-7a	Cfa.11458.1.A1_s_at	ENSMUSG00000090115	Usp49	USP49	-2.12E-01	NA	4.56	mirnaUID1886	let-7	let-7	cfa	cel-let-7-5p	NA	TGAGGTAGTAGGTTGTATAGTT	TGAGGTAGTAGGTTGTATAGTT	0	0	0
cfa-let-7a	Cfa.12094.1.A1_at	ENSMUSG00000036002	B230312A22Rik	FAM214B	-2.12E-01	NA	4.04	mirnaUID1886	let-7	let-7	cfa	cel-let-7-5p	NA	TGAGGTAGTAGGTTGTATAGTT	TGAGGTAGTAGGTTGTATAGTT	0	0	0
cfa-let-7a	CfaAffx.16020.1.S1_at	ENSMUSG00000042349	Ikbke	IKBKE	-2.11E-01	NA	5.49	mirnaUID1886	let-7	let-7	cfa	cel-let-7-5p	NA	TGAGGTAGTAGGTTGTATAGTT	TGAGGTAGTAGGTTGTATAGTT	0	0	0
cfa-let-7a	Cfa.19749.1.S1_s_at	ENSMUSG00000020988	L2hgdh	L2HGDH	-2.09E-01	NA	6.75	mirnaUID1886	let-7	let-7	cfa	cel-let-7-5p	NA	TGAGGTAGTAGGTTGTATAGTT	TGAGGTAGTAGGTTGTATAGTT	0	0	0
cfa-let-7a	CfaAffx.21992.1.S1_at	ENSMUSG00000020988	L2hgdh	L2HGDH	-2.09E-01	NA	3.53	mirnaUID1886	let-7	let-7	cfa	cel-let-7-5p	NA	TGAGGTAGTAGGTTGTATAGTT	TGAGGTAGTAGGTTGTATAGTT	0	0	0
cfa-let-7a	Cfa.10882.1.A1_at	ENSMUSG00000030168	Adipor2	ADIPOR2	-2.09E-01	NA	10	mirnaUID1886	let-7	let-7	cfa	cel-let-7-5p	NA	TGAGGTAGTAGGTTGTATAGTT	TGAGGTAGTAGGTTGTATAGTT	0	0	0
cfa-let-7a	Cfa.7221.1.A1_at	ENSMUSG00000007659	Bcl2l1	Q76LT7_CANFA	-2.08E-01	NA	6.96	mirnaUID1886	let-7	let-7	cfa	cel-let-7-5p	NA	TGAGGTAGTAGGTTGTATAGTT	TGAGGTAGTAGGTTGTATAGTT	0	0	0
cfa-let-7a	Cfa.18961.1.S1_s_at	ENSMUSG00000040322	Slc25a24	SLC25A24	-2.07E-01	NA	5.8	mirnaUID1886	let-7	let-7	cfa	cel-let-7-5p	NA	TGAGGTAGTAGGTTGTATAGTT	TGAGGTAGTAGGTTGTATAGTT	0	0	0
cfa-let-7a	Cfa.5351.2.A1_at	ENSMUSG00000031570	Ppapdc1b	PPAPDC1B	-2.05E-01	NA	5.85	mirnaUID1886	let-7	let-7	cfa	cel-let-7-5p	NA	TGAGGTAGTAGGTTGTATAGTT	TGAGGTAGTAGGTTGTATAGTT	0	0	0
cfa-let-7a	CfaAffx.10085.1.S1_s_at	ENSMUSG00000031502	Col4a1	COL4A1	-2.04E-01	NA	8.37	mirnaUID1886	let-7	let-7	cfa	cel-let-7-5p	NA	TGAGGTAGTAGGTTGTATAGTT	TGAGGTAGTAGGTTGTATAGTT	0	0	0
cfa-let-7a	Cfa.21236.1.S1_s_at	ENSMUSG00000040152	Thbs1	THBS1	-2.02E-01	NA	5.68	mirnaUID1886	let-7	let-7	cfa	cel-let-7-5p	NA	TGAGGTAGTAGGTTGTATAGTT	TGAGGTAGTAGGTTGTATAGTT	0	0	0
cfa-let-7a	CfaAffx.28500.1.S1_s_at	ENSMUSG00000017376	Nlk	NLK_CANFA	-1.93E-01	NA	6.59	mirnaUID1886	let-7	let-7	cfa	cel-let-7-5p	NA	TGAGGTAGTAGGTTGTATAGTT	TGAGGTAGTAGGTTGTATAGTT	0	0	0
cfa-let-7a	CfaAffx.21745.1.S1_at	ENSMUSG00000059901	Adamts14	ADAMTS14	-1.91E-01	NA	3.59	mirnaUID1886	let-7	let-7	cfa	cel-let-7-5p	NA	TGAGGTAGTAGGTTGTATAGTT	TGAGGTAGTAGGTTGTATAGTT	0	0	0
cfa-let-7a	Cfa.21581.1.S1_s_at	ENSMUSG00000001379	Apbb3	APBB3	-1.91E-01	NA	4.53	mirnaUID1886	let-7	let-7	cfa	cel-let-7-5p	NA	TGAGGTAGTAGGTTGTATAGTT	TGAGGTAGTAGGTTGTATAGTT	0	0	0
cfa-let-7a	CfaAffx.25224.1.S1_s_at	ENSMUSG00000066440	Zfyve26	ZFYVE26	-1.88E-01	NA	5.55	mirnaUID1886	let-7	let-7	cfa	cel-let-7-5p	NA	TGAGGTAGTAGGTTGTATAGTT	TGAGGTAGTAGGTTGTATAGTT	0	0	0
cfa-let-7a	Cfa.1721.1.A1_s_at	ENSMUSG00000031523	Dlc1	RHG07_CANFA	-1.88E-01	NA	10.1	mirnaUID1886	let-7	let-7	cfa	cel-let-7-5p	NA	TGAGGTAGTAGGTTGTATAGTT	TGAGGTAGTAGGTTGTATAGTT	0	0	0
cfa-let-7a	Cfa.208.1.A1_at	ENSMUSG00000031502	Col4a1	COL4A1	-1.86E-01	NA	10.4	mirnaUID1886	let-7	let-7	cfa	cel-let-7-5p	NA	TGAGGTAGTAGGTTGTATAGTT	TGAGGTAGTAGGTTGTATAGTT	0	0	0
cfa-let-7a	CfaAffx.26436.1.S1_at	ENSMUSG00000047242	Taf9b	TAF9B	-1.83E-01	NA	3.42	mirnaUID1886	let-7	let-7	cfa	cel-let-7-5p	NA	TGAGGTAGTAGGTTGTATAGTT	TGAGGTAGTAGGTTGTATAGTT	0	0	0
cfa-let-7a	CfaAffx.26699.1.S1_at	ENSMUSG00000033066	Gas7	GAS7	-1.76E-01	NA	5.35	mirnaUID1886	let-7	let-7	cfa	cel-let-7-5p	NA	TGAGGTAGTAGGTTGTATAGTT	TGAGGTAGTAGGTTGTATAGTT	0	0	0
cfa-let-7a	CfaAffx.23066.1.S1_s_at	ENSMUSG00000060131	Atp8b4	ATP8B4	-1.76E-01	NA	3.93	mirnaUID1886	let-7	let-7	cfa	cel-let-7-5p	NA	TGAGGTAGTAGGTTGTATAGTT	TGAGGTAGTAGGTTGTATAGTT	0	0	0
cfa-let-7a	Cfa.21037.1.S1_s_at	ENSMUSG00000047242	Taf9b	TAF9B	-1.73E-01	NA	6.23	mirnaUID1886	let-7	let-7	cfa	cel-let-7-5p	NA	TGAGGTAGTAGGTTGTATAGTT	TGAGGTAGTAGGTTGTATAGTT	0	0	0
cfa-let-7a	CfaAffx.28082.1.S1_at	ENSMUSG00000026322	Htr4	HTR4	-1.72E-01	NA	4.8	mirnaUID1886	let-7	let-7	cfa	cel-let-7-5p	NA	TGAGGTAGTAGGTTGTATAGTT	TGAGGTAGTAGGTTGTATAGTT	0	0	0
cfa-let-7a	CfaAffx.18035.1.S1_s_at	ENSMUSG00000028909	Ptpru	PTPRU	-1.72E-01	NA	6.18	mirnaUID1886	let-7	let-7	cfa	cel-let-7-5p	NA	TGAGGTAGTAGGTTGTATAGTT	TGAGGTAGTAGGTTGTATAGTT	0	0	0
cfa-let-7a	CfaAffx.20161.1.S1_at	ENSMUSG00000035764	Fbxo45	FBXO45	-1.71E-01	NA	3.52	mirnaUID1886	let-7	let-7	cfa	cel-let-7-5p	NA	TGAGGTAGTAGGTTGTATAGTT	TGAGGTAGTAGGTTGTATAGTT	0	0	0
cfa-let-7a	CfaAffx.25222.1.S1_at	ENSMUSG00000066440	Zfyve26	ZFYVE26	-1.70E-01	NA	6.29	mirnaUID1886	let-7	let-7	cfa	cel-let-7-5p	NA	TGAGGTAGTAGGTTGTATAGTT	TGAGGTAGTAGGTTGTATAGTT	0	0	0
cfa-let-7a	CfaAffx.4031.1.S1_at	ENSMUSG00000040105	Ppapdc2	PPAPDC2	-1.65E-01	NA	6.28	mirnaUID1886	let-7	let-7	cfa	cel-let-7-5p	NA	TGAGGTAGTAGGTTGTATAGTT	TGAGGTAGTAGGTTGTATAGTT	0	0	0
cfa-let-7a	CfaAffx.16978.1.S1_s_at	ENSMUSG00000040943	Tet2	TET2	-1.64E-01	NA	5.31	mirnaUID1886	let-7	let-7	cfa	cel-let-7-5p	NA	TGAGGTAGTAGGTTGTATAGTT	TGAGGTAGTAGGTTGTATAGTT	0	0	0
cfa-let-7a	Cfa.1618.1.S1_at	ENSMUSG00000037470	Uggt1	UGGT1	-1.59E-01	NA	7.71	mirnaUID1886	let-7	let-7	cfa	cel-let-7-5p	NA	TGAGGTAGTAGGTTGTATAGTT	TGAGGTAGTAGGTTGTATAGTT	0	0	0
cfa-let-7a	CfaAffx.5916.1.S1_at	ENSMUSG00000045672	Col27a1	COL27A1	-1.58E-01	NA	2.79	mirnaUID1886	let-7	let-7	cfa	cel-let-7-5p	NA	TGAGGTAGTAGGTTGTATAGTT	TGAGGTAGTAGGTTGTATAGTT	0	0	0
cfa-let-7a	CfaAffx.9708.1.S1_s_at	ENSMUSG00000001379	Apbb3	APBB3	-1.57E-01	NA	5.84	mirnaUID1886	let-7	let-7	cfa	cel-let-7-5p	NA	TGAGGTAGTAGGTTGTATAGTT	TGAGGTAGTAGGTTGTATAGTT	0	0	0
cfa-let-7a	Cfa.2815.1.S1_at	ENSMUSG00000017376	Nlk	NLK_CANFA	-1.54E-01	NA	8.66	mirnaUID1886	let-7	let-7	cfa	cel-let-7-5p	NA	TGAGGTAGTAGGTTGTATAGTT	TGAGGTAGTAGGTTGTATAGTT	0	0	0
cfa-let-7a	Cfa.10642.1.A1_at	ENSMUSG00000045672	Col27a1	COL27A1	-1.52E-01	NA	6.34	mirnaUID1886	let-7	let-7	cfa	cel-let-7-5p	NA	TGAGGTAGTAGGTTGTATAGTT	TGAGGTAGTAGGTTGTATAGTT	0	0	0
cfa-let-7a	CfaAffx.2962.1.S1_s_at	ENSMUSG00000029765	Plxna4	PLXNA4	-1.51E-01	NA	3.41	mirnaUID1886	let-7	let-7	cfa	cel-let-7-5p	NA	TGAGGTAGTAGGTTGTATAGTT	TGAGGTAGTAGGTTGTATAGTT	0	0	0
cfa-let-7a	Cfa.3598.1.S1_at	ENSMUSG00000022105	Rb1	RB1	-1.49E-01	NA	6.05	mirnaUID1886	let-7	let-7	cfa	cel-let-7-5p	NA	TGAGGTAGTAGGTTGTATAGTT	TGAGGTAGTAGGTTGTATAGTT	0	0	0
cfa-let-7a	CfaAffx.11265.1.S1_at	ENSMUSG00000021754	Map3k1	MAP3K1	-1.47E-01	NA	4.02	mirnaUID1886	let-7	let-7	cfa	cel-let-7-5p	NA	TGAGGTAGTAGGTTGTATAGTT	TGAGGTAGTAGGTTGTATAGTT	0	0	0
cfa-let-7a	CfaAffx.28497.1.S1_at	ENSMUSG00000017376	Nlk	NLK_CANFA	-1.41E-01	NA	6.65	mirnaUID1886	let-7	let-7	cfa	cel-let-7-5p	NA	TGAGGTAGTAGGTTGTATAGTT	TGAGGTAGTAGGTTGTATAGTT	0	0	0
cfa-let-7a	Cfa.11458.1.A1_at	ENSMUSG00000090115	Usp49	USP49	-1.37E-01	NA	4.75	mirnaUID1886	let-7	let-7	cfa	cel-let-7-5p	NA	TGAGGTAGTAGGTTGTATAGTT	TGAGGTAGTAGGTTGTATAGTT	0	0	0
cfa-let-7a	Cfa.1721.2.S1_s_at	ENSMUSG00000031523	Dlc1	RHG07_CANFA	-1.31E-01	NA	8.26	mirnaUID1886	let-7	let-7	cfa	cel-let-7-5p	NA	TGAGGTAGTAGGTTGTATAGTT	TGAGGTAGTAGGTTGTATAGTT	0	0	0
cfa-let-7a	CfaAffx.1210.1.S1_at	ENSMUSG00000040195	Tmem194	TMEM194A	-1.25E-01	NA	3.97	mirnaUID1886	let-7	let-7	cfa	cel-let-7-5p	NA	TGAGGTAGTAGGTTGTATAGTT	TGAGGTAGTAGGTTGTATAGTT	0	0	0
cfa-let-7a	CfaAffx.606.1.S1_at	ENSMUSG00000044296	Zfp879	ZNF879	-1.25E-01	NA	3.5	mirnaUID1886	let-7	let-7	cfa	cel-let-7-5p	NA	TGAGGTAGTAGGTTGTATAGTT	TGAGGTAGTAGGTTGTATAGTT	0	0	0
cfa-let-7a	Cfa.19479.1.S1_s_at	ENSMUSG00000063870	Chd4	CHD4	-1.25E-01	NA	6.02	mirnaUID1886	let-7	let-7	cfa	cel-let-7-5p	NA	TGAGGTAGTAGGTTGTATAGTT	TGAGGTAGTAGGTTGTATAGTT	0	0	0
cfa-let-7a	CfaAffx.1558.1.S1_s_at	ENSMUSG00000020366	Mapk9	MAPK9	-1.24E-01	NA	5.89	mirnaUID1886	let-7	let-7	cfa	cel-let-7-5p	NA	TGAGGTAGTAGGTTGTATAGTT	TGAGGTAGTAGGTTGTATAGTT	0	0	0
cfa-let-7a	CfaAffx.1383.1.S1_at	ENSMUSG00000040502	9-Mar	9-Mar	-1.23E-01	NA	5.22	mirnaUID1886	let-7	let-7	cfa	cel-let-7-5p	NA	TGAGGTAGTAGGTTGTATAGTT	TGAGGTAGTAGGTTGTATAGTT	0	0	0
cfa-let-7a	Cfa.18360.1.S1_at	ENSMUSG00000025979	Mob4	MOB4	-1.20E-01	NA	9.68	mirnaUID1886	let-7	let-7	cfa	cel-let-7-5p	NA	TGAGGTAGTAGGTTGTATAGTT	TGAGGTAGTAGGTTGTATAGTT	0	0	0
cfa-let-7a	Cfa.14178.1.S1_at	ENSMUSG00000006641	Slc5a6	SLC5A6	-1.19E-01	NA	7.55	mirnaUID1886	let-7	let-7	cfa	cel-let-7-5p	NA	TGAGGTAGTAGGTTGTATAGTT	TGAGGTAGTAGGTTGTATAGTT	0	0	0
cfa-let-7a	CfaAffx.25283.1.S1_at	ENSMUSG00000029167	Ppargc1a	PPARGC1A	-1.11E-01	NA	9.59	mirnaUID1886	let-7	let-7	cfa	cel-let-7-5p	NA	TGAGGTAGTAGGTTGTATAGTT	TGAGGTAGTAGGTTGTATAGTT	0	0	0
cfa-let-7a	Cfa.21529.1.S1_s_at	ENSMUSG00000034707	Gns	Q32KH4_CANFA	-1.09E-01	NA	8.74	mirnaUID1886	let-7	let-7	cfa	cel-let-7-5p	NA	TGAGGTAGTAGGTTGTATAGTT	TGAGGTAGTAGGTTGTATAGTT	0	0	0
cfa-let-7a	Cfa.20303.1.S1_at	ENSMUSG00000058799	Nap1l1	NAP1L1	-1.07E-01	NA	8.48	mirnaUID1886	let-7	let-7	cfa	cel-let-7-5p	NA	TGAGGTAGTAGGTTGTATAGTT	TGAGGTAGTAGGTTGTATAGTT	0	0	0
cfa-let-7a	CfaAffx.28784.1.S1_s_at	ENSMUSG00000024533	Spire1	SPIRE1	-9.87E-02	NA	6.39	mirnaUID1886	let-7	let-7	cfa	cel-let-7-5p	NA	TGAGGTAGTAGGTTGTATAGTT	TGAGGTAGTAGGTTGTATAGTT	0	0	0
cfa-let-7a	CfaAffx.10847.1.S1_at	ENSMUSG00000009575	Cbx5	CBX5	-9.67E-02	NA	7.61	mirnaUID1886	let-7	let-7	cfa	cel-let-7-5p	NA	TGAGGTAGTAGGTTGTATAGTT	TGAGGTAGTAGGTTGTATAGTT	0	0	0
cfa-let-7a	CfaAffx.25842.1.S1_at	ENSMUSG00000021238	Aldh6a1	ALDH6A1	-9.64E-02	NA	7.08	mirnaUID1886	let-7	let-7	cfa	cel-let-7-5p	NA	TGAGGTAGTAGGTTGTATAGTT	TGAGGTAGTAGGTTGTATAGTT	0	0	0
cfa-let-7a	CfaAffx.14714.1.S1_at	ENSMUSG00000025185	Loxl4	LOXL4	-9.48E-02	NA	5.71	mirnaUID1886	let-7	let-7	cfa	cel-let-7-5p	NA	TGAGGTAGTAGGTTGTATAGTT	TGAGGTAGTAGGTTGTATAGTT	0	0	0
cfa-let-7a	CfaAffx.23079.1.S1_s_at	ENSMUSG00000063870	Chd4	CHD4	-9.46E-02	NA	7.93	mirnaUID1886	let-7	let-7	cfa	cel-let-7-5p	NA	TGAGGTAGTAGGTTGTATAGTT	TGAGGTAGTAGGTTGTATAGTT	0	0	0
cfa-let-7a	CfaAffx.214.1.S1_at	ENSMUSG00000044296	Zfp879	ZNF879	-8.67E-02	NA	2.86	mirnaUID1886	let-7	let-7	cfa	cel-let-7-5p	NA	TGAGGTAGTAGGTTGTATAGTT	TGAGGTAGTAGGTTGTATAGTT	0	0	0
cfa-let-7a	Cfa.10810.3.S1_at	ENSMUSG00000058799	Nap1l1	NAP1L1	-7.30E-02	NA	9.4	mirnaUID1886	let-7	let-7	cfa	cel-let-7-5p	NA	TGAGGTAGTAGGTTGTATAGTT	TGAGGTAGTAGGTTGTATAGTT	0	0	0
cfa-let-7a	CfaAffx.1604.1.S1_s_at	ENSMUSG00000020170	Frs2	FRS2	-7.16E-02	NA	5.18	mirnaUID1886	let-7	let-7	cfa	cel-let-7-5p	NA	TGAGGTAGTAGGTTGTATAGTT	TGAGGTAGTAGGTTGTATAGTT	0	0	0
cfa-let-7a	Cfa.3456.1.S1_s_at	ENSMUSG00000049922	Slc35c1	Q8WMR8_CANFA	-6.91E-02	NA	6.72	mirnaUID1886	let-7	let-7	cfa	cel-let-7-5p	NA	TGAGGTAGTAGGTTGTATAGTT	TGAGGTAGTAGGTTGTATAGTT	0	0	0
cfa-let-7a	Cfa.177.1.S1_at	ENSMUSG00000031274	Col4a5	Q8HYC1_CANFA	-6.84E-02	NA	3.11	mirnaUID1886	let-7	let-7	cfa	cel-let-7-5p	NA	TGAGGTAGTAGGTTGTATAGTT	TGAGGTAGTAGGTTGTATAGTT	0	0	0
cfa-let-7a	CfaAffx.3744.1.S1_at	ENSMUSG00000046798	Cldn12	CLDN12	-6.48E-02	NA	4.05	mirnaUID1886	let-7	let-7	cfa	cel-let-7-5p	NA	TGAGGTAGTAGGTTGTATAGTT	TGAGGTAGTAGGTTGTATAGTT	0	0	0
cfa-let-7a	CfaAffx.11480.1.S1_at	ENSMUSG00000046897	Zfp740	ZNF740	-6.28E-02	NA	6.1	mirnaUID1886	let-7	let-7	cfa	cel-let-7-5p	NA	TGAGGTAGTAGGTTGTATAGTT	TGAGGTAGTAGGTTGTATAGTT	0	0	0
cfa-let-7a	Cfa.845.1.A1_s_at	ENSMUSG00000028572	Hook1	HOOK1	-6.06E-02	NA	4.29	mirnaUID1886	let-7	let-7	cfa	cel-let-7-5p	NA	TGAGGTAGTAGGTTGTATAGTT	TGAGGTAGTAGGTTGTATAGTT	0	0	0
cfa-let-7a	Cfa.17428.1.S1_at	ENSMUSG00000024958	Gpr137	GPR137	-5.87E-02	NA	4.58	mirnaUID1886	let-7	let-7	cfa	cel-let-7-5p	NA	TGAGGTAGTAGGTTGTATAGTT	TGAGGTAGTAGGTTGTATAGTT	0	0	0
cfa-let-7a	CfaAffx.1753.1.S1_at	ENSMUSG00000048799	Cep120	CEP120	-5.67E-02	NA	6.94	mirnaUID1886	let-7	let-7	cfa	cel-let-7-5p	NA	TGAGGTAGTAGGTTGTATAGTT	TGAGGTAGTAGGTTGTATAGTT	0	0	0
cfa-let-7a	Cfa.16917.1.S1_at	ENSMUSG00000048799	Cep120	CEP120	-5.64E-02	NA	6.62	mirnaUID1886	let-7	let-7	cfa	cel-let-7-5p	NA	TGAGGTAGTAGGTTGTATAGTT	TGAGGTAGTAGGTTGTATAGTT	0	0	0
cfa-let-7a	CfaAffx.23023.1.S1_s_at	ENSMUSG00000063870	Chd4	CHD4	-5.63E-02	NA	7.95	mirnaUID1886	let-7	let-7	cfa	cel-let-7-5p	NA	TGAGGTAGTAGGTTGTATAGTT	TGAGGTAGTAGGTTGTATAGTT	0	0	0
cfa-let-7a	Cfa.14141.1.A1_at	ENSMUSG00000020366	Mapk9	MAPK9	-5.59E-02	NA	3.73	mirnaUID1886	let-7	let-7	cfa	cel-let-7-5p	NA	TGAGGTAGTAGGTTGTATAGTT	TGAGGTAGTAGGTTGTATAGTT	0	0	0
cfa-let-7a	CfaAffx.5079.1.S1_at	ENSMUSG00000060206	Zfp462	ZNF462	-5.56E-02	NA	3.66	mirnaUID1886	let-7	let-7	cfa	cel-let-7-5p	NA	TGAGGTAGTAGGTTGTATAGTT	TGAGGTAGTAGGTTGTATAGTT	0	0	0
cfa-let-7a	Cfa.177.2.S1_s_at	ENSMUSG00000031274	Col4a5	Q8HYC1_CANFA	-5.41E-02	NA	5.21	mirnaUID1886	let-7	let-7	cfa	cel-let-7-5p	NA	TGAGGTAGTAGGTTGTATAGTT	TGAGGTAGTAGGTTGTATAGTT	0	0	0
cfa-let-7a	CfaAffx.5916.1.S1_s_at	ENSMUSG00000045672	Col27a1	COL27A1	-5.39E-02	NA	3.56	mirnaUID1886	let-7	let-7	cfa	cel-let-7-5p	NA	TGAGGTAGTAGGTTGTATAGTT	TGAGGTAGTAGGTTGTATAGTT	0	0	0
cfa-let-7a	Cfa.84.1.S1_at	ENSMUSG00000031628	Casp3	CASP3_CANFA	-4.88E-02	NA	5.23	mirnaUID1886	let-7	let-7	cfa	cel-let-7-5p	NA	TGAGGTAGTAGGTTGTATAGTT	TGAGGTAGTAGGTTGTATAGTT	0	0	0
cfa-let-7a	CfaAffx.15477.1.S1_at	ENSMUSG00000039728	Slc6a5	SLC6A5	-4.79E-02	NA	2.85	mirnaUID1886	let-7	let-7	cfa	cel-let-7-5p	NA	TGAGGTAGTAGGTTGTATAGTT	TGAGGTAGTAGGTTGTATAGTT	0	0	0
cfa-let-7a	CfaAffx.18422.1.S1_at	ENSMUSG00000045045	Lrfn4	LRFN4	-4.50E-02	NA	7.83	mirnaUID1886	let-7	let-7	cfa	cel-let-7-5p	NA	TGAGGTAGTAGGTTGTATAGTT	TGAGGTAGTAGGTTGTATAGTT	0	0	0
cfa-let-7a	Cfa.10810.2.S1_s_at	ENSMUSG00000058799	Nap1l1	NAP1L1	-4.24E-02	NA	10.7	mirnaUID1886	let-7	let-7	cfa	cel-let-7-5p	NA	TGAGGTAGTAGGTTGTATAGTT	TGAGGTAGTAGGTTGTATAGTT	0	0	0
cfa-let-7a	CfaAffx.3095.1.S1_at	ENSMUSG00000028399	Ptprd	PTPRD	-4.08E-02	NA	5.09	mirnaUID1886	let-7	let-7	cfa	cel-let-7-5p	NA	TGAGGTAGTAGGTTGTATAGTT	TGAGGTAGTAGGTTGTATAGTT	0	0	0
cfa-let-7a	CfaAffx.10129.1.S1_at	ENSMUSG00000031570	Ppapdc1b	PPAPDC1B	-3.90E-02	NA	5.89	mirnaUID1886	let-7	let-7	cfa	cel-let-7-5p	NA	TGAGGTAGTAGGTTGTATAGTT	TGAGGTAGTAGGTTGTATAGTT	0	0	0
cfa-let-7a	CfaAffx.26250.1.S1_at	ENSMUSG00000047824	Pygo2	PYGO2	-3.79E-02	NA	5.89	mirnaUID1886	let-7	let-7	cfa	cel-let-7-5p	NA	TGAGGTAGTAGGTTGTATAGTT	TGAGGTAGTAGGTTGTATAGTT	0	0	0
cfa-let-7a	CfaAffx.10951.1.S1_at	ENSMUSG00000030029	Lrig1	LRIG1	-3.14E-02	NA	6.24	mirnaUID1886	let-7	let-7	cfa	cel-let-7-5p	NA	TGAGGTAGTAGGTTGTATAGTT	TGAGGTAGTAGGTTGTATAGTT	0	0	0
cfa-let-7a	CfaAffx.11265.1.S1_s_at	ENSMUSG00000021754	Map3k1	MAP3K1	-3.12E-02	NA	4.62	mirnaUID1886	let-7	let-7	cfa	cel-let-7-5p	NA	TGAGGTAGTAGGTTGTATAGTT	TGAGGTAGTAGGTTGTATAGTT	0	0	0
cfa-let-7a	CfaAffx.1414.1.S1_s_at	ENSMUSG00000020105	Lrig3	LRIG3	-2.58E-02	NA	5.16	mirnaUID1886	let-7	let-7	cfa	cel-let-7-5p	NA	TGAGGTAGTAGGTTGTATAGTT	TGAGGTAGTAGGTTGTATAGTT	0	0	0
cfa-let-7a	CfaAffx.21945.1.S1_at	ENSMUSG00000053199	Arhgap20	ARHGAP20	-2.07E-02	NA	4.25	mirnaUID1886	let-7	let-7	cfa	cel-let-7-5p	NA	TGAGGTAGTAGGTTGTATAGTT	TGAGGTAGTAGGTTGTATAGTT	0	0	0
cfa-let-7a	CfaAffx.1430.1.S1_s_at	ENSMUSG00000044296	Zfp879	ZNF879	-2.06E-02	NA	6.07	mirnaUID1886	let-7	let-7	cfa	cel-let-7-5p	NA	TGAGGTAGTAGGTTGTATAGTT	TGAGGTAGTAGGTTGTATAGTT	0	0	0
cfa-let-7a	CfaAffx.20616.1.S1_at	ENSMUSG00000062198	2700097O09Rik	NA	-1.54E-02	NA	8.22	mirnaUID1886	let-7	let-7	cfa	cel-let-7-5p	NA	TGAGGTAGTAGGTTGTATAGTT	TGAGGTAGTAGGTTGTATAGTT	0	0	0
cfa-let-7a	CfaAffx.4144.1.S1_s_at	ENSMUSG00000026074	Map4k4	NA	-1.49E-02	NA	7.23	mirnaUID1886	let-7	let-7	cfa	cel-let-7-5p	NA	TGAGGTAGTAGGTTGTATAGTT	TGAGGTAGTAGGTTGTATAGTT	0	0	0
cfa-let-7a	Cfa.1259.1.S1_at	ENSMUSG00000036499	Eea1	EEA1	-1.39E-02	NA	7.47	mirnaUID1886	let-7	let-7	cfa	cel-let-7-5p	NA	TGAGGTAGTAGGTTGTATAGTT	TGAGGTAGTAGGTTGTATAGTT	0	0	0
cfa-let-7a	CfaAffx.28645.1.S1_s_at	ENSMUSG00000039481	Nrtn	NRTN	-1.37E-02	NA	7.03	mirnaUID1886	let-7	let-7	cfa	cel-let-7-5p	NA	TGAGGTAGTAGGTTGTATAGTT	TGAGGTAGTAGGTTGTATAGTT	0	0	0
cfa-let-7a	Cfa.3641.1.S1_s_at	ENSMUSG00000020689	Itgb3	O97702_CANFA	-1.07E-02	NA	5.03	mirnaUID1886	let-7	let-7	cfa	cel-let-7-5p	NA	TGAGGTAGTAGGTTGTATAGTT	TGAGGTAGTAGGTTGTATAGTT	0	0	0
cfa-let-7a	CfaAffx.5159.1.S1_at	ENSMUSG00000028431	Ikbkap	IKBKAP	-7.75E-03	NA	7.55	mirnaUID1886	let-7	let-7	cfa	cel-let-7-5p	NA	TGAGGTAGTAGGTTGTATAGTT	TGAGGTAGTAGGTTGTATAGTT	0	0	0
cfa-let-7a	CfaAffx.9718.1.S1_at	ENSMUSG00000001379	Apbb3	APBB3	-2.03E-03	NA	4.71	mirnaUID1886	let-7	let-7	cfa	cel-let-7-5p	NA	TGAGGTAGTAGGTTGTATAGTT	TGAGGTAGTAGGTTGTATAGTT	0	0	0
cfa-let-7a	CfaAffx.1411.1.S1_s_at	ENSMUSG00000044296	Zfp879	ZNF879	2.94E-03	NA	6.25	mirnaUID1886	let-7	let-7	cfa	cel-let-7-5p	NA	TGAGGTAGTAGGTTGTATAGTT	TGAGGTAGTAGGTTGTATAGTT	0	0	0
cfa-let-7a	CfaAffx.20026.1.S1_s_at	ENSMUSG00000032477	Cdc25a	CDC25A	3.38E-03	NA	3.47	mirnaUID1886	let-7	let-7	cfa	cel-let-7-5p	NA	TGAGGTAGTAGGTTGTATAGTT	TGAGGTAGTAGGTTGTATAGTT	0	0	0
cfa-let-7a	Cfa.1259.2.S1_s_at	ENSMUSG00000036499	Eea1	EEA1	8.44E-03	NA	7.39	mirnaUID1886	let-7	let-7	cfa	cel-let-7-5p	NA	TGAGGTAGTAGGTTGTATAGTT	TGAGGTAGTAGGTTGTATAGTT	0	0	0
cfa-let-7a	CfaAffx.23066.1.S1_at	ENSMUSG00000060131	Atp8b4	ATP8B4	1.81E-02	NA	3.12	mirnaUID1886	let-7	let-7	cfa	cel-let-7-5p	NA	TGAGGTAGTAGGTTGTATAGTT	TGAGGTAGTAGGTTGTATAGTT	0	0	0
cfa-let-7a	Cfa.2778.1.S1_at	ENSMUSG00000039652	Cpeb3	CPEB3	1.86E-02	NA	7.61	mirnaUID1886	let-7	let-7	cfa	cel-let-7-5p	NA	TGAGGTAGTAGGTTGTATAGTT	TGAGGTAGTAGGTTGTATAGTT	0	0	0
cfa-let-7a	CfaAffx.27246.1.S1_s_at	ENSMUSG00000000804	Usp32	NA	1.91E-02	NA	4.09	mirnaUID1886	let-7	let-7	cfa	cel-let-7-5p	NA	TGAGGTAGTAGGTTGTATAGTT	TGAGGTAGTAGGTTGTATAGTT	0	0	0
cfa-let-7a	Cfa.1259.1.S1_s_at	ENSMUSG00000036499	Eea1	EEA1	1.92E-02	NA	5.78	mirnaUID1886	let-7	let-7	cfa	cel-let-7-5p	NA	TGAGGTAGTAGGTTGTATAGTT	TGAGGTAGTAGGTTGTATAGTT	0	0	0
cfa-let-7a	CfaAffx.10230.1.S1_at	ENSMUSG00000036499	Eea1	EEA1	2.99E-02	NA	6.15	mirnaUID1886	let-7	let-7	cfa	cel-let-7-5p	NA	TGAGGTAGTAGGTTGTATAGTT	TGAGGTAGTAGGTTGTATAGTT	0	0	0
cfa-let-7a	Cfa.12434.1.A1_at	ENSMUSG00000045672	Col27a1	COL27A1	3.16E-02	NA	5.28	mirnaUID1886	let-7	let-7	cfa	cel-let-7-5p	NA	TGAGGTAGTAGGTTGTATAGTT	TGAGGTAGTAGGTTGTATAGTT	0	0	0
cfa-let-7a	CfaAffx.9503.1.S1_at	ENSMUSG00000058799	Nap1l1	NAP1L1	3.56E-02	NA	8.33	mirnaUID1886	let-7	let-7	cfa	cel-let-7-5p	NA	TGAGGTAGTAGGTTGTATAGTT	TGAGGTAGTAGGTTGTATAGTT	0	0	0
cfa-let-7a	Cfa.2268.1.S1_at	ENSMUSG00000020105	Lrig3	LRIG3	3.60E-02	NA	5.82	mirnaUID1886	let-7	let-7	cfa	cel-let-7-5p	NA	TGAGGTAGTAGGTTGTATAGTT	TGAGGTAGTAGGTTGTATAGTT	0	0	0
cfa-let-7a	CfaAffx.28081.1.S1_s_at	ENSMUSG00000026322	Htr4	HTR4	4.23E-02	NA	5.29	mirnaUID1886	let-7	let-7	cfa	cel-let-7-5p	NA	TGAGGTAGTAGGTTGTATAGTT	TGAGGTAGTAGGTTGTATAGTT	0	0	0
cfa-let-7a	CfaAffx.5900.1.S1_s_at	ENSMUSG00000045672	Col27a1	COL27A1	4.47E-02	NA	4.86	mirnaUID1886	let-7	let-7	cfa	cel-let-7-5p	NA	TGAGGTAGTAGGTTGTATAGTT	TGAGGTAGTAGGTTGTATAGTT	0	0	0
cfa-let-7a	CfaAffx.5918.1.S1_s_at	ENSMUSG00000042742	B630005N14Rik	C7orf60	4.83E-02	NA	4.59	mirnaUID1886	let-7	let-7	cfa	cel-let-7-5p	NA	TGAGGTAGTAGGTTGTATAGTT	TGAGGTAGTAGGTTGTATAGTT	0	0	0
cfa-let-7a	CfaAffx.27260.1.S1_s_at	ENSMUSG00000000804	Usp32	NA	5.07E-02	NA	4.12	mirnaUID1886	let-7	let-7	cfa	cel-let-7-5p	NA	TGAGGTAGTAGGTTGTATAGTT	TGAGGTAGTAGGTTGTATAGTT	0	0	0
cfa-let-7a	CfaAffx.16965.1.S1_at	ENSMUSG00000040943	Tet2	TET2	5.15E-02	NA	4.17	mirnaUID1886	let-7	let-7	cfa	cel-let-7-5p	NA	TGAGGTAGTAGGTTGTATAGTT	TGAGGTAGTAGGTTGTATAGTT	0	0	0
cfa-let-7a	CfaAffx.24713.1.S1_at	ENSMUSG00000017499	Cdc6	CDC6	6.44E-02	NA	3.44	mirnaUID1886	let-7	let-7	cfa	cel-let-7-5p	NA	TGAGGTAGTAGGTTGTATAGTT	TGAGGTAGTAGGTTGTATAGTT	0	0	0
cfa-let-7a	CfaAffx.8909.1.S1_s_at	ENSMUSG00000011751	Spnb4	SPTBN4	6.58E-02	NA	4.94	mirnaUID1886	let-7	let-7	cfa	cel-let-7-5p	NA	TGAGGTAGTAGGTTGTATAGTT	TGAGGTAGTAGGTTGTATAGTT	0	0	0
cfa-let-7a	CfaAffx.20827.1.S1_at	ENSMUSG00000043019	Edem3	EDEM3	7.16E-02	NA	4.71	mirnaUID1886	let-7	let-7	cfa	cel-let-7-5p	NA	TGAGGTAGTAGGTTGTATAGTT	TGAGGTAGTAGGTTGTATAGTT	0	0	0
cfa-let-7a	CfaAffx.1755.1.S1_at	ENSMUSG00000048799	Cep120	CEP120	7.41E-02	NA	6.18	mirnaUID1886	let-7	let-7	cfa	cel-let-7-5p	NA	TGAGGTAGTAGGTTGTATAGTT	TGAGGTAGTAGGTTGTATAGTT	0	0	0
cfa-let-7a	Cfa.617.1.A1_s_at	ENSMUSG00000029687	Ezh2	EZH2	7.76E-02	NA	5.6	mirnaUID1886	let-7	let-7	cfa	cel-let-7-5p	NA	TGAGGTAGTAGGTTGTATAGTT	TGAGGTAGTAGGTTGTATAGTT	0	0	0
cfa-let-7a	Cfa.8054.1.S1_s_at	ENSMUSG00000001379	Apbb3	APBB3	7.94E-02	NA	8.2	mirnaUID1886	let-7	let-7	cfa	cel-let-7-5p	NA	TGAGGTAGTAGGTTGTATAGTT	TGAGGTAGTAGGTTGTATAGTT	0	0	0
cfa-let-7a	Cfa.1437.1.S1_at	ENSMUSG00000017499	Cdc6	CDC6	9.38E-02	NA	2.84	mirnaUID1886	let-7	let-7	cfa	cel-let-7-5p	NA	TGAGGTAGTAGGTTGTATAGTT	TGAGGTAGTAGGTTGTATAGTT	0	0	0
cfa-let-7a	CfaAffx.10800.1.S1_s_at	ENSMUSG00000035245	Eogt	AER61_CANFA	9.62E-02	NA	5.36	mirnaUID1886	let-7	let-7	cfa	cel-let-7-5p	NA	TGAGGTAGTAGGTTGTATAGTT	TGAGGTAGTAGGTTGTATAGTT	0	0	0
cfa-let-7a	Cfa.15640.1.A1_s_at	ENSMUSG00000009575	Cbx5	CBX5	1.22E-01	NA	6.09	mirnaUID1886	let-7	let-7	cfa	cel-let-7-5p	NA	TGAGGTAGTAGGTTGTATAGTT	TGAGGTAGTAGGTTGTATAGTT	0	0	0
cfa-let-7a	Cfa.1325.1.S1_s_at	ENSMUSG00000032604	Qars	QARS	1.26E-01	NA	9.69	mirnaUID1886	let-7	let-7	cfa	cel-let-7-5p	NA	TGAGGTAGTAGGTTGTATAGTT	TGAGGTAGTAGGTTGTATAGTT	0	0	0
cfa-let-7a	Cfa.19200.1.A1_at	ENSMUSG00000042523	Dnalc1	DNAL1	1.29E-01	NA	7.84	mirnaUID1886	let-7	let-7	cfa	cel-let-7-5p	NA	TGAGGTAGTAGGTTGTATAGTT	TGAGGTAGTAGGTTGTATAGTT	0	0	0
cfa-let-7a	CfaAffx.28880.1.S1_at	ENSMUSG00000017291	Taok1	TAOK1	1.31E-01	NA	6.9	mirnaUID1886	let-7	let-7	cfa	cel-let-7-5p	NA	TGAGGTAGTAGGTTGTATAGTT	TGAGGTAGTAGGTTGTATAGTT	0	0	0
cfa-let-7a	Cfa.1325.1.S1_at	ENSMUSG00000032604	Qars	QARS	1.33E-01	NA	8.9	mirnaUID1886	let-7	let-7	cfa	cel-let-7-5p	NA	TGAGGTAGTAGGTTGTATAGTT	TGAGGTAGTAGGTTGTATAGTT	0	0	0
cfa-let-7a	CfaAffx.20768.1.S1_at	ENSMUSG00000018486	Wnt9b	WNT9B	1.36E-01	NA	3.74	mirnaUID1886	let-7	let-7	cfa	cel-let-7-5p	NA	TGAGGTAGTAGGTTGTATAGTT	TGAGGTAGTAGGTTGTATAGTT	0	0	0
cfa-let-7a	CfaAffx.23443.1.S1_at	ENSMUSG00000036282	Naa30	NAA30	1.39E-01	NA	2.99	mirnaUID1886	let-7	let-7	cfa	cel-let-7-5p	NA	TGAGGTAGTAGGTTGTATAGTT	TGAGGTAGTAGGTTGTATAGTT	0	0	0
cfa-let-7a	Cfa.15299.1.S1_at	ENSMUSG00000024190	Dusp1	DUSP1	1.41E-01	NA	10.5	mirnaUID1886	let-7	let-7	cfa	cel-let-7-5p	NA	TGAGGTAGTAGGTTGTATAGTT	TGAGGTAGTAGGTTGTATAGTT	0	0	0
cfa-let-7a	CfaAffx.25714.1.S1_s_at	ENSMUSG00000024190	Dusp1	DUSP1	1.43E-01	NA	7.69	mirnaUID1886	let-7	let-7	cfa	cel-let-7-5p	NA	TGAGGTAGTAGGTTGTATAGTT	TGAGGTAGTAGGTTGTATAGTT	0	0	0
cfa-let-7a	Cfa.1958.1.S1_at	ENSMUSG00000020170	Frs2	FRS2	1.45E-01	NA	6.94	mirnaUID1886	let-7	let-7	cfa	cel-let-7-5p	NA	TGAGGTAGTAGGTTGTATAGTT	TGAGGTAGTAGGTTGTATAGTT	0	0	0
cfa-let-7a	CfaAffx.25972.1.S1_at	ENSMUSG00000036943	Rab8b	RAB8B	1.48E-01	NA	3.82	mirnaUID1886	let-7	let-7	cfa	cel-let-7-5p	NA	TGAGGTAGTAGGTTGTATAGTT	TGAGGTAGTAGGTTGTATAGTT	0	0	0
cfa-let-7a	CfaAffx.13593.1.S1_s_at	ENSMUSG00000015968	Cacna1d	CACNA1D	1.49E-01	NA	3.16	mirnaUID1886	let-7	let-7	cfa	cel-let-7-5p	NA	TGAGGTAGTAGGTTGTATAGTT	TGAGGTAGTAGGTTGTATAGTT	0	0	0
cfa-let-7a	Cfa.18142.1.S1_s_at	ENSMUSG00000032604	Qars	QARS	1.55E-01	NA	6.41	mirnaUID1886	let-7	let-7	cfa	cel-let-7-5p	NA	TGAGGTAGTAGGTTGTATAGTT	TGAGGTAGTAGGTTGTATAGTT	0	0	0
cfa-let-7a	CfaAffx.17344.1.S1_s_at	ENSMUSG00000027287	Snap23	SNAP23	1.58E-01	NA	7.28	mirnaUID1886	let-7	let-7	cfa	cel-let-7-5p	NA	TGAGGTAGTAGGTTGTATAGTT	TGAGGTAGTAGGTTGTATAGTT	0	0	0
cfa-let-7a	Cfa.18666.1.S1_s_at	ENSMUSG00000042349	Ikbke	IKBKE	1.59E-01	NA	3.35	mirnaUID1886	let-7	let-7	cfa	cel-let-7-5p	NA	TGAGGTAGTAGGTTGTATAGTT	TGAGGTAGTAGGTTGTATAGTT	0	0	0
cfa-let-7a	Cfa.18926.1.S1_at	ENSMUSG00000027287	Snap23	SNAP23	1.65E-01	NA	9.03	mirnaUID1886	let-7	let-7	cfa	cel-let-7-5p	NA	TGAGGTAGTAGGTTGTATAGTT	TGAGGTAGTAGGTTGTATAGTT	0	0	0
cfa-let-7a	CfaAffx.16126.1.S1_s_at	ENSMUSG00000024030	Abcg1	ABCG1	1.67E-01	NA	3.05	mirnaUID1886	let-7	let-7	cfa	cel-let-7-5p	NA	TGAGGTAGTAGGTTGTATAGTT	TGAGGTAGTAGGTTGTATAGTT	0	0	0
cfa-let-7a	CfaAffx.1753.1.S1_s_at	ENSMUSG00000048799	Cep120	CEP120	1.74E-01	NA	7.81	mirnaUID1886	let-7	let-7	cfa	cel-let-7-5p	NA	TGAGGTAGTAGGTTGTATAGTT	TGAGGTAGTAGGTTGTATAGTT	0	0	0
cfa-let-7a	CfaAffx.17057.1.S1_s_at	ENSMUSG00000025979	Mob4	MOB4	1.76E-01	NA	8.52	mirnaUID1886	let-7	let-7	cfa	cel-let-7-5p	NA	TGAGGTAGTAGGTTGTATAGTT	TGAGGTAGTAGGTTGTATAGTT	0	0	0
cfa-let-7a	CfaAffx.3005.1.S1_s_at	ENSMUSG00000023067	Cdkn1a	Q683K8_CANFA	1.81E-01	NA	5.55	mirnaUID1886	let-7	let-7	cfa	cel-let-7-5p	NA	TGAGGTAGTAGGTTGTATAGTT	TGAGGTAGTAGGTTGTATAGTT	0	0	0
cfa-let-7a	CfaAffx.16981.1.S1_at	ENSMUSG00000040943	Tet2	TET2	1.85E-01	NA	5.6	mirnaUID1886	let-7	let-7	cfa	cel-let-7-5p	NA	TGAGGTAGTAGGTTGTATAGTT	TGAGGTAGTAGGTTGTATAGTT	0	0	0
cfa-let-7a	CfaAffx.5917.1.S1_at	ENSMUSG00000042742	B630005N14Rik	C7orf60	1.88E-01	NA	4.64	mirnaUID1886	let-7	let-7	cfa	cel-let-7-5p	NA	TGAGGTAGTAGGTTGTATAGTT	TGAGGTAGTAGGTTGTATAGTT	0	0	0
cfa-let-7a	Cfa.21188.1.S1_s_at	ENSMUSG00000000184	Ccnd2	CCND2	1.88E-01	NA	10.3	mirnaUID1886	let-7	let-7	cfa	cel-let-7-5p	NA	TGAGGTAGTAGGTTGTATAGTT	TGAGGTAGTAGGTTGTATAGTT	0	0	0
cfa-let-7a	CfaAffx.27608.1.S1_at	ENSMUSG00000031274	Col4a5	Q8HYC1_CANFA	2.08E-01	NA	5.14	mirnaUID1886	let-7	let-7	cfa	cel-let-7-5p	NA	TGAGGTAGTAGGTTGTATAGTT	TGAGGTAGTAGGTTGTATAGTT	0	0	0
cfa-let-7a	CfaAffx.28081.1.S1_at	ENSMUSG00000026322	Htr4	HTR4	2.11E-01	NA	4.27	mirnaUID1886	let-7	let-7	cfa	cel-let-7-5p	NA	TGAGGTAGTAGGTTGTATAGTT	TGAGGTAGTAGGTTGTATAGTT	0	0	0
cfa-let-7a	CfaAffx.24295.1.S1_at	ENSMUSG00000007656	Arpp19	ARPP19	2.18E-01	NA	7.97	mirnaUID1886	let-7	let-7	cfa	cel-let-7-5p	NA	TGAGGTAGTAGGTTGTATAGTT	TGAGGTAGTAGGTTGTATAGTT	0	0	0
cfa-let-7a	CfaAffx.24813.1.S1_at	ENSMUSG00000021062	Rab15	NA	2.29E-01	NA	3.45	mirnaUID1886	let-7	let-7	cfa	cel-let-7-5p	NA	TGAGGTAGTAGGTTGTATAGTT	TGAGGTAGTAGGTTGTATAGTT	0	0	0
cfa-let-7a	CfaAffx.2185.1.S1_at	ENSMUSG00000022434	Fam118a	FAM118A	2.31E-01	NA	4.61	mirnaUID1886	let-7	let-7	cfa	cel-let-7-5p	NA	TGAGGTAGTAGGTTGTATAGTT	TGAGGTAGTAGGTTGTATAGTT	0	0	0
cfa-let-7a	Cfa.2665.1.A1_at	ENSMUSG00000023912	Slc25a27	SLC25A27	2.39E-01	NA	6.68	mirnaUID1886	let-7	let-7	cfa	cel-let-7-5p	NA	TGAGGTAGTAGGTTGTATAGTT	TGAGGTAGTAGGTTGTATAGTT	0	0	0
cfa-let-7a	CfaAffx.12454.1.S1_s_at	ENSMUSG00000031628	Casp3	CASP3_CANFA	2.39E-01	NA	6.5	mirnaUID1886	let-7	let-7	cfa	cel-let-7-5p	NA	TGAGGTAGTAGGTTGTATAGTT	TGAGGTAGTAGGTTGTATAGTT	0	0	0
cfa-let-7a	CfaAffx.19299.1.S1_at	ENSMUSG00000037762	Slc16a9	SLC16A9	2.47E-01	NA	4	mirnaUID1886	let-7	let-7	cfa	cel-let-7-5p	NA	TGAGGTAGTAGGTTGTATAGTT	TGAGGTAGTAGGTTGTATAGTT	0	0	0
cfa-let-7a	CfaAffx.9999.1.S1_s_at	ENSMUSG00000027746	Ufm1	UFM1	2.54E-01	NA	7.96	mirnaUID1886	let-7	let-7	cfa	cel-let-7-5p	NA	TGAGGTAGTAGGTTGTATAGTT	TGAGGTAGTAGGTTGTATAGTT	0	0	0
cfa-let-7a	Cfa.2733.1.A1_at	ENSMUSG00000031931	Ankrd49	ANKRD49	2.55E-01	NA	8.04	mirnaUID1886	let-7	let-7	cfa	cel-let-7-5p	NA	TGAGGTAGTAGGTTGTATAGTT	TGAGGTAGTAGGTTGTATAGTT	0	0	0
cfa-let-7a	CfaAffx.6844.1.S1_at	ENSMUSG00000052812	Atad2b	ATAD2B	2.66E-01	NA	4.27	mirnaUID1886	let-7	let-7	cfa	cel-let-7-5p	NA	TGAGGTAGTAGGTTGTATAGTT	TGAGGTAGTAGGTTGTATAGTT	0	0	0
cfa-let-7a	CfaAffx.7148.1.S1_at	ENSMUSG00000031931	Ankrd49	ANKRD49	2.80E-01	NA	6.87	mirnaUID1886	let-7	let-7	cfa	cel-let-7-5p	NA	TGAGGTAGTAGGTTGTATAGTT	TGAGGTAGTAGGTTGTATAGTT	0	0	0
cfa-let-7a	Cfa.10862.1.A1_at	ENSMUSG00000004105	Angptl2	ANGPTL2	2.81E-01	NA	6.08	mirnaUID1886	let-7	let-7	cfa	cel-let-7-5p	NA	TGAGGTAGTAGGTTGTATAGTT	TGAGGTAGTAGGTTGTATAGTT	0	0	0
cfa-let-7a	CfaAffx.3972.1.S1_at	ENSMUSG00000023912	Slc25a27	SLC25A27	2.81E-01	NA	6.06	mirnaUID1886	let-7	let-7	cfa	cel-let-7-5p	NA	TGAGGTAGTAGGTTGTATAGTT	TGAGGTAGTAGGTTGTATAGTT	0	0	0
cfa-let-7a	CfaAffx.25714.1.S1_at	ENSMUSG00000024190	Dusp1	DUSP1	3.08E-01	NA	8.52	mirnaUID1886	let-7	let-7	cfa	cel-let-7-5p	NA	TGAGGTAGTAGGTTGTATAGTT	TGAGGTAGTAGGTTGTATAGTT	0	0	0
cfa-let-7a	CfaAffx.30511.1.S1_s_at	ENSMUSG00000040322	Slc25a24	SLC25A24	3.15E-01	NA	6.52	mirnaUID1886	let-7	let-7	cfa	cel-let-7-5p	NA	TGAGGTAGTAGGTTGTATAGTT	TGAGGTAGTAGGTTGTATAGTT	0	0	0
cfa-let-7a	CfaAffx.13535.1.S1_s_at	ENSMUSG00000027210	Meis2	MEIS2	3.50E-01	NA	10.5	mirnaUID1886	let-7	let-7	cfa	cel-let-7-5p	NA	TGAGGTAGTAGGTTGTATAGTT	TGAGGTAGTAGGTTGTATAGTT	0	0	0
cfa-let-7a	CfaAffx.20531.1.S1_s_at	ENSMUSG00000046873	Mbtps2	MBTPS2	3.52E-01	NA	5.22	mirnaUID1886	let-7	let-7	cfa	cel-let-7-5p	NA	TGAGGTAGTAGGTTGTATAGTT	TGAGGTAGTAGGTTGTATAGTT	0	0	0
cfa-let-7a	Cfa.5851.2.S1_s_at	ENSMUSG00000062203	Gspt1	GSPT1	3.59E-01	NA	5.9	mirnaUID1886	let-7	let-7	cfa	cel-let-7-5p	NA	TGAGGTAGTAGGTTGTATAGTT	TGAGGTAGTAGGTTGTATAGTT	0	0	0
cfa-let-7a	CfaAffx.18464.1.S1_at	ENSMUSG00000032604	Qars	QARS	3.60E-01	NA	7.81	mirnaUID1886	let-7	let-7	cfa	cel-let-7-5p	NA	TGAGGTAGTAGGTTGTATAGTT	TGAGGTAGTAGGTTGTATAGTT	0	0	0
cfa-let-7a	CfaAffx.30544.1.S1_s_at	ENSMUSG00000033721	Vav3	VAV3	3.74E-01	NA	6.65	mirnaUID1886	let-7	let-7	cfa	cel-let-7-5p	NA	TGAGGTAGTAGGTTGTATAGTT	TGAGGTAGTAGGTTGTATAGTT	0	0	0
cfa-let-7a	CfaAffx.4348.1.S1_s_at	ENSMUSG00000026110	Mgat4a	MGAT4A	3.81E-01	NA	5.79	mirnaUID1886	let-7	let-7	cfa	cel-let-7-5p	NA	TGAGGTAGTAGGTTGTATAGTT	TGAGGTAGTAGGTTGTATAGTT	0	0	0
cfa-let-7a	Cfa.6185.1.S1_at	ENSMUSG00000014867	Surf4	SURF4	3.86E-01	NA	9.15	mirnaUID1886	let-7	let-7	cfa	cel-let-7-5p	NA	TGAGGTAGTAGGTTGTATAGTT	TGAGGTAGTAGGTTGTATAGTT	0	0	0
cfa-let-7a	CfaAffx.6607.1.S1_s_at	ENSMUSG00000028568	Btf3l4	BTF3L4	3.88E-01	NA	9.06	mirnaUID1886	let-7	let-7	cfa	cel-let-7-5p	NA	TGAGGTAGTAGGTTGTATAGTT	TGAGGTAGTAGGTTGTATAGTT	0	0	0
cfa-let-7a	CfaAffx.17139.1.S1_s_at	ENSMUSG00000034064	Poglut1	POGLUT1	3.90E-01	NA	6.26	mirnaUID1886	let-7	let-7	cfa	cel-let-7-5p	NA	TGAGGTAGTAGGTTGTATAGTT	TGAGGTAGTAGGTTGTATAGTT	0	0	0
cfa-let-7a	CfaAffx.14714.1.S1_s_at	ENSMUSG00000025185	Loxl4	LOXL4	3.91E-01	NA	4.57	mirnaUID1886	let-7	let-7	cfa	cel-let-7-5p	NA	TGAGGTAGTAGGTTGTATAGTT	TGAGGTAGTAGGTTGTATAGTT	0	0	0
cfa-let-7a	Cfa.16646.1.S1_at	ENSMUSG00000062203	Gspt1	GSPT1	3.96E-01	NA	7.62	mirnaUID1886	let-7	let-7	cfa	cel-let-7-5p	NA	TGAGGTAGTAGGTTGTATAGTT	TGAGGTAGTAGGTTGTATAGTT	0	0	0
cfa-let-7a	Cfa.5979.1.A1_at	ENSMUSG00000028647	Mycbp	MYCBP	3.97E-01	NA	6.78	mirnaUID1886	let-7	let-7	cfa	cel-let-7-5p	NA	TGAGGTAGTAGGTTGTATAGTT	TGAGGTAGTAGGTTGTATAGTT	0	0	0
cfa-let-7a	CfaAffx.13563.1.S1_s_at	ENSMUSG00000027210	Meis2	MEIS2	3.99E-01	NA	9.06	mirnaUID1886	let-7	let-7	cfa	cel-let-7-5p	NA	TGAGGTAGTAGGTTGTATAGTT	TGAGGTAGTAGGTTGTATAGTT	0	0	0
cfa-let-7a	CfaAffx.27368.1.S1_at	ENSMUSG00000000420	Galnt1	GALNT1	4.00E-01	NA	5.68	mirnaUID1886	let-7	let-7	cfa	cel-let-7-5p	NA	TGAGGTAGTAGGTTGTATAGTT	TGAGGTAGTAGGTTGTATAGTT	0	0	0
cfa-let-7a	Cfa.327.1.A1_s_at	ENSMUSG00000000420	Galnt1	GALNT1	4.05E-01	NA	9.07	mirnaUID1886	let-7	let-7	cfa	cel-let-7-5p	NA	TGAGGTAGTAGGTTGTATAGTT	TGAGGTAGTAGGTTGTATAGTT	0	0	0
cfa-let-7a	Cfa.5851.1.A1_a_at	ENSMUSG00000062203	Gspt1	GSPT1	4.13E-01	NA	8.78	mirnaUID1886	let-7	let-7	cfa	cel-let-7-5p	NA	TGAGGTAGTAGGTTGTATAGTT	TGAGGTAGTAGGTTGTATAGTT	0	0	0
cfa-let-7a	CfaAffx.28073.1.S1_s_at	ENSMUSG00000045730	Adrb2	ADRB2	4.14E-01	NA	5.29	mirnaUID1886	let-7	let-7	cfa	cel-let-7-5p	NA	TGAGGTAGTAGGTTGTATAGTT	TGAGGTAGTAGGTTGTATAGTT	0	0	0
cfa-let-7a	CfaAffx.17121.1.S1_at	ENSMUSG00000034064	Poglut1	POGLUT1	4.32E-01	NA	6.76	mirnaUID1886	let-7	let-7	cfa	cel-let-7-5p	NA	TGAGGTAGTAGGTTGTATAGTT	TGAGGTAGTAGGTTGTATAGTT	0	0	0
cfa-let-7a	Cfa.17880.1.S1_at	ENSMUSG00000014905	Dnajb9	DNAJB9	4.40E-01	NA	9.17	mirnaUID1886	let-7	let-7	cfa	cel-let-7-5p	NA	TGAGGTAGTAGGTTGTATAGTT	TGAGGTAGTAGGTTGTATAGTT	0	0	0
cfa-let-7a	CfaAffx.8216.1.S1_at	ENSMUSG00000004451	Ralb	RALB	4.43E-01	NA	8.14	mirnaUID1886	let-7	let-7	cfa	cel-let-7-5p	NA	TGAGGTAGTAGGTTGTATAGTT	TGAGGTAGTAGGTTGTATAGTT	0	0	0
cfa-let-7a	CfaAffx.30886.1.S1_at	ENSMUSG00000004105	Angptl2	ANGPTL2	4.52E-01	NA	4.68	mirnaUID1886	let-7	let-7	cfa	cel-let-7-5p	NA	TGAGGTAGTAGGTTGTATAGTT	TGAGGTAGTAGGTTGTATAGTT	0	0	0
cfa-let-7a	CfaAffx.5084.1.S1_at	ENSMUSG00000060206	Zfp462	ZNF462	4.63E-01	NA	7.23	mirnaUID1886	let-7	let-7	cfa	cel-let-7-5p	NA	TGAGGTAGTAGGTTGTATAGTT	TGAGGTAGTAGGTTGTATAGTT	0	0	0
cfa-let-7a	CfaAffx.25775.1.S1_s_at	ENSMUSG00000042523	Dnalc1	DNAL1	4.66E-01	NA	5.7	mirnaUID1886	let-7	let-7	cfa	cel-let-7-5p	NA	TGAGGTAGTAGGTTGTATAGTT	TGAGGTAGTAGGTTGTATAGTT	0	0	0
cfa-let-7a	Cfa.17880.2.S1_s_at	ENSMUSG00000014905	Dnajb9	DNAJB9	4.69E-01	NA	7.79	mirnaUID1886	let-7	let-7	cfa	cel-let-7-5p	NA	TGAGGTAGTAGGTTGTATAGTT	TGAGGTAGTAGGTTGTATAGTT	0	0	0
cfa-let-7a	Cfa.15801.1.S1_at	ENSMUSG00000023067	Cdkn1a	Q683K8_CANFA	4.71E-01	NA	4.19	mirnaUID1886	let-7	let-7	cfa	cel-let-7-5p	NA	TGAGGTAGTAGGTTGTATAGTT	TGAGGTAGTAGGTTGTATAGTT	0	0	0
cfa-let-7a	Cfa.11563.1.A1_at	ENSMUSG00000023067	Cdkn1a	Q683K8_CANFA	5.00E-01	NA	8.3	mirnaUID1886	let-7	let-7	cfa	cel-let-7-5p	NA	TGAGGTAGTAGGTTGTATAGTT	TGAGGTAGTAGGTTGTATAGTT	0	0	0
cfa-let-7a	Cfa.10458.1.S1_at	ENSMUSG00000012422	Tmem167	TMEM167A	5.06E-01	NA	8.79	mirnaUID1886	let-7	let-7	cfa	cel-let-7-5p	NA	TGAGGTAGTAGGTTGTATAGTT	TGAGGTAGTAGGTTGTATAGTT	0	0	0
cfa-let-7a	Cfa.9061.1.S1_at	ENSMUSG00000003062	Stard3nl	STARD3NL	5.17E-01	NA	9.37	mirnaUID1886	let-7	let-7	cfa	cel-let-7-5p	NA	TGAGGTAGTAGGTTGTATAGTT	TGAGGTAGTAGGTTGTATAGTT	0	0	0
cfa-let-7a	CfaAffx.12577.1.S1_s_at	ENSMUSG00000030772	Dkk3	DKK3	5.33E-01	NA	7.24	mirnaUID1886	let-7	let-7	cfa	cel-let-7-5p	NA	TGAGGTAGTAGGTTGTATAGTT	TGAGGTAGTAGGTTGTATAGTT	0	0	0
cfa-let-7a	CfaAffx.437.1.S1_at	ENSMUSG00000062203	Gspt1	GSPT1	5.34E-01	NA	6.38	mirnaUID1886	let-7	let-7	cfa	cel-let-7-5p	NA	TGAGGTAGTAGGTTGTATAGTT	TGAGGTAGTAGGTTGTATAGTT	0	0	0
cfa-let-7a	CfaAffx.13822.1.S1_s_at	ENSMUSG00000040152	Thbs1	THBS1	5.34E-01	NA	8.38	mirnaUID1886	let-7	let-7	cfa	cel-let-7-5p	NA	TGAGGTAGTAGGTTGTATAGTT	TGAGGTAGTAGGTTGTATAGTT	0	0	0
cfa-let-7a	Cfa.21204.1.S1_at	ENSMUSG00000040152	Thbs1	THBS1	5.49E-01	NA	9.34	mirnaUID1886	let-7	let-7	cfa	cel-let-7-5p	NA	TGAGGTAGTAGGTTGTATAGTT	TGAGGTAGTAGGTTGTATAGTT	0	0	0
cfa-let-7a	CfaAffx.12773.1.S1_at	ENSMUSG00000027132	2410042D21Rik	C15orf29	5.49E-01	NA	8.68	mirnaUID1886	let-7	let-7	cfa	cel-let-7-5p	NA	TGAGGTAGTAGGTTGTATAGTT	TGAGGTAGTAGGTTGTATAGTT	0	0	0
cfa-let-7a	CfaAffx.26924.1.S1_at	ENSMUSG00000061666	Gdpd1	GDPD1	5.77E-01	NA	5.42	mirnaUID1886	let-7	let-7	cfa	cel-let-7-5p	NA	TGAGGTAGTAGGTTGTATAGTT	TGAGGTAGTAGGTTGTATAGTT	0	0	0
cfa-let-7a	Cfa.5979.1.A1_s_at	ENSMUSG00000028647	Mycbp	MYCBP	5.80E-01	NA	6.79	mirnaUID1886	let-7	let-7	cfa	cel-let-7-5p	NA	TGAGGTAGTAGGTTGTATAGTT	TGAGGTAGTAGGTTGTATAGTT	0	0	0
cfa-let-7a	CfaAffx.28496.1.S1_at	ENSMUSG00000022146	Osmr	OSMR	5.88E-01	NA	5.51	mirnaUID1886	let-7	let-7	cfa	cel-let-7-5p	NA	TGAGGTAGTAGGTTGTATAGTT	TGAGGTAGTAGGTTGTATAGTT	0	0	0
cfa-let-7a	Cfa.4454.1.S1_at	ENSMUSG00000030772	Dkk3	DKK3	5.91E-01	NA	9.97	mirnaUID1886	let-7	let-7	cfa	cel-let-7-5p	NA	TGAGGTAGTAGGTTGTATAGTT	TGAGGTAGTAGGTTGTATAGTT	0	0	0
cfa-let-7a	CfaAffx.26924.1.S1_s_at	ENSMUSG00000061666	Gdpd1	GDPD1	5.92E-01	NA	4.91	mirnaUID1886	let-7	let-7	cfa	cel-let-7-5p	NA	TGAGGTAGTAGGTTGTATAGTT	TGAGGTAGTAGGTTGTATAGTT	0	0	0
cfa-let-7a	Cfa.3770.1.S1_at	ENSMUSG00000045730	Adrb2	ADRB2	5.98E-01	NA	6.44	mirnaUID1886	let-7	let-7	cfa	cel-let-7-5p	NA	TGAGGTAGTAGGTTGTATAGTT	TGAGGTAGTAGGTTGTATAGTT	0	0	0
cfa-let-7a	Cfa.19524.1.S1_at	ENSMUSG00000021754	Map3k1	MAP3K1	6.09E-01	NA	6.45	mirnaUID1886	let-7	let-7	cfa	cel-let-7-5p	NA	TGAGGTAGTAGGTTGTATAGTT	TGAGGTAGTAGGTTGTATAGTT	0	0	0
cfa-let-7a	Cfa.15215.1.A1_at	ENSMUSG00000036943	Rab8b	RAB8B	6.32E-01	NA	4.89	mirnaUID1886	let-7	let-7	cfa	cel-let-7-5p	NA	TGAGGTAGTAGGTTGTATAGTT	TGAGGTAGTAGGTTGTATAGTT	0	0	0
cfa-let-7a	CfaAffx.6410.1.S1_s_at	ENSMUSG00000003062	Stard3nl	STARD3NL	6.51E-01	NA	7.59	mirnaUID1886	let-7	let-7	cfa	cel-let-7-5p	NA	TGAGGTAGTAGGTTGTATAGTT	TGAGGTAGTAGGTTGTATAGTT	0	0	0
cfa-let-7c	CfaAffx.30430.1.S1_at	ENSMUSG00000026812	Tsc1	TSC1	-6.90E-01	NA	3.79	mirnaUID2850	let-7	let-7	cfa	cel-lin-4-5p	NA	TGAGGTAGTAGGTTGTATGGTT	TGAGGTAGTAGGTTGTATGGTT	0	0	0
cfa-let-7c	CfaAffx.8043.1.S1_at	ENSMUSG00000020740	Gga3	GGA3	-6.64E-01	NA	4.1	mirnaUID2850	let-7	let-7	cfa	cel-lin-4-5p	NA	TGAGGTAGTAGGTTGTATGGTT	TGAGGTAGTAGGTTGTATGGTT	0	0	0
cfa-let-7c	Cfa.8687.1.A1_s_at	ENSMUSG00000026812	Tsc1	TSC1	-6.25E-01	NA	3.75	mirnaUID2850	let-7	let-7	cfa	cel-lin-4-5p	NA	TGAGGTAGTAGGTTGTATGGTT	TGAGGTAGTAGGTTGTATGGTT	0	0	0
cfa-let-7c	CfaAffx.15283.1.S1_at	ENSMUSG00000025207	Sema4g	NA	-5.54E-01	NA	4.05	mirnaUID2850	let-7	let-7	cfa	cel-lin-4-5p	NA	TGAGGTAGTAGGTTGTATGGTT	TGAGGTAGTAGGTTGTATGGTT	0	0	0
cfa-let-7c	CfaAffx.8043.1.S1_s_at	ENSMUSG00000020740	Gga3	GGA3	-5.27E-01	NA	5.38	mirnaUID2850	let-7	let-7	cfa	cel-lin-4-5p	NA	TGAGGTAGTAGGTTGTATGGTT	TGAGGTAGTAGGTTGTATGGTT	0	0	0
cfa-let-7c	CfaAffx.20018.1.S1_at	ENSMUSG00000040699	Limd2	LIMD2	-5.20E-01	NA	4.32	mirnaUID2850	let-7	let-7	cfa	cel-lin-4-5p	NA	TGAGGTAGTAGGTTGTATGGTT	TGAGGTAGTAGGTTGTATGGTT	0	0	0
cfa-let-7c	Cfa.18710.1.S1_at	ENSMUSG00000027199	Gatm	GATM	-4.71E-01	NA	4.97	mirnaUID2850	let-7	let-7	cfa	cel-lin-4-5p	NA	TGAGGTAGTAGGTTGTATGGTT	TGAGGTAGTAGGTTGTATGGTT	0	0	0
cfa-let-7c	CfaAffx.21390.1.S1_at	ENSMUSG00000022887	Masp1	MASP1	-3.10E-01	NA	4.68	mirnaUID2850	let-7	let-7	cfa	cel-lin-4-5p	NA	TGAGGTAGTAGGTTGTATGGTT	TGAGGTAGTAGGTTGTATGGTT	0	0	0
cfa-let-7c	CfaAffx.8052.1.S1_at	ENSMUSG00000020740	Gga3	GGA3	-3.06E-01	NA	6	mirnaUID2850	let-7	let-7	cfa	cel-lin-4-5p	NA	TGAGGTAGTAGGTTGTATGGTT	TGAGGTAGTAGGTTGTATGGTT	0	0	0
cfa-let-7c	CfaAffx.3375.1.S1_s_at	ENSMUSG00000029767	Calu	CALU	-3.00E-01	NA	8.77	mirnaUID2850	let-7	let-7	cfa	cel-lin-4-5p	NA	TGAGGTAGTAGGTTGTATGGTT	TGAGGTAGTAGGTTGTATGGTT	0	0	0
cfa-let-7c	CfaAffx.21211.1.S1_s_at	ENSMUSG00000027199	Gatm	GATM	-3.00E-01	NA	5.13	mirnaUID2850	let-7	let-7	cfa	cel-lin-4-5p	NA	TGAGGTAGTAGGTTGTATGGTT	TGAGGTAGTAGGTTGTATGGTT	0	0	0
cfa-let-7c	Cfa.3402.2.A1_at	ENSMUSG00000029767	Calu	CALU	-1.89E-01	NA	7.56	mirnaUID2850	let-7	let-7	cfa	cel-lin-4-5p	NA	TGAGGTAGTAGGTTGTATGGTT	TGAGGTAGTAGGTTGTATGGTT	0	0	0
cfa-let-7c	Cfa.3402.3.S1_a_at	ENSMUSG00000029767	Calu	CALU	-1.61E-01	NA	9.01	mirnaUID2850	let-7	let-7	cfa	cel-lin-4-5p	NA	TGAGGTAGTAGGTTGTATGGTT	TGAGGTAGTAGGTTGTATGGTT	0	0	0
cfa-let-7c	Cfa.18717.1.S1_at	ENSMUSG00000027199	Gatm	GATM	-1.59E-01	NA	4.71	mirnaUID2850	let-7	let-7	cfa	cel-lin-4-5p	NA	TGAGGTAGTAGGTTGTATGGTT	TGAGGTAGTAGGTTGTATGGTT	0	0	0
cfa-let-7c	Cfa.13302.1.S1_at	ENSMUSG00000029767	Calu	CALU	-1.30E-01	NA	2.9	mirnaUID2850	let-7	let-7	cfa	cel-lin-4-5p	NA	TGAGGTAGTAGGTTGTATGGTT	TGAGGTAGTAGGTTGTATGGTT	0	0	0
cfa-let-7c	CfaAffx.21211.1.S1_at	ENSMUSG00000027199	Gatm	GATM	-1.30E-01	NA	5.46	mirnaUID2850	let-7	let-7	cfa	cel-lin-4-5p	NA	TGAGGTAGTAGGTTGTATGGTT	TGAGGTAGTAGGTTGTATGGTT	0	0	0
cfa-let-7c	Cfa.18471.1.S1_at	ENSMUSG00000038982	Muted	NA	-1.19E-01	NA	5.37	mirnaUID2850	let-7	let-7	cfa	cel-lin-4-5p	NA	TGAGGTAGTAGGTTGTATGGTT	TGAGGTAGTAGGTTGTATGGTT	0	0	0
cfa-let-7c	Cfa.3402.1.S1_at	ENSMUSG00000029767	Calu	CALU	-9.27E-02	NA	11.5	mirnaUID2850	let-7	let-7	cfa	cel-lin-4-5p	NA	TGAGGTAGTAGGTTGTATGGTT	TGAGGTAGTAGGTTGTATGGTT	0	0	0
cfa-let-7c	Cfa.8687.1.A1_at	ENSMUSG00000026812	Tsc1	TSC1	-5.81E-02	NA	2.91	mirnaUID2850	let-7	let-7	cfa	cel-lin-4-5p	NA	TGAGGTAGTAGGTTGTATGGTT	TGAGGTAGTAGGTTGTATGGTT	0	0	0
cfa-let-7c	Cfa.13302.1.S1_s_at	ENSMUSG00000029767	Calu	CALU	-3.30E-02	NA	7.05	mirnaUID2850	let-7	let-7	cfa	cel-lin-4-5p	NA	TGAGGTAGTAGGTTGTATGGTT	TGAGGTAGTAGGTTGTATGGTT	0	0	0
cfa-let-7c	Cfa.4147.1.A1_at	ENSMUSG00000020740	Gga3	GGA3	1.18E-01	NA	7.21	mirnaUID2850	let-7	let-7	cfa	cel-lin-4-5p	NA	TGAGGTAGTAGGTTGTATGGTT	TGAGGTAGTAGGTTGTATGGTT	0	0	0
cfa-let-7c	Cfa.7462.1.A1_at	ENSMUSG00000026812	Tsc1	TSC1	1.39E-01	NA	4.48	mirnaUID2850	let-7	let-7	cfa	cel-lin-4-5p	NA	TGAGGTAGTAGGTTGTATGGTT	TGAGGTAGTAGGTTGTATGGTT	0	0	0
cfa-let-7c	CfaAffx.28390.1.S1_at	ENSMUSG00000037475	Thoc2	THOC2	2.85E-01	NA	8.58	mirnaUID2850	let-7	let-7	cfa	cel-lin-4-5p	NA	TGAGGTAGTAGGTTGTATGGTT	TGAGGTAGTAGGTTGTATGGTT	0	0	0
cfa-let-7c	CfaAffx.21414.1.S1_s_at	ENSMUSG00000022887	Masp1	MASP1	4.25E-01	NA	4.53	mirnaUID2850	let-7	let-7	cfa	cel-lin-4-5p	NA	TGAGGTAGTAGGTTGTATGGTT	TGAGGTAGTAGGTTGTATGGTT	0	0	0
cfa-let-7c	CfaAffx.9134.1.S1_s_at	ENSMUSG00000042156	Dzip1	DZIP1	4.73E-01	NA	7.92	mirnaUID2850	let-7	let-7	cfa	cel-lin-4-5p	NA	TGAGGTAGTAGGTTGTATGGTT	TGAGGTAGTAGGTTGTATGGTT	0	0	0
cfa-let-7c	Cfa.11464.1.A1_at	ENSMUSG00000042156	Dzip1	DZIP1	5.24E-01	NA	8.01	mirnaUID2850	let-7	let-7	cfa	cel-lin-4-5p	NA	TGAGGTAGTAGGTTGTATGGTT	TGAGGTAGTAGGTTGTATGGTT	0	0	0
cfa-let-7c	CfaAffx.23611.1.S1_s_at	ENSMUSG00000039286	Fndc3b	FNDC3B	5.98E-01	NA	7.22	mirnaUID2850	let-7	let-7	cfa	cel-lin-4-5p	NA	TGAGGTAGTAGGTTGTATGGTT	TGAGGTAGTAGGTTGTATGGTT	0	0	0
cfa-let-7e	Cfa.2026.1.S1_at	ENSMUSG00000034088	Hdlbp	HDLBP	-6.66E-01	NA	11	mirnaUID3139	let-7	let-7	cfa	cel-lin-4-3p	NA	TGAGGTAGGAGGTTGTATAGTT	TGAGGTAGGAGGTTGTATAGTT	0	0	0
cfa-let-7e	CfaAffx.23529.1.S1_s_at	ENSMUSG00000028599	Tnfrsf1b	TNFRSF1B	-6.55E-01	NA	6.92	mirnaUID3139	let-7	let-7	cfa	cel-lin-4-3p	NA	TGAGGTAGGAGGTTGTATAGTT	TGAGGTAGGAGGTTGTATAGTT	0	0	0
cfa-let-7e	CfaAffx.20049.1.S1_s_at	ENSMUSG00000034088	Hdlbp	HDLBP	-6.52E-01	NA	8.73	mirnaUID3139	let-7	let-7	cfa	cel-lin-4-3p	NA	TGAGGTAGGAGGTTGTATAGTT	TGAGGTAGGAGGTTGTATAGTT	0	0	0
cfa-let-7e	CfaAffx.17369.1.S1_s_at	ENSMUSG00000025477	Inpp5a	I5P1_CANFA	-6.41E-01	NA	5.11	mirnaUID3139	let-7	let-7	cfa	cel-lin-4-3p	NA	TGAGGTAGGAGGTTGTATAGTT	TGAGGTAGGAGGTTGTATAGTT	0	0	0
cfa-let-7e	Cfa.20808.1.S1_s_at	ENSMUSG00000034088	Hdlbp	HDLBP	-5.87E-01	NA	8.17	mirnaUID3139	let-7	let-7	cfa	cel-lin-4-3p	NA	TGAGGTAGGAGGTTGTATAGTT	TGAGGTAGGAGGTTGTATAGTT	0	0	0
cfa-let-7e	CfaAffx.28878.1.S1_at	ENSMUSG00000038037	Socs1	SOCS1	-5.28E-01	NA	4.89	mirnaUID3139	let-7	let-7	cfa	cel-lin-4-3p	NA	TGAGGTAGGAGGTTGTATAGTT	TGAGGTAGGAGGTTGTATAGTT	0	0	0
cfa-let-7e	CfaAffx.17374.1.S1_s_at	ENSMUSG00000025477	Inpp5a	I5P1_CANFA	-5.15E-01	NA	6.61	mirnaUID3139	let-7	let-7	cfa	cel-lin-4-3p	NA	TGAGGTAGGAGGTTGTATAGTT	TGAGGTAGGAGGTTGTATAGTT	0	0	0
cfa-let-7e	CfaAffx.14433.1.S1_at	ENSMUSG00000069255	Dusp22	DUSP22	-5.12E-01	NA	4.53	mirnaUID3139	let-7	let-7	cfa	cel-lin-4-3p	NA	TGAGGTAGGAGGTTGTATAGTT	TGAGGTAGGAGGTTGTATAGTT	0	0	0
cfa-let-7e	CfaAffx.25151.1.S1_at	ENSMUSG00000028599	Tnfrsf1b	TNFRSF1B	-4.59E-01	NA	6.66	mirnaUID3139	let-7	let-7	cfa	cel-lin-4-3p	NA	TGAGGTAGGAGGTTGTATAGTT	TGAGGTAGGAGGTTGTATAGTT	0	0	0
cfa-let-7e	Cfa.3798.1.A1_at	ENSMUSG00000025477	Inpp5a	I5P1_CANFA	-4.39E-01	NA	10.4	mirnaUID3139	let-7	let-7	cfa	cel-lin-4-3p	NA	TGAGGTAGGAGGTTGTATAGTT	TGAGGTAGGAGGTTGTATAGTT	0	0	0
cfa-let-7e	CfaAffx.25852.1.S1_at	ENSMUSG00000068923	Syt11	SYT11	-7.84E-02	NA	4.34	mirnaUID3139	let-7	let-7	cfa	cel-lin-4-3p	NA	TGAGGTAGGAGGTTGTATAGTT	TGAGGTAGGAGGTTGTATAGTT	0	0	0
cfa-let-7e	CfaAffx.6393.1.S1_s_at	ENSMUSG00000020601	Trib2	TRIB2_CANFA	2.45E-01	NA	6.95	mirnaUID3139	let-7	let-7	cfa	cel-lin-4-3p	NA	TGAGGTAGGAGGTTGTATAGTT	TGAGGTAGGAGGTTGTATAGTT	0	0	0
cfa-let-7e	Cfa.3748.1.S2_at	ENSMUSG00000020601	Trib2	TRIB2_CANFA	4.74E-01	NA	8.7	mirnaUID3139	let-7	let-7	cfa	cel-lin-4-3p	NA	TGAGGTAGGAGGTTGTATAGTT	TGAGGTAGGAGGTTGTATAGTT	0	0	0
cfa-let-7f	Cfa.1805.1.S1_at	ENSMUSG00000000627	Sema4f	SEMA4F	-6.84E-01	NA	6.9	mirnaUID3016	let-7	let-7	cfa	cel-miR-1-3p	NA	TGAGGTAGTAGATTGTATAGTT	TGAGGTAGTAGATTGTATAGTT	0	0	0
cfa-let-7f	CfaAffx.8926.1.S1_at	ENSMUSG00000022130	Tgds	TGDS	-6.73E-01	NA	6.33	mirnaUID3016	let-7	let-7	cfa	cel-miR-1-3p	NA	TGAGGTAGTAGATTGTATAGTT	TGAGGTAGTAGATTGTATAGTT	0	0	0
cfa-let-7f	Cfa.125.1.S1_s_at	ENSMUSG00000021367	Edn1	EDN1_CANFA	-6.63E-01	NA	6.23	mirnaUID3016	let-7	let-7	cfa	cel-miR-1-3p	NA	TGAGGTAGTAGATTGTATAGTT	TGAGGTAGTAGATTGTATAGTT	0	0	0
cfa-let-7f	CfaAffx.20926.1.S1_at	ENSMUSG00000052748	1200016B10Rik	SWT1	-6.63E-01	NA	6.74	mirnaUID3016	let-7	let-7	cfa	cel-miR-1-3p	NA	TGAGGTAGTAGATTGTATAGTT	TGAGGTAGTAGATTGTATAGTT	0	0	0
cfa-let-7f	Cfa.2704.1.A1_at	ENSMUSG00000030283	St8sia1	ST8SIA1	-6.58E-01	NA	5.49	mirnaUID3016	let-7	let-7	cfa	cel-miR-1-3p	NA	TGAGGTAGTAGATTGTATAGTT	TGAGGTAGTAGATTGTATAGTT	0	0	0
cfa-let-7f	Cfa.10451.1.S1_at	ENSMUSG00000022130	Tgds	TGDS	-6.49E-01	NA	7.88	mirnaUID3016	let-7	let-7	cfa	cel-miR-1-3p	NA	TGAGGTAGTAGATTGTATAGTT	TGAGGTAGTAGATTGTATAGTT	0	0	0
cfa-let-7f	Cfa.589.1.S1_at	ENSMUSG00000035311	Gnptab	GNPTAB	-6.20E-01	NA	9.29	mirnaUID3016	let-7	let-7	cfa	cel-miR-1-3p	NA	TGAGGTAGTAGATTGTATAGTT	TGAGGTAGTAGATTGTATAGTT	0	0	0
cfa-let-7f	Cfa.10680.1.S1_at	ENSMUSG00000033487	Fndc3a	FNDC3A	-6.00E-01	NA	6.67	mirnaUID3016	let-7	let-7	cfa	cel-miR-1-3p	NA	TGAGGTAGTAGATTGTATAGTT	TGAGGTAGTAGATTGTATAGTT	0	0	0
cfa-let-7f	Cfa.10177.1.S1_at	ENSMUSG00000029291	Rufy3	RUFY3	-5.63E-01	NA	7.6	mirnaUID3016	let-7	let-7	cfa	cel-miR-1-3p	NA	TGAGGTAGTAGATTGTATAGTT	TGAGGTAGTAGATTGTATAGTT	0	0	0
cfa-let-7f	Cfa.1358.1.A1_at	ENSMUSG00000003279	Dlgap1	DLGAP1	-5.59E-01	NA	2.75	mirnaUID3016	let-7	let-7	cfa	cel-miR-1-3p	NA	TGAGGTAGTAGATTGTATAGTT	TGAGGTAGTAGATTGTATAGTT	0	0	0
cfa-let-7f	CfaAffx.21160.1.S1_at	ENSMUSG00000022885	St6gal1	ST6GAL1	-5.44E-01	NA	4.71	mirnaUID3016	let-7	let-7	cfa	cel-miR-1-3p	NA	TGAGGTAGTAGATTGTATAGTT	TGAGGTAGTAGATTGTATAGTT	0	0	0
cfa-let-7f	CfaAffx.18489.1.S1_at	ENSMUSG00000051223	Bzw1	BZW1	-5.42E-01	NA	9.1	mirnaUID3016	let-7	let-7	cfa	cel-miR-1-3p	NA	TGAGGTAGTAGATTGTATAGTT	TGAGGTAGTAGATTGTATAGTT	0	0	0
cfa-let-7f	CfaAffx.18415.1.S1_at	ENSMUSG00000030283	St8sia1	ST8SIA1	-5.35E-01	NA	5.28	mirnaUID3016	let-7	let-7	cfa	cel-miR-1-3p	NA	TGAGGTAGTAGATTGTATAGTT	TGAGGTAGTAGATTGTATAGTT	0	0	0
cfa-let-7f	Cfa.16190.1.A1_at	ENSMUSG00000015755	Tab2	TAB2	-5.33E-01	NA	9.67	mirnaUID3016	let-7	let-7	cfa	cel-miR-1-3p	NA	TGAGGTAGTAGATTGTATAGTT	TGAGGTAGTAGATTGTATAGTT	0	0	0
cfa-let-7f	CfaAffx.7529.1.S1_s_at	ENSMUSG00000033487	Fndc3a	FNDC3A	-5.28E-01	NA	5.68	mirnaUID3016	let-7	let-7	cfa	cel-miR-1-3p	NA	TGAGGTAGTAGATTGTATAGTT	TGAGGTAGTAGATTGTATAGTT	0	0	0
cfa-let-7f	Cfa.966.1.S1_s_at	ENSMUSG00000051223	Bzw1	BZW1	-5.18E-01	NA	9.76	mirnaUID3016	let-7	let-7	cfa	cel-miR-1-3p	NA	TGAGGTAGTAGATTGTATAGTT	TGAGGTAGTAGATTGTATAGTT	0	0	0
cfa-let-7f	Cfa.906.1.S1_s_at	ENSMUSG00000033014	Trim33	TRIM33	-5.17E-01	NA	6.14	mirnaUID3016	let-7	let-7	cfa	cel-miR-1-3p	NA	TGAGGTAGTAGATTGTATAGTT	TGAGGTAGTAGATTGTATAGTT	0	0	0
cfa-let-7f	Cfa.8178.1.A1_at	ENSMUSG00000029291	Rufy3	RUFY3	-5.17E-01	NA	4.03	mirnaUID3016	let-7	let-7	cfa	cel-miR-1-3p	NA	TGAGGTAGTAGATTGTATAGTT	TGAGGTAGTAGATTGTATAGTT	0	0	0
cfa-let-7f	CfaAffx.11738.1.S1_s_at	ENSMUSG00000035311	Gnptab	GNPTAB	-5.12E-01	NA	6.79	mirnaUID3016	let-7	let-7	cfa	cel-miR-1-3p	NA	TGAGGTAGTAGATTGTATAGTT	TGAGGTAGTAGATTGTATAGTT	0	0	0
cfa-let-7f	CfaAffx.4594.1.S1_s_at	ENSMUSG00000030443	Zfp583	ZNF583	-5.05E-01	NA	5.37	mirnaUID3016	let-7	let-7	cfa	cel-miR-1-3p	NA	TGAGGTAGTAGATTGTATAGTT	TGAGGTAGTAGATTGTATAGTT	0	0	0
cfa-let-7f	Cfa.18602.1.S1_at	ENSMUSG00000071337	Tia1	TIA1	-4.96E-01	NA	8.9	mirnaUID3016	let-7	let-7	cfa	cel-miR-1-3p	NA	TGAGGTAGTAGATTGTATAGTT	TGAGGTAGTAGATTGTATAGTT	0	0	0
cfa-let-7f	CfaAffx.18492.1.S1_s_at	ENSMUSG00000051223	Bzw1	BZW1	-4.81E-01	NA	7.97	mirnaUID3016	let-7	let-7	cfa	cel-miR-1-3p	NA	TGAGGTAGTAGATTGTATAGTT	TGAGGTAGTAGATTGTATAGTT	0	0	0
cfa-let-7f	Cfa.906.1.S1_at	ENSMUSG00000033014	Trim33	TRIM33	-4.75E-01	NA	5.1	mirnaUID3016	let-7	let-7	cfa	cel-miR-1-3p	NA	TGAGGTAGTAGATTGTATAGTT	TGAGGTAGTAGATTGTATAGTT	0	0	0
cfa-let-7f	CfaAffx.22856.1.S1_s_at	ENSMUSG00000027660	Skil	SKIL	-4.54E-01	NA	3.89	mirnaUID3016	let-7	let-7	cfa	cel-miR-1-3p	NA	TGAGGTAGTAGATTGTATAGTT	TGAGGTAGTAGATTGTATAGTT	0	0	0
cfa-let-7f	Cfa.10680.2.A1_at	ENSMUSG00000033487	Fndc3a	FNDC3A	-4.50E-01	NA	5.52	mirnaUID3016	let-7	let-7	cfa	cel-miR-1-3p	NA	TGAGGTAGTAGATTGTATAGTT	TGAGGTAGTAGATTGTATAGTT	0	0	0
cfa-let-7f	CfaAffx.20228.1.S1_at	ENSMUSG00000020451	Limk2	LIMK2	-4.28E-01	NA	7.5	mirnaUID3016	let-7	let-7	cfa	cel-miR-1-3p	NA	TGAGGTAGTAGATTGTATAGTT	TGAGGTAGTAGATTGTATAGTT	0	0	0
cfa-let-7f	CfaAffx.6868.1.S1_at	ENSMUSG00000024232	Bambi	BAMBI	-4.09E-01	NA	7.04	mirnaUID3016	let-7	let-7	cfa	cel-miR-1-3p	NA	TGAGGTAGTAGATTGTATAGTT	TGAGGTAGTAGATTGTATAGTT	0	0	0
cfa-let-7f	Cfa.11242.1.A1_at	ENSMUSG00000047379	B3gnt1	B3GNT1	-4.09E-01	NA	8.3	mirnaUID3016	let-7	let-7	cfa	cel-miR-1-3p	NA	TGAGGTAGTAGATTGTATAGTT	TGAGGTAGTAGATTGTATAGTT	0	0	0
cfa-let-7f	Cfa.6853.2.S1_at	ENSMUSG00000029640	Usp12	USP12	-4.02E-01	NA	4.75	mirnaUID3016	let-7	let-7	cfa	cel-miR-1-3p	NA	TGAGGTAGTAGATTGTATAGTT	TGAGGTAGTAGATTGTATAGTT	0	0	0
cfa-let-7f	CfaAffx.6317.1.S1_at	ENSMUSG00000056073	Grik2	GRIK2	-3.92E-01	NA	2.88	mirnaUID3016	let-7	let-7	cfa	cel-miR-1-3p	NA	TGAGGTAGTAGATTGTATAGTT	TGAGGTAGTAGATTGTATAGTT	0	0	0
cfa-let-7f	Cfa.20419.1.A1_s_at	ENSMUSG00000029684	Wasl	WASL	-3.81E-01	NA	9	mirnaUID3016	let-7	let-7	cfa	cel-miR-1-3p	NA	TGAGGTAGTAGATTGTATAGTT	TGAGGTAGTAGATTGTATAGTT	0	0	0
cfa-let-7f	CfaAffx.10874.1.S1_at	ENSMUSG00000054051	Ercc6	ERCC6	-3.73E-01	NA	4.47	mirnaUID3016	let-7	let-7	cfa	cel-miR-1-3p	NA	TGAGGTAGTAGATTGTATAGTT	TGAGGTAGTAGATTGTATAGTT	0	0	0
cfa-let-7f	CfaAffx.15182.1.S1_s_at	ENSMUSG00000033943	Mga	MGA	-3.46E-01	NA	6.7	mirnaUID3016	let-7	let-7	cfa	cel-miR-1-3p	NA	TGAGGTAGTAGATTGTATAGTT	TGAGGTAGTAGATTGTATAGTT	0	0	0
cfa-let-7f	CfaAffx.18299.1.S1_s_at	ENSMUSG00000026289	Atg16l1	ATG16L1	-3.35E-01	NA	4.57	mirnaUID3016	let-7	let-7	cfa	cel-miR-1-3p	NA	TGAGGTAGTAGATTGTATAGTT	TGAGGTAGTAGATTGTATAGTT	0	0	0
cfa-let-7f	CfaAffx.20222.1.S1_s_at	ENSMUSG00000020451	Limk2	LIMK2	-2.93E-01	NA	6.03	mirnaUID3016	let-7	let-7	cfa	cel-miR-1-3p	NA	TGAGGTAGTAGATTGTATAGTT	TGAGGTAGTAGATTGTATAGTT	0	0	0
cfa-let-7f	CfaAffx.19777.1.S1_at	ENSMUSG00000047379	B3gnt1	B3GNT1	-2.60E-01	NA	6.48	mirnaUID3016	let-7	let-7	cfa	cel-miR-1-3p	NA	TGAGGTAGTAGATTGTATAGTT	TGAGGTAGTAGATTGTATAGTT	0	0	0
cfa-let-7f	Cfa.6260.1.A1_at	ENSMUSG00000005804	Pldn	PLDN	-2.23E-01	NA	6.85	mirnaUID3016	let-7	let-7	cfa	cel-miR-1-3p	NA	TGAGGTAGTAGATTGTATAGTT	TGAGGTAGTAGATTGTATAGTT	0	0	0
cfa-let-7f	Cfa.3777.1.S1_s_at	ENSMUSG00000021003	Galc	GALC_CANFA	-2.21E-01	NA	5.32	mirnaUID3016	let-7	let-7	cfa	cel-miR-1-3p	NA	TGAGGTAGTAGATTGTATAGTT	TGAGGTAGTAGATTGTATAGTT	0	0	0
cfa-let-7f	Cfa.17139.1.S1_at	ENSMUSG00000022463	Srebf2	SREBF2	-2.16E-01	NA	5.72	mirnaUID3016	let-7	let-7	cfa	cel-miR-1-3p	NA	TGAGGTAGTAGATTGTATAGTT	TGAGGTAGTAGATTGTATAGTT	0	0	0
cfa-let-7f	CfaAffx.1088.1.S1_at	ENSMUSG00000047090	Tmem198b	TMEM198	-2.07E-01	NA	6.73	mirnaUID3016	let-7	let-7	cfa	cel-miR-1-3p	NA	TGAGGTAGTAGATTGTATAGTT	TGAGGTAGTAGATTGTATAGTT	0	0	0
cfa-let-7f	Cfa.19562.1.S1_at	ENSMUSG00000029640	Usp12	USP12	-1.99E-01	NA	10	mirnaUID3016	let-7	let-7	cfa	cel-miR-1-3p	NA	TGAGGTAGTAGATTGTATAGTT	TGAGGTAGTAGATTGTATAGTT	0	0	0
cfa-let-7f	CfaAffx.18805.1.S1_s_at	ENSMUSG00000038174	Fam126b	FAM126B	-1.92E-01	NA	4.83	mirnaUID3016	let-7	let-7	cfa	cel-miR-1-3p	NA	TGAGGTAGTAGATTGTATAGTT	TGAGGTAGTAGATTGTATAGTT	0	0	0
cfa-let-7f	CfaAffx.13487.1.S1_at	ENSMUSG00000027534	Snx16	SNX16	-1.91E-01	NA	7.82	mirnaUID3016	let-7	let-7	cfa	cel-miR-1-3p	NA	TGAGGTAGTAGATTGTATAGTT	TGAGGTAGTAGATTGTATAGTT	0	0	0
cfa-let-7f	CfaAffx.9611.1.S1_at	ENSMUSG00000035864	Syt1	SYT1	-1.78E-01	NA	3.7	mirnaUID3016	let-7	let-7	cfa	cel-miR-1-3p	NA	TGAGGTAGTAGATTGTATAGTT	TGAGGTAGTAGATTGTATAGTT	0	0	0
cfa-let-7f	CfaAffx.15011.1.S1_s_at	ENSMUSG00000029307	Dmp1	DMP1	-1.73E-01	NA	4.23	mirnaUID3016	let-7	let-7	cfa	cel-miR-1-3p	NA	TGAGGTAGTAGATTGTATAGTT	TGAGGTAGTAGATTGTATAGTT	0	0	0
cfa-let-7f	CfaAffx.9607.1.S1_at	ENSMUSG00000035864	Syt1	SYT1	-1.34E-01	NA	3.45	mirnaUID3016	let-7	let-7	cfa	cel-miR-1-3p	NA	TGAGGTAGTAGATTGTATAGTT	TGAGGTAGTAGATTGTATAGTT	0	0	0
cfa-let-7f	CfaAffx.20849.1.S1_at	ENSMUSG00000030162	Olr1	OLR1	-9.86E-02	NA	2.96	mirnaUID3016	let-7	let-7	cfa	cel-miR-1-3p	NA	TGAGGTAGTAGATTGTATAGTT	TGAGGTAGTAGATTGTATAGTT	0	0	0
cfa-let-7f	CfaAffx.2529.1.S1_s_at	ENSMUSG00000021541	Trpc7	TRPC7	-8.85E-02	NA	6.53	mirnaUID3016	let-7	let-7	cfa	cel-miR-1-3p	NA	TGAGGTAGTAGATTGTATAGTT	TGAGGTAGTAGATTGTATAGTT	0	0	0
cfa-let-7f	Cfa.1909.1.A1_s_at	ENSMUSG00000054051	Ercc6	ERCC6	-8.54E-02	NA	3.22	mirnaUID3016	let-7	let-7	cfa	cel-miR-1-3p	NA	TGAGGTAGTAGATTGTATAGTT	TGAGGTAGTAGATTGTATAGTT	0	0	0
cfa-let-7f	CfaAffx.13809.1.S1_s_at	ENSMUSG00000025612	Bach1	BACH1	-8.37E-02	NA	4.39	mirnaUID3016	let-7	let-7	cfa	cel-miR-1-3p	NA	TGAGGTAGTAGATTGTATAGTT	TGAGGTAGTAGATTGTATAGTT	0	0	0
cfa-let-7f	CfaAffx.14055.1.S1_at	ENSMUSG00000025019	Lcor	LCOR	-7.26E-02	NA	8.02	mirnaUID3016	let-7	let-7	cfa	cel-miR-1-3p	NA	TGAGGTAGTAGATTGTATAGTT	TGAGGTAGTAGATTGTATAGTT	0	0	0
cfa-let-7f	Cfa.10905.1.A1_at	ENSMUSG00000022054	Nefm	NEFM	-7.17E-02	NA	3.3	mirnaUID3016	let-7	let-7	cfa	cel-miR-1-3p	NA	TGAGGTAGTAGATTGTATAGTT	TGAGGTAGTAGATTGTATAGTT	0	0	0
cfa-let-7f	CfaAffx.14238.1.S1_at	ENSMUSG00000022054	Nefm	NEFM	-3.94E-02	NA	4.26	mirnaUID3016	let-7	let-7	cfa	cel-miR-1-3p	NA	TGAGGTAGTAGATTGTATAGTT	TGAGGTAGTAGATTGTATAGTT	0	0	0
cfa-let-7f	CfaAffx.9348.1.S1_s_at	ENSMUSG00000025555	Farp1	NA	-3.82E-02	NA	5.32	mirnaUID3016	let-7	let-7	cfa	cel-miR-1-3p	NA	TGAGGTAGTAGATTGTATAGTT	TGAGGTAGTAGATTGTATAGTT	0	0	0
cfa-let-7f	CfaAffx.18867.1.S1_at	ENSMUSG00000055013	Agap1	NA	-2.35E-02	NA	5.9	mirnaUID3016	let-7	let-7	cfa	cel-miR-1-3p	NA	TGAGGTAGTAGATTGTATAGTT	TGAGGTAGTAGATTGTATAGTT	0	0	0
cfa-let-7f	CfaAffx.2531.1.S1_s_at	ENSMUSG00000021541	Trpc7	TRPC7	-1.88E-02	NA	3.74	mirnaUID3016	let-7	let-7	cfa	cel-miR-1-3p	NA	TGAGGTAGTAGATTGTATAGTT	TGAGGTAGTAGATTGTATAGTT	0	0	0
cfa-let-7f	CfaAffx.5153.1.S1_at	ENSMUSG00000032262	Elovl4	ELOVL4	-1.29E-02	NA	4.87	mirnaUID3016	let-7	let-7	cfa	cel-miR-1-3p	NA	TGAGGTAGTAGATTGTATAGTT	TGAGGTAGTAGATTGTATAGTT	0	0	0
cfa-let-7f	CfaAffx.6318.1.S1_s_at	ENSMUSG00000056073	Grik2	GRIK2	-1.12E-02	NA	3.15	mirnaUID3016	let-7	let-7	cfa	cel-miR-1-3p	NA	TGAGGTAGTAGATTGTATAGTT	TGAGGTAGTAGATTGTATAGTT	0	0	0
cfa-let-7f	CfaAffx.6216.1.S1_at	ENSMUSG00000042500	Eif2c4	EIF2C4	4.28E-03	NA	4.06	mirnaUID3016	let-7	let-7	cfa	cel-miR-1-3p	NA	TGAGGTAGTAGATTGTATAGTT	TGAGGTAGTAGATTGTATAGTT	0	0	0
cfa-let-7f	CfaAffx.2229.1.S1_s_at	ENSMUSG00000020383	Il13	IL13	9.81E-03	NA	3.96	mirnaUID3016	let-7	let-7	cfa	cel-miR-1-3p	NA	TGAGGTAGTAGATTGTATAGTT	TGAGGTAGTAGATTGTATAGTT	0	0	0
cfa-let-7f	Cfa.13960.1.A1_at	ENSMUSG00000035311	Gnptab	GNPTAB	2.18E-02	NA	3.19	mirnaUID3016	let-7	let-7	cfa	cel-miR-1-3p	NA	TGAGGTAGTAGATTGTATAGTT	TGAGGTAGTAGATTGTATAGTT	0	0	0
cfa-let-7f	CfaAffx.1514.1.S1_at	ENSMUSG00000015755	Tab2	TAB2	4.23E-02	NA	3.24	mirnaUID3016	let-7	let-7	cfa	cel-miR-1-3p	NA	TGAGGTAGTAGATTGTATAGTT	TGAGGTAGTAGATTGTATAGTT	0	0	0
cfa-let-7f	Cfa.20048.1.S1_s_at	ENSMUSG00000024589	Nedd4l	NEDD4L	6.66E-02	NA	4.42	mirnaUID3016	let-7	let-7	cfa	cel-miR-1-3p	NA	TGAGGTAGTAGATTGTATAGTT	TGAGGTAGTAGATTGTATAGTT	0	0	0
cfa-let-7f	CfaAffx.6315.1.S1_s_at	ENSMUSG00000056073	Grik2	GRIK2	6.86E-02	NA	4.87	mirnaUID3016	let-7	let-7	cfa	cel-miR-1-3p	NA	TGAGGTAGTAGATTGTATAGTT	TGAGGTAGTAGATTGTATAGTT	0	0	0
cfa-let-7f	CfaAffx.13483.1.S1_at	ENSMUSG00000008976	Gabpa	GABPA	7.66E-02	NA	3.48	mirnaUID3016	let-7	let-7	cfa	cel-miR-1-3p	NA	TGAGGTAGTAGATTGTATAGTT	TGAGGTAGTAGATTGTATAGTT	0	0	0
cfa-let-7f	CfaAffx.1362.1.S1_at	ENSMUSG00000019850	Tnfaip3	TNFAIP3	9.30E-02	NA	3.64	mirnaUID3016	let-7	let-7	cfa	cel-miR-1-3p	NA	TGAGGTAGTAGATTGTATAGTT	TGAGGTAGTAGATTGTATAGTT	0	0	0
cfa-let-7f	CfaAffx.2537.1.S1_s_at	ENSMUSG00000021541	Trpc7	TRPC7	9.88E-02	NA	5.78	mirnaUID3016	let-7	let-7	cfa	cel-miR-1-3p	NA	TGAGGTAGTAGATTGTATAGTT	TGAGGTAGTAGATTGTATAGTT	0	0	0
cfa-let-7f	Cfa.6853.2.S1_s_at	ENSMUSG00000029640	Usp12	USP12	1.08E-01	NA	6.22	mirnaUID3016	let-7	let-7	cfa	cel-miR-1-3p	NA	TGAGGTAGTAGATTGTATAGTT	TGAGGTAGTAGATTGTATAGTT	0	0	0
cfa-let-7f	CfaAffx.13495.1.S1_s_at	ENSMUSG00000027534	Snx16	SNX16	1.11E-01	NA	6.52	mirnaUID3016	let-7	let-7	cfa	cel-miR-1-3p	NA	TGAGGTAGTAGATTGTATAGTT	TGAGGTAGTAGATTGTATAGTT	0	0	0
cfa-let-7f	Cfa.18602.2.S1_s_at	ENSMUSG00000071337	Tia1	TIA1	1.12E-01	NA	7.21	mirnaUID3016	let-7	let-7	cfa	cel-miR-1-3p	NA	TGAGGTAGTAGATTGTATAGTT	TGAGGTAGTAGATTGTATAGTT	0	0	0
cfa-let-7f	CfaAffx.13483.1.S1_s_at	ENSMUSG00000008976	Gabpa	GABPA	1.20E-01	NA	5.56	mirnaUID3016	let-7	let-7	cfa	cel-miR-1-3p	NA	TGAGGTAGTAGATTGTATAGTT	TGAGGTAGTAGATTGTATAGTT	0	0	0
cfa-let-7f	CfaAffx.1514.1.S1_s_at	ENSMUSG00000015755	Tab2	TAB2	1.26E-01	NA	6.34	mirnaUID3016	let-7	let-7	cfa	cel-miR-1-3p	NA	TGAGGTAGTAGATTGTATAGTT	TGAGGTAGTAGATTGTATAGTT	0	0	0
cfa-let-7f	CfaAffx.24462.1.S1_s_at	ENSMUSG00000026235	Epha4	NA	1.27E-01	NA	6.84	mirnaUID3016	let-7	let-7	cfa	cel-miR-1-3p	NA	TGAGGTAGTAGATTGTATAGTT	TGAGGTAGTAGATTGTATAGTT	0	0	0
cfa-let-7f	CfaAffx.1282.1.S1_at	ENSMUSG00000037490	Slc2a12	SLC2A12	1.39E-01	NA	2.95	mirnaUID3016	let-7	let-7	cfa	cel-miR-1-3p	NA	TGAGGTAGTAGATTGTATAGTT	TGAGGTAGTAGATTGTATAGTT	0	0	0
cfa-let-7f	CfaAffx.18867.1.S1_s_at	ENSMUSG00000055013	Agap1	NA	1.39E-01	NA	5.61	mirnaUID3016	let-7	let-7	cfa	cel-miR-1-3p	NA	TGAGGTAGTAGATTGTATAGTT	TGAGGTAGTAGATTGTATAGTT	0	0	0
cfa-let-7f	CfaAffx.20747.1.S1_s_at	ENSMUSG00000032899	Styk1	STYK1	1.44E-01	NA	4.38	mirnaUID3016	let-7	let-7	cfa	cel-miR-1-3p	NA	TGAGGTAGTAGATTGTATAGTT	TGAGGTAGTAGATTGTATAGTT	0	0	0
cfa-let-7f	CfaAffx.11142.1.S1_at	ENSMUSG00000029640	Usp12	USP12	1.52E-01	NA	7.13	mirnaUID3016	let-7	let-7	cfa	cel-miR-1-3p	NA	TGAGGTAGTAGATTGTATAGTT	TGAGGTAGTAGATTGTATAGTT	0	0	0
cfa-let-7f	Cfa.15218.1.A1_at	ENSMUSG00000032478	Nme6	NME6	1.59E-01	NA	7.09	mirnaUID3016	let-7	let-7	cfa	cel-miR-1-3p	NA	TGAGGTAGTAGATTGTATAGTT	TGAGGTAGTAGATTGTATAGTT	0	0	0
cfa-let-7f	CfaAffx.6318.1.S1_at	ENSMUSG00000056073	Grik2	GRIK2	1.63E-01	NA	3.19	mirnaUID3016	let-7	let-7	cfa	cel-miR-1-3p	NA	TGAGGTAGTAGATTGTATAGTT	TGAGGTAGTAGATTGTATAGTT	0	0	0
cfa-let-7f	Cfa.3736.1.S1_s_at	ENSMUSG00000027852	Nras	O62639_CANFA	1.66E-01	NA	3.8	mirnaUID3016	let-7	let-7	cfa	cel-miR-1-3p	NA	TGAGGTAGTAGATTGTATAGTT	TGAGGTAGTAGATTGTATAGTT	0	0	0
cfa-let-7f	Cfa.17716.1.S1_s_at	ENSMUSG00000063406	Tmed5	TMED5	1.72E-01	NA	8.16	mirnaUID3016	let-7	let-7	cfa	cel-miR-1-3p	NA	TGAGGTAGTAGATTGTATAGTT	TGAGGTAGTAGATTGTATAGTT	0	0	0
cfa-let-7f	CfaAffx.5937.1.S1_s_at	ENSMUSG00000071337	Tia1	TIA1	1.74E-01	NA	8.72	mirnaUID3016	let-7	let-7	cfa	cel-miR-1-3p	NA	TGAGGTAGTAGATTGTATAGTT	TGAGGTAGTAGATTGTATAGTT	0	0	0
cfa-let-7f	CfaAffx.26769.1.S1_s_at	ENSMUSG00000051323	Pcdh19	PCDH19	1.79E-01	NA	5.4	mirnaUID3016	let-7	let-7	cfa	cel-miR-1-3p	NA	TGAGGTAGTAGATTGTATAGTT	TGAGGTAGTAGATTGTATAGTT	0	0	0
cfa-let-7f	CfaAffx.3560.1.S1_s_at	ENSMUSG00000029684	Wasl	WASL	2.10E-01	NA	4.28	mirnaUID3016	let-7	let-7	cfa	cel-miR-1-3p	NA	TGAGGTAGTAGATTGTATAGTT	TGAGGTAGTAGATTGTATAGTT	0	0	0
cfa-let-7f	CfaAffx.2533.1.S1_at	ENSMUSG00000021541	Trpc7	TRPC7	2.18E-01	NA	7.02	mirnaUID3016	let-7	let-7	cfa	cel-miR-1-3p	NA	TGAGGTAGTAGATTGTATAGTT	TGAGGTAGTAGATTGTATAGTT	0	0	0
cfa-let-7f	CfaAffx.2413.1.S1_s_at	ENSMUSG00000022463	Srebf2	SREBF2	2.26E-01	NA	4.49	mirnaUID3016	let-7	let-7	cfa	cel-miR-1-3p	NA	TGAGGTAGTAGATTGTATAGTT	TGAGGTAGTAGATTGTATAGTT	0	0	0
cfa-let-7f	CfaAffx.1157.1.S1_at	ENSMUSG00000024589	Nedd4l	NEDD4L	2.28E-01	NA	2.81	mirnaUID3016	let-7	let-7	cfa	cel-miR-1-3p	NA	TGAGGTAGTAGATTGTATAGTT	TGAGGTAGTAGATTGTATAGTT	0	0	0
cfa-let-7f	CfaAffx.31229.1.S1_at	ENSMUSG00000048371	Pdp2	PDP2	2.33E-01	NA	4.54	mirnaUID3016	let-7	let-7	cfa	cel-miR-1-3p	NA	TGAGGTAGTAGATTGTATAGTT	TGAGGTAGTAGATTGTATAGTT	0	0	0
cfa-let-7f	CfaAffx.2413.1.S1_at	ENSMUSG00000022463	Srebf2	SREBF2	2.34E-01	NA	3.73	mirnaUID3016	let-7	let-7	cfa	cel-miR-1-3p	NA	TGAGGTAGTAGATTGTATAGTT	TGAGGTAGTAGATTGTATAGTT	0	0	0
cfa-let-7f	CfaAffx.15018.1.S1_at	ENSMUSG00000029307	Dmp1	DMP1	2.37E-01	NA	3.23	mirnaUID3016	let-7	let-7	cfa	cel-miR-1-3p	NA	TGAGGTAGTAGATTGTATAGTT	TGAGGTAGTAGATTGTATAGTT	0	0	0
cfa-let-7f	Cfa.10177.1.S1_s_at	ENSMUSG00000029291	Rufy3	RUFY3	2.44E-01	NA	6.11	mirnaUID3016	let-7	let-7	cfa	cel-miR-1-3p	NA	TGAGGTAGTAGATTGTATAGTT	TGAGGTAGTAGATTGTATAGTT	0	0	0
cfa-let-7f	Cfa.13223.1.A1_at	ENSMUSG00000050199	Lgr4	LGR4	2.53E-01	NA	3	mirnaUID3016	let-7	let-7	cfa	cel-miR-1-3p	NA	TGAGGTAGTAGATTGTATAGTT	TGAGGTAGTAGATTGTATAGTT	0	0	0
cfa-let-7f	CfaAffx.19969.1.S1_s_at	ENSMUSG00000032478	Nme6	NME6	2.55E-01	NA	5.56	mirnaUID3016	let-7	let-7	cfa	cel-miR-1-3p	NA	TGAGGTAGTAGATTGTATAGTT	TGAGGTAGTAGATTGTATAGTT	0	0	0
cfa-let-7f	CfaAffx.28334.1.S1_s_at	ENSMUSG00000003279	Dlgap1	DLGAP1	2.77E-01	NA	4.31	mirnaUID3016	let-7	let-7	cfa	cel-miR-1-3p	NA	TGAGGTAGTAGATTGTATAGTT	TGAGGTAGTAGATTGTATAGTT	0	0	0
cfa-let-7f	CfaAffx.29137.1.S1_at	ENSMUSG00000008658	Rbfox1	RBFOX1	2.88E-01	NA	4.68	mirnaUID3016	let-7	let-7	cfa	cel-miR-1-3p	NA	TGAGGTAGTAGATTGTATAGTT	TGAGGTAGTAGATTGTATAGTT	0	0	0
cfa-let-7f	Cfa.2037.1.A1_at	ENSMUSG00000025555	Farp1	NA	2.97E-01	NA	9.39	mirnaUID3016	let-7	let-7	cfa	cel-miR-1-3p	NA	TGAGGTAGTAGATTGTATAGTT	TGAGGTAGTAGATTGTATAGTT	0	0	0
cfa-let-7f	CfaAffx.19114.1.S1_s_at	ENSMUSG00000042155	Klhl23	KLHL23	3.12E-01	NA	5.04	mirnaUID3016	let-7	let-7	cfa	cel-miR-1-3p	NA	TGAGGTAGTAGATTGTATAGTT	TGAGGTAGTAGATTGTATAGTT	0	0	0
cfa-let-7f	CfaAffx.20849.1.S1_s_at	ENSMUSG00000030162	Olr1	OLR1	3.17E-01	NA	4.32	mirnaUID3016	let-7	let-7	cfa	cel-miR-1-3p	NA	TGAGGTAGTAGATTGTATAGTT	TGAGGTAGTAGATTGTATAGTT	0	0	0
cfa-let-7f	CfaAffx.24988.1.S1_at	ENSMUSG00000040659	Efhd2	EFHD2	3.22E-01	NA	6.53	mirnaUID3016	let-7	let-7	cfa	cel-miR-1-3p	NA	TGAGGTAGTAGATTGTATAGTT	TGAGGTAGTAGATTGTATAGTT	0	0	0
cfa-let-7f	CfaAffx.15181.1.S1_at	ENSMUSG00000033943	Mga	MGA	3.26E-01	NA	4.61	mirnaUID3016	let-7	let-7	cfa	cel-miR-1-3p	NA	TGAGGTAGTAGATTGTATAGTT	TGAGGTAGTAGATTGTATAGTT	0	0	0
cfa-let-7f	CfaAffx.23197.1.S1_s_at	ENSMUSG00000015879	Fam184b	FAM184B	3.32E-01	NA	5.33	mirnaUID3016	let-7	let-7	cfa	cel-miR-1-3p	NA	TGAGGTAGTAGATTGTATAGTT	TGAGGTAGTAGATTGTATAGTT	0	0	0
cfa-let-7f	CfaAffx.9344.1.S1_s_at	ENSMUSG00000025555	Farp1	NA	3.35E-01	NA	7.71	mirnaUID3016	let-7	let-7	cfa	cel-miR-1-3p	NA	TGAGGTAGTAGATTGTATAGTT	TGAGGTAGTAGATTGTATAGTT	0	0	0
cfa-let-7f	CfaAffx.14507.1.S1_s_at	ENSMUSG00000018263	Tbx5	TBX5	3.41E-01	NA	4.95	mirnaUID3016	let-7	let-7	cfa	cel-miR-1-3p	NA	TGAGGTAGTAGATTGTATAGTT	TGAGGTAGTAGATTGTATAGTT	0	0	0
cfa-let-7f	CfaAffx.10711.1.S1_at	ENSMUSG00000030894	Tpp1	TPP1_CANFA	3.64E-01	NA	6.73	mirnaUID3016	let-7	let-7	cfa	cel-miR-1-3p	NA	TGAGGTAGTAGATTGTATAGTT	TGAGGTAGTAGATTGTATAGTT	0	0	0
cfa-let-7f	Cfa.17171.1.S1_at	ENSMUSG00000029291	Rufy3	RUFY3	3.70E-01	NA	7.42	mirnaUID3016	let-7	let-7	cfa	cel-miR-1-3p	NA	TGAGGTAGTAGATTGTATAGTT	TGAGGTAGTAGATTGTATAGTT	0	0	0
cfa-let-7f	Cfa.11707.1.A1_at	ENSMUSG00000017639	Rab11fip4	RAB11FIP4	3.75E-01	NA	4.24	mirnaUID3016	let-7	let-7	cfa	cel-miR-1-3p	NA	TGAGGTAGTAGATTGTATAGTT	TGAGGTAGTAGATTGTATAGTT	0	0	0
cfa-let-7f	CfaAffx.1158.1.S1_s_at	ENSMUSG00000024589	Nedd4l	NEDD4L	3.89E-01	NA	6.72	mirnaUID3016	let-7	let-7	cfa	cel-miR-1-3p	NA	TGAGGTAGTAGATTGTATAGTT	TGAGGTAGTAGATTGTATAGTT	0	0	0
cfa-let-7f	Cfa.13588.1.A1_at	ENSMUSG00000027852	Nras	O62639_CANFA	3.95E-01	NA	5.46	mirnaUID3016	let-7	let-7	cfa	cel-miR-1-3p	NA	TGAGGTAGTAGATTGTATAGTT	TGAGGTAGTAGATTGTATAGTT	0	0	0
cfa-let-7f	CfaAffx.13219.1.S1_at	ENSMUSG00000000627	Sema4f	SEMA4F	4.05E-01	NA	6.25	mirnaUID3016	let-7	let-7	cfa	cel-miR-1-3p	NA	TGAGGTAGTAGATTGTATAGTT	TGAGGTAGTAGATTGTATAGTT	0	0	0
cfa-let-7f	CfaAffx.3792.1.S1_at	ENSMUSG00000046312	AI464131	KIAA1161	4.12E-01	NA	4.54	mirnaUID3016	let-7	let-7	cfa	cel-miR-1-3p	NA	TGAGGTAGTAGATTGTATAGTT	TGAGGTAGTAGATTGTATAGTT	0	0	0
cfa-let-7f	Cfa.15117.1.S1_s_at	ENSMUSG00000051234	Rnf7	RNF7	4.18E-01	NA	10.3	mirnaUID3016	let-7	let-7	cfa	cel-miR-1-3p	NA	TGAGGTAGTAGATTGTATAGTT	TGAGGTAGTAGATTGTATAGTT	0	0	0
cfa-let-7f	CfaAffx.28320.1.S1_at	ENSMUSG00000017639	Rab11fip4	RAB11FIP4	4.36E-01	NA	4.94	mirnaUID3016	let-7	let-7	cfa	cel-miR-1-3p	NA	TGAGGTAGTAGATTGTATAGTT	TGAGGTAGTAGATTGTATAGTT	0	0	0
cfa-let-7f	CfaAffx.20096.1.S1_at	ENSMUSG00000034579	Pla2g3	PLA2G3	4.53E-01	NA	5.31	mirnaUID3016	let-7	let-7	cfa	cel-miR-1-3p	NA	TGAGGTAGTAGATTGTATAGTT	TGAGGTAGTAGATTGTATAGTT	0	0	0
cfa-let-7f	CfaAffx.12801.1.S1_at	ENSMUSG00000029438	Bcl7a	BCL7A	4.54E-01	NA	4.27	mirnaUID3016	let-7	let-7	cfa	cel-miR-1-3p	NA	TGAGGTAGTAGATTGTATAGTT	TGAGGTAGTAGATTGTATAGTT	0	0	0
cfa-let-7f	CfaAffx.18329.1.S1_s_at	ENSMUSG00000026289	Atg16l1	ATG16L1	4.58E-01	NA	3.62	mirnaUID3016	let-7	let-7	cfa	cel-miR-1-3p	NA	TGAGGTAGTAGATTGTATAGTT	TGAGGTAGTAGATTGTATAGTT	0	0	0
cfa-let-7f	CfaAffx.18257.1.S1_s_at	ENSMUSG00000027547	Sall4	NA	4.63E-01	NA	3.62	mirnaUID3016	let-7	let-7	cfa	cel-miR-1-3p	NA	TGAGGTAGTAGATTGTATAGTT	TGAGGTAGTAGATTGTATAGTT	0	0	0
cfa-let-7f	CfaAffx.12321.1.S1_at	ENSMUSG00000039982	Dtx4	DTX4	4.74E-01	NA	4.42	mirnaUID3016	let-7	let-7	cfa	cel-miR-1-3p	NA	TGAGGTAGTAGATTGTATAGTT	TGAGGTAGTAGATTGTATAGTT	0	0	0
cfa-let-7f	CfaAffx.18845.1.S1_s_at	ENSMUSG00000055013	Agap1	NA	4.78E-01	NA	6.73	mirnaUID3016	let-7	let-7	cfa	cel-miR-1-3p	NA	TGAGGTAGTAGATTGTATAGTT	TGAGGTAGTAGATTGTATAGTT	0	0	0
cfa-let-7f	CfaAffx.1284.1.S1_at	ENSMUSG00000037490	Slc2a12	SLC2A12	4.82E-01	NA	5.67	mirnaUID3016	let-7	let-7	cfa	cel-miR-1-3p	NA	TGAGGTAGTAGATTGTATAGTT	TGAGGTAGTAGATTGTATAGTT	0	0	0
cfa-let-7f	Cfa.12623.1.A1_at	ENSMUSG00000022358	Fbxo32	FBXO32	4.83E-01	NA	7.24	mirnaUID3016	let-7	let-7	cfa	cel-miR-1-3p	NA	TGAGGTAGTAGATTGTATAGTT	TGAGGTAGTAGATTGTATAGTT	0	0	0
cfa-let-7f	Cfa.8476.1.S1_at	ENSMUSG00000005804	Pldn	PLDN	4.92E-01	NA	3.76	mirnaUID3016	let-7	let-7	cfa	cel-miR-1-3p	NA	TGAGGTAGTAGATTGTATAGTT	TGAGGTAGTAGATTGTATAGTT	0	0	0
cfa-let-7f	CfaAffx.1171.1.S1_at	ENSMUSG00000051346	Spryd4	SPRYD4	5.09E-01	NA	6.86	mirnaUID3016	let-7	let-7	cfa	cel-miR-1-3p	NA	TGAGGTAGTAGATTGTATAGTT	TGAGGTAGTAGATTGTATAGTT	0	0	0
cfa-let-7f	Cfa.15544.1.A1_at	ENSMUSG00000015879	Fam184b	FAM184B	5.19E-01	NA	6.55	mirnaUID3016	let-7	let-7	cfa	cel-miR-1-3p	NA	TGAGGTAGTAGATTGTATAGTT	TGAGGTAGTAGATTGTATAGTT	0	0	0
cfa-let-7f	CfaAffx.13490.1.S1_at	ENSMUSG00000008976	Gabpa	GABPA	5.21E-01	NA	4.57	mirnaUID3016	let-7	let-7	cfa	cel-miR-1-3p	NA	TGAGGTAGTAGATTGTATAGTT	TGAGGTAGTAGATTGTATAGTT	0	0	0
cfa-let-7f	CfaAffx.10711.1.S1_s_at	ENSMUSG00000030894	Tpp1	TPP1_CANFA	5.24E-01	NA	4.72	mirnaUID3016	let-7	let-7	cfa	cel-miR-1-3p	NA	TGAGGTAGTAGATTGTATAGTT	TGAGGTAGTAGATTGTATAGTT	0	0	0
cfa-let-7f	CfaAffx.23999.1.S1_at	ENSMUSG00000031158	Timm17b	TIMM17B	5.30E-01	NA	7.81	mirnaUID3016	let-7	let-7	cfa	cel-miR-1-3p	NA	TGAGGTAGTAGATTGTATAGTT	TGAGGTAGTAGATTGTATAGTT	0	0	0
cfa-let-7f	Cfa.15117.1.S1_at	ENSMUSG00000051234	Rnf7	RNF7	5.55E-01	NA	10.4	mirnaUID3016	let-7	let-7	cfa	cel-miR-1-3p	NA	TGAGGTAGTAGATTGTATAGTT	TGAGGTAGTAGATTGTATAGTT	0	0	0
cfa-let-7f	Cfa.7129.1.A1_at	ENSMUSG00000031545	Agpat6	AGPAT6	5.72E-01	NA	7.7	mirnaUID3016	let-7	let-7	cfa	cel-miR-1-3p	NA	TGAGGTAGTAGATTGTATAGTT	TGAGGTAGTAGATTGTATAGTT	0	0	0
cfa-let-7f	CfaAffx.29131.1.S1_s_at	ENSMUSG00000008658	Rbfox1	RBFOX1	5.80E-01	NA	6.22	mirnaUID3016	let-7	let-7	cfa	cel-miR-1-3p	NA	TGAGGTAGTAGATTGTATAGTT	TGAGGTAGTAGATTGTATAGTT	0	0	0
cfa-let-7f	CfaAffx.2404.1.S1_at	ENSMUSG00000022358	Fbxo32	FBXO32	5.89E-01	NA	6.07	mirnaUID3016	let-7	let-7	cfa	cel-miR-1-3p	NA	TGAGGTAGTAGATTGTATAGTT	TGAGGTAGTAGATTGTATAGTT	0	0	0
cfa-let-7f	CfaAffx.2404.1.S1_s_at	ENSMUSG00000022358	Fbxo32	FBXO32	5.90E-01	NA	6.71	mirnaUID3016	let-7	let-7	cfa	cel-miR-1-3p	NA	TGAGGTAGTAGATTGTATAGTT	TGAGGTAGTAGATTGTATAGTT	0	0	0
cfa-let-7f	Cfa.10604.1.S1_at	ENSMUSG00000008976	Gabpa	GABPA	5.99E-01	NA	6.65	mirnaUID3016	let-7	let-7	cfa	cel-miR-1-3p	NA	TGAGGTAGTAGATTGTATAGTT	TGAGGTAGTAGATTGTATAGTT	0	0	0
cfa-let-7f	CfaAffx.15240.1.S1_at	ENSMUSG00000036450	Hif1an	HIF1AN	6.00E-01	NA	6.48	mirnaUID3016	let-7	let-7	cfa	cel-miR-1-3p	NA	TGAGGTAGTAGATTGTATAGTT	TGAGGTAGTAGATTGTATAGTT	0	0	0
cfa-let-7f	Cfa.8476.1.S1_s_at	ENSMUSG00000005804	Pldn	PLDN	6.02E-01	NA	3.49	mirnaUID3016	let-7	let-7	cfa	cel-miR-1-3p	NA	TGAGGTAGTAGATTGTATAGTT	TGAGGTAGTAGATTGTATAGTT	0	0	0
cfa-let-7f	Cfa.16993.1.S1_at	ENSMUSG00000005804	Pldn	PLDN	6.12E-01	NA	6.24	mirnaUID3016	let-7	let-7	cfa	cel-miR-1-3p	NA	TGAGGTAGTAGATTGTATAGTT	TGAGGTAGTAGATTGTATAGTT	0	0	0
cfa-let-7f	CfaAffx.1285.1.S1_s_at	ENSMUSG00000037490	Slc2a12	SLC2A12	6.17E-01	NA	5.5	mirnaUID3016	let-7	let-7	cfa	cel-miR-1-3p	NA	TGAGGTAGTAGATTGTATAGTT	TGAGGTAGTAGATTGTATAGTT	0	0	0
cfa-let-7f	Cfa.14080.1.A1_at	ENSMUSG00000050199	Lgr4	LGR4	6.31E-01	NA	9.23	mirnaUID3016	let-7	let-7	cfa	cel-miR-1-3p	NA	TGAGGTAGTAGATTGTATAGTT	TGAGGTAGTAGATTGTATAGTT	0	0	0
cfa-let-7f	CfaAffx.15941.1.S1_at	ENSMUSG00000050199	Lgr4	LGR4	6.46E-01	NA	8.01	mirnaUID3016	let-7	let-7	cfa	cel-miR-1-3p	NA	TGAGGTAGTAGATTGTATAGTT	TGAGGTAGTAGATTGTATAGTT	0	0	0
cfa-let-7f	CfaAffx.9542.1.S1_s_at	ENSMUSG00000031545	Agpat6	AGPAT6	6.95E-01	NA	5.99	mirnaUID3016	let-7	let-7	cfa	cel-miR-1-3p	NA	TGAGGTAGTAGATTGTATAGTT	TGAGGTAGTAGATTGTATAGTT	0	0	0
cfa-let-7f	CfaAffx.9542.1.S1_at	ENSMUSG00000031545	Agpat6	AGPAT6	7.33E-01	NA	5.96	mirnaUID3016	let-7	let-7	cfa	cel-miR-1-3p	NA	TGAGGTAGTAGATTGTATAGTT	TGAGGTAGTAGATTGTATAGTT	0	0	0
cfa-let-7g	CfaAffx.28118.1.S1_s_at	ENSMUSG00000006373	Pgrmc1	PGRMC1	-6.01E-01	NA	7.77	mirnaUID1773	let-7	let-7	cfa	cel-miR-2-3p	NA	TGAGGTAGTAGTTTGTACAGTT	TGAGGTAGTAGTTTGTACAGTT	0	0	0
cfa-let-7g	Cfa.3531.1.S1_at	ENSMUSG00000006373	Pgrmc1	PGRMC1	-5.89E-01	NA	9.56	mirnaUID1773	let-7	let-7	cfa	cel-miR-2-3p	NA	TGAGGTAGTAGTTTGTACAGTT	TGAGGTAGTAGTTTGTACAGTT	0	0	0
cfa-let-7g	Cfa.1262.1.S1_s_at	ENSMUSG00000029661	Col1a2	COL1A2	-5.32E-01	NA	10.7	mirnaUID1773	let-7	let-7	cfa	cel-miR-2-3p	NA	TGAGGTAGTAGTTTGTACAGTT	TGAGGTAGTAGTTTGTACAGTT	0	0	0
cfa-let-7g	Cfa.1262.1.S2_s_at	ENSMUSG00000029661	Col1a2	COL1A2	-5.30E-01	NA	8.5	mirnaUID1773	let-7	let-7	cfa	cel-miR-2-3p	NA	TGAGGTAGTAGTTTGTACAGTT	TGAGGTAGTAGTTTGTACAGTT	0	0	0
cfa-let-7g	Cfa.1262.1.S2_at	ENSMUSG00000029661	Col1a2	COL1A2	-5.24E-01	NA	9.82	mirnaUID1773	let-7	let-7	cfa	cel-miR-2-3p	NA	TGAGGTAGTAGTTTGTACAGTT	TGAGGTAGTAGTTTGTACAGTT	0	0	0
cfa-let-7g	Cfa.15524.1.A1_s_at	ENSMUSG00000026491	Ahctf1	AHCTF1	-5.22E-01	NA	7.9	mirnaUID1773	let-7	let-7	cfa	cel-miR-2-3p	NA	TGAGGTAGTAGTTTGTACAGTT	TGAGGTAGTAGTTTGTACAGTT	0	0	0
cfa-let-7g	Cfa.18308.1.S1_at	ENSMUSG00000029287	Tgfbr3	TGFBR3	-5.11E-01	NA	7.39	mirnaUID1773	let-7	let-7	cfa	cel-miR-2-3p	NA	TGAGGTAGTAGTTTGTACAGTT	TGAGGTAGTAGTTTGTACAGTT	0	0	0
cfa-let-7g	CfaAffx.794.1.S1_at	ENSMUSG00000028246	6230409E13Rik	FAXC	-4.88E-01	NA	5.29	mirnaUID1773	let-7	let-7	cfa	cel-miR-2-3p	NA	TGAGGTAGTAGTTTGTACAGTT	TGAGGTAGTAGTTTGTACAGTT	0	0	0
cfa-let-7g	CfaAffx.7886.1.S1_s_at	ENSMUSG00000030123	Plxnd1	PLXND1	-4.80E-01	NA	4.81	mirnaUID1773	let-7	let-7	cfa	cel-miR-2-3p	NA	TGAGGTAGTAGTTTGTACAGTT	TGAGGTAGTAGTTTGTACAGTT	0	0	0
cfa-let-7g	CfaAffx.30901.1.S1_s_at	ENSMUSG00000029287	Tgfbr3	TGFBR3	-4.71E-01	NA	7.04	mirnaUID1773	let-7	let-7	cfa	cel-miR-2-3p	NA	TGAGGTAGTAGTTTGTACAGTT	TGAGGTAGTAGTTTGTACAGTT	0	0	0
cfa-let-7g	CfaAffx.20543.1.S1_s_at	ENSMUSG00000030203	Dusp16	DUSP16	-4.59E-01	NA	5	mirnaUID1773	let-7	let-7	cfa	cel-miR-2-3p	NA	TGAGGTAGTAGTTTGTACAGTT	TGAGGTAGTAGTTTGTACAGTT	0	0	0
cfa-let-7g	Cfa.5940.1.A1_at	ENSMUSG00000028246	6230409E13Rik	FAXC	-4.57E-01	NA	7.93	mirnaUID1773	let-7	let-7	cfa	cel-miR-2-3p	NA	TGAGGTAGTAGTTTGTACAGTT	TGAGGTAGTAGTTTGTACAGTT	0	0	0
cfa-let-7g	CfaAffx.4238.1.S1_at	ENSMUSG00000042447	Mios	MIOS	-4.43E-01	NA	7.21	mirnaUID1773	let-7	let-7	cfa	cel-miR-2-3p	NA	TGAGGTAGTAGTTTGTACAGTT	TGAGGTAGTAGTTTGTACAGTT	0	0	0
cfa-let-7g	Cfa.7493.1.A1_at	ENSMUSG00000039191	Rbpj	RBPJ	-4.36E-01	NA	5.79	mirnaUID1773	let-7	let-7	cfa	cel-miR-2-3p	NA	TGAGGTAGTAGTTTGTACAGTT	TGAGGTAGTAGTTTGTACAGTT	0	0	0
cfa-let-7g	Cfa.12528.1.A1_at	ENSMUSG00000029661	Col1a2	COL1A2	-4.22E-01	NA	6.93	mirnaUID1773	let-7	let-7	cfa	cel-miR-2-3p	NA	TGAGGTAGTAGTTTGTACAGTT	TGAGGTAGTAGTTTGTACAGTT	0	0	0
cfa-let-7g	CfaAffx.25100.1.S1_s_at	ENSMUSG00000039191	Rbpj	RBPJ	-4.21E-01	NA	7.29	mirnaUID1773	let-7	let-7	cfa	cel-miR-2-3p	NA	TGAGGTAGTAGTTTGTACAGTT	TGAGGTAGTAGTTTGTACAGTT	0	0	0
cfa-let-7g	CfaAffx.16449.1.S1_at	ENSMUSG00000075324	Fign	FIGN	-4.01E-01	NA	6.63	mirnaUID1773	let-7	let-7	cfa	cel-miR-2-3p	NA	TGAGGTAGTAGTTTGTACAGTT	TGAGGTAGTAGTTTGTACAGTT	0	0	0
cfa-let-7g	CfaAffx.25100.1.S1_at	ENSMUSG00000039191	Rbpj	RBPJ	-3.91E-01	NA	6.76	mirnaUID1773	let-7	let-7	cfa	cel-miR-2-3p	NA	TGAGGTAGTAGTTTGTACAGTT	TGAGGTAGTAGTTTGTACAGTT	0	0	0
cfa-let-7g	Cfa.4959.1.A1_at	ENSMUSG00000026584	Scyl3	SCYL3	-3.84E-01	NA	7.38	mirnaUID1773	let-7	let-7	cfa	cel-miR-2-3p	NA	TGAGGTAGTAGTTTGTACAGTT	TGAGGTAGTAGTTTGTACAGTT	0	0	0
cfa-let-7g	CfaAffx.16101.1.S1_s_at	ENSMUSG00000028152	Tspan5	TSPAN5	-3.81E-01	NA	3.41	mirnaUID1773	let-7	let-7	cfa	cel-miR-2-3p	NA	TGAGGTAGTAGTTTGTACAGTT	TGAGGTAGTAGTTTGTACAGTT	0	0	0
cfa-let-7g	CfaAffx.28047.1.S1_s_at	ENSMUSG00000024287	Thoc1	THOC1	-3.80E-01	NA	7.81	mirnaUID1773	let-7	let-7	cfa	cel-miR-2-3p	NA	TGAGGTAGTAGTTTGTACAGTT	TGAGGTAGTAGTTTGTACAGTT	0	0	0
cfa-let-7g	Cfa.11665.2.A1_at	ENSMUSG00000015023	Ddx19a	DDX19A	-3.78E-01	NA	6.28	mirnaUID1773	let-7	let-7	cfa	cel-miR-2-3p	NA	TGAGGTAGTAGTTTGTACAGTT	TGAGGTAGTAGTTTGTACAGTT	0	0	0
cfa-let-7g	CfaAffx.967.1.S1_at	ENSMUSG00000018427	Ypel2	YPEL2	-3.78E-01	NA	5.32	mirnaUID1773	let-7	let-7	cfa	cel-miR-2-3p	NA	TGAGGTAGTAGTTTGTACAGTT	TGAGGTAGTAGTTTGTACAGTT	0	0	0
cfa-let-7g	CfaAffx.10741.1.S1_s_at	ENSMUSG00000030064	Frmd4b	FRMD4B	-3.57E-01	NA	6.44	mirnaUID1773	let-7	let-7	cfa	cel-miR-2-3p	NA	TGAGGTAGTAGTTTGTACAGTT	TGAGGTAGTAGTTTGTACAGTT	0	0	0
cfa-let-7g	CfaAffx.20577.1.S1_s_at	ENSMUSG00000030203	Dusp16	DUSP16	-3.54E-01	NA	6.31	mirnaUID1773	let-7	let-7	cfa	cel-miR-2-3p	NA	TGAGGTAGTAGTTTGTACAGTT	TGAGGTAGTAGTTTGTACAGTT	0	0	0
cfa-let-7g	Cfa.19563.1.S1_at	ENSMUSG00000026584	Scyl3	SCYL3	-3.49E-01	NA	3.99	mirnaUID1773	let-7	let-7	cfa	cel-miR-2-3p	NA	TGAGGTAGTAGTTTGTACAGTT	TGAGGTAGTAGTTTGTACAGTT	0	0	0
cfa-let-7g	Cfa.7119.1.A1_s_at	ENSMUSG00000033983	Coil	COIL	-3.43E-01	NA	7.47	mirnaUID1773	let-7	let-7	cfa	cel-miR-2-3p	NA	TGAGGTAGTAGTTTGTACAGTT	TGAGGTAGTAGTTTGTACAGTT	0	0	0
cfa-let-7g	Cfa.20443.1.S1_s_at	ENSMUSG00000021806	Nid2	NID2	-3.42E-01	NA	5.53	mirnaUID1773	let-7	let-7	cfa	cel-miR-2-3p	NA	TGAGGTAGTAGTTTGTACAGTT	TGAGGTAGTAGTTTGTACAGTT	0	0	0
cfa-let-7g	CfaAffx.1974.1.S1_at	ENSMUSG00000051920	Rspo2	RSPO2	-3.00E-01	NA	3.71	mirnaUID1773	let-7	let-7	cfa	cel-miR-2-3p	NA	TGAGGTAGTAGTTTGTACAGTT	TGAGGTAGTAGTTTGTACAGTT	0	0	0
cfa-let-7g	CfaAffx.22465.1.S1_s_at	ENSMUSG00000034936	Arl4d	ARL4D	-2.95E-01	NA	5.39	mirnaUID1773	let-7	let-7	cfa	cel-miR-2-3p	NA	TGAGGTAGTAGTTTGTACAGTT	TGAGGTAGTAGTTTGTACAGTT	0	0	0
cfa-let-7g	Cfa.17405.1.S1_s_at	ENSMUSG00000018199	Trove2	TROVE2	-2.82E-01	NA	6.48	mirnaUID1773	let-7	let-7	cfa	cel-miR-2-3p	NA	TGAGGTAGTAGTTTGTACAGTT	TGAGGTAGTAGTTTGTACAGTT	0	0	0
cfa-let-7g	Cfa.13957.1.A1_s_at	ENSMUSG00000026584	Scyl3	SCYL3	-2.77E-01	NA	8.07	mirnaUID1773	let-7	let-7	cfa	cel-miR-2-3p	NA	TGAGGTAGTAGTTTGTACAGTT	TGAGGTAGTAGTTTGTACAGTT	0	0	0
cfa-let-7g	Cfa.21578.1.S1_at	ENSMUSG00000024754	Tmem2	TMEM2	-2.71E-01	NA	8.36	mirnaUID1773	let-7	let-7	cfa	cel-miR-2-3p	NA	TGAGGTAGTAGTTTGTACAGTT	TGAGGTAGTAGTTTGTACAGTT	0	0	0
cfa-let-7g	CfaAffx.24433.1.S1_at	ENSMUSG00000026491	Ahctf1	AHCTF1	-2.46E-01	NA	2.69	mirnaUID1773	let-7	let-7	cfa	cel-miR-2-3p	NA	TGAGGTAGTAGTTTGTACAGTT	TGAGGTAGTAGTTTGTACAGTT	0	0	0
cfa-let-7g	Cfa.5507.2.S1_at	ENSMUSG00000025997	Ikzf2	IKZF2	-2.40E-01	NA	6.74	mirnaUID1773	let-7	let-7	cfa	cel-miR-2-3p	NA	TGAGGTAGTAGTTTGTACAGTT	TGAGGTAGTAGTTTGTACAGTT	0	0	0
cfa-let-7g	Cfa.17015.1.S1_at	ENSMUSG00000034936	Arl4d	ARL4D	-2.37E-01	NA	6.79	mirnaUID1773	let-7	let-7	cfa	cel-miR-2-3p	NA	TGAGGTAGTAGTTTGTACAGTT	TGAGGTAGTAGTTTGTACAGTT	0	0	0
cfa-let-7g	Cfa.15207.1.S1_s_at	ENSMUSG00000047554	Tmem41b	TMEM41B	-2.31E-01	NA	4.87	mirnaUID1773	let-7	let-7	cfa	cel-miR-2-3p	NA	TGAGGTAGTAGTTTGTACAGTT	TGAGGTAGTAGTTTGTACAGTT	0	0	0
cfa-let-7g	Cfa.1749.1.A1_at	ENSMUSG00000047554	Tmem41b	TMEM41B	-2.09E-01	NA	9.74	mirnaUID1773	let-7	let-7	cfa	cel-miR-2-3p	NA	TGAGGTAGTAGTTTGTACAGTT	TGAGGTAGTAGTTTGTACAGTT	0	0	0
cfa-let-7g	CfaAffx.12530.1.S1_s_at	ENSMUSG00000038143	Stox2	STOX2	-2.06E-01	NA	7.79	mirnaUID1773	let-7	let-7	cfa	cel-miR-2-3p	NA	TGAGGTAGTAGTTTGTACAGTT	TGAGGTAGTAGTTTGTACAGTT	0	0	0
cfa-let-7g	CfaAffx.4175.1.S1_at	ENSMUSG00000036403	Cep135	CEP135	-2.03E-01	NA	4.5	mirnaUID1773	let-7	let-7	cfa	cel-miR-2-3p	NA	TGAGGTAGTAGTTTGTACAGTT	TGAGGTAGTAGTTTGTACAGTT	0	0	0
cfa-let-7g	CfaAffx.20487.1.S1_at	ENSMUSG00000054280	C330019G07Rik	PRR14L	-1.90E-01	NA	2.96	mirnaUID1773	let-7	let-7	cfa	cel-miR-2-3p	NA	TGAGGTAGTAGTTTGTACAGTT	TGAGGTAGTAGTTTGTACAGTT	0	0	0
cfa-let-7g	CfaAffx.4658.1.S1_s_at	ENSMUSG00000028339	Col15a1	COL15A1	-1.80E-01	NA	7.87	mirnaUID1773	let-7	let-7	cfa	cel-miR-2-3p	NA	TGAGGTAGTAGTTTGTACAGTT	TGAGGTAGTAGTTTGTACAGTT	0	0	0
cfa-let-7g	Cfa.17996.1.S1_a_at	ENSMUSG00000035696	Rnf38	RNF38	-1.79E-01	NA	2.67	mirnaUID1773	let-7	let-7	cfa	cel-miR-2-3p	NA	TGAGGTAGTAGTTTGTACAGTT	TGAGGTAGTAGTTTGTACAGTT	0	0	0
cfa-let-7g	Cfa.18753.1.S1_s_at	ENSMUSG00000015023	Ddx19a	DDX19A	-1.79E-01	NA	5.74	mirnaUID1773	let-7	let-7	cfa	cel-miR-2-3p	NA	TGAGGTAGTAGTTTGTACAGTT	TGAGGTAGTAGTTTGTACAGTT	0	0	0
cfa-let-7g	CfaAffx.9392.1.S1_s_at	ENSMUSG00000021733	Slc4a7	SLC4A7	-1.73E-01	NA	6.04	mirnaUID1773	let-7	let-7	cfa	cel-miR-2-3p	NA	TGAGGTAGTAGTTTGTACAGTT	TGAGGTAGTAGTTTGTACAGTT	0	0	0
cfa-let-7g	Cfa.11698.1.A1_at	ENSMUSG00000026918	Brd3	NA	-1.73E-01	NA	7.45	mirnaUID1773	let-7	let-7	cfa	cel-miR-2-3p	NA	TGAGGTAGTAGTTTGTACAGTT	TGAGGTAGTAGTTTGTACAGTT	0	0	0
cfa-let-7g	Cfa.10389.1.S1_at	ENSMUSG00000037568	Vash2	VASH2	-1.65E-01	NA	5.95	mirnaUID1773	let-7	let-7	cfa	cel-miR-2-3p	NA	TGAGGTAGTAGTTTGTACAGTT	TGAGGTAGTAGTTTGTACAGTT	0	0	0
cfa-let-7g	Cfa.5655.1.A1_at	ENSMUSG00000022822	Abcc5	ABCC5	-1.63E-01	NA	5.64	mirnaUID1773	let-7	let-7	cfa	cel-miR-2-3p	NA	TGAGGTAGTAGTTTGTACAGTT	TGAGGTAGTAGTTTGTACAGTT	0	0	0
cfa-let-7g	CfaAffx.3650.1.S1_s_at	ENSMUSG00000024754	Tmem2	TMEM2	-1.63E-01	NA	6.61	mirnaUID1773	let-7	let-7	cfa	cel-miR-2-3p	NA	TGAGGTAGTAGTTTGTACAGTT	TGAGGTAGTAGTTTGTACAGTT	0	0	0
cfa-let-7g	CfaAffx.15271.1.S1_s_at	ENSMUSG00000027858	Tspan2	TSPAN2	-1.54E-01	NA	9.03	mirnaUID1773	let-7	let-7	cfa	cel-miR-2-3p	NA	TGAGGTAGTAGTTTGTACAGTT	TGAGGTAGTAGTTTGTACAGTT	0	0	0
cfa-let-7g	Cfa.5192.1.A1_s_at	ENSMUSG00000026584	Scyl3	SCYL3	-1.52E-01	NA	7.72	mirnaUID1773	let-7	let-7	cfa	cel-miR-2-3p	NA	TGAGGTAGTAGTTTGTACAGTT	TGAGGTAGTAGTTTGTACAGTT	0	0	0
cfa-let-7g	Cfa.18536.1.S1_s_at	ENSMUSG00000058709	Egln2	EGLN2	-1.33E-01	NA	6.86	mirnaUID1773	let-7	let-7	cfa	cel-miR-2-3p	NA	TGAGGTAGTAGTTTGTACAGTT	TGAGGTAGTAGTTTGTACAGTT	0	0	0
cfa-let-7g	Cfa.15046.1.A1_at	ENSMUSG00000037434	Slc30a1	SLC30A1	-1.18E-01	NA	7.89	mirnaUID1773	let-7	let-7	cfa	cel-miR-2-3p	NA	TGAGGTAGTAGTTTGTACAGTT	TGAGGTAGTAGTTTGTACAGTT	0	0	0
cfa-let-7g	CfaAffx.9384.1.S1_s_at	ENSMUSG00000021733	Slc4a7	SLC4A7	-1.16E-01	NA	3.94	mirnaUID1773	let-7	let-7	cfa	cel-miR-2-3p	NA	TGAGGTAGTAGTTTGTACAGTT	TGAGGTAGTAGTTTGTACAGTT	0	0	0
cfa-let-7g	CfaAffx.2295.1.S1_at	ENSMUSG00000019891	Dcbld1	DCBLD1	-1.14E-01	NA	4.59	mirnaUID1773	let-7	let-7	cfa	cel-miR-2-3p	NA	TGAGGTAGTAGTTTGTACAGTT	TGAGGTAGTAGTTTGTACAGTT	0	0	0
cfa-let-7g	CfaAffx.8547.1.S1_at	ENSMUSG00000058709	Egln2	EGLN2	-1.12E-01	NA	7.2	mirnaUID1773	let-7	let-7	cfa	cel-miR-2-3p	NA	TGAGGTAGTAGTTTGTACAGTT	TGAGGTAGTAGTTTGTACAGTT	0	0	0
cfa-let-7g	CfaAffx.18804.1.S1_s_at	ENSMUSG00000022822	Abcc5	ABCC5	-1.11E-01	NA	5.42	mirnaUID1773	let-7	let-7	cfa	cel-miR-2-3p	NA	TGAGGTAGTAGTTTGTACAGTT	TGAGGTAGTAGTTTGTACAGTT	0	0	0
cfa-let-7g	CfaAffx.18839.1.S1_s_at	ENSMUSG00000037434	Slc30a1	SLC30A1	-1.05E-01	NA	4.66	mirnaUID1773	let-7	let-7	cfa	cel-miR-2-3p	NA	TGAGGTAGTAGTTTGTACAGTT	TGAGGTAGTAGTTTGTACAGTT	0	0	0
cfa-let-7g	CfaAffx.20542.1.S1_s_at	ENSMUSG00000022855	Senp2	SENP2	-1.02E-01	NA	5.81	mirnaUID1773	let-7	let-7	cfa	cel-miR-2-3p	NA	TGAGGTAGTAGTTTGTACAGTT	TGAGGTAGTAGTTTGTACAGTT	0	0	0
cfa-let-7g	Cfa.6909.1.A1_at	ENSMUSG00000052921	Arhgef15	ARHGEF15	-9.79E-02	NA	6.77	mirnaUID1773	let-7	let-7	cfa	cel-miR-2-3p	NA	TGAGGTAGTAGTTTGTACAGTT	TGAGGTAGTAGTTTGTACAGTT	0	0	0
cfa-let-7g	CfaAffx.20241.1.S1_at	ENSMUSG00000034614	Pik3ip1	PIK3IP1	-9.08E-02	NA	4.63	mirnaUID1773	let-7	let-7	cfa	cel-miR-2-3p	NA	TGAGGTAGTAGTTTGTACAGTT	TGAGGTAGTAGTTTGTACAGTT	0	0	0
cfa-let-7g	CfaAffx.19213.1.S1_s_at	ENSMUSG00000037568	Vash2	VASH2	-8.98E-02	NA	5	mirnaUID1773	let-7	let-7	cfa	cel-miR-2-3p	NA	TGAGGTAGTAGTTTGTACAGTT	TGAGGTAGTAGTTTGTACAGTT	0	0	0
cfa-let-7g	Cfa.15207.2.S1_s_at	ENSMUSG00000047554	Tmem41b	TMEM41B	-7.87E-02	NA	6.5	mirnaUID1773	let-7	let-7	cfa	cel-miR-2-3p	NA	TGAGGTAGTAGTTTGTACAGTT	TGAGGTAGTAGTTTGTACAGTT	0	0	0
cfa-let-7g	CfaAffx.14304.1.S1_at	ENSMUSG00000032754	Slc24a6	SLC24A6	-7.44E-02	NA	5.15	mirnaUID1773	let-7	let-7	cfa	cel-miR-2-3p	NA	TGAGGTAGTAGTTTGTACAGTT	TGAGGTAGTAGTTTGTACAGTT	0	0	0
cfa-let-7g	Cfa.18397.1.S1_s_at	ENSMUSG00000021806	Nid2	NID2	-6.97E-02	NA	5.42	mirnaUID1773	let-7	let-7	cfa	cel-miR-2-3p	NA	TGAGGTAGTAGTTTGTACAGTT	TGAGGTAGTAGTTTGTACAGTT	0	0	0
cfa-let-7g	CfaAffx.4238.1.S1_s_at	ENSMUSG00000042447	Mios	MIOS	-6.94E-02	NA	7.95	mirnaUID1773	let-7	let-7	cfa	cel-miR-2-3p	NA	TGAGGTAGTAGTTTGTACAGTT	TGAGGTAGTAGTTTGTACAGTT	0	0	0
cfa-let-7g	Cfa.20787.1.S1_at	ENSMUSG00000033983	Coil	COIL	-5.63E-02	NA	8.39	mirnaUID1773	let-7	let-7	cfa	cel-miR-2-3p	NA	TGAGGTAGTAGTTTGTACAGTT	TGAGGTAGTAGTTTGTACAGTT	0	0	0
cfa-let-7g	CfaAffx.27647.1.S1_at	ENSMUSG00000042271	Nxt2	NXT2	-5.10E-02	NA	4.28	mirnaUID1773	let-7	let-7	cfa	cel-miR-2-3p	NA	TGAGGTAGTAGTTTGTACAGTT	TGAGGTAGTAGTTTGTACAGTT	0	0	0
cfa-let-7g	CfaAffx.15270.1.S1_at	ENSMUSG00000027858	Tspan2	TSPAN2	-4.96E-02	NA	8.84	mirnaUID1773	let-7	let-7	cfa	cel-miR-2-3p	NA	TGAGGTAGTAGTTTGTACAGTT	TGAGGTAGTAGTTTGTACAGTT	0	0	0
cfa-let-7g	Cfa.17996.2.S1_s_at	ENSMUSG00000035696	Rnf38	RNF38	-4.57E-02	NA	4.35	mirnaUID1773	let-7	let-7	cfa	cel-miR-2-3p	NA	TGAGGTAGTAGTTTGTACAGTT	TGAGGTAGTAGTTTGTACAGTT	0	0	0
cfa-let-7g	CfaAffx.30333.1.S1_s_at	ENSMUSG00000026918	Brd3	NA	-4.53E-02	NA	6.66	mirnaUID1773	let-7	let-7	cfa	cel-miR-2-3p	NA	TGAGGTAGTAGTTTGTACAGTT	TGAGGTAGTAGTTTGTACAGTT	0	0	0
cfa-let-7g	CfaAffx.18844.1.S1_at	ENSMUSG00000037434	Slc30a1	SLC30A1	-4.52E-02	NA	5.23	mirnaUID1773	let-7	let-7	cfa	cel-miR-2-3p	NA	TGAGGTAGTAGTTTGTACAGTT	TGAGGTAGTAGTTTGTACAGTT	0	0	0
cfa-let-7g	Cfa.11665.1.A1_at	ENSMUSG00000015023	Ddx19a	DDX19A	-4.31E-02	NA	7.85	mirnaUID1773	let-7	let-7	cfa	cel-miR-2-3p	NA	TGAGGTAGTAGTTTGTACAGTT	TGAGGTAGTAGTTTGTACAGTT	0	0	0
cfa-let-7g	CfaAffx.15120.1.S1_at	ENSMUSG00000070643	Sox13	SOX13	-2.55E-02	NA	3.85	mirnaUID1773	let-7	let-7	cfa	cel-miR-2-3p	NA	TGAGGTAGTAGTTTGTACAGTT	TGAGGTAGTAGTTTGTACAGTT	0	0	0
cfa-let-7g	CfaAffx.19956.1.S1_s_at	ENSMUSG00000040365	Trim41	TRIM41	-2.10E-02	NA	5.5	mirnaUID1773	let-7	let-7	cfa	cel-miR-2-3p	NA	TGAGGTAGTAGTTTGTACAGTT	TGAGGTAGTAGTTTGTACAGTT	0	0	0
cfa-let-7g	CfaAffx.20361.1.S1_at	ENSMUSG00000042671	Rgs8	RGS8	-1.91E-02	NA	3.07	mirnaUID1773	let-7	let-7	cfa	cel-miR-2-3p	NA	TGAGGTAGTAGTTTGTACAGTT	TGAGGTAGTAGTTTGTACAGTT	0	0	0
cfa-let-7g	CfaAffx.30050.1.S1_at	ENSMUSG00000019564	Arid3a	ARID3A	-1.83E-02	NA	3.48	mirnaUID1773	let-7	let-7	cfa	cel-miR-2-3p	NA	TGAGGTAGTAGTTTGTACAGTT	TGAGGTAGTAGTTTGTACAGTT	0	0	0
cfa-let-7g	CfaAffx.20363.1.S1_at	ENSMUSG00000042671	Rgs8	RGS8	-1.67E-02	NA	2.71	mirnaUID1773	let-7	let-7	cfa	cel-miR-2-3p	NA	TGAGGTAGTAGTTTGTACAGTT	TGAGGTAGTAGTTTGTACAGTT	0	0	0
cfa-let-7g	CfaAffx.20843.1.S1_at	ENSMUSG00000035246	Pcyt1b	PCYT1B	-1.60E-02	NA	3.44	mirnaUID1773	let-7	let-7	cfa	cel-miR-2-3p	NA	TGAGGTAGTAGTTTGTACAGTT	TGAGGTAGTAGTTTGTACAGTT	0	0	0
cfa-let-7g	Cfa.19369.1.S1_at	ENSMUSG00000026915	Strbp	STRBP	-1.26E-02	NA	7.29	mirnaUID1773	let-7	let-7	cfa	cel-miR-2-3p	NA	TGAGGTAGTAGTTTGTACAGTT	TGAGGTAGTAGTTTGTACAGTT	0	0	0
cfa-let-7g	Cfa.17306.1.S1_s_at	ENSMUSG00000024754	Tmem2	TMEM2	-1.01E-02	NA	6.47	mirnaUID1773	let-7	let-7	cfa	cel-miR-2-3p	NA	TGAGGTAGTAGTTTGTACAGTT	TGAGGTAGTAGTTTGTACAGTT	0	0	0
cfa-let-7g	CfaAffx.17394.1.S1_at	ENSMUSG00000046961	Gpr156	GPR156	-9.87E-03	NA	4.19	mirnaUID1773	let-7	let-7	cfa	cel-miR-2-3p	NA	TGAGGTAGTAGTTTGTACAGTT	TGAGGTAGTAGTTTGTACAGTT	0	0	0
cfa-let-7g	CfaAffx.14614.1.S1_s_at	ENSMUSG00000026834	Acvr1c	ACVR1C	-8.13E-03	NA	3.66	mirnaUID1773	let-7	let-7	cfa	cel-miR-2-3p	NA	TGAGGTAGTAGTTTGTACAGTT	TGAGGTAGTAGTTTGTACAGTT	0	0	0
cfa-let-7g	CfaAffx.24884.1.S1_at	ENSMUSG00000078515	Ddi2	DDI2	2.22E-02	NA	5.73	mirnaUID1773	let-7	let-7	cfa	cel-miR-2-3p	NA	TGAGGTAGTAGTTTGTACAGTT	TGAGGTAGTAGTTTGTACAGTT	0	0	0
cfa-let-7g	CfaAffx.27761.1.S1_at	ENSMUSG00000024411	Aqp4	AQP4	2.23E-02	NA	3.44	mirnaUID1773	let-7	let-7	cfa	cel-miR-2-3p	NA	TGAGGTAGTAGTTTGTACAGTT	TGAGGTAGTAGTTTGTACAGTT	0	0	0
cfa-let-7g	Cfa.12050.1.A1_a_at	ENSMUSG00000028152	Tspan5	TSPAN5	3.16E-02	NA	5.48	mirnaUID1773	let-7	let-7	cfa	cel-miR-2-3p	NA	TGAGGTAGTAGTTTGTACAGTT	TGAGGTAGTAGTTTGTACAGTT	0	0	0
cfa-let-7g	CfaAffx.20922.1.S1_at	ENSMUSG00000066687	Zbtb16	ZBTB16	3.63E-02	NA	9.01	mirnaUID1773	let-7	let-7	cfa	cel-miR-2-3p	NA	TGAGGTAGTAGTTTGTACAGTT	TGAGGTAGTAGTTTGTACAGTT	0	0	0
cfa-let-7g	CfaAffx.19956.1.S1_at	ENSMUSG00000040365	Trim41	TRIM41	4.24E-02	NA	5.47	mirnaUID1773	let-7	let-7	cfa	cel-miR-2-3p	NA	TGAGGTAGTAGTTTGTACAGTT	TGAGGTAGTAGTTTGTACAGTT	0	0	0
cfa-let-7g	CfaAffx.30997.1.S1_at	ENSMUSG00000026915	Strbp	STRBP	4.66E-02	NA	7.92	mirnaUID1773	let-7	let-7	cfa	cel-miR-2-3p	NA	TGAGGTAGTAGTTTGTACAGTT	TGAGGTAGTAGTTTGTACAGTT	0	0	0
cfa-let-7g	CfaAffx.17920.1.S1_at	ENSMUSG00000046404	Yod1	YOD1	4.81E-02	NA	4.35	mirnaUID1773	let-7	let-7	cfa	cel-miR-2-3p	NA	TGAGGTAGTAGTTTGTACAGTT	TGAGGTAGTAGTTTGTACAGTT	0	0	0
cfa-let-7g	CfaAffx.20365.1.S1_s_at	ENSMUSG00000032481	Smarcc1	SMARCC1	5.65E-02	NA	3.81	mirnaUID1773	let-7	let-7	cfa	cel-miR-2-3p	NA	TGAGGTAGTAGTTTGTACAGTT	TGAGGTAGTAGTTTGTACAGTT	0	0	0
cfa-let-7g	Cfa.17996.1.S1_s_at	ENSMUSG00000035696	Rnf38	RNF38	5.99E-02	NA	3.49	mirnaUID1773	let-7	let-7	cfa	cel-miR-2-3p	NA	TGAGGTAGTAGTTTGTACAGTT	TGAGGTAGTAGTTTGTACAGTT	0	0	0
cfa-let-7g	CfaAffx.31045.1.S1_at	ENSMUSG00000028197	Col24a1	COL24A1	6.12E-02	NA	5.13	mirnaUID1773	let-7	let-7	cfa	cel-miR-2-3p	NA	TGAGGTAGTAGTTTGTACAGTT	TGAGGTAGTAGTTTGTACAGTT	0	0	0
cfa-let-7g	Cfa.12680.1.A1_at	ENSMUSG00000028339	Col15a1	COL15A1	6.66E-02	NA	6.59	mirnaUID1773	let-7	let-7	cfa	cel-miR-2-3p	NA	TGAGGTAGTAGTTTGTACAGTT	TGAGGTAGTAGTTTGTACAGTT	0	0	0
cfa-let-7g	CfaAffx.6018.1.S1_s_at	ENSMUSG00000029563	Foxp2	FOXP2	7.53E-02	NA	4.42	mirnaUID1773	let-7	let-7	cfa	cel-miR-2-3p	NA	TGAGGTAGTAGTTTGTACAGTT	TGAGGTAGTAGTTTGTACAGTT	0	0	0
cfa-let-7g	CfaAffx.19373.1.S1_at	ENSMUSG00000050966	Lin28a	LIN28A	7.53E-02	NA	3.85	mirnaUID1773	let-7	let-7	cfa	cel-miR-2-3p	NA	TGAGGTAGTAGTTTGTACAGTT	TGAGGTAGTAGTTTGTACAGTT	0	0	0
cfa-let-7g	CfaAffx.4663.1.S1_at	ENSMUSG00000007613	Tgfbr1	TGFBR1	7.63E-02	NA	3.74	mirnaUID1773	let-7	let-7	cfa	cel-miR-2-3p	NA	TGAGGTAGTAGTTTGTACAGTT	TGAGGTAGTAGTTTGTACAGTT	0	0	0
cfa-let-7g	CfaAffx.16941.1.S1_s_at	ENSMUSG00000027678	Ncoa3	NCOA3	7.87E-02	NA	7.11	mirnaUID1773	let-7	let-7	cfa	cel-miR-2-3p	NA	TGAGGTAGTAGTTTGTACAGTT	TGAGGTAGTAGTTTGTACAGTT	0	0	0
cfa-let-7g	Cfa.10640.2.S1_s_at	ENSMUSG00000022855	Senp2	SENP2	8.08E-02	NA	5.32	mirnaUID1773	let-7	let-7	cfa	cel-miR-2-3p	NA	TGAGGTAGTAGTTTGTACAGTT	TGAGGTAGTAGTTTGTACAGTT	0	0	0
cfa-let-7g	CfaAffx.9377.1.S1_s_at	ENSMUSG00000021733	Slc4a7	SLC4A7	8.80E-02	NA	3.48	mirnaUID1773	let-7	let-7	cfa	cel-miR-2-3p	NA	TGAGGTAGTAGTTTGTACAGTT	TGAGGTAGTAGTTTGTACAGTT	0	0	0
cfa-let-7g	Cfa.18161.1.S1_s_at	ENSMUSG00000028339	Col15a1	COL15A1	9.68E-02	NA	5.5	mirnaUID1773	let-7	let-7	cfa	cel-miR-2-3p	NA	TGAGGTAGTAGTTTGTACAGTT	TGAGGTAGTAGTTTGTACAGTT	0	0	0
cfa-let-7g	CfaAffx.20618.1.S1_s_at	ENSMUSG00000033581	Igf2bp2	IGF2BP2	9.78E-02	NA	4.8	mirnaUID1773	let-7	let-7	cfa	cel-miR-2-3p	NA	TGAGGTAGTAGTTTGTACAGTT	TGAGGTAGTAGTTTGTACAGTT	0	0	0
cfa-let-7g	CfaAffx.22002.1.S1_at	ENSMUSG00000025997	Ikzf2	IKZF2	9.99E-02	NA	4.18	mirnaUID1773	let-7	let-7	cfa	cel-miR-2-3p	NA	TGAGGTAGTAGTTTGTACAGTT	TGAGGTAGTAGTTTGTACAGTT	0	0	0
cfa-let-7g	CfaAffx.19213.1.S1_at	ENSMUSG00000037568	Vash2	VASH2	1.01E-01	NA	6.17	mirnaUID1773	let-7	let-7	cfa	cel-miR-2-3p	NA	TGAGGTAGTAGTTTGTACAGTT	TGAGGTAGTAGTTTGTACAGTT	0	0	0
cfa-let-7g	Cfa.19949.1.S1_at	ENSMUSG00000026915	Strbp	STRBP	1.04E-01	NA	3.97	mirnaUID1773	let-7	let-7	cfa	cel-miR-2-3p	NA	TGAGGTAGTAGTTTGTACAGTT	TGAGGTAGTAGTTTGTACAGTT	0	0	0
cfa-let-7g	CfaAffx.6815.1.S1_at	ENSMUSG00000019838	Slc16a10	SLC16A10	1.09E-01	NA	6	mirnaUID1773	let-7	let-7	cfa	cel-miR-2-3p	NA	TGAGGTAGTAGTTTGTACAGTT	TGAGGTAGTAGTTTGTACAGTT	0	0	0
cfa-let-7g	Cfa.17294.1.S1_s_at	ENSMUSG00000026584	Scyl3	SCYL3	1.11E-01	NA	5.44	mirnaUID1773	let-7	let-7	cfa	cel-miR-2-3p	NA	TGAGGTAGTAGTTTGTACAGTT	TGAGGTAGTAGTTTGTACAGTT	0	0	0
cfa-let-7g	CfaAffx.20823.1.S1_s_at	ENSMUSG00000027238	Frmd5	FRMD5	1.12E-01	NA	9.14	mirnaUID1773	let-7	let-7	cfa	cel-miR-2-3p	NA	TGAGGTAGTAGTTTGTACAGTT	TGAGGTAGTAGTTTGTACAGTT	0	0	0
cfa-let-7g	Cfa.18245.2.S1_s_at	ENSMUSG00000034614	Pik3ip1	PIK3IP1	1.30E-01	NA	5.91	mirnaUID1773	let-7	let-7	cfa	cel-miR-2-3p	NA	TGAGGTAGTAGTTTGTACAGTT	TGAGGTAGTAGTTTGTACAGTT	0	0	0
cfa-let-7g	CfaAffx.8718.1.S1_at	ENSMUSG00000020823	Sec14l1	SEC14L1	1.39E-01	NA	5.66	mirnaUID1773	let-7	let-7	cfa	cel-miR-2-3p	NA	TGAGGTAGTAGTTTGTACAGTT	TGAGGTAGTAGTTTGTACAGTT	0	0	0
cfa-let-7g	Cfa.17644.1.S1_s_at	ENSMUSG00000028278	Rragd	RRAGD	1.39E-01	NA	9.51	mirnaUID1773	let-7	let-7	cfa	cel-miR-2-3p	NA	TGAGGTAGTAGTTTGTACAGTT	TGAGGTAGTAGTTTGTACAGTT	0	0	0
cfa-let-7g	CfaAffx.13393.1.S1_at	ENSMUSG00000025010	Ccnj	CCNJ	1.42E-01	NA	4.26	mirnaUID1773	let-7	let-7	cfa	cel-miR-2-3p	NA	TGAGGTAGTAGTTTGTACAGTT	TGAGGTAGTAGTTTGTACAGTT	0	0	0
cfa-let-7g	Cfa.11420.1.A1_at	ENSMUSG00000024970	AI846148	C11orf84	1.48E-01	NA	6.43	mirnaUID1773	let-7	let-7	cfa	cel-miR-2-3p	NA	TGAGGTAGTAGTTTGTACAGTT	TGAGGTAGTAGTTTGTACAGTT	0	0	0
cfa-let-7g	CfaAffx.30341.1.S1_at	ENSMUSG00000026918	Brd3	NA	1.49E-01	NA	3.98	mirnaUID1773	let-7	let-7	cfa	cel-miR-2-3p	NA	TGAGGTAGTAGTTTGTACAGTT	TGAGGTAGTAGTTTGTACAGTT	0	0	0
cfa-let-7g	CfaAffx.10912.1.S1_at	ENSMUSG00000032549	Rab6b	RAB6B	1.62E-01	NA	4.14	mirnaUID1773	let-7	let-7	cfa	cel-miR-2-3p	NA	TGAGGTAGTAGTTTGTACAGTT	TGAGGTAGTAGTTTGTACAGTT	0	0	0
cfa-let-7g	CfaAffx.21985.1.S1_s_at	ENSMUSG00000025997	Ikzf2	IKZF2	1.63E-01	NA	5.74	mirnaUID1773	let-7	let-7	cfa	cel-miR-2-3p	NA	TGAGGTAGTAGTTTGTACAGTT	TGAGGTAGTAGTTTGTACAGTT	0	0	0
cfa-let-7g	Cfa.3528.1.S1_s_at	ENSMUSG00000025746	Il6	Q95LE4_CANFA	1.69E-01	NA	3.56	mirnaUID1773	let-7	let-7	cfa	cel-miR-2-3p	NA	TGAGGTAGTAGTTTGTACAGTT	TGAGGTAGTAGTTTGTACAGTT	0	0	0
cfa-let-7g	CfaAffx.20824.1.S1_s_at	ENSMUSG00000027238	Frmd5	FRMD5	1.72E-01	NA	8.52	mirnaUID1773	let-7	let-7	cfa	cel-miR-2-3p	NA	TGAGGTAGTAGTTTGTACAGTT	TGAGGTAGTAGTTTGTACAGTT	0	0	0
cfa-let-7g	Cfa.19949.1.S1_s_at	ENSMUSG00000026915	Strbp	STRBP	1.76E-01	NA	4.38	mirnaUID1773	let-7	let-7	cfa	cel-miR-2-3p	NA	TGAGGTAGTAGTTTGTACAGTT	TGAGGTAGTAGTTTGTACAGTT	0	0	0
cfa-let-7g	CfaAffx.16789.1.S1_at	ENSMUSG00000036292	Gramd1c	GRAMD1C	1.81E-01	NA	4.1	mirnaUID1773	let-7	let-7	cfa	cel-miR-2-3p	NA	TGAGGTAGTAGTTTGTACAGTT	TGAGGTAGTAGTTTGTACAGTT	0	0	0
cfa-let-7g	Cfa.18245.1.S1_at	ENSMUSG00000034614	Pik3ip1	PIK3IP1	1.82E-01	NA	4.45	mirnaUID1773	let-7	let-7	cfa	cel-miR-2-3p	NA	TGAGGTAGTAGTTTGTACAGTT	TGAGGTAGTAGTTTGTACAGTT	0	0	0
cfa-let-7g	CfaAffx.11700.1.S1_s_at	ENSMUSG00000047213	Ythdf3	NA	1.87E-01	NA	4.78	mirnaUID1773	let-7	let-7	cfa	cel-miR-2-3p	NA	TGAGGTAGTAGTTTGTACAGTT	TGAGGTAGTAGTTTGTACAGTT	0	0	0
cfa-let-7g	CfaAffx.8900.1.S1_at	ENSMUSG00000024063	Lbh	LBH	1.88E-01	NA	4.86	mirnaUID1773	let-7	let-7	cfa	cel-miR-2-3p	NA	TGAGGTAGTAGTTTGTACAGTT	TGAGGTAGTAGTTTGTACAGTT	0	0	0
cfa-let-7g	Cfa.234.1.S1_s_at	ENSMUSG00000035696	Rnf38	RNF38	1.99E-01	NA	5.02	mirnaUID1773	let-7	let-7	cfa	cel-miR-2-3p	NA	TGAGGTAGTAGTTTGTACAGTT	TGAGGTAGTAGTTTGTACAGTT	0	0	0
cfa-let-7g	CfaAffx.6286.1.S1_at	ENSMUSG00000057469	E2f6	E2F6	2.02E-01	NA	6.59	mirnaUID1773	let-7	let-7	cfa	cel-miR-2-3p	NA	TGAGGTAGTAGTTTGTACAGTT	TGAGGTAGTAGTTTGTACAGTT	0	0	0
cfa-let-7g	Cfa.16786.1.S1_at	ENSMUSG00000028278	Rragd	RRAGD	2.06E-01	NA	10.7	mirnaUID1773	let-7	let-7	cfa	cel-miR-2-3p	NA	TGAGGTAGTAGTTTGTACAGTT	TGAGGTAGTAGTTTGTACAGTT	0	0	0
cfa-let-7g	CfaAffx.18838.1.S1_s_at	ENSMUSG00000022822	Abcc5	ABCC5	2.16E-01	NA	7.38	mirnaUID1773	let-7	let-7	cfa	cel-miR-2-3p	NA	TGAGGTAGTAGTTTGTACAGTT	TGAGGTAGTAGTTTGTACAGTT	0	0	0
cfa-let-7g	Cfa.13436.1.A1_at	ENSMUSG00000026220	Slc16a14	SLC16A14	2.19E-01	NA	4.2	mirnaUID1773	let-7	let-7	cfa	cel-miR-2-3p	NA	TGAGGTAGTAGTTTGTACAGTT	TGAGGTAGTAGTTTGTACAGTT	0	0	0
cfa-let-7g	CfaAffx.15271.1.S1_at	ENSMUSG00000027858	Tspan2	TSPAN2	2.32E-01	NA	3.4	mirnaUID1773	let-7	let-7	cfa	cel-miR-2-3p	NA	TGAGGTAGTAGTTTGTACAGTT	TGAGGTAGTAGTTTGTACAGTT	0	0	0
cfa-let-7g	Cfa.10640.1.S1_at	ENSMUSG00000022855	Senp2	SENP2	2.52E-01	NA	7.11	mirnaUID1773	let-7	let-7	cfa	cel-miR-2-3p	NA	TGAGGTAGTAGTTTGTACAGTT	TGAGGTAGTAGTTTGTACAGTT	0	0	0
cfa-let-7g	Cfa.4558.1.S1_s_at	ENSMUSG00000046711	Hmga1	NA	2.64E-01	NA	7.08	mirnaUID1773	let-7	let-7	cfa	cel-miR-2-3p	NA	TGAGGTAGTAGTTTGTACAGTT	TGAGGTAGTAGTTTGTACAGTT	0	0	0
cfa-let-7g	CfaAffx.26092.1.S1_at	ENSMUSG00000052921	Arhgef15	ARHGEF15	2.68E-01	NA	6.68	mirnaUID1773	let-7	let-7	cfa	cel-miR-2-3p	NA	TGAGGTAGTAGTTTGTACAGTT	TGAGGTAGTAGTTTGTACAGTT	0	0	0
cfa-let-7g	CfaAffx.18186.1.S1_at	ENSMUSG00000034780	B3galt1	B3GALT1	2.76E-01	NA	4.06	mirnaUID1773	let-7	let-7	cfa	cel-miR-2-3p	NA	TGAGGTAGTAGTTTGTACAGTT	TGAGGTAGTAGTTTGTACAGTT	0	0	0
cfa-let-7g	CfaAffx.16101.1.S1_at	ENSMUSG00000028152	Tspan5	TSPAN5	2.82E-01	NA	3.42	mirnaUID1773	let-7	let-7	cfa	cel-miR-2-3p	NA	TGAGGTAGTAGTTTGTACAGTT	TGAGGTAGTAGTTTGTACAGTT	0	0	0
cfa-let-7g	CfaAffx.20361.1.S1_s_at	ENSMUSG00000042671	Rgs8	RGS8	2.83E-01	NA	5.86	mirnaUID1773	let-7	let-7	cfa	cel-miR-2-3p	NA	TGAGGTAGTAGTTTGTACAGTT	TGAGGTAGTAGTTTGTACAGTT	0	0	0
cfa-let-7g	Cfa.19115.1.S1_at	ENSMUSG00000022822	Abcc5	ABCC5	2.83E-01	NA	6.81	mirnaUID1773	let-7	let-7	cfa	cel-miR-2-3p	NA	TGAGGTAGTAGTTTGTACAGTT	TGAGGTAGTAGTTTGTACAGTT	0	0	0
cfa-let-7g	Cfa.5507.1.S1_s_at	ENSMUSG00000025997	Ikzf2	IKZF2	2.90E-01	NA	5.35	mirnaUID1773	let-7	let-7	cfa	cel-miR-2-3p	NA	TGAGGTAGTAGTTTGTACAGTT	TGAGGTAGTAGTTTGTACAGTT	0	0	0
cfa-let-7g	CfaAffx.26546.1.S1_at	ENSMUSG00000003949	Hlf	HLF	2.91E-01	NA	4.69	mirnaUID1773	let-7	let-7	cfa	cel-miR-2-3p	NA	TGAGGTAGTAGTTTGTACAGTT	TGAGGTAGTAGTTTGTACAGTT	0	0	0
cfa-let-7g	CfaAffx.28487.1.S1_s_at	ENSMUSG00000050310	Rictor	RICTOR	2.95E-01	NA	4.48	mirnaUID1773	let-7	let-7	cfa	cel-miR-2-3p	NA	TGAGGTAGTAGTTTGTACAGTT	TGAGGTAGTAGTTTGTACAGTT	0	0	0
cfa-let-7g	Cfa.16417.2.S1_at	ENSMUSG00000021476	Habp4	HABP4	2.98E-01	NA	4.53	mirnaUID1773	let-7	let-7	cfa	cel-miR-2-3p	NA	TGAGGTAGTAGTTTGTACAGTT	TGAGGTAGTAGTTTGTACAGTT	0	0	0
cfa-let-7g	CfaAffx.4657.1.S1_s_at	ENSMUSG00000028339	Col15a1	COL15A1	2.99E-01	NA	5.16	mirnaUID1773	let-7	let-7	cfa	cel-miR-2-3p	NA	TGAGGTAGTAGTTTGTACAGTT	TGAGGTAGTAGTTTGTACAGTT	0	0	0
cfa-let-7g	CfaAffx.14747.1.S1_at	ENSMUSG00000038267	Slc22a23	SLC22A23	3.07E-01	NA	4.62	mirnaUID1773	let-7	let-7	cfa	cel-miR-2-3p	NA	TGAGGTAGTAGTTTGTACAGTT	TGAGGTAGTAGTTTGTACAGTT	0	0	0
cfa-let-7g	CfaAffx.20482.1.S1_at	ENSMUSG00000054280	C330019G07Rik	PRR14L	3.07E-01	NA	3.7	mirnaUID1773	let-7	let-7	cfa	cel-miR-2-3p	NA	TGAGGTAGTAGTTTGTACAGTT	TGAGGTAGTAGTTTGTACAGTT	0	0	0
cfa-let-7g	CfaAffx.20821.1.S1_s_at	ENSMUSG00000027238	Frmd5	FRMD5	3.11E-01	NA	6.5	mirnaUID1773	let-7	let-7	cfa	cel-miR-2-3p	NA	TGAGGTAGTAGTTTGTACAGTT	TGAGGTAGTAGTTTGTACAGTT	0	0	0
cfa-let-7g	Cfa.472.1.S1_s_at	ENSMUSG00000050310	Rictor	RICTOR	3.20E-01	NA	5.43	mirnaUID1773	let-7	let-7	cfa	cel-miR-2-3p	NA	TGAGGTAGTAGTTTGTACAGTT	TGAGGTAGTAGTTTGTACAGTT	0	0	0
cfa-let-7g	CfaAffx.13850.1.S1_at	ENSMUSG00000059213	Ddn	DDN	3.26E-01	NA	4.24	mirnaUID1773	let-7	let-7	cfa	cel-miR-2-3p	NA	TGAGGTAGTAGTTTGTACAGTT	TGAGGTAGTAGTTTGTACAGTT	0	0	0
cfa-let-7g	CfaAffx.6820.1.S1_s_at	ENSMUSG00000002413	Braf	BRAF	3.27E-01	NA	6.19	mirnaUID1773	let-7	let-7	cfa	cel-miR-2-3p	NA	TGAGGTAGTAGTTTGTACAGTT	TGAGGTAGTAGTTTGTACAGTT	0	0	0
cfa-let-7g	CfaAffx.28009.1.S1_at	ENSMUSG00000024580	Grpel2	GRPEL2	3.28E-01	NA	4.71	mirnaUID1773	let-7	let-7	cfa	cel-miR-2-3p	NA	TGAGGTAGTAGTTTGTACAGTT	TGAGGTAGTAGTTTGTACAGTT	0	0	0
cfa-let-7g	CfaAffx.2286.1.S1_at	ENSMUSG00000019900	Rfx6	RFX6	3.33E-01	NA	3.79	mirnaUID1773	let-7	let-7	cfa	cel-miR-2-3p	NA	TGAGGTAGTAGTTTGTACAGTT	TGAGGTAGTAGTTTGTACAGTT	0	0	0
cfa-let-7g	CfaAffx.6368.1.S1_s_at	ENSMUSG00000038250	Usp38	USP38	3.33E-01	NA	7.22	mirnaUID1773	let-7	let-7	cfa	cel-miR-2-3p	NA	TGAGGTAGTAGTTTGTACAGTT	TGAGGTAGTAGTTTGTACAGTT	0	0	0
cfa-let-7g	CfaAffx.20581.1.S1_s_at	ENSMUSG00000052534	Pbx1	PBX1	3.34E-01	NA	6.6	mirnaUID1773	let-7	let-7	cfa	cel-miR-2-3p	NA	TGAGGTAGTAGTTTGTACAGTT	TGAGGTAGTAGTTTGTACAGTT	0	0	0
cfa-let-7g	CfaAffx.16914.1.S1_s_at	ENSMUSG00000027678	Ncoa3	NCOA3	3.47E-01	NA	3.97	mirnaUID1773	let-7	let-7	cfa	cel-miR-2-3p	NA	TGAGGTAGTAGTTTGTACAGTT	TGAGGTAGTAGTTTGTACAGTT	0	0	0
cfa-let-7g	Cfa.17342.1.S1_at	ENSMUSG00000066687	Zbtb16	ZBTB16	3.52E-01	NA	6.14	mirnaUID1773	let-7	let-7	cfa	cel-miR-2-3p	NA	TGAGGTAGTAGTTTGTACAGTT	TGAGGTAGTAGTTTGTACAGTT	0	0	0
cfa-let-7g	CfaAffx.21097.1.S1_at	ENSMUSG00000024826	Dpf2	DPF2	3.55E-01	NA	4.73	mirnaUID1773	let-7	let-7	cfa	cel-miR-2-3p	NA	TGAGGTAGTAGTTTGTACAGTT	TGAGGTAGTAGTTTGTACAGTT	0	0	0
cfa-let-7g	Cfa.10640.2.S1_at	ENSMUSG00000022855	Senp2	SENP2	3.57E-01	NA	5.31	mirnaUID1773	let-7	let-7	cfa	cel-miR-2-3p	NA	TGAGGTAGTAGTTTGTACAGTT	TGAGGTAGTAGTTTGTACAGTT	0	0	0
cfa-let-7g	CfaAffx.28417.1.S1_at	ENSMUSG00000024043	Arhgap28	ARHGAP28	3.60E-01	NA	3.41	mirnaUID1773	let-7	let-7	cfa	cel-miR-2-3p	NA	TGAGGTAGTAGTTTGTACAGTT	TGAGGTAGTAGTTTGTACAGTT	0	0	0
cfa-let-7g	CfaAffx.21098.1.S1_s_at	ENSMUSG00000024826	Dpf2	DPF2	3.69E-01	NA	5.54	mirnaUID1773	let-7	let-7	cfa	cel-miR-2-3p	NA	TGAGGTAGTAGTTTGTACAGTT	TGAGGTAGTAGTTTGTACAGTT	0	0	0
cfa-let-7g	Cfa.17372.1.S1_at	ENSMUSG00000030203	Dusp16	DUSP16	3.76E-01	NA	4.61	mirnaUID1773	let-7	let-7	cfa	cel-miR-2-3p	NA	TGAGGTAGTAGTTTGTACAGTT	TGAGGTAGTAGTTTGTACAGTT	0	0	0
cfa-let-7g	CfaAffx.25209.1.S1_at	ENSMUSG00000003382	Etv3	ETV3	3.84E-01	NA	4.92	mirnaUID1773	let-7	let-7	cfa	cel-miR-2-3p	NA	TGAGGTAGTAGTTTGTACAGTT	TGAGGTAGTAGTTTGTACAGTT	0	0	0
cfa-let-7g	CfaAffx.28418.1.S1_s_at	ENSMUSG00000024043	Arhgap28	ARHGAP28	3.92E-01	NA	4.16	mirnaUID1773	let-7	let-7	cfa	cel-miR-2-3p	NA	TGAGGTAGTAGTTTGTACAGTT	TGAGGTAGTAGTTTGTACAGTT	0	0	0
cfa-let-7g	CfaAffx.20576.1.S1_at	ENSMUSG00000052534	Pbx1	PBX1	4.00E-01	NA	7.13	mirnaUID1773	let-7	let-7	cfa	cel-miR-2-3p	NA	TGAGGTAGTAGTTTGTACAGTT	TGAGGTAGTAGTTTGTACAGTT	0	0	0
cfa-let-7g	CfaAffx.20272.1.S1_s_at	ENSMUSG00000004110	Cacna1e	CACNA1E	4.00E-01	NA	4.61	mirnaUID1773	let-7	let-7	cfa	cel-miR-2-3p	NA	TGAGGTAGTAGTTTGTACAGTT	TGAGGTAGTAGTTTGTACAGTT	0	0	0
cfa-let-7g	CfaAffx.12185.1.S1_at	ENSMUSG00000052852	Reep1	REEP1	4.08E-01	NA	5.75	mirnaUID1773	let-7	let-7	cfa	cel-miR-2-3p	NA	TGAGGTAGTAGTTTGTACAGTT	TGAGGTAGTAGTTTGTACAGTT	0	0	0
cfa-let-7g	Cfa.3519.1.S1_s_at	ENSMUSG00000022383	Ppara	PPARA_CANFA	4.16E-01	NA	6.72	mirnaUID1773	let-7	let-7	cfa	cel-miR-2-3p	NA	TGAGGTAGTAGTTTGTACAGTT	TGAGGTAGTAGTTTGTACAGTT	0	0	0
cfa-let-7g	Cfa.3031.1.S1_at	ENSMUSG00000047213	Ythdf3	NA	4.18E-01	NA	11	mirnaUID1773	let-7	let-7	cfa	cel-miR-2-3p	NA	TGAGGTAGTAGTTTGTACAGTT	TGAGGTAGTAGTTTGTACAGTT	0	0	0
cfa-let-7g	Cfa.19890.1.S1_at	ENSMUSG00000027678	Ncoa3	NCOA3	4.27E-01	NA	5.63	mirnaUID1773	let-7	let-7	cfa	cel-miR-2-3p	NA	TGAGGTAGTAGTTTGTACAGTT	TGAGGTAGTAGTTTGTACAGTT	0	0	0
cfa-let-7g	CfaAffx.20390.1.S1_at	ENSMUSG00000061603	Akap6	AKAP6	4.29E-01	NA	4.85	mirnaUID1773	let-7	let-7	cfa	cel-miR-2-3p	NA	TGAGGTAGTAGTTTGTACAGTT	TGAGGTAGTAGTTTGTACAGTT	0	0	0
cfa-let-7g	CfaAffx.23164.1.S1_at	ENSMUSG00000024970	AI846148	C11orf84	4.32E-01	NA	4.72	mirnaUID1773	let-7	let-7	cfa	cel-miR-2-3p	NA	TGAGGTAGTAGTTTGTACAGTT	TGAGGTAGTAGTTTGTACAGTT	0	0	0
cfa-let-7g	CfaAffx.20217.1.S1_s_at	ENSMUSG00000004110	Cacna1e	CACNA1E	4.39E-01	NA	6.58	mirnaUID1773	let-7	let-7	cfa	cel-miR-2-3p	NA	TGAGGTAGTAGTTTGTACAGTT	TGAGGTAGTAGTTTGTACAGTT	0	0	0
cfa-let-7g	CfaAffx.20255.1.S1_s_at	ENSMUSG00000004110	Cacna1e	CACNA1E	4.45E-01	NA	5.44	mirnaUID1773	let-7	let-7	cfa	cel-miR-2-3p	NA	TGAGGTAGTAGTTTGTACAGTT	TGAGGTAGTAGTTTGTACAGTT	0	0	0
cfa-let-7g	CfaAffx.1168.1.S1_at	ENSMUSG00000045991	Onecut2	ONECUT2	4.46E-01	NA	5.87	mirnaUID1773	let-7	let-7	cfa	cel-miR-2-3p	NA	TGAGGTAGTAGTTTGTACAGTT	TGAGGTAGTAGTTTGTACAGTT	0	0	0
cfa-let-7g	Cfa.21090.1.S1_s_at	ENSMUSG00000026918	Brd3	NA	4.52E-01	NA	4.05	mirnaUID1773	let-7	let-7	cfa	cel-miR-2-3p	NA	TGAGGTAGTAGTTTGTACAGTT	TGAGGTAGTAGTTTGTACAGTT	0	0	0
cfa-let-7g	CfaAffx.14300.1.S1_s_at	ENSMUSG00000032754	Slc24a6	SLC24A6	4.57E-01	NA	7.06	mirnaUID1773	let-7	let-7	cfa	cel-miR-2-3p	NA	TGAGGTAGTAGTTTGTACAGTT	TGAGGTAGTAGTTTGTACAGTT	0	0	0
cfa-let-7g	CfaAffx.20825.1.S1_at	ENSMUSG00000027238	Frmd5	FRMD5	4.59E-01	NA	6.28	mirnaUID1773	let-7	let-7	cfa	cel-miR-2-3p	NA	TGAGGTAGTAGTTTGTACAGTT	TGAGGTAGTAGTTTGTACAGTT	0	0	0
cfa-let-7g	Cfa.16417.1.S1_s_at	ENSMUSG00000021476	Habp4	HABP4	4.62E-01	NA	8.41	mirnaUID1773	let-7	let-7	cfa	cel-miR-2-3p	NA	TGAGGTAGTAGTTTGTACAGTT	TGAGGTAGTAGTTTGTACAGTT	0	0	0
cfa-let-7g	CfaAffx.25206.1.S1_s_at	ENSMUSG00000003382	Etv3	ETV3	4.65E-01	NA	4.18	mirnaUID1773	let-7	let-7	cfa	cel-miR-2-3p	NA	TGAGGTAGTAGTTTGTACAGTT	TGAGGTAGTAGTTTGTACAGTT	0	0	0
cfa-let-7g	CfaAffx.30341.1.S1_s_at	ENSMUSG00000026918	Brd3	NA	4.66E-01	NA	4.59	mirnaUID1773	let-7	let-7	cfa	cel-miR-2-3p	NA	TGAGGTAGTAGTTTGTACAGTT	TGAGGTAGTAGTTTGTACAGTT	0	0	0
cfa-let-7g	CfaAffx.6340.1.S1_at	ENSMUSG00000063804	Lin28b	LIN28B	4.77E-01	NA	5.59	mirnaUID1773	let-7	let-7	cfa	cel-miR-2-3p	NA	TGAGGTAGTAGTTTGTACAGTT	TGAGGTAGTAGTTTGTACAGTT	0	0	0
cfa-let-7g	CfaAffx.25534.1.S1_s_at	ENSMUSG00000038517	Tbkbp1	TBKBP1	4.86E-01	NA	5.31	mirnaUID1773	let-7	let-7	cfa	cel-miR-2-3p	NA	TGAGGTAGTAGTTTGTACAGTT	TGAGGTAGTAGTTTGTACAGTT	0	0	0
cfa-let-7g	CfaAffx.20483.1.S1_s_at	ENSMUSG00000054280	C330019G07Rik	PRR14L	4.88E-01	NA	4.4	mirnaUID1773	let-7	let-7	cfa	cel-miR-2-3p	NA	TGAGGTAGTAGTTTGTACAGTT	TGAGGTAGTAGTTTGTACAGTT	0	0	0
cfa-let-7g	Cfa.17294.1.S1_at	ENSMUSG00000026584	Scyl3	SCYL3	4.91E-01	NA	6.14	mirnaUID1773	let-7	let-7	cfa	cel-miR-2-3p	NA	TGAGGTAGTAGTTTGTACAGTT	TGAGGTAGTAGTTTGTACAGTT	0	0	0
cfa-let-7g	CfaAffx.2300.1.S1_at	ENSMUSG00000019861	Gopc	GOPC	4.93E-01	NA	5.81	mirnaUID1773	let-7	let-7	cfa	cel-miR-2-3p	NA	TGAGGTAGTAGTTTGTACAGTT	TGAGGTAGTAGTTTGTACAGTT	0	0	0
cfa-let-7g	Cfa.18447.1.S1_s_at	ENSMUSG00000058709	Egln2	EGLN2	4.94E-01	NA	6.79	mirnaUID1773	let-7	let-7	cfa	cel-miR-2-3p	NA	TGAGGTAGTAGTTTGTACAGTT	TGAGGTAGTAGTTTGTACAGTT	0	0	0
cfa-let-7g	CfaAffx.21383.1.S1_at	ENSMUSG00000070462	Mesdc1	MESDC1	5.07E-01	NA	4.38	mirnaUID1773	let-7	let-7	cfa	cel-miR-2-3p	NA	TGAGGTAGTAGTTTGTACAGTT	TGAGGTAGTAGTTTGTACAGTT	0	0	0
cfa-let-7g	CfaAffx.24859.1.S1_at	ENSMUSG00000078515	Ddi2	DDI2	5.12E-01	NA	5.27	mirnaUID1773	let-7	let-7	cfa	cel-miR-2-3p	NA	TGAGGTAGTAGTTTGTACAGTT	TGAGGTAGTAGTTTGTACAGTT	0	0	0
cfa-let-7g	CfaAffx.20657.1.S1_at	ENSMUSG00000032913	Lrig2	LRIG2	5.16E-01	NA	6.3	mirnaUID1773	let-7	let-7	cfa	cel-miR-2-3p	NA	TGAGGTAGTAGTTTGTACAGTT	TGAGGTAGTAGTTTGTACAGTT	0	0	0
cfa-let-7g	CfaAffx.25845.1.S1_at	ENSMUSG00000013415	Igf2bp1	IGF2BP1	5.16E-01	NA	3.85	mirnaUID1773	let-7	let-7	cfa	cel-miR-2-3p	NA	TGAGGTAGTAGTTTGTACAGTT	TGAGGTAGTAGTTTGTACAGTT	0	0	0
cfa-let-7g	Cfa.16624.1.A1_at	ENSMUSG00000038250	Usp38	USP38	5.22E-01	NA	8.81	mirnaUID1773	let-7	let-7	cfa	cel-miR-2-3p	NA	TGAGGTAGTAGTTTGTACAGTT	TGAGGTAGTAGTTTGTACAGTT	0	0	0
cfa-let-7g	Cfa.16417.1.S1_a_at	ENSMUSG00000021476	Habp4	HABP4	5.24E-01	NA	9.35	mirnaUID1773	let-7	let-7	cfa	cel-miR-2-3p	NA	TGAGGTAGTAGTTTGTACAGTT	TGAGGTAGTAGTTTGTACAGTT	0	0	0
cfa-let-7g	CfaAffx.16914.1.S1_x_at	ENSMUSG00000027678	Ncoa3	NCOA3	5.30E-01	NA	4.09	mirnaUID1773	let-7	let-7	cfa	cel-miR-2-3p	NA	TGAGGTAGTAGTTTGTACAGTT	TGAGGTAGTAGTTTGTACAGTT	0	0	0
cfa-let-7g	CfaAffx.26619.1.S1_s_at	ENSMUSG00000033983	Coil	COIL	5.66E-01	NA	6.77	mirnaUID1773	let-7	let-7	cfa	cel-miR-2-3p	NA	TGAGGTAGTAGTTTGTACAGTT	TGAGGTAGTAGTTTGTACAGTT	0	0	0
cfa-let-7g	CfaAffx.20344.1.S1_at	ENSMUSG00000042671	Rgs8	RGS8	5.79E-01	NA	4.27	mirnaUID1773	let-7	let-7	cfa	cel-miR-2-3p	NA	TGAGGTAGTAGTTTGTACAGTT	TGAGGTAGTAGTTTGTACAGTT	0	0	0
cfa-let-7g	CfaAffx.16663.1.S1_at	ENSMUSG00000026220	Slc16a14	SLC16A14	5.90E-01	NA	4.96	mirnaUID1773	let-7	let-7	cfa	cel-miR-2-3p	NA	TGAGGTAGTAGTTTGTACAGTT	TGAGGTAGTAGTTTGTACAGTT	0	0	0
cfa-let-7g	CfaAffx.30901.1.S1_at	ENSMUSG00000029287	Tgfbr3	TGFBR3	6.33E-01	NA	4.21	mirnaUID1773	let-7	let-7	cfa	cel-miR-2-3p	NA	TGAGGTAGTAGTTTGTACAGTT	TGAGGTAGTAGTTTGTACAGTT	0	0	0
cfa-let-7j	Cfa.10139.1.S1_at	ENSMUSG00000003363	Pld3	PLD3	NA	NA	4.42	mirnaUID1933	let-7	NA	cfa	cel-miR-34-5p	NA	TGAGGTAGTAGAGTGCAGTAGTT	TGAGGTAGTAGAGTGCAGTAGTT	0	0	0
cfa-let-7j	Cfa.102.1.S1_s_at	ENSMUSG00000031903	Pla2g15	PAG15_CANFA	NA	NA	7.09	mirnaUID1933	let-7	NA	cfa	cel-miR-34-5p	NA	TGAGGTAGTAGAGTGCAGTAGTT	TGAGGTAGTAGAGTGCAGTAGTT	0	0	0
cfa-let-7j	Cfa.10223.1.A1_at	ENSMUSG00000039787	Cercam	CERCAM	NA	NA	7.75	mirnaUID1933	let-7	NA	cfa	cel-miR-34-5p	NA	TGAGGTAGTAGAGTGCAGTAGTT	TGAGGTAGTAGAGTGCAGTAGTT	0	0	0
cfa-let-7j	Cfa.10388.1.A1_s_at	ENSMUSG00000045103	Dmd	DMD	NA	NA	6.39	mirnaUID1933	let-7	NA	cfa	cel-miR-34-5p	NA	TGAGGTAGTAGAGTGCAGTAGTT	TGAGGTAGTAGAGTGCAGTAGTT	0	0	0
cfa-let-7j	Cfa.10550.1.A1_at	ENSMUSG00000037353	Letmd1	LETMD1	NA	NA	5.31	mirnaUID1933	let-7	NA	cfa	cel-miR-34-5p	NA	TGAGGTAGTAGAGTGCAGTAGTT	TGAGGTAGTAGAGTGCAGTAGTT	0	0	0
cfa-let-7j	Cfa.10550.2.S1_at	ENSMUSG00000037353	Letmd1	LETMD1	NA	NA	6	mirnaUID1933	let-7	NA	cfa	cel-miR-34-5p	NA	TGAGGTAGTAGAGTGCAGTAGTT	TGAGGTAGTAGAGTGCAGTAGTT	0	0	0
cfa-let-7j	Cfa.10593.1.A1_at	ENSMUSG00000032423	Syncrip	SYNCRIP	NA	NA	7.89	mirnaUID1933	let-7	NA	cfa	cel-miR-34-5p	NA	TGAGGTAGTAGAGTGCAGTAGTT	TGAGGTAGTAGAGTGCAGTAGTT	0	0	0
cfa-let-7j	Cfa.10791.1.S1_at	ENSMUSG00000028788	Ptp4a2	PTP4A2	NA	NA	11.1	mirnaUID1933	let-7	NA	cfa	cel-miR-34-5p	NA	TGAGGTAGTAGAGTGCAGTAGTT	TGAGGTAGTAGAGTGCAGTAGTT	0	0	0
cfa-let-7j	Cfa.10801.1.A1_at	ENSMUSG00000063904	Dpp3	DPP3	NA	NA	8.28	mirnaUID1933	let-7	NA	cfa	cel-miR-34-5p	NA	TGAGGTAGTAGAGTGCAGTAGTT	TGAGGTAGTAGAGTGCAGTAGTT	0	0	0
cfa-let-7j	Cfa.11002.1.S1_s_at	ENSMUSG00000039070	Cpa4	CPA4	NA	NA	6.47	mirnaUID1933	let-7	NA	cfa	cel-miR-34-5p	NA	TGAGGTAGTAGAGTGCAGTAGTT	TGAGGTAGTAGAGTGCAGTAGTT	0	0	0
cfa-let-7j	Cfa.11502.1.A1_at	ENSMUSG00000024122	Pdpk1	PDPK1	NA	NA	3.81	mirnaUID1933	let-7	NA	cfa	cel-miR-34-5p	NA	TGAGGTAGTAGAGTGCAGTAGTT	TGAGGTAGTAGAGTGCAGTAGTT	0	0	0
cfa-let-7j	Cfa.11541.1.S1_at	ENSMUSG00000038646	Fam103a1	NA	NA	NA	8.18	mirnaUID1933	let-7	NA	cfa	cel-miR-34-5p	NA	TGAGGTAGTAGAGTGCAGTAGTT	TGAGGTAGTAGAGTGCAGTAGTT	0	0	0
cfa-let-7j	Cfa.11631.1.A1_s_at	ENSMUSG00000001829	Clpb	CLPB	NA	NA	5.86	mirnaUID1933	let-7	NA	cfa	cel-miR-34-5p	NA	TGAGGTAGTAGAGTGCAGTAGTT	TGAGGTAGTAGAGTGCAGTAGTT	0	0	0
cfa-let-7j	Cfa.11735.1.A1_s_at	ENSMUSG00000051413	Plagl2	PLAGL2	NA	NA	4.67	mirnaUID1933	let-7	NA	cfa	cel-miR-34-5p	NA	TGAGGTAGTAGAGTGCAGTAGTT	TGAGGTAGTAGAGTGCAGTAGTT	0	0	0
cfa-let-7j	Cfa.11917.1.A1_at	ENSMUSG00000049657	Zbtb5	ZBTB5	NA	NA	5.74	mirnaUID1933	let-7	NA	cfa	cel-miR-34-5p	NA	TGAGGTAGTAGAGTGCAGTAGTT	TGAGGTAGTAGAGTGCAGTAGTT	0	0	0
cfa-let-7j	Cfa.11986.1.A1_s_at	ENSMUSG00000061689	Dlgap4	DLGAP4	NA	NA	6.97	mirnaUID1933	let-7	NA	cfa	cel-miR-34-5p	NA	TGAGGTAGTAGAGTGCAGTAGTT	TGAGGTAGTAGAGTGCAGTAGTT	0	0	0
cfa-let-7j	Cfa.1238.11.A1_at	ENSMUSG00000041629	D11Wsu99e	FAM104A	NA	NA	9.07	mirnaUID1933	let-7	NA	cfa	cel-miR-34-5p	NA	TGAGGTAGTAGAGTGCAGTAGTT	TGAGGTAGTAGAGTGCAGTAGTT	0	0	0
cfa-let-7j	Cfa.12502.1.A1_at	ENSMUSG00000032501	Trib1	TRIB1	NA	NA	9.01	mirnaUID1933	let-7	NA	cfa	cel-miR-34-5p	NA	TGAGGTAGTAGAGTGCAGTAGTT	TGAGGTAGTAGAGTGCAGTAGTT	0	0	0
cfa-let-7j	Cfa.12774.1.A1_at	ENSMUSG00000030271	Ogg1	OGG1	NA	NA	4.74	mirnaUID1933	let-7	NA	cfa	cel-miR-34-5p	NA	TGAGGTAGTAGAGTGCAGTAGTT	TGAGGTAGTAGAGTGCAGTAGTT	0	0	0
cfa-let-7j	Cfa.13059.1.A1_s_at	ENSMUSG00000022371	Col14a1	COL14A1	NA	NA	8.46	mirnaUID1933	let-7	NA	cfa	cel-miR-34-5p	NA	TGAGGTAGTAGAGTGCAGTAGTT	TGAGGTAGTAGAGTGCAGTAGTT	0	0	0
cfa-let-7j	Cfa.13059.1.A1_x_at	ENSMUSG00000022371	Col14a1	COL14A1	NA	NA	7.32	mirnaUID1933	let-7	NA	cfa	cel-miR-34-5p	NA	TGAGGTAGTAGAGTGCAGTAGTT	TGAGGTAGTAGAGTGCAGTAGTT	0	0	0
cfa-let-7j	Cfa.13189.1.A1_at	ENSMUSG00000038167	Plekhg6	PLEKHG6	NA	NA	6.69	mirnaUID1933	let-7	NA	cfa	cel-miR-34-5p	NA	TGAGGTAGTAGAGTGCAGTAGTT	TGAGGTAGTAGAGTGCAGTAGTT	0	0	0
cfa-let-7j	Cfa.13356.1.A1_at	ENSMUSG00000028850	Gpatch3	GPATCH3	NA	NA	6.09	mirnaUID1933	let-7	NA	cfa	cel-miR-34-5p	NA	TGAGGTAGTAGAGTGCAGTAGTT	TGAGGTAGTAGAGTGCAGTAGTT	0	0	0
cfa-let-7j	Cfa.13752.1.A1_at	ENSMUSG00000022897	Dyrk1a	DYRK1A	NA	NA	9.09	mirnaUID1933	let-7	NA	cfa	cel-miR-34-5p	NA	TGAGGTAGTAGAGTGCAGTAGTT	TGAGGTAGTAGAGTGCAGTAGTT	0	0	0
cfa-let-7j	Cfa.13912.1.A1_at	ENSMUSG00000020649	Rrm2	RRM2	NA	NA	3.94	mirnaUID1933	let-7	NA	cfa	cel-miR-34-5p	NA	TGAGGTAGTAGAGTGCAGTAGTT	TGAGGTAGTAGAGTGCAGTAGTT	0	0	0
cfa-let-7j	Cfa.14181.1.A1_at	ENSMUSG00000047496	Rnf152	RNF152	NA	NA	3.83	mirnaUID1933	let-7	NA	cfa	cel-miR-34-5p	NA	TGAGGTAGTAGAGTGCAGTAGTT	TGAGGTAGTAGAGTGCAGTAGTT	0	0	0
cfa-let-7j	Cfa.1418.1.A1_at	ENSMUSG00000021259	Cyp46a1	CYP46A1	NA	NA	5.35	mirnaUID1933	let-7	NA	cfa	cel-miR-34-5p	NA	TGAGGTAGTAGAGTGCAGTAGTT	TGAGGTAGTAGAGTGCAGTAGTT	0	0	0
cfa-let-7j	Cfa.14352.1.A1_at	ENSMUSG00000000982	Ccl3	CCL3_CANFA	NA	NA	4.36	mirnaUID1933	let-7	NA	cfa	cel-miR-34-5p	NA	TGAGGTAGTAGAGTGCAGTAGTT	TGAGGTAGTAGAGTGCAGTAGTT	0	0	0
cfa-let-7j	Cfa.14652.1.A1_at	ENSMUSG00000026740	Dnajc1	DNAJC1	NA	NA	6.68	mirnaUID1933	let-7	NA	cfa	cel-miR-34-5p	NA	TGAGGTAGTAGAGTGCAGTAGTT	TGAGGTAGTAGAGTGCAGTAGTT	0	0	0
cfa-let-7j	Cfa.14652.1.A1_s_at	ENSMUSG00000026740	Dnajc1	DNAJC1	NA	NA	7.2	mirnaUID1933	let-7	NA	cfa	cel-miR-34-5p	NA	TGAGGTAGTAGAGTGCAGTAGTT	TGAGGTAGTAGAGTGCAGTAGTT	0	0	0
cfa-let-7j	Cfa.14889.1.A1_at	ENSMUSG00000020142	Slc1a4	SLC1A4	NA	NA	6.46	mirnaUID1933	let-7	NA	cfa	cel-miR-34-5p	NA	TGAGGTAGTAGAGTGCAGTAGTT	TGAGGTAGTAGAGTGCAGTAGTT	0	0	0
cfa-let-7j	Cfa.14901.1.A1_at	ENSMUSG00000020790	Ankfy1	ANKFY1	NA	NA	5.66	mirnaUID1933	let-7	NA	cfa	cel-miR-34-5p	NA	TGAGGTAGTAGAGTGCAGTAGTT	TGAGGTAGTAGAGTGCAGTAGTT	0	0	0
cfa-let-7j	Cfa.14918.1.A1_at	ENSMUSG00000032431	Crtap	CRTAP	NA	NA	9.72	mirnaUID1933	let-7	NA	cfa	cel-miR-34-5p	NA	TGAGGTAGTAGAGTGCAGTAGTT	TGAGGTAGTAGAGTGCAGTAGTT	0	0	0
cfa-let-7j	Cfa.15073.1.A1_at	ENSMUSG00000026083	Eif5b	EIF5B	NA	NA	9.15	mirnaUID1933	let-7	NA	cfa	cel-miR-34-5p	NA	TGAGGTAGTAGAGTGCAGTAGTT	TGAGGTAGTAGAGTGCAGTAGTT	0	0	0
cfa-let-7j	Cfa.15205.1.S1_at	ENSMUSG00000038506	Dcun1d2	DCUN1D2	NA	NA	7.79	mirnaUID1933	let-7	NA	cfa	cel-miR-34-5p	NA	TGAGGTAGTAGAGTGCAGTAGTT	TGAGGTAGTAGAGTGCAGTAGTT	0	0	0
cfa-let-7j	Cfa.15414.1.A1_at	ENSMUSG00000047496	Rnf152	RNF152	NA	NA	4.7	mirnaUID1933	let-7	NA	cfa	cel-miR-34-5p	NA	TGAGGTAGTAGAGTGCAGTAGTT	TGAGGTAGTAGAGTGCAGTAGTT	0	0	0
cfa-let-7j	Cfa.15815.1.S1_s_at	ENSMUSG00000000982	Ccl3	CCL3_CANFA	NA	NA	5.27	mirnaUID1933	let-7	NA	cfa	cel-miR-34-5p	NA	TGAGGTAGTAGAGTGCAGTAGTT	TGAGGTAGTAGAGTGCAGTAGTT	0	0	0
cfa-let-7j	Cfa.16183.1.A1_s_at	ENSMUSG00000020841	Cpd	CPD	NA	NA	9.65	mirnaUID1933	let-7	NA	cfa	cel-miR-34-5p	NA	TGAGGTAGTAGAGTGCAGTAGTT	TGAGGTAGTAGAGTGCAGTAGTT	0	0	0
cfa-let-7j	Cfa.16222.1.S1_s_at	ENSMUSG00000030209	Grin2b	NMDE2_CANFA	NA	NA	4.06	mirnaUID1933	let-7	NA	cfa	cel-miR-34-5p	NA	TGAGGTAGTAGAGTGCAGTAGTT	TGAGGTAGTAGAGTGCAGTAGTT	0	0	0
cfa-let-7j	Cfa.16248.1.S1_at	ENSMUSG00000070348	Ccnd1	CCND1	NA	NA	9.32	mirnaUID1933	let-7	NA	cfa	cel-miR-34-5p	NA	TGAGGTAGTAGAGTGCAGTAGTT	TGAGGTAGTAGAGTGCAGTAGTT	0	0	0
cfa-let-7j	Cfa.16398.1.S1_at	ENSMUSG00000006800	Sulf2	Q32KH1_CANFA	NA	NA	7.07	mirnaUID1933	let-7	NA	cfa	cel-miR-34-5p	NA	TGAGGTAGTAGAGTGCAGTAGTT	TGAGGTAGTAGAGTGCAGTAGTT	0	0	0
cfa-let-7j	Cfa.16422.1.S1_at	ENSMUSG00000027881	Prpf38b	PRPF38B	NA	NA	6.49	mirnaUID1933	let-7	NA	cfa	cel-miR-34-5p	NA	TGAGGTAGTAGAGTGCAGTAGTT	TGAGGTAGTAGAGTGCAGTAGTT	0	0	0
cfa-let-7j	Cfa.16862.1.S1_at	ENSMUSG00000024286	Ccny	CCNY	NA	NA	8.9	mirnaUID1933	let-7	NA	cfa	cel-miR-34-5p	NA	TGAGGTAGTAGAGTGCAGTAGTT	TGAGGTAGTAGAGTGCAGTAGTT	0	0	0
cfa-let-7j	Cfa.16929.1.S1_s_at	ENSMUSG00000028788	Ptp4a2	PTP4A2	NA	NA	10.2	mirnaUID1933	let-7	NA	cfa	cel-miR-34-5p	NA	TGAGGTAGTAGAGTGCAGTAGTT	TGAGGTAGTAGAGTGCAGTAGTT	0	0	0
cfa-let-7j	Cfa.17746.1.S1_at	ENSMUSG00000032501	Trib1	TRIB1	NA	NA	4.79	mirnaUID1933	let-7	NA	cfa	cel-miR-34-5p	NA	TGAGGTAGTAGAGTGCAGTAGTT	TGAGGTAGTAGAGTGCAGTAGTT	0	0	0
cfa-let-7j	Cfa.17860.1.S1_s_at	ENSMUSG00000001576	Ergic1	ERGIC1	NA	NA	4.66	mirnaUID1933	let-7	NA	cfa	cel-miR-34-5p	NA	TGAGGTAGTAGAGTGCAGTAGTT	TGAGGTAGTAGAGTGCAGTAGTT	0	0	0
cfa-let-7j	Cfa.18240.1.S1_s_at	ENSMUSG00000022371	Col14a1	COL14A1	NA	NA	4.03	mirnaUID1933	let-7	NA	cfa	cel-miR-34-5p	NA	TGAGGTAGTAGAGTGCAGTAGTT	TGAGGTAGTAGAGTGCAGTAGTT	0	0	0
cfa-let-7j	Cfa.18368.1.S1_at	ENSMUSG00000004880	Lbr	LBR	NA	NA	7.68	mirnaUID1933	let-7	NA	cfa	cel-miR-34-5p	NA	TGAGGTAGTAGAGTGCAGTAGTT	TGAGGTAGTAGAGTGCAGTAGTT	0	0	0
cfa-let-7j	Cfa.18387.1.S1_s_at	ENSMUSG00000038718	Pbx3	PBX3	NA	NA	5.22	mirnaUID1933	let-7	NA	cfa	cel-miR-34-5p	NA	TGAGGTAGTAGAGTGCAGTAGTT	TGAGGTAGTAGAGTGCAGTAGTT	0	0	0
cfa-let-7j	Cfa.18890.1.S1_at	ENSMUSG00000038095	Sbno1	SBNO1	NA	NA	6.66	mirnaUID1933	let-7	NA	cfa	cel-miR-34-5p	NA	TGAGGTAGTAGAGTGCAGTAGTT	TGAGGTAGTAGAGTGCAGTAGTT	0	0	0
cfa-let-7j	Cfa.18890.1.S1_s_at	ENSMUSG00000038095	Sbno1	SBNO1	NA	NA	6.08	mirnaUID1933	let-7	NA	cfa	cel-miR-34-5p	NA	TGAGGTAGTAGAGTGCAGTAGTT	TGAGGTAGTAGAGTGCAGTAGTT	0	0	0
cfa-let-7j	Cfa.19425.1.S1_s_at	ENSMUSG00000001829	Clpb	CLPB	NA	NA	5.3	mirnaUID1933	let-7	NA	cfa	cel-miR-34-5p	NA	TGAGGTAGTAGAGTGCAGTAGTT	TGAGGTAGTAGAGTGCAGTAGTT	0	0	0
cfa-let-7j	Cfa.19632.1.S1_at	ENSMUSG00000041915	Ammecr1l	AMMECR1L	NA	NA	5.01	mirnaUID1933	let-7	NA	cfa	cel-miR-34-5p	NA	TGAGGTAGTAGAGTGCAGTAGTT	TGAGGTAGTAGAGTGCAGTAGTT	0	0	0
cfa-let-7j	Cfa.19696.1.S1_s_at	ENSMUSG00000022371	Col14a1	COL14A1	NA	NA	5.49	mirnaUID1933	let-7	NA	cfa	cel-miR-34-5p	NA	TGAGGTAGTAGAGTGCAGTAGTT	TGAGGTAGTAGAGTGCAGTAGTT	0	0	0
cfa-let-7j	Cfa.1972.1.A1_at	ENSMUSG00000022371	Col14a1	COL14A1	NA	NA	6.56	mirnaUID1933	let-7	NA	cfa	cel-miR-34-5p	NA	TGAGGTAGTAGAGTGCAGTAGTT	TGAGGTAGTAGAGTGCAGTAGTT	0	0	0
cfa-let-7j	Cfa.20541.1.S1_s_at	ENSMUSG00000026083	Eif5b	EIF5B	NA	NA	10.3	mirnaUID1933	let-7	NA	cfa	cel-miR-34-5p	NA	TGAGGTAGTAGAGTGCAGTAGTT	TGAGGTAGTAGAGTGCAGTAGTT	0	0	0
cfa-let-7j	Cfa.20686.1.S1_at	ENSMUSG00000020166	Cnot2	CNOT2	NA	NA	8.03	mirnaUID1933	let-7	NA	cfa	cel-miR-34-5p	NA	TGAGGTAGTAGAGTGCAGTAGTT	TGAGGTAGTAGAGTGCAGTAGTT	0	0	0
cfa-let-7j	Cfa.20917.1.S1_s_at	ENSMUSG00000027698	Nceh1	NCEH1	NA	NA	5.43	mirnaUID1933	let-7	NA	cfa	cel-miR-34-5p	NA	TGAGGTAGTAGAGTGCAGTAGTT	TGAGGTAGTAGAGTGCAGTAGTT	0	0	0
cfa-let-7j	Cfa.209.1.S1_at	ENSMUSG00000032511	Scn5a	Q5YLN6_CANFA	NA	NA	6.27	mirnaUID1933	let-7	NA	cfa	cel-miR-34-5p	NA	TGAGGTAGTAGAGTGCAGTAGTT	TGAGGTAGTAGAGTGCAGTAGTT	0	0	0
cfa-let-7j	Cfa.209.2.S1_s_at	ENSMUSG00000032511	Scn5a	Q5YLN6_CANFA	NA	NA	5.71	mirnaUID1933	let-7	NA	cfa	cel-miR-34-5p	NA	TGAGGTAGTAGAGTGCAGTAGTT	TGAGGTAGTAGAGTGCAGTAGTT	0	0	0
cfa-let-7j	Cfa.21101.1.S1_s_at	ENSMUSG00000026207	Speg	SPEG	NA	NA	4.85	mirnaUID1933	let-7	NA	cfa	cel-miR-34-5p	NA	TGAGGTAGTAGAGTGCAGTAGTT	TGAGGTAGTAGAGTGCAGTAGTT	0	0	0
cfa-let-7j	Cfa.21151.1.S1_at	ENSMUSG00000037071	Scd1	SCD	NA	NA	4.35	mirnaUID1933	let-7	NA	cfa	cel-miR-34-5p	NA	TGAGGTAGTAGAGTGCAGTAGTT	TGAGGTAGTAGAGTGCAGTAGTT	0	0	0
cfa-let-7j	Cfa.21344.1.S1_at	ENSMUSG00000027499	Pkia	PKIA	NA	NA	11.6	mirnaUID1933	let-7	NA	cfa	cel-miR-34-5p	NA	TGAGGTAGTAGAGTGCAGTAGTT	TGAGGTAGTAGAGTGCAGTAGTT	0	0	0
cfa-let-7j	Cfa.21357.1.S1_s_at	ENSMUSG00000032423	Syncrip	SYNCRIP	NA	NA	9.31	mirnaUID1933	let-7	NA	cfa	cel-miR-34-5p	NA	TGAGGTAGTAGAGTGCAGTAGTT	TGAGGTAGTAGAGTGCAGTAGTT	0	0	0
cfa-let-7j	Cfa.21534.1.S1_s_at	ENSMUSG00000003363	Pld3	PLD3	NA	NA	6.33	mirnaUID1933	let-7	NA	cfa	cel-miR-34-5p	NA	TGAGGTAGTAGAGTGCAGTAGTT	TGAGGTAGTAGAGTGCAGTAGTT	0	0	0
cfa-let-7j	Cfa.21538.1.S1_s_at	ENSMUSG00000060261	Gtf2i	GTF2I	NA	NA	6.35	mirnaUID1933	let-7	NA	cfa	cel-miR-34-5p	NA	TGAGGTAGTAGAGTGCAGTAGTT	TGAGGTAGTAGAGTGCAGTAGTT	0	0	0
cfa-let-7j	Cfa.2418.1.S1_at	ENSMUSG00000027881	Prpf38b	PRPF38B	NA	NA	7.78	mirnaUID1933	let-7	NA	cfa	cel-miR-34-5p	NA	TGAGGTAGTAGAGTGCAGTAGTT	TGAGGTAGTAGAGTGCAGTAGTT	0	0	0
cfa-let-7j	Cfa.263.1.S1_at	ENSMUSG00000037071	Scd1	SCD	NA	NA	11	mirnaUID1933	let-7	NA	cfa	cel-miR-34-5p	NA	TGAGGTAGTAGAGTGCAGTAGTT	TGAGGTAGTAGAGTGCAGTAGTT	0	0	0
cfa-let-7j	Cfa.2839.2.S1_at	ENSMUSG00000015341	Golga7	GOLGA7	NA	NA	8.03	mirnaUID1933	let-7	NA	cfa	cel-miR-34-5p	NA	TGAGGTAGTAGAGTGCAGTAGTT	TGAGGTAGTAGAGTGCAGTAGTT	0	0	0
cfa-let-7j	Cfa.3366.1.A1_at	ENSMUSG00000026042	Col5a2	COL5A2	NA	NA	8.15	mirnaUID1933	let-7	NA	cfa	cel-miR-34-5p	NA	TGAGGTAGTAGAGTGCAGTAGTT	TGAGGTAGTAGAGTGCAGTAGTT	0	0	0
cfa-let-7j	Cfa.360.2.S1_at	ENSMUSG00000027698	Nceh1	NCEH1	NA	NA	8.92	mirnaUID1933	let-7	NA	cfa	cel-miR-34-5p	NA	TGAGGTAGTAGAGTGCAGTAGTT	TGAGGTAGTAGAGTGCAGTAGTT	0	0	0
cfa-let-7j	Cfa.3738.1.A1_at	ENSMUSG00000045103	Dmd	DMD	NA	NA	4.53	mirnaUID1933	let-7	NA	cfa	cel-miR-34-5p	NA	TGAGGTAGTAGAGTGCAGTAGTT	TGAGGTAGTAGAGTGCAGTAGTT	0	0	0
cfa-let-7j	Cfa.3738.1.S1_s_at	ENSMUSG00000045103	Dmd	DMD	NA	NA	6.94	mirnaUID1933	let-7	NA	cfa	cel-miR-34-5p	NA	TGAGGTAGTAGAGTGCAGTAGTT	TGAGGTAGTAGAGTGCAGTAGTT	0	0	0
cfa-let-7j	Cfa.38.1.S1_s_at	ENSMUSG00000016529	Il10	Q95LE3_CANFA	NA	NA	5.79	mirnaUID1933	let-7	NA	cfa	cel-miR-34-5p	NA	TGAGGTAGTAGAGTGCAGTAGTT	TGAGGTAGTAGAGTGCAGTAGTT	0	0	0
cfa-let-7j	Cfa.3884.1.S1_at	ENSMUSG00000028757	Ddost	DDOST	NA	NA	7.67	mirnaUID1933	let-7	NA	cfa	cel-miR-34-5p	NA	TGAGGTAGTAGAGTGCAGTAGTT	TGAGGTAGTAGAGTGCAGTAGTT	0	0	0
cfa-let-7j	Cfa.4090.1.A1_s_at	ENSMUSG00000033174	Mgll	MGLL	NA	NA	7.73	mirnaUID1933	let-7	NA	cfa	cel-miR-34-5p	NA	TGAGGTAGTAGAGTGCAGTAGTT	TGAGGTAGTAGAGTGCAGTAGTT	0	0	0
cfa-let-7j	Cfa.4193.1.S1_at	ENSMUSG00000060261	Gtf2i	GTF2I	NA	NA	10.8	mirnaUID1933	let-7	NA	cfa	cel-miR-34-5p	NA	TGAGGTAGTAGAGTGCAGTAGTT	TGAGGTAGTAGAGTGCAGTAGTT	0	0	0
cfa-let-7j	Cfa.4547.1.A1_at	ENSMUSG00000000817	Fasl	Q6J3Q6_CANFA	NA	NA	3.51	mirnaUID1933	let-7	NA	cfa	cel-miR-34-5p	NA	TGAGGTAGTAGAGTGCAGTAGTT	TGAGGTAGTAGAGTGCAGTAGTT	0	0	0
cfa-let-7j	Cfa.4547.1.S1_s_at	ENSMUSG00000000817	Fasl	Q6J3Q6_CANFA	NA	NA	4.64	mirnaUID1933	let-7	NA	cfa	cel-miR-34-5p	NA	TGAGGTAGTAGAGTGCAGTAGTT	TGAGGTAGTAGAGTGCAGTAGTT	0	0	0
cfa-let-7j	Cfa.4554.1.S1_s_at	ENSMUSG00000019820	Utrn	UTRN	NA	NA	5.99	mirnaUID1933	let-7	NA	cfa	cel-miR-34-5p	NA	TGAGGTAGTAGAGTGCAGTAGTT	TGAGGTAGTAGAGTGCAGTAGTT	0	0	0
cfa-let-7j	Cfa.4650.1.A1_s_at	ENSMUSG00000024817	Uhrf2	UHRF2	NA	NA	4.01	mirnaUID1933	let-7	NA	cfa	cel-miR-34-5p	NA	TGAGGTAGTAGAGTGCAGTAGTT	TGAGGTAGTAGAGTGCAGTAGTT	0	0	0
cfa-let-7j	Cfa.4679.1.A1_at	ENSMUSG00000041415	Dicer1	DICER1	NA	NA	3.59	mirnaUID1933	let-7	NA	cfa	cel-miR-34-5p	NA	TGAGGTAGTAGAGTGCAGTAGTT	TGAGGTAGTAGAGTGCAGTAGTT	0	0	0
cfa-let-7j	Cfa.4679.1.A1_s_at	ENSMUSG00000041415	Dicer1	DICER1	NA	NA	7.78	mirnaUID1933	let-7	NA	cfa	cel-miR-34-5p	NA	TGAGGTAGTAGAGTGCAGTAGTT	TGAGGTAGTAGAGTGCAGTAGTT	0	0	0
cfa-let-7j	Cfa.496.1.A1_s_at	ENSMUSG00000026042	Col5a2	COL5A2	NA	NA	9.84	mirnaUID1933	let-7	NA	cfa	cel-miR-34-5p	NA	TGAGGTAGTAGAGTGCAGTAGTT	TGAGGTAGTAGAGTGCAGTAGTT	0	0	0
cfa-let-7j	Cfa.5127.1.A1_s_at	ENSMUSG00000006586	Runx1t1	RUNX1T1	NA	NA	8.76	mirnaUID1933	let-7	NA	cfa	cel-miR-34-5p	NA	TGAGGTAGTAGAGTGCAGTAGTT	TGAGGTAGTAGAGTGCAGTAGTT	0	0	0
cfa-let-7j	Cfa.5536.1.A1_at	ENSMUSG00000037169	Mycn	MYCN	NA	NA	5.88	mirnaUID1933	let-7	NA	cfa	cel-miR-34-5p	NA	TGAGGTAGTAGAGTGCAGTAGTT	TGAGGTAGTAGAGTGCAGTAGTT	0	0	0
cfa-let-7j	Cfa.6393.1.A1_at	ENSMUSG00000006800	Sulf2	Q32KH1_CANFA	NA	NA	4.75	mirnaUID1933	let-7	NA	cfa	cel-miR-34-5p	NA	TGAGGTAGTAGAGTGCAGTAGTT	TGAGGTAGTAGAGTGCAGTAGTT	0	0	0
cfa-let-7j	Cfa.6393.1.A1_s_at	ENSMUSG00000006800	Sulf2	Q32KH1_CANFA	NA	NA	3.23	mirnaUID1933	let-7	NA	cfa	cel-miR-34-5p	NA	TGAGGTAGTAGAGTGCAGTAGTT	TGAGGTAGTAGAGTGCAGTAGTT	0	0	0
cfa-let-7j	Cfa.6575.1.A1_s_at	ENSMUSG00000001829	Clpb	CLPB	NA	NA	6.31	mirnaUID1933	let-7	NA	cfa	cel-miR-34-5p	NA	TGAGGTAGTAGAGTGCAGTAGTT	TGAGGTAGTAGAGTGCAGTAGTT	0	0	0
cfa-let-7j	Cfa.6591.1.A1_s_at	ENSMUSG00000004947	Dtx2	NA	NA	NA	5.54	mirnaUID1933	let-7	NA	cfa	cel-miR-34-5p	NA	TGAGGTAGTAGAGTGCAGTAGTT	TGAGGTAGTAGAGTGCAGTAGTT	0	0	0
cfa-let-7j	Cfa.6777.1.S1_at	ENSMUSG00000070644	Etnk2	ETNK2	NA	NA	3.38	mirnaUID1933	let-7	NA	cfa	cel-miR-34-5p	NA	TGAGGTAGTAGAGTGCAGTAGTT	TGAGGTAGTAGAGTGCAGTAGTT	0	0	0
cfa-let-7j	Cfa.6777.1.S1_s_at	ENSMUSG00000070644	Etnk2	ETNK2	NA	NA	4.1	mirnaUID1933	let-7	NA	cfa	cel-miR-34-5p	NA	TGAGGTAGTAGAGTGCAGTAGTT	TGAGGTAGTAGAGTGCAGTAGTT	0	0	0
cfa-let-7j	Cfa.6788.1.A1_at	ENSMUSG00000071226	Cecr2	CECR2	NA	NA	3.27	mirnaUID1933	let-7	NA	cfa	cel-miR-34-5p	NA	TGAGGTAGTAGAGTGCAGTAGTT	TGAGGTAGTAGAGTGCAGTAGTT	0	0	0
cfa-let-7j	Cfa.7313.1.A1_at	ENSMUSG00000038718	Pbx3	PBX3	NA	NA	7.92	mirnaUID1933	let-7	NA	cfa	cel-miR-34-5p	NA	TGAGGTAGTAGAGTGCAGTAGTT	TGAGGTAGTAGAGTGCAGTAGTT	0	0	0
cfa-let-7j	Cfa.7634.1.A1_at	ENSMUSG00000031971	1700054N08Rik	CCSAP	NA	NA	3.66	mirnaUID1933	let-7	NA	cfa	cel-miR-34-5p	NA	TGAGGTAGTAGAGTGCAGTAGTT	TGAGGTAGTAGAGTGCAGTAGTT	0	0	0
cfa-let-7j	Cfa.7740.1.A1_a_at	ENSMUSG00000028797	Tmem234	TMEM234	NA	NA	6.89	mirnaUID1933	let-7	NA	cfa	cel-miR-34-5p	NA	TGAGGTAGTAGAGTGCAGTAGTT	TGAGGTAGTAGAGTGCAGTAGTT	0	0	0
cfa-let-7j	Cfa.7809.1.A1_at	ENSMUSG00000027347	Rasgrp1	RASGRP1	NA	NA	3.92	mirnaUID1933	let-7	NA	cfa	cel-miR-34-5p	NA	TGAGGTAGTAGAGTGCAGTAGTT	TGAGGTAGTAGAGTGCAGTAGTT	0	0	0
cfa-let-7j	Cfa.9085.1.A1_at	ENSMUSG00000032186	Tmod2	TMOD2	NA	NA	5.13	mirnaUID1933	let-7	NA	cfa	cel-miR-34-5p	NA	TGAGGTAGTAGAGTGCAGTAGTT	TGAGGTAGTAGAGTGCAGTAGTT	0	0	0
cfa-let-7j	Cfa.9410.1.A1_at	ENSMUSG00000022412	Smcr7l	SMCR7L	NA	NA	3.92	mirnaUID1933	let-7	NA	cfa	cel-miR-34-5p	NA	TGAGGTAGTAGAGTGCAGTAGTT	TGAGGTAGTAGAGTGCAGTAGTT	0	0	0
cfa-let-7j	Cfa.9711.1.A1_at	ENSMUSG00000019790	Stxbp5	STXBP5	NA	NA	7.2	mirnaUID1933	let-7	NA	cfa	cel-miR-34-5p	NA	TGAGGTAGTAGAGTGCAGTAGTT	TGAGGTAGTAGAGTGCAGTAGTT	0	0	0
cfa-let-7j	Cfa.97.1.S1_s_at	ENSMUSG00000029467	Atp2a2	AT2A2_CANFA	NA	NA	13.6	mirnaUID1933	let-7	NA	cfa	cel-miR-34-5p	NA	TGAGGTAGTAGAGTGCAGTAGTT	TGAGGTAGTAGAGTGCAGTAGTT	0	0	0
cfa-let-7j	Cfa.98.1.S1_at	ENSMUSG00000045103	Dmd	DMD	NA	NA	4.14	mirnaUID1933	let-7	NA	cfa	cel-miR-34-5p	NA	TGAGGTAGTAGAGTGCAGTAGTT	TGAGGTAGTAGAGTGCAGTAGTT	0	0	0
cfa-let-7j	CfaAffx.10516.1.S1_s_at	ENSMUSG00000038506	Dcun1d2	DCUN1D2	NA	NA	7.89	mirnaUID1933	let-7	NA	cfa	cel-miR-34-5p	NA	TGAGGTAGTAGAGTGCAGTAGTT	TGAGGTAGTAGAGTGCAGTAGTT	0	0	0
cfa-let-7j	CfaAffx.1143.1.S1_at	ENSMUSG00000014498	Ankrd52	ANKRD52	NA	NA	4.22	mirnaUID1933	let-7	NA	cfa	cel-miR-34-5p	NA	TGAGGTAGTAGAGTGCAGTAGTT	TGAGGTAGTAGAGTGCAGTAGTT	0	0	0
cfa-let-7j	CfaAffx.1144.1.S1_s_at	ENSMUSG00000014498	Ankrd52	ANKRD52	NA	NA	4.17	mirnaUID1933	let-7	NA	cfa	cel-miR-34-5p	NA	TGAGGTAGTAGAGTGCAGTAGTT	TGAGGTAGTAGAGTGCAGTAGTT	0	0	0
cfa-let-7j	CfaAffx.11638.1.S1_at	ENSMUSG00000051413	Plagl2	PLAGL2	NA	NA	3.51	mirnaUID1933	let-7	NA	cfa	cel-miR-34-5p	NA	TGAGGTAGTAGAGTGCAGTAGTT	TGAGGTAGTAGAGTGCAGTAGTT	0	0	0
cfa-let-7j	CfaAffx.11638.1.S1_s_at	ENSMUSG00000051413	Plagl2	PLAGL2	NA	NA	4.05	mirnaUID1933	let-7	NA	cfa	cel-miR-34-5p	NA	TGAGGTAGTAGAGTGCAGTAGTT	TGAGGTAGTAGAGTGCAGTAGTT	0	0	0
cfa-let-7j	CfaAffx.1174.1.S1_at	ENSMUSG00000040043	Rbms2	RBMS2	NA	NA	6.29	mirnaUID1933	let-7	NA	cfa	cel-miR-34-5p	NA	TGAGGTAGTAGAGTGCAGTAGTT	TGAGGTAGTAGAGTGCAGTAGTT	0	0	0
cfa-let-7j	CfaAffx.1174.1.S1_s_at	ENSMUSG00000040043	Rbms2	RBMS2	NA	NA	6.32	mirnaUID1933	let-7	NA	cfa	cel-miR-34-5p	NA	TGAGGTAGTAGAGTGCAGTAGTT	TGAGGTAGTAGAGTGCAGTAGTT	0	0	0
cfa-let-7j	CfaAffx.11919.1.S1_s_at	ENSMUSG00000000532	Acvr1b	ACVR1B	NA	NA	4.96	mirnaUID1933	let-7	NA	cfa	cel-miR-34-5p	NA	TGAGGTAGTAGAGTGCAGTAGTT	TGAGGTAGTAGAGTGCAGTAGTT	0	0	0
cfa-let-7j	CfaAffx.12129.1.S1_at	ENSMUSG00000038095	Sbno1	SBNO1	NA	NA	5.2	mirnaUID1933	let-7	NA	cfa	cel-miR-34-5p	NA	TGAGGTAGTAGAGTGCAGTAGTT	TGAGGTAGTAGAGTGCAGTAGTT	0	0	0
cfa-let-7j	CfaAffx.12131.1.S1_s_at	ENSMUSG00000038095	Sbno1	SBNO1	NA	NA	9	mirnaUID1933	let-7	NA	cfa	cel-miR-34-5p	NA	TGAGGTAGTAGAGTGCAGTAGTT	TGAGGTAGTAGAGTGCAGTAGTT	0	0	0
cfa-let-7j	CfaAffx.12384.1.S1_at	ENSMUSG00000025938	Slco5a1	SLCO5A1	NA	NA	4.49	mirnaUID1933	let-7	NA	cfa	cel-miR-34-5p	NA	TGAGGTAGTAGAGTGCAGTAGTT	TGAGGTAGTAGAGTGCAGTAGTT	0	0	0
cfa-let-7j	CfaAffx.12615.1.S1_at	ENSMUSG00000037353	Letmd1	LETMD1	NA	NA	5.94	mirnaUID1933	let-7	NA	cfa	cel-miR-34-5p	NA	TGAGGTAGTAGAGTGCAGTAGTT	TGAGGTAGTAGAGTGCAGTAGTT	0	0	0
cfa-let-7j	CfaAffx.12621.1.S1_s_at	ENSMUSG00000037353	Letmd1	LETMD1	NA	NA	5.19	mirnaUID1933	let-7	NA	cfa	cel-miR-34-5p	NA	TGAGGTAGTAGAGTGCAGTAGTT	TGAGGTAGTAGAGTGCAGTAGTT	0	0	0
cfa-let-7j	CfaAffx.12624.1.S1_s_at	ENSMUSG00000037353	Letmd1	LETMD1	NA	NA	5.35	mirnaUID1933	let-7	NA	cfa	cel-miR-34-5p	NA	TGAGGTAGTAGAGTGCAGTAGTT	TGAGGTAGTAGAGTGCAGTAGTT	0	0	0
cfa-let-7j	CfaAffx.12854.1.S1_at	ENSMUSG00000025921	Rdh10	RDH10	NA	NA	6.51	mirnaUID1933	let-7	NA	cfa	cel-miR-34-5p	NA	TGAGGTAGTAGAGTGCAGTAGTT	TGAGGTAGTAGAGTGCAGTAGTT	0	0	0
cfa-let-7j	CfaAffx.13244.1.S1_s_at	ENSMUSG00000027499	Pkia	PKIA	NA	NA	8.13	mirnaUID1933	let-7	NA	cfa	cel-miR-34-5p	NA	TGAGGTAGTAGAGTGCAGTAGTT	TGAGGTAGTAGAGTGCAGTAGTT	0	0	0
cfa-let-7j	CfaAffx.13305.1.S1_at	ENSMUSG00000027806	Tsc22d2	TSC22D2	NA	NA	5.06	mirnaUID1933	let-7	NA	cfa	cel-miR-34-5p	NA	TGAGGTAGTAGAGTGCAGTAGTT	TGAGGTAGTAGAGTGCAGTAGTT	0	0	0
cfa-let-7j	CfaAffx.13305.1.S1_s_at	ENSMUSG00000027806	Tsc22d2	TSC22D2	NA	NA	10.3	mirnaUID1933	let-7	NA	cfa	cel-miR-34-5p	NA	TGAGGTAGTAGAGTGCAGTAGTT	TGAGGTAGTAGAGTGCAGTAGTT	0	0	0
cfa-let-7j	CfaAffx.13309.1.S1_s_at	ENSMUSG00000027806	Tsc22d2	TSC22D2	NA	NA	6.65	mirnaUID1933	let-7	NA	cfa	cel-miR-34-5p	NA	TGAGGTAGTAGAGTGCAGTAGTT	TGAGGTAGTAGAGTGCAGTAGTT	0	0	0
cfa-let-7j	CfaAffx.13582.1.S1_at	ENSMUSG00000022894	Adamts5	ADAMTS5	NA	NA	7.58	mirnaUID1933	let-7	NA	cfa	cel-miR-34-5p	NA	TGAGGTAGTAGAGTGCAGTAGTT	TGAGGTAGTAGAGTGCAGTAGTT	0	0	0
cfa-let-7j	CfaAffx.13587.1.S1_at	ENSMUSG00000022894	Adamts5	ADAMTS5	NA	NA	5.56	mirnaUID1933	let-7	NA	cfa	cel-miR-34-5p	NA	TGAGGTAGTAGAGTGCAGTAGTT	TGAGGTAGTAGAGTGCAGTAGTT	0	0	0
cfa-let-7j	CfaAffx.13633.1.S1_at	ENSMUSG00000027552	E2f5	E2F5	NA	NA	6.05	mirnaUID1933	let-7	NA	cfa	cel-miR-34-5p	NA	TGAGGTAGTAGAGTGCAGTAGTT	TGAGGTAGTAGAGTGCAGTAGTT	0	0	0
cfa-let-7j	CfaAffx.13731.1.S1_s_at	ENSMUSG00000027347	Rasgrp1	RASGRP1	NA	NA	5.39	mirnaUID1933	let-7	NA	cfa	cel-miR-34-5p	NA	TGAGGTAGTAGAGTGCAGTAGTT	TGAGGTAGTAGAGTGCAGTAGTT	0	0	0
cfa-let-7j	CfaAffx.13857.1.S1_at	ENSMUSG00000022997	Wnt1	WNT1	NA	NA	4.83	mirnaUID1933	let-7	NA	cfa	cel-miR-34-5p	NA	TGAGGTAGTAGAGTGCAGTAGTT	TGAGGTAGTAGAGTGCAGTAGTT	0	0	0
cfa-let-7j	CfaAffx.13932.1.S1_at	ENSMUSG00000006526	Tmem110	NA	NA	NA	6.25	mirnaUID1933	let-7	NA	cfa	cel-miR-34-5p	NA	TGAGGTAGTAGAGTGCAGTAGTT	TGAGGTAGTAGAGTGCAGTAGTT	0	0	0
cfa-let-7j	CfaAffx.1431.1.S1_s_at	ENSMUSG00000019820	Utrn	UTRN	NA	NA	3.08	mirnaUID1933	let-7	NA	cfa	cel-miR-34-5p	NA	TGAGGTAGTAGAGTGCAGTAGTT	TGAGGTAGTAGAGTGCAGTAGTT	0	0	0
cfa-let-7j	CfaAffx.1432.1.S1_at	ENSMUSG00000019820	Utrn	UTRN	NA	NA	5.34	mirnaUID1933	let-7	NA	cfa	cel-miR-34-5p	NA	TGAGGTAGTAGAGTGCAGTAGTT	TGAGGTAGTAGAGTGCAGTAGTT	0	0	0
cfa-let-7j	CfaAffx.14607.1.S1_at	ENSMUSG00000022089	Bin3	BIN3	NA	NA	5.82	mirnaUID1933	let-7	NA	cfa	cel-miR-34-5p	NA	TGAGGTAGTAGAGTGCAGTAGTT	TGAGGTAGTAGAGTGCAGTAGTT	0	0	0
cfa-let-7j	CfaAffx.14667.1.S1_at	ENSMUSG00000044551	9930012K11Rik	NA	NA	NA	5.83	mirnaUID1933	let-7	NA	cfa	cel-miR-34-5p	NA	TGAGGTAGTAGAGTGCAGTAGTT	TGAGGTAGTAGAGTGCAGTAGTT	0	0	0
cfa-let-7j	CfaAffx.14667.1.S1_s_at	ENSMUSG00000044551	9930012K11Rik	NA	NA	NA	6.22	mirnaUID1933	let-7	NA	cfa	cel-miR-34-5p	NA	TGAGGTAGTAGAGTGCAGTAGTT	TGAGGTAGTAGAGTGCAGTAGTT	0	0	0
cfa-let-7j	CfaAffx.14674.1.S1_at	ENSMUSG00000044551	9930012K11Rik	NA	NA	NA	8.07	mirnaUID1933	let-7	NA	cfa	cel-miR-34-5p	NA	TGAGGTAGTAGAGTGCAGTAGTT	TGAGGTAGTAGAGTGCAGTAGTT	0	0	0
cfa-let-7j	CfaAffx.14793.1.S1_at	ENSMUSG00000068742	Cry2	CRY2	NA	NA	5.07	mirnaUID1933	let-7	NA	cfa	cel-miR-34-5p	NA	TGAGGTAGTAGAGTGCAGTAGTT	TGAGGTAGTAGAGTGCAGTAGTT	0	0	0
cfa-let-7j	CfaAffx.1486.1.S1_s_at	ENSMUSG00000019790	Stxbp5	STXBP5	NA	NA	5.48	mirnaUID1933	let-7	NA	cfa	cel-miR-34-5p	NA	TGAGGTAGTAGAGTGCAGTAGTT	TGAGGTAGTAGAGTGCAGTAGTT	0	0	0
cfa-let-7j	CfaAffx.14883.1.S1_at	ENSMUSG00000020423	Btg2	BTG2	NA	NA	7.46	mirnaUID1933	let-7	NA	cfa	cel-miR-34-5p	NA	TGAGGTAGTAGAGTGCAGTAGTT	TGAGGTAGTAGAGTGCAGTAGTT	0	0	0
cfa-let-7j	CfaAffx.15019.1.S1_s_at	ENSMUSG00000035270	Impg2	IMPG2	NA	NA	5.66	mirnaUID1933	let-7	NA	cfa	cel-miR-34-5p	NA	TGAGGTAGTAGAGTGCAGTAGTT	TGAGGTAGTAGAGTGCAGTAGTT	0	0	0
cfa-let-7j	CfaAffx.15123.1.S1_at	ENSMUSG00000070644	Etnk2	ETNK2	NA	NA	3.69	mirnaUID1933	let-7	NA	cfa	cel-miR-34-5p	NA	TGAGGTAGTAGAGTGCAGTAGTT	TGAGGTAGTAGAGTGCAGTAGTT	0	0	0
cfa-let-7j	CfaAffx.15184.1.S1_s_at	ENSMUSG00000037071	Scd1	SCD	NA	NA	6.07	mirnaUID1933	let-7	NA	cfa	cel-miR-34-5p	NA	TGAGGTAGTAGAGTGCAGTAGTT	TGAGGTAGTAGAGTGCAGTAGTT	0	0	0
cfa-let-7j	CfaAffx.15353.1.S1_at	ENSMUSG00000044313	Mab21l3	MAB21L3	NA	NA	5.35	mirnaUID1933	let-7	NA	cfa	cel-miR-34-5p	NA	TGAGGTAGTAGAGTGCAGTAGTT	TGAGGTAGTAGAGTGCAGTAGTT	0	0	0
cfa-let-7j	CfaAffx.15382.1.S1_at	ENSMUSG00000022897	Dyrk1a	DYRK1A	NA	NA	5.29	mirnaUID1933	let-7	NA	cfa	cel-miR-34-5p	NA	TGAGGTAGTAGAGTGCAGTAGTT	TGAGGTAGTAGAGTGCAGTAGTT	0	0	0
cfa-let-7j	CfaAffx.15543.1.S1_at	ENSMUSG00000053716	Dusp7	DUSP7	NA	NA	4.43	mirnaUID1933	let-7	NA	cfa	cel-miR-34-5p	NA	TGAGGTAGTAGAGTGCAGTAGTT	TGAGGTAGTAGAGTGCAGTAGTT	0	0	0
cfa-let-7j	CfaAffx.15748.1.S1_at	ENSMUSG00000022914	Brwd1	BRWD1	NA	NA	6.7	mirnaUID1933	let-7	NA	cfa	cel-miR-34-5p	NA	TGAGGTAGTAGAGTGCAGTAGTT	TGAGGTAGTAGAGTGCAGTAGTT	0	0	0
cfa-let-7j	CfaAffx.15754.1.S1_at	ENSMUSG00000050064	Zfp697	ZNF697	NA	NA	3.65	mirnaUID1933	let-7	NA	cfa	cel-miR-34-5p	NA	TGAGGTAGTAGAGTGCAGTAGTT	TGAGGTAGTAGAGTGCAGTAGTT	0	0	0
cfa-let-7j	CfaAffx.1624.1.S1_s_at	ENSMUSG00000020166	Cnot2	CNOT2	NA	NA	8.41	mirnaUID1933	let-7	NA	cfa	cel-miR-34-5p	NA	TGAGGTAGTAGAGTGCAGTAGTT	TGAGGTAGTAGAGTGCAGTAGTT	0	0	0
cfa-let-7j	CfaAffx.16644.1.S1_at	ENSMUSG00000010054	Tusc2	TUSC2	NA	NA	5.74	mirnaUID1933	let-7	NA	cfa	cel-miR-34-5p	NA	TGAGGTAGTAGAGTGCAGTAGTT	TGAGGTAGTAGAGTGCAGTAGTT	0	0	0
cfa-let-7j	CfaAffx.16726.1.S1_at	ENSMUSG00000028797	Tmem234	TMEM234	NA	NA	6.8	mirnaUID1933	let-7	NA	cfa	cel-miR-34-5p	NA	TGAGGTAGTAGAGTGCAGTAGTT	TGAGGTAGTAGAGTGCAGTAGTT	0	0	0
cfa-let-7j	CfaAffx.16726.1.S1_s_at	ENSMUSG00000028797	Tmem234	TMEM234	NA	NA	6.73	mirnaUID1933	let-7	NA	cfa	cel-miR-34-5p	NA	TGAGGTAGTAGAGTGCAGTAGTT	TGAGGTAGTAGAGTGCAGTAGTT	0	0	0
cfa-let-7j	CfaAffx.16729.1.S1_s_at	ENSMUSG00000070348	Ccnd1	CCND1	NA	NA	7.59	mirnaUID1933	let-7	NA	cfa	cel-miR-34-5p	NA	TGAGGTAGTAGAGTGCAGTAGTT	TGAGGTAGTAGAGTGCAGTAGTT	0	0	0
cfa-let-7j	CfaAffx.16758.1.S1_at	ENSMUSG00000053841	Txlna	TXLNA	NA	NA	5.59	mirnaUID1933	let-7	NA	cfa	cel-miR-34-5p	NA	TGAGGTAGTAGAGTGCAGTAGTT	TGAGGTAGTAGAGTGCAGTAGTT	0	0	0
cfa-let-7j	CfaAffx.17034.1.S1_s_at	ENSMUSG00000006800	Sulf2	Q32KH1_CANFA	NA	NA	4.09	mirnaUID1933	let-7	NA	cfa	cel-miR-34-5p	NA	TGAGGTAGTAGAGTGCAGTAGTT	TGAGGTAGTAGAGTGCAGTAGTT	0	0	0
cfa-let-7j	CfaAffx.17047.1.S1_at	ENSMUSG00000006800	Sulf2	Q32KH1_CANFA	NA	NA	7.31	mirnaUID1933	let-7	NA	cfa	cel-miR-34-5p	NA	TGAGGTAGTAGAGTGCAGTAGTT	TGAGGTAGTAGAGTGCAGTAGTT	0	0	0
cfa-let-7j	CfaAffx.17209.1.S1_at	ENSMUSG00000079445	B3gnt7	B3GNT7	NA	NA	4.59	mirnaUID1933	let-7	NA	cfa	cel-miR-34-5p	NA	TGAGGTAGTAGAGTGCAGTAGTT	TGAGGTAGTAGAGTGCAGTAGTT	0	0	0
cfa-let-7j	CfaAffx.18183.1.S1_s_at	ENSMUSG00000032609	Klhdc8b	KLHDC8B	NA	NA	5.48	mirnaUID1933	let-7	NA	cfa	cel-miR-34-5p	NA	TGAGGTAGTAGAGTGCAGTAGTT	TGAGGTAGTAGAGTGCAGTAGTT	0	0	0
cfa-let-7j	CfaAffx.18242.1.S1_s_at	ENSMUSG00000060261	Gtf2i	GTF2I	NA	NA	7.21	mirnaUID1933	let-7	NA	cfa	cel-miR-34-5p	NA	TGAGGTAGTAGAGTGCAGTAGTT	TGAGGTAGTAGAGTGCAGTAGTT	0	0	0
cfa-let-7j	CfaAffx.18387.1.S1_at	ENSMUSG00000043008	Klhl6	KLHL6	NA	NA	3.68	mirnaUID1933	let-7	NA	cfa	cel-miR-34-5p	NA	TGAGGTAGTAGAGTGCAGTAGTT	TGAGGTAGTAGAGTGCAGTAGTT	0	0	0
cfa-let-7j	CfaAffx.18636.1.S1_at	ENSMUSG00000020393	Kremen1	KREMEN1	NA	NA	4.18	mirnaUID1933	let-7	NA	cfa	cel-miR-34-5p	NA	TGAGGTAGTAGAGTGCAGTAGTT	TGAGGTAGTAGAGTGCAGTAGTT	0	0	0
cfa-let-7j	CfaAffx.18702.1.S1_at	ENSMUSG00000048897	Zfp710	ZNF710	NA	NA	4.13	mirnaUID1933	let-7	NA	cfa	cel-miR-34-5p	NA	TGAGGTAGTAGAGTGCAGTAGTT	TGAGGTAGTAGAGTGCAGTAGTT	0	0	0
cfa-let-7j	CfaAffx.18961.1.S1_s_at	ENSMUSG00000031971	1700054N08Rik	CCSAP	NA	NA	4.46	mirnaUID1933	let-7	NA	cfa	cel-miR-34-5p	NA	TGAGGTAGTAGAGTGCAGTAGTT	TGAGGTAGTAGAGTGCAGTAGTT	0	0	0
cfa-let-7j	CfaAffx.18962.1.S1_at	ENSMUSG00000031971	1700054N08Rik	CCSAP	NA	NA	4.88	mirnaUID1933	let-7	NA	cfa	cel-miR-34-5p	NA	TGAGGTAGTAGAGTGCAGTAGTT	TGAGGTAGTAGAGTGCAGTAGTT	0	0	0
cfa-let-7j	CfaAffx.19038.1.S1_s_at	ENSMUSG00000030245	Golt1b	GOLT1B	NA	NA	4.84	mirnaUID1933	let-7	NA	cfa	cel-miR-34-5p	NA	TGAGGTAGTAGAGTGCAGTAGTT	TGAGGTAGTAGAGTGCAGTAGTT	0	0	0
cfa-let-7j	CfaAffx.19052.1.S1_at	ENSMUSG00000028850	Gpatch3	GPATCH3	NA	NA	4.42	mirnaUID1933	let-7	NA	cfa	cel-miR-34-5p	NA	TGAGGTAGTAGAGTGCAGTAGTT	TGAGGTAGTAGAGTGCAGTAGTT	0	0	0
cfa-let-7j	CfaAffx.19125.1.S1_at	ENSMUSG00000027977	Ndst3	NDST3	NA	NA	4.69	mirnaUID1933	let-7	NA	cfa	cel-miR-34-5p	NA	TGAGGTAGTAGAGTGCAGTAGTT	TGAGGTAGTAGAGTGCAGTAGTT	0	0	0
cfa-let-7j	CfaAffx.19577.1.S1_at	ENSMUSG00000038344	Txlng	NA	NA	NA	5.98	mirnaUID1933	let-7	NA	cfa	cel-miR-34-5p	NA	TGAGGTAGTAGAGTGCAGTAGTT	TGAGGTAGTAGAGTGCAGTAGTT	0	0	0
cfa-let-7j	CfaAffx.19577.1.S1_s_at	ENSMUSG00000038344	Txlng	NA	NA	NA	6.15	mirnaUID1933	let-7	NA	cfa	cel-miR-34-5p	NA	TGAGGTAGTAGAGTGCAGTAGTT	TGAGGTAGTAGAGTGCAGTAGTT	0	0	0
cfa-let-7j	CfaAffx.19628.1.S1_s_at	ENSMUSG00000063904	Dpp3	DPP3	NA	NA	6.63	mirnaUID1933	let-7	NA	cfa	cel-miR-34-5p	NA	TGAGGTAGTAGAGTGCAGTAGTT	TGAGGTAGTAGAGTGCAGTAGTT	0	0	0
cfa-let-7j	CfaAffx.1976.1.S1_at	ENSMUSG00000015363	Trabd	TRABD	NA	NA	4.4	mirnaUID1933	let-7	NA	cfa	cel-miR-34-5p	NA	TGAGGTAGTAGAGTGCAGTAGTT	TGAGGTAGTAGAGTGCAGTAGTT	0	0	0
cfa-let-7j	CfaAffx.19953.1.S1_at	ENSMUSG00000026009	Icos	ICOS_CANFA	NA	NA	3.41	mirnaUID1933	let-7	NA	cfa	cel-miR-34-5p	NA	TGAGGTAGTAGAGTGCAGTAGTT	TGAGGTAGTAGAGTGCAGTAGTT	0	0	0
cfa-let-7j	CfaAffx.19953.1.S1_s_at	ENSMUSG00000026009	Icos	ICOS_CANFA	NA	NA	3.38	mirnaUID1933	let-7	NA	cfa	cel-miR-34-5p	NA	TGAGGTAGTAGAGTGCAGTAGTT	TGAGGTAGTAGAGTGCAGTAGTT	0	0	0
cfa-let-7j	CfaAffx.19985.1.S1_at	ENSMUSG00000028150	Rorc	RORC	NA	NA	4.43	mirnaUID1933	let-7	NA	cfa	cel-miR-34-5p	NA	TGAGGTAGTAGAGTGCAGTAGTT	TGAGGTAGTAGAGTGCAGTAGTT	0	0	0
cfa-let-7j	CfaAffx.20030.1.S1_at	ENSMUSG00000020700	Map3k3	MAP3K3	NA	NA	4.46	mirnaUID1933	let-7	NA	cfa	cel-miR-34-5p	NA	TGAGGTAGTAGAGTGCAGTAGTT	TGAGGTAGTAGAGTGCAGTAGTT	0	0	0
cfa-let-7j	CfaAffx.20279.1.S1_at	ENSMUSG00000022772	Senp5	SENP5	NA	NA	7.18	mirnaUID1933	let-7	NA	cfa	cel-miR-34-5p	NA	TGAGGTAGTAGAGTGCAGTAGTT	TGAGGTAGTAGAGTGCAGTAGTT	0	0	0
cfa-let-7j	CfaAffx.20409.1.S1_s_at	ENSMUSG00000038646	Fam103a1	NA	NA	NA	8.67	mirnaUID1933	let-7	NA	cfa	cel-miR-34-5p	NA	TGAGGTAGTAGAGTGCAGTAGTT	TGAGGTAGTAGAGTGCAGTAGTT	0	0	0
cfa-let-7j	CfaAffx.20471.1.S1_at	ENSMUSG00000022856	Tmem41a	TMEM41A	NA	NA	4.64	mirnaUID1933	let-7	NA	cfa	cel-miR-34-5p	NA	TGAGGTAGTAGAGTGCAGTAGTT	TGAGGTAGTAGAGTGCAGTAGTT	0	0	0
cfa-let-7j	CfaAffx.2061.1.S1_s_at	ENSMUSG00000035992	Fnip1	FNIP1	NA	NA	5.98	mirnaUID1933	let-7	NA	cfa	cel-miR-34-5p	NA	TGAGGTAGTAGAGTGCAGTAGTT	TGAGGTAGTAGAGTGCAGTAGTT	0	0	0
cfa-let-7j	CfaAffx.2098.1.S1_at	ENSMUSG00000034673	Pbx2	PBX2	NA	NA	3.91	mirnaUID1933	let-7	NA	cfa	cel-miR-34-5p	NA	TGAGGTAGTAGAGTGCAGTAGTT	TGAGGTAGTAGAGTGCAGTAGTT	0	0	0
cfa-let-7j	CfaAffx.21223.1.S1_at	ENSMUSG00000005802	Slc30a4	SLC30A4	NA	NA	4.18	mirnaUID1933	let-7	NA	cfa	cel-miR-34-5p	NA	TGAGGTAGTAGAGTGCAGTAGTT	TGAGGTAGTAGAGTGCAGTAGTT	0	0	0
cfa-let-7j	CfaAffx.21279.1.S1_s_at	ENSMUSG00000045103	Dmd	DMD	NA	NA	10.3	mirnaUID1933	let-7	NA	cfa	cel-miR-34-5p	NA	TGAGGTAGTAGAGTGCAGTAGTT	TGAGGTAGTAGAGTGCAGTAGTT	0	0	0
cfa-let-7j	CfaAffx.21285.1.S1_s_at	ENSMUSG00000045103	Dmd	DMD	NA	NA	5.66	mirnaUID1933	let-7	NA	cfa	cel-miR-34-5p	NA	TGAGGTAGTAGAGTGCAGTAGTT	TGAGGTAGTAGAGTGCAGTAGTT	0	0	0
cfa-let-7j	CfaAffx.21748.1.S1_at	ENSMUSG00000037344	Slc12a9	SLC12A9	NA	NA	6.74	mirnaUID1933	let-7	NA	cfa	cel-miR-34-5p	NA	TGAGGTAGTAGAGTGCAGTAGTT	TGAGGTAGTAGAGTGCAGTAGTT	0	0	0
cfa-let-7j	CfaAffx.21751.1.S1_s_at	ENSMUSG00000037344	Slc12a9	SLC12A9	NA	NA	4.86	mirnaUID1933	let-7	NA	cfa	cel-miR-34-5p	NA	TGAGGTAGTAGAGTGCAGTAGTT	TGAGGTAGTAGAGTGCAGTAGTT	0	0	0
cfa-let-7j	CfaAffx.22202.1.S1_at	ENSMUSG00000031012	Cask	CASK	NA	NA	6.04	mirnaUID1933	let-7	NA	cfa	cel-miR-34-5p	NA	TGAGGTAGTAGAGTGCAGTAGTT	TGAGGTAGTAGAGTGCAGTAGTT	0	0	0
cfa-let-7j	CfaAffx.22213.1.S1_s_at	ENSMUSG00000031012	Cask	CASK	NA	NA	8.02	mirnaUID1933	let-7	NA	cfa	cel-miR-34-5p	NA	TGAGGTAGTAGAGTGCAGTAGTT	TGAGGTAGTAGAGTGCAGTAGTT	0	0	0
cfa-let-7j	CfaAffx.22225.1.S1_s_at	ENSMUSG00000031012	Cask	CASK	NA	NA	5.31	mirnaUID1933	let-7	NA	cfa	cel-miR-34-5p	NA	TGAGGTAGTAGAGTGCAGTAGTT	TGAGGTAGTAGAGTGCAGTAGTT	0	0	0
cfa-let-7j	CfaAffx.22968.1.S1_s_at	ENSMUSG00000069072	Slc7a14	SLC7A14	NA	NA	3.46	mirnaUID1933	let-7	NA	cfa	cel-miR-34-5p	NA	TGAGGTAGTAGAGTGCAGTAGTT	TGAGGTAGTAGAGTGCAGTAGTT	0	0	0
cfa-let-7j	CfaAffx.22985.1.S1_at	ENSMUSG00000033257	Ttll4	TTLL4	NA	NA	5.47	mirnaUID1933	let-7	NA	cfa	cel-miR-34-5p	NA	TGAGGTAGTAGAGTGCAGTAGTT	TGAGGTAGTAGAGTGCAGTAGTT	0	0	0
cfa-let-7j	CfaAffx.22995.1.S1_s_at	ENSMUSG00000069072	Slc7a14	SLC7A14	NA	NA	4.45	mirnaUID1933	let-7	NA	cfa	cel-miR-34-5p	NA	TGAGGTAGTAGAGTGCAGTAGTT	TGAGGTAGTAGAGTGCAGTAGTT	0	0	0
cfa-let-7j	CfaAffx.23148.1.S1_at	ENSMUSG00000028757	Ddost	DDOST	NA	NA	8.16	mirnaUID1933	let-7	NA	cfa	cel-miR-34-5p	NA	TGAGGTAGTAGAGTGCAGTAGTT	TGAGGTAGTAGAGTGCAGTAGTT	0	0	0
cfa-let-7j	CfaAffx.23148.1.S1_s_at	ENSMUSG00000028757	Ddost	DDOST	NA	NA	9.78	mirnaUID1933	let-7	NA	cfa	cel-miR-34-5p	NA	TGAGGTAGTAGAGTGCAGTAGTT	TGAGGTAGTAGAGTGCAGTAGTT	0	0	0
cfa-let-7j	CfaAffx.23154.1.S1_at	ENSMUSG00000029625	Cpsf4	CPSF4	NA	NA	6.17	mirnaUID1933	let-7	NA	cfa	cel-miR-34-5p	NA	TGAGGTAGTAGAGTGCAGTAGTT	TGAGGTAGTAGAGTGCAGTAGTT	0	0	0
cfa-let-7j	CfaAffx.23159.1.S1_s_at	ENSMUSG00000029625	Cpsf4	CPSF4	NA	NA	5.2	mirnaUID1933	let-7	NA	cfa	cel-miR-34-5p	NA	TGAGGTAGTAGAGTGCAGTAGTT	TGAGGTAGTAGAGTGCAGTAGTT	0	0	0
cfa-let-7j	CfaAffx.2317.1.S1_s_at	ENSMUSG00000022371	Col14a1	COL14A1	NA	NA	7.45	mirnaUID1933	let-7	NA	cfa	cel-miR-34-5p	NA	TGAGGTAGTAGAGTGCAGTAGTT	TGAGGTAGTAGAGTGCAGTAGTT	0	0	0
cfa-let-7j	CfaAffx.2319.1.S1_at	ENSMUSG00000022371	Col14a1	COL14A1	NA	NA	5.1	mirnaUID1933	let-7	NA	cfa	cel-miR-34-5p	NA	TGAGGTAGTAGAGTGCAGTAGTT	TGAGGTAGTAGAGTGCAGTAGTT	0	0	0
cfa-let-7j	CfaAffx.23.1.S1_at	ENSMUSG00000045103	Dmd	DMD	NA	NA	11.3	mirnaUID1933	let-7	NA	cfa	cel-miR-34-5p	NA	TGAGGTAGTAGAGTGCAGTAGTT	TGAGGTAGTAGAGTGCAGTAGTT	0	0	0
cfa-let-7j	CfaAffx.2323.1.S1_s_at	ENSMUSG00000022371	Col14a1	COL14A1	NA	NA	4.03	mirnaUID1933	let-7	NA	cfa	cel-miR-34-5p	NA	TGAGGTAGTAGAGTGCAGTAGTT	TGAGGTAGTAGAGTGCAGTAGTT	0	0	0
cfa-let-7j	CfaAffx.23389.1.S1_at	ENSMUSG00000038167	Plekhg6	PLEKHG6	NA	NA	6.93	mirnaUID1933	let-7	NA	cfa	cel-miR-34-5p	NA	TGAGGTAGTAGAGTGCAGTAGTT	TGAGGTAGTAGAGTGCAGTAGTT	0	0	0
cfa-let-7j	CfaAffx.23389.1.S1_s_at	ENSMUSG00000038167	Plekhg6	PLEKHG6	NA	NA	4.32	mirnaUID1933	let-7	NA	cfa	cel-miR-34-5p	NA	TGAGGTAGTAGAGTGCAGTAGTT	TGAGGTAGTAGAGTGCAGTAGTT	0	0	0
cfa-let-7j	CfaAffx.23418.1.S1_at	ENSMUSG00000020790	Ankfy1	ANKFY1	NA	NA	5.75	mirnaUID1933	let-7	NA	cfa	cel-miR-34-5p	NA	TGAGGTAGTAGAGTGCAGTAGTT	TGAGGTAGTAGAGTGCAGTAGTT	0	0	0
cfa-let-7j	CfaAffx.2351.1.S1_at	ENSMUSG00000022367	Has2	HAS2	NA	NA	5.7	mirnaUID1933	let-7	NA	cfa	cel-miR-34-5p	NA	TGAGGTAGTAGAGTGCAGTAGTT	TGAGGTAGTAGAGTGCAGTAGTT	0	0	0
cfa-let-7j	CfaAffx.23654.1.S1_s_at	ENSMUSG00000027698	Nceh1	NCEH1	NA	NA	5.62	mirnaUID1933	let-7	NA	cfa	cel-miR-34-5p	NA	TGAGGTAGTAGAGTGCAGTAGTT	TGAGGTAGTAGAGTGCAGTAGTT	0	0	0
cfa-let-7j	CfaAffx.23714.1.S1_at	ENSMUSG00000026181	Ppm1f	PPM1F	NA	NA	6.38	mirnaUID1933	let-7	NA	cfa	cel-miR-34-5p	NA	TGAGGTAGTAGAGTGCAGTAGTT	TGAGGTAGTAGAGTGCAGTAGTT	0	0	0
cfa-let-7j	CfaAffx.23817.1.S1_at	ENSMUSG00000026207	Speg	SPEG	NA	NA	5.79	mirnaUID1933	let-7	NA	cfa	cel-miR-34-5p	NA	TGAGGTAGTAGAGTGCAGTAGTT	TGAGGTAGTAGAGTGCAGTAGTT	0	0	0
cfa-let-7j	CfaAffx.23862.1.S1_at	ENSMUSG00000032186	Tmod2	TMOD2	NA	NA	3.64	mirnaUID1933	let-7	NA	cfa	cel-miR-34-5p	NA	TGAGGTAGTAGAGTGCAGTAGTT	TGAGGTAGTAGAGTGCAGTAGTT	0	0	0
cfa-let-7j	CfaAffx.23888.1.S1_s_at	ENSMUSG00000032186	Tmod2	TMOD2	NA	NA	3.59	mirnaUID1933	let-7	NA	cfa	cel-miR-34-5p	NA	TGAGGTAGTAGAGTGCAGTAGTT	TGAGGTAGTAGAGTGCAGTAGTT	0	0	0
cfa-let-7j	CfaAffx.24140.1.S1_s_at	ENSMUSG00000010825	Grid2ip	GRID2IP	NA	NA	3.36	mirnaUID1933	let-7	NA	cfa	cel-miR-34-5p	NA	TGAGGTAGTAGAGTGCAGTAGTT	TGAGGTAGTAGAGTGCAGTAGTT	0	0	0
cfa-let-7j	CfaAffx.24421.1.S1_at	ENSMUSG00000036030	Prtg	PRTG	NA	NA	4.24	mirnaUID1933	let-7	NA	cfa	cel-miR-34-5p	NA	TGAGGTAGTAGAGTGCAGTAGTT	TGAGGTAGTAGAGTGCAGTAGTT	0	0	0
cfa-let-7j	CfaAffx.24669.1.S1_at	ENSMUSG00000094626	Cecr6	CECR6	NA	NA	6.31	mirnaUID1933	let-7	NA	cfa	cel-miR-34-5p	NA	TGAGGTAGTAGAGTGCAGTAGTT	TGAGGTAGTAGAGTGCAGTAGTT	0	0	0
cfa-let-7j	CfaAffx.24757.1.S1_at	ENSMUSG00000071226	Cecr2	CECR2	NA	NA	5.01	mirnaUID1933	let-7	NA	cfa	cel-miR-34-5p	NA	TGAGGTAGTAGAGTGCAGTAGTT	TGAGGTAGTAGAGTGCAGTAGTT	0	0	0
cfa-let-7j	CfaAffx.2489.1.S1_s_at	ENSMUSG00000032501	Trib1	TRIB1	NA	NA	4.14	mirnaUID1933	let-7	NA	cfa	cel-miR-34-5p	NA	TGAGGTAGTAGAGTGCAGTAGTT	TGAGGTAGTAGAGTGCAGTAGTT	0	0	0
cfa-let-7j	CfaAffx.24931.1.S1_s_at	ENSMUSG00000004880	Lbr	LBR	NA	NA	4.33	mirnaUID1933	let-7	NA	cfa	cel-miR-34-5p	NA	TGAGGTAGTAGAGTGCAGTAGTT	TGAGGTAGTAGAGTGCAGTAGTT	0	0	0
cfa-let-7j	CfaAffx.24953.1.S1_s_at	ENSMUSG00000017204	Gsdma	GSDMA	NA	NA	3.78	mirnaUID1933	let-7	NA	cfa	cel-miR-34-5p	NA	TGAGGTAGTAGAGTGCAGTAGTT	TGAGGTAGTAGAGTGCAGTAGTT	0	0	0
cfa-let-7j	CfaAffx.25114.1.S1_s_at	ENSMUSG00000037103	Dcaf15	DCAF15	NA	NA	4.2	mirnaUID1933	let-7	NA	cfa	cel-miR-34-5p	NA	TGAGGTAGTAGAGTGCAGTAGTT	TGAGGTAGTAGAGTGCAGTAGTT	0	0	0
cfa-let-7j	CfaAffx.25447.1.S1_s_at	ENSMUSG00000025876	Unc5a	UNC5A	NA	NA	5.41	mirnaUID1933	let-7	NA	cfa	cel-miR-34-5p	NA	TGAGGTAGTAGAGTGCAGTAGTT	TGAGGTAGTAGAGTGCAGTAGTT	0	0	0
cfa-let-7j	CfaAffx.25500.1.S1_at	ENSMUSG00000034928	Rnf44	RNF44	NA	NA	4.6	mirnaUID1933	let-7	NA	cfa	cel-miR-34-5p	NA	TGAGGTAGTAGAGTGCAGTAGTT	TGAGGTAGTAGAGTGCAGTAGTT	0	0	0
cfa-let-7j	CfaAffx.26244.1.S1_at	ENSMUSG00000032394	Igdcc3	IGDCC3	NA	NA	6.4	mirnaUID1933	let-7	NA	cfa	cel-miR-34-5p	NA	TGAGGTAGTAGAGTGCAGTAGTT	TGAGGTAGTAGAGTGCAGTAGTT	0	0	0
cfa-let-7j	CfaAffx.2666.1.S1_at	ENSMUSG00000000126	Wnt9a	WNT9A	NA	NA	4.41	mirnaUID1933	let-7	NA	cfa	cel-miR-34-5p	NA	TGAGGTAGTAGAGTGCAGTAGTT	TGAGGTAGTAGAGTGCAGTAGTT	0	0	0
cfa-let-7j	CfaAffx.26959.1.S1_at	ENSMUSG00000021203	Otub2	OTUB2	NA	NA	5.4	mirnaUID1933	let-7	NA	cfa	cel-miR-34-5p	NA	TGAGGTAGTAGAGTGCAGTAGTT	TGAGGTAGTAGAGTGCAGTAGTT	0	0	0
cfa-let-7j	CfaAffx.26959.1.S1_s_at	ENSMUSG00000021203	Otub2	OTUB2	NA	NA	4.91	mirnaUID1933	let-7	NA	cfa	cel-miR-34-5p	NA	TGAGGTAGTAGAGTGCAGTAGTT	TGAGGTAGTAGAGTGCAGTAGTT	0	0	0
cfa-let-7j	CfaAffx.27100.1.S1_at	ENSMUSG00000041415	Dicer1	DICER1	NA	NA	3.29	mirnaUID1933	let-7	NA	cfa	cel-miR-34-5p	NA	TGAGGTAGTAGAGTGCAGTAGTT	TGAGGTAGTAGAGTGCAGTAGTT	0	0	0
cfa-let-7j	CfaAffx.27139.1.S1_s_at	ENSMUSG00000018068	Ints2	INTS2	NA	NA	5.71	mirnaUID1933	let-7	NA	cfa	cel-miR-34-5p	NA	TGAGGTAGTAGAGTGCAGTAGTT	TGAGGTAGTAGAGTGCAGTAGTT	0	0	0
cfa-let-7j	CfaAffx.27295.1.S1_at	ENSMUSG00000021259	Cyp46a1	CYP46A1	NA	NA	5.05	mirnaUID1933	let-7	NA	cfa	cel-miR-34-5p	NA	TGAGGTAGTAGAGTGCAGTAGTT	TGAGGTAGTAGAGTGCAGTAGTT	0	0	0
cfa-let-7j	CfaAffx.27346.1.S1_at	ENSMUSG00000037206	Islr	ISLR	NA	NA	5.76	mirnaUID1933	let-7	NA	cfa	cel-miR-34-5p	NA	TGAGGTAGTAGAGTGCAGTAGTT	TGAGGTAGTAGAGTGCAGTAGTT	0	0	0
cfa-let-7j	CfaAffx.27363.1.S1_at	ENSMUSG00000048787	Dcun1d3	DCUN1D3	NA	NA	4.44	mirnaUID1933	let-7	NA	cfa	cel-miR-34-5p	NA	TGAGGTAGTAGAGTGCAGTAGTT	TGAGGTAGTAGAGTGCAGTAGTT	0	0	0
cfa-let-7j	CfaAffx.27448.1.S1_s_at	ENSMUSG00000004661	Arid3b	ARID3B	NA	NA	4.94	mirnaUID1933	let-7	NA	cfa	cel-miR-34-5p	NA	TGAGGTAGTAGAGTGCAGTAGTT	TGAGGTAGTAGAGTGCAGTAGTT	0	0	0
cfa-let-7j	CfaAffx.27451.1.S1_at	ENSMUSG00000004661	Arid3b	ARID3B	NA	NA	4.98	mirnaUID1933	let-7	NA	cfa	cel-miR-34-5p	NA	TGAGGTAGTAGAGTGCAGTAGTT	TGAGGTAGTAGAGTGCAGTAGTT	0	0	0
cfa-let-7j	CfaAffx.27663.1.S1_at	ENSMUSG00000049556	Lingo1	LINGO1	NA	NA	4.84	mirnaUID1933	let-7	NA	cfa	cel-miR-34-5p	NA	TGAGGTAGTAGAGTGCAGTAGTT	TGAGGTAGTAGAGTGCAGTAGTT	0	0	0
cfa-let-7j	CfaAffx.27664.1.S1_at	ENSMUSG00000021275	Tecpr2	TECPR2	NA	NA	5.9	mirnaUID1933	let-7	NA	cfa	cel-miR-34-5p	NA	TGAGGTAGTAGAGTGCAGTAGTT	TGAGGTAGTAGAGTGCAGTAGTT	0	0	0
cfa-let-7j	CfaAffx.27858.1.S1_at	ENSMUSG00000020684	Rasl10b	RASL10B	NA	NA	4.18	mirnaUID1933	let-7	NA	cfa	cel-miR-34-5p	NA	TGAGGTAGTAGAGTGCAGTAGTT	TGAGGTAGTAGAGTGCAGTAGTT	0	0	0
cfa-let-7j	CfaAffx.27874.1.S1_s_at	ENSMUSG00000005534	Insr	INSR	NA	NA	5.6	mirnaUID1933	let-7	NA	cfa	cel-miR-34-5p	NA	TGAGGTAGTAGAGTGCAGTAGTT	TGAGGTAGTAGAGTGCAGTAGTT	0	0	0
cfa-let-7j	CfaAffx.27879.1.S1_s_at	ENSMUSG00000005534	Insr	INSR	NA	NA	3.47	mirnaUID1933	let-7	NA	cfa	cel-miR-34-5p	NA	TGAGGTAGTAGAGTGCAGTAGTT	TGAGGTAGTAGAGTGCAGTAGTT	0	0	0
cfa-let-7j	CfaAffx.27943.1.S1_at	ENSMUSG00000042942	Greb1l	NA	NA	NA	3.54	mirnaUID1933	let-7	NA	cfa	cel-miR-34-5p	NA	TGAGGTAGTAGAGTGCAGTAGTT	TGAGGTAGTAGAGTGCAGTAGTT	0	0	0
cfa-let-7j	CfaAffx.27946.1.S1_at	ENSMUSG00000042942	Greb1l	NA	NA	NA	3.84	mirnaUID1933	let-7	NA	cfa	cel-miR-34-5p	NA	TGAGGTAGTAGAGTGCAGTAGTT	TGAGGTAGTAGAGTGCAGTAGTT	0	0	0
cfa-let-7j	CfaAffx.2837.1.S1_at	ENSMUSG00000075600	Zc3h3	ZC3H3	NA	NA	7.12	mirnaUID1933	let-7	NA	cfa	cel-miR-34-5p	NA	TGAGGTAGTAGAGTGCAGTAGTT	TGAGGTAGTAGAGTGCAGTAGTT	0	0	0
cfa-let-7j	CfaAffx.2870.1.S1_at	ENSMUSG00000022416	Cacna1i	CACNA1I	NA	NA	5.81	mirnaUID1933	let-7	NA	cfa	cel-miR-34-5p	NA	TGAGGTAGTAGAGTGCAGTAGTT	TGAGGTAGTAGAGTGCAGTAGTT	0	0	0
cfa-let-7j	CfaAffx.2875.1.S1_s_at	ENSMUSG00000022416	Cacna1i	CACNA1I	NA	NA	6.76	mirnaUID1933	let-7	NA	cfa	cel-miR-34-5p	NA	TGAGGTAGTAGAGTGCAGTAGTT	TGAGGTAGTAGAGTGCAGTAGTT	0	0	0
cfa-let-7j	CfaAffx.2882.1.S1_at	ENSMUSG00000022412	Smcr7l	SMCR7L	NA	NA	4.64	mirnaUID1933	let-7	NA	cfa	cel-miR-34-5p	NA	TGAGGTAGTAGAGTGCAGTAGTT	TGAGGTAGTAGAGTGCAGTAGTT	0	0	0
cfa-let-7j	CfaAffx.28879.1.S1_s_at	ENSMUSG00000039458	Mtmr12	MTMR12	NA	NA	5.69	mirnaUID1933	let-7	NA	cfa	cel-miR-34-5p	NA	TGAGGTAGTAGAGTGCAGTAGTT	TGAGGTAGTAGAGTGCAGTAGTT	0	0	0
cfa-let-7j	CfaAffx.29043.1.S1_at	ENSMUSG00000020841	Cpd	CPD	NA	NA	5.63	mirnaUID1933	let-7	NA	cfa	cel-miR-34-5p	NA	TGAGGTAGTAGAGTGCAGTAGTT	TGAGGTAGTAGAGTGCAGTAGTT	0	0	0
cfa-let-7j	CfaAffx.29272.1.S1_at	ENSMUSG00000031365	Zfp275	ZNF275	NA	NA	4.23	mirnaUID1933	let-7	NA	cfa	cel-miR-34-5p	NA	TGAGGTAGTAGAGTGCAGTAGTT	TGAGGTAGTAGAGTGCAGTAGTT	0	0	0
cfa-let-7j	CfaAffx.29356.1.S1_at	ENSMUSG00000031383	Dusp9	DUSP9	NA	NA	5.37	mirnaUID1933	let-7	NA	cfa	cel-miR-34-5p	NA	TGAGGTAGTAGAGTGCAGTAGTT	TGAGGTAGTAGAGTGCAGTAGTT	0	0	0
cfa-let-7j	CfaAffx.29388.1.S1_s_at	ENSMUSG00000043099	Hic1	HIC1	NA	NA	6.13	mirnaUID1933	let-7	NA	cfa	cel-miR-34-5p	NA	TGAGGTAGTAGAGTGCAGTAGTT	TGAGGTAGTAGAGTGCAGTAGTT	0	0	0
cfa-let-7j	CfaAffx.29460.1.S1_at	ENSMUSG00000000282	Mnt	MNT	NA	NA	5.71	mirnaUID1933	let-7	NA	cfa	cel-miR-34-5p	NA	TGAGGTAGTAGAGTGCAGTAGTT	TGAGGTAGTAGAGTGCAGTAGTT	0	0	0
cfa-let-7j	CfaAffx.2954.1.S1_at	ENSMUSG00000024817	Uhrf2	UHRF2	NA	NA	5.44	mirnaUID1933	let-7	NA	cfa	cel-miR-34-5p	NA	TGAGGTAGTAGAGTGCAGTAGTT	TGAGGTAGTAGAGTGCAGTAGTT	0	0	0
cfa-let-7j	CfaAffx.2954.1.S1_s_at	ENSMUSG00000024817	Uhrf2	UHRF2	NA	NA	6.06	mirnaUID1933	let-7	NA	cfa	cel-miR-34-5p	NA	TGAGGTAGTAGAGTGCAGTAGTT	TGAGGTAGTAGAGTGCAGTAGTT	0	0	0
cfa-let-7j	CfaAffx.29573.1.S1_s_at	ENSMUSG00000024122	Pdpk1	PDPK1	NA	NA	7.72	mirnaUID1933	let-7	NA	cfa	cel-miR-34-5p	NA	TGAGGTAGTAGAGTGCAGTAGTT	TGAGGTAGTAGAGTGCAGTAGTT	0	0	0
cfa-let-7j	CfaAffx.2960.1.S1_at	ENSMUSG00000024817	Uhrf2	UHRF2	NA	NA	3.78	mirnaUID1933	let-7	NA	cfa	cel-miR-34-5p	NA	TGAGGTAGTAGAGTGCAGTAGTT	TGAGGTAGTAGAGTGCAGTAGTT	0	0	0
cfa-let-7j	CfaAffx.29677.1.S1_at	ENSMUSG00000033597	Caskin1	CASKIN1	NA	NA	4.3	mirnaUID1933	let-7	NA	cfa	cel-miR-34-5p	NA	TGAGGTAGTAGAGTGCAGTAGTT	TGAGGTAGTAGAGTGCAGTAGTT	0	0	0
cfa-let-7j	CfaAffx.29679.1.S1_s_at	ENSMUSG00000033597	Caskin1	CASKIN1	NA	NA	5.57	mirnaUID1933	let-7	NA	cfa	cel-miR-34-5p	NA	TGAGGTAGTAGAGTGCAGTAGTT	TGAGGTAGTAGAGTGCAGTAGTT	0	0	0
cfa-let-7j	CfaAffx.29772.1.S1_at	ENSMUSG00000045518	Onecut3	ONECUT3	NA	NA	5.09	mirnaUID1933	let-7	NA	cfa	cel-miR-34-5p	NA	TGAGGTAGTAGAGTGCAGTAGTT	TGAGGTAGTAGAGTGCAGTAGTT	0	0	0
cfa-let-7j	CfaAffx.29772.1.S1_x_at	ENSMUSG00000045518	Onecut3	ONECUT3	NA	NA	3.83	mirnaUID1933	let-7	NA	cfa	cel-miR-34-5p	NA	TGAGGTAGTAGAGTGCAGTAGTT	TGAGGTAGTAGAGTGCAGTAGTT	0	0	0
cfa-let-7j	CfaAffx.30342.1.S1_at	ENSMUSG00000048796	Cyb561d1	CYB561D1	NA	NA	5.42	mirnaUID1933	let-7	NA	cfa	cel-miR-34-5p	NA	TGAGGTAGTAGAGTGCAGTAGTT	TGAGGTAGTAGAGTGCAGTAGTT	0	0	0
cfa-let-7j	CfaAffx.30501.1.S1_at	ENSMUSG00000027881	Prpf38b	PRPF38B	NA	NA	8.37	mirnaUID1933	let-7	NA	cfa	cel-miR-34-5p	NA	TGAGGTAGTAGAGTGCAGTAGTT	TGAGGTAGTAGAGTGCAGTAGTT	0	0	0
cfa-let-7j	CfaAffx.30698.1.S1_at	ENSMUSG00000039787	Cercam	CERCAM	NA	NA	6.56	mirnaUID1933	let-7	NA	cfa	cel-miR-34-5p	NA	TGAGGTAGTAGAGTGCAGTAGTT	TGAGGTAGTAGAGTGCAGTAGTT	0	0	0
cfa-let-7j	CfaAffx.30896.1.S1_s_at	ENSMUSG00000038718	Pbx3	PBX3	NA	NA	7.21	mirnaUID1933	let-7	NA	cfa	cel-miR-34-5p	NA	TGAGGTAGTAGAGTGCAGTAGTT	TGAGGTAGTAGAGTGCAGTAGTT	0	0	0
cfa-let-7j	CfaAffx.30924.1.S1_s_at	ENSMUSG00000049606	Zfp644	ZNF644	NA	NA	9.65	mirnaUID1933	let-7	NA	cfa	cel-miR-34-5p	NA	TGAGGTAGTAGAGTGCAGTAGTT	TGAGGTAGTAGAGTGCAGTAGTT	0	0	0
cfa-let-7j	CfaAffx.31205.1.S1_at	ENSMUSG00000014837	4931428F04Rik	KIAA0895L	NA	NA	5.24	mirnaUID1933	let-7	NA	cfa	cel-miR-34-5p	NA	TGAGGTAGTAGAGTGCAGTAGTT	TGAGGTAGTAGAGTGCAGTAGTT	0	0	0
cfa-let-7j	CfaAffx.3126.1.S1_s_at	ENSMUSG00000039070	Cpa4	CPA4	NA	NA	5.55	mirnaUID1933	let-7	NA	cfa	cel-miR-34-5p	NA	TGAGGTAGTAGAGTGCAGTAGTT	TGAGGTAGTAGAGTGCAGTAGTT	0	0	0
cfa-let-7j	CfaAffx.3161.1.S1_at	ENSMUSG00000033287	Kctd17	KCTD17	NA	NA	5.54	mirnaUID1933	let-7	NA	cfa	cel-miR-34-5p	NA	TGAGGTAGTAGAGTGCAGTAGTT	TGAGGTAGTAGAGTGCAGTAGTT	0	0	0
cfa-let-7j	CfaAffx.3300.1.S1_at	ENSMUSG00000032717	Mdfi	MDFI	NA	NA	5.2	mirnaUID1933	let-7	NA	cfa	cel-miR-34-5p	NA	TGAGGTAGTAGAGTGCAGTAGTT	TGAGGTAGTAGAGTGCAGTAGTT	0	0	0
cfa-let-7j	CfaAffx.3537.1.S1_s_at	ENSMUSG00000024727	Trpm6	TRPM6	NA	NA	3.05	mirnaUID1933	let-7	NA	cfa	cel-miR-34-5p	NA	TGAGGTAGTAGAGTGCAGTAGTT	TGAGGTAGTAGAGTGCAGTAGTT	0	0	0
cfa-let-7j	CfaAffx.3542.1.S1_s_at	ENSMUSG00000024727	Trpm6	TRPM6	NA	NA	5.5	mirnaUID1933	let-7	NA	cfa	cel-miR-34-5p	NA	TGAGGTAGTAGAGTGCAGTAGTT	TGAGGTAGTAGAGTGCAGTAGTT	0	0	0
cfa-let-7j	CfaAffx.3867.1.S1_s_at	ENSMUSG00000037990	Sh3rf3	SH3RF3	NA	NA	7.1	mirnaUID1933	let-7	NA	cfa	cel-miR-34-5p	NA	TGAGGTAGTAGAGTGCAGTAGTT	TGAGGTAGTAGAGTGCAGTAGTT	0	0	0
cfa-let-7j	CfaAffx.4083.1.S1_at	ENSMUSG00000041907	Gpr45	GPR45	NA	NA	3.68	mirnaUID1933	let-7	NA	cfa	cel-miR-34-5p	NA	TGAGGTAGTAGAGTGCAGTAGTT	TGAGGTAGTAGAGTGCAGTAGTT	0	0	0
cfa-let-7j	CfaAffx.4292.1.S1_at	ENSMUSG00000026083	Eif5b	EIF5B	NA	NA	6.41	mirnaUID1933	let-7	NA	cfa	cel-miR-34-5p	NA	TGAGGTAGTAGAGTGCAGTAGTT	TGAGGTAGTAGAGTGCAGTAGTT	0	0	0
cfa-let-7j	CfaAffx.4294.1.S1_at	ENSMUSG00000026083	Eif5b	EIF5B	NA	NA	3.69	mirnaUID1933	let-7	NA	cfa	cel-miR-34-5p	NA	TGAGGTAGTAGAGTGCAGTAGTT	TGAGGTAGTAGAGTGCAGTAGTT	0	0	0
cfa-let-7j	CfaAffx.4294.1.S1_s_at	ENSMUSG00000026083	Eif5b	EIF5B	NA	NA	9.73	mirnaUID1933	let-7	NA	cfa	cel-miR-34-5p	NA	TGAGGTAGTAGAGTGCAGTAGTT	TGAGGTAGTAGAGTGCAGTAGTT	0	0	0
cfa-let-7j	CfaAffx.4428.1.S1_at	ENSMUSG00000049657	Zbtb5	ZBTB5	NA	NA	6.02	mirnaUID1933	let-7	NA	cfa	cel-miR-34-5p	NA	TGAGGTAGTAGAGTGCAGTAGTT	TGAGGTAGTAGAGTGCAGTAGTT	0	0	0
cfa-let-7j	CfaAffx.4446.1.S1_s_at	ENSMUSG00000026121	Sema4c	SEMA4C	NA	NA	5.94	mirnaUID1933	let-7	NA	cfa	cel-miR-34-5p	NA	TGAGGTAGTAGAGTGCAGTAGTT	TGAGGTAGTAGAGTGCAGTAGTT	0	0	0
cfa-let-7j	CfaAffx.4473.1.S1_s_at	ENSMUSG00000037408	Cnnm4	CNNM4	NA	NA	4.05	mirnaUID1933	let-7	NA	cfa	cel-miR-34-5p	NA	TGAGGTAGTAGAGTGCAGTAGTT	TGAGGTAGTAGAGTGCAGTAGTT	0	0	0
cfa-let-7j	CfaAffx.4476.1.S1_s_at	ENSMUSG00000037408	Cnnm4	CNNM4	NA	NA	3.81	mirnaUID1933	let-7	NA	cfa	cel-miR-34-5p	NA	TGAGGTAGTAGAGTGCAGTAGTT	TGAGGTAGTAGAGTGCAGTAGTT	0	0	0
cfa-let-7j	CfaAffx.5081.1.S1_at	ENSMUSG00000029814	Igf2bp3	IGF2BP3	NA	NA	3.57	mirnaUID1933	let-7	NA	cfa	cel-miR-34-5p	NA	TGAGGTAGTAGAGTGCAGTAGTT	TGAGGTAGTAGAGTGCAGTAGTT	0	0	0
cfa-let-7j	CfaAffx.5083.1.S1_at	ENSMUSG00000029814	Igf2bp3	IGF2BP3	NA	NA	4.22	mirnaUID1933	let-7	NA	cfa	cel-miR-34-5p	NA	TGAGGTAGTAGAGTGCAGTAGTT	TGAGGTAGTAGAGTGCAGTAGTT	0	0	0
cfa-let-7j	CfaAffx.5126.1.S1_at	ENSMUSG00000048764	Tmprss11f	TMPRSS11F	NA	NA	3.66	mirnaUID1933	let-7	NA	cfa	cel-miR-34-5p	NA	TGAGGTAGTAGAGTGCAGTAGTT	TGAGGTAGTAGAGTGCAGTAGTT	0	0	0
cfa-let-7j	CfaAffx.5338.1.S1_at	ENSMUSG00000060961	Slc4a4	SLC4A4	NA	NA	6.08	mirnaUID1933	let-7	NA	cfa	cel-miR-34-5p	NA	TGAGGTAGTAGAGTGCAGTAGTT	TGAGGTAGTAGAGTGCAGTAGTT	0	0	0
cfa-let-7j	CfaAffx.5344.1.S1_at	ENSMUSG00000060961	Slc4a4	SLC4A4	NA	NA	6.18	mirnaUID1933	let-7	NA	cfa	cel-miR-34-5p	NA	TGAGGTAGTAGAGTGCAGTAGTT	TGAGGTAGTAGAGTGCAGTAGTT	0	0	0
cfa-let-7j	CfaAffx.5454.1.S1_at	ENSMUSG00000028381	Ugcg	UGCG	NA	NA	9.72	mirnaUID1933	let-7	NA	cfa	cel-miR-34-5p	NA	TGAGGTAGTAGAGTGCAGTAGTT	TGAGGTAGTAGAGTGCAGTAGTT	0	0	0
cfa-let-7j	CfaAffx.5534.1.S1_at	ENSMUSG00000028385	Snx30	SNX30	NA	NA	3.97	mirnaUID1933	let-7	NA	cfa	cel-miR-34-5p	NA	TGAGGTAGTAGAGTGCAGTAGTT	TGAGGTAGTAGAGTGCAGTAGTT	0	0	0
cfa-let-7j	CfaAffx.5534.1.S1_s_at	ENSMUSG00000028385	Snx30	SNX30	NA	NA	4.59	mirnaUID1933	let-7	NA	cfa	cel-miR-34-5p	NA	TGAGGTAGTAGAGTGCAGTAGTT	TGAGGTAGTAGAGTGCAGTAGTT	0	0	0
cfa-let-7j	CfaAffx.5724.1.S1_at	ENSMUSG00000020142	Slc1a4	SLC1A4	NA	NA	6.6	mirnaUID1933	let-7	NA	cfa	cel-miR-34-5p	NA	TGAGGTAGTAGAGTGCAGTAGTT	TGAGGTAGTAGAGTGCAGTAGTT	0	0	0
cfa-let-7j	CfaAffx.5884.1.S1_at	ENSMUSG00000057230	Aak1	AAK1	NA	NA	5.47	mirnaUID1933	let-7	NA	cfa	cel-miR-34-5p	NA	TGAGGTAGTAGAGTGCAGTAGTT	TGAGGTAGTAGAGTGCAGTAGTT	0	0	0
cfa-let-7j	CfaAffx.6059.1.S1_at	ENSMUSG00000020649	Rrm2	RRM2	NA	NA	3.86	mirnaUID1933	let-7	NA	cfa	cel-miR-34-5p	NA	TGAGGTAGTAGAGTGCAGTAGTT	TGAGGTAGTAGAGTGCAGTAGTT	0	0	0
cfa-let-7j	CfaAffx.6457.1.S1_s_at	ENSMUSG00000024286	Ccny	CCNY	NA	NA	6.75	mirnaUID1933	let-7	NA	cfa	cel-miR-34-5p	NA	TGAGGTAGTAGAGTGCAGTAGTT	TGAGGTAGTAGAGTGCAGTAGTT	0	0	0
cfa-let-7j	CfaAffx.6511.1.S1_at	ENSMUSG00000037169	Mycn	MYCN	NA	NA	4.98	mirnaUID1933	let-7	NA	cfa	cel-miR-34-5p	NA	TGAGGTAGTAGAGTGCAGTAGTT	TGAGGTAGTAGAGTGCAGTAGTT	0	0	0
cfa-let-7j	CfaAffx.673.1.S1_at	ENSMUSG00000031365	Zfp275	ZNF275	NA	NA	3.41	mirnaUID1933	let-7	NA	cfa	cel-miR-34-5p	NA	TGAGGTAGTAGAGTGCAGTAGTT	TGAGGTAGTAGAGTGCAGTAGTT	0	0	0
cfa-let-7j	CfaAffx.7055.1.S1_at	ENSMUSG00000033174	Mgll	MGLL	NA	NA	4.06	mirnaUID1933	let-7	NA	cfa	cel-miR-34-5p	NA	TGAGGTAGTAGAGTGCAGTAGTT	TGAGGTAGTAGAGTGCAGTAGTT	0	0	0
cfa-let-7j	CfaAffx.7120.1.S1_at	ENSMUSG00000054074	2810030E01Rik	SKIDA1	NA	NA	3.7	mirnaUID1933	let-7	NA	cfa	cel-miR-34-5p	NA	TGAGGTAGTAGAGTGCAGTAGTT	TGAGGTAGTAGAGTGCAGTAGTT	0	0	0
cfa-let-7j	CfaAffx.7130.1.S1_s_at	ENSMUSG00000030376	Slc8a2	SLC8A2	NA	NA	4.89	mirnaUID1933	let-7	NA	cfa	cel-miR-34-5p	NA	TGAGGTAGTAGAGTGCAGTAGTT	TGAGGTAGTAGAGTGCAGTAGTT	0	0	0
cfa-let-7j	CfaAffx.7138.1.S1_at	ENSMUSG00000026743	Mllt10	MLLT10	NA	NA	5.51	mirnaUID1933	let-7	NA	cfa	cel-miR-34-5p	NA	TGAGGTAGTAGAGTGCAGTAGTT	TGAGGTAGTAGAGTGCAGTAGTT	0	0	0
cfa-let-7j	CfaAffx.7139.1.S1_s_at	ENSMUSG00000026743	Mllt10	MLLT10	NA	NA	4.48	mirnaUID1933	let-7	NA	cfa	cel-miR-34-5p	NA	TGAGGTAGTAGAGTGCAGTAGTT	TGAGGTAGTAGAGTGCAGTAGTT	0	0	0
cfa-let-7j	CfaAffx.7150.1.S1_at	ENSMUSG00000026740	Dnajc1	DNAJC1	NA	NA	6.31	mirnaUID1933	let-7	NA	cfa	cel-miR-34-5p	NA	TGAGGTAGTAGAGTGCAGTAGTT	TGAGGTAGTAGAGTGCAGTAGTT	0	0	0
cfa-let-7j	CfaAffx.7171.1.S1_s_at	ENSMUSG00000041420	Meis3	MEIS3	NA	NA	6.05	mirnaUID1933	let-7	NA	cfa	cel-miR-34-5p	NA	TGAGGTAGTAGAGTGCAGTAGTT	TGAGGTAGTAGAGTGCAGTAGTT	0	0	0
cfa-let-7j	CfaAffx.7376.1.S1_at	ENSMUSG00000041915	Ammecr1l	AMMECR1L	NA	NA	5.51	mirnaUID1933	let-7	NA	cfa	cel-miR-34-5p	NA	TGAGGTAGTAGAGTGCAGTAGTT	TGAGGTAGTAGAGTGCAGTAGTT	0	0	0
cfa-let-7j	CfaAffx.7606.1.S1_at	ENSMUSG00000025821	Zfp282	ZNF282	NA	NA	6.03	mirnaUID1933	let-7	NA	cfa	cel-miR-34-5p	NA	TGAGGTAGTAGAGTGCAGTAGTT	TGAGGTAGTAGAGTGCAGTAGTT	0	0	0
cfa-let-7j	CfaAffx.7699.1.S1_s_at	ENSMUSG00000041629	D11Wsu99e	FAM104A	NA	NA	8.41	mirnaUID1933	let-7	NA	cfa	cel-miR-34-5p	NA	TGAGGTAGTAGAGTGCAGTAGTT	TGAGGTAGTAGAGTGCAGTAGTT	0	0	0
cfa-let-7j	CfaAffx.7899.1.S1_s_at	ENSMUSG00000032431	Crtap	CRTAP	NA	NA	7.53	mirnaUID1933	let-7	NA	cfa	cel-miR-34-5p	NA	TGAGGTAGTAGAGTGCAGTAGTT	TGAGGTAGTAGAGTGCAGTAGTT	0	0	0
cfa-let-7j	CfaAffx.809.1.S1_at	ENSMUSG00000046994	Mars2	MARS2	NA	NA	5.48	mirnaUID1933	let-7	NA	cfa	cel-miR-34-5p	NA	TGAGGTAGTAGAGTGCAGTAGTT	TGAGGTAGTAGAGTGCAGTAGTT	0	0	0
cfa-let-7j	CfaAffx.8.1.S1_at	ENSMUSG00000035283	Adrb1	ADRB1	NA	NA	5.96	mirnaUID1933	let-7	NA	cfa	cel-miR-34-5p	NA	TGAGGTAGTAGAGTGCAGTAGTT	TGAGGTAGTAGAGTGCAGTAGTT	0	0	0
cfa-let-7j	CfaAffx.8511.1.S1_s_at	ENSMUSG00000032511	Scn5a	Q5YLN6_CANFA	NA	NA	5.27	mirnaUID1933	let-7	NA	cfa	cel-miR-34-5p	NA	TGAGGTAGTAGAGTGCAGTAGTT	TGAGGTAGTAGAGTGCAGTAGTT	0	0	0
cfa-let-7j	CfaAffx.8597.1.S1_at	ENSMUSG00000041794	Myrip	MYRIP	NA	NA	3.8	mirnaUID1933	let-7	NA	cfa	cel-miR-34-5p	NA	TGAGGTAGTAGAGTGCAGTAGTT	TGAGGTAGTAGAGTGCAGTAGTT	0	0	0
cfa-let-7j	CfaAffx.8617.1.S1_s_at	ENSMUSG00000063160	Numbl	NUMBL	NA	NA	7.15	mirnaUID1933	let-7	NA	cfa	cel-miR-34-5p	NA	TGAGGTAGTAGAGTGCAGTAGTT	TGAGGTAGTAGAGTGCAGTAGTT	0	0	0
cfa-let-7j	CfaAffx.8621.1.S1_at	ENSMUSG00000063160	Numbl	NUMBL	NA	NA	3.56	mirnaUID1933	let-7	NA	cfa	cel-miR-34-5p	NA	TGAGGTAGTAGAGTGCAGTAGTT	TGAGGTAGTAGAGTGCAGTAGTT	0	0	0
cfa-let-7j	CfaAffx.8624.1.S1_at	ENSMUSG00000063160	Numbl	NUMBL	NA	NA	4.43	mirnaUID1933	let-7	NA	cfa	cel-miR-34-5p	NA	TGAGGTAGTAGAGTGCAGTAGTT	TGAGGTAGTAGAGTGCAGTAGTT	0	0	0
cfa-let-7j	CfaAffx.873.1.S1_at	ENSMUSG00000050240	Hic2	HIC2	NA	NA	6.11	mirnaUID1933	let-7	NA	cfa	cel-miR-34-5p	NA	TGAGGTAGTAGAGTGCAGTAGTT	TGAGGTAGTAGAGTGCAGTAGTT	0	0	0
cfa-let-7j	CfaAffx.8910.1.S1_s_at	ENSMUSG00000030465	Psd3	PSD3	NA	NA	4.26	mirnaUID1933	let-7	NA	cfa	cel-miR-34-5p	NA	TGAGGTAGTAGAGTGCAGTAGTT	TGAGGTAGTAGAGTGCAGTAGTT	0	0	0
cfa-let-7j	CfaAffx.8956.1.S1_at	ENSMUSG00000030271	Ogg1	OGG1	NA	NA	5.43	mirnaUID1933	let-7	NA	cfa	cel-miR-34-5p	NA	TGAGGTAGTAGAGTGCAGTAGTT	TGAGGTAGTAGAGTGCAGTAGTT	0	0	0
cfa-let-7j	CfaAffx.8975.1.S1_s_at	ENSMUSG00000003363	Pld3	PLD3	NA	NA	7.39	mirnaUID1933	let-7	NA	cfa	cel-miR-34-5p	NA	TGAGGTAGTAGAGTGCAGTAGTT	TGAGGTAGTAGAGTGCAGTAGTT	0	0	0
cfa-let-7j	CfaAffx.9225.1.S1_s_at	ENSMUSG00000030729	Pgm2l1	PGM2L1	NA	NA	6.33	mirnaUID1933	let-7	NA	cfa	cel-miR-34-5p	NA	TGAGGTAGTAGAGTGCAGTAGTT	TGAGGTAGTAGAGTGCAGTAGTT	0	0	0
cfa-let-7j	CfaAffx.9356.1.S1_at	ENSMUSG00000030104	Edem1	EDEM1	NA	NA	5.55	mirnaUID1933	let-7	NA	cfa	cel-miR-34-5p	NA	TGAGGTAGTAGAGTGCAGTAGTT	TGAGGTAGTAGAGTGCAGTAGTT	0	0	0
cfa-let-7j	CfaAffx.9554.1.S1_s_at	ENSMUSG00000015341	Golga7	GOLGA7	NA	NA	6.98	mirnaUID1933	let-7	NA	cfa	cel-miR-34-5p	NA	TGAGGTAGTAGAGTGCAGTAGTT	TGAGGTAGTAGAGTGCAGTAGTT	0	0	0
cfa-let-7j	CfaAffx.9559.1.S1_at	ENSMUSG00000037492	Zmat4	ZMAT4	NA	NA	6.47	mirnaUID1933	let-7	NA	cfa	cel-miR-34-5p	NA	TGAGGTAGTAGAGTGCAGTAGTT	TGAGGTAGTAGAGTGCAGTAGTT	0	0	0
cfa-let-7j	CfaAffx.970.1.S1_at	ENSMUSG00000047496	Rnf152	RNF152	NA	NA	3.72	mirnaUID1933	let-7	NA	cfa	cel-miR-34-5p	NA	TGAGGTAGTAGAGTGCAGTAGTT	TGAGGTAGTAGAGTGCAGTAGTT	0	0	0
cfa-miR-1	CfaAffx.9556.1.S1_at	ENSMUSG00000031548	Sfrp1	SFRP1	-7.08E-01	NA	7.91	mirnaUID2070	miR-1	mir-1	cfa	cel-miR-34-3p	NA	TGGAATGTAAAGAAGTATGTA	TGGAATGTAAAGAAGTATGTAT	0	0	1
cfa-miR-1	CfaAffx.9165.1.S1_s_at	ENSMUSG00000027422	Rrbp1	RRBP1	-6.86E-01	NA	6.1	mirnaUID2070	miR-1	mir-1	cfa	cel-miR-34-3p	NA	TGGAATGTAAAGAAGTATGTA	TGGAATGTAAAGAAGTATGTAT	0	0	1
cfa-miR-1	Cfa.4823.1.A1_s_at	ENSMUSG00000038305	Spats2l	SPATS2L	-6.83E-01	NA	8.13	mirnaUID2070	miR-1	mir-1	cfa	cel-miR-34-3p	NA	TGGAATGTAAAGAAGTATGTA	TGGAATGTAAAGAAGTATGTAT	0	0	1
cfa-miR-1	CfaAffx.10900.1.S1_at	ENSMUSG00000022676	Snai2	SNAI2	-6.80E-01	NA	8.52	mirnaUID2070	miR-1	mir-1	cfa	cel-miR-34-3p	NA	TGGAATGTAAAGAAGTATGTA	TGGAATGTAAAGAAGTATGTAT	0	0	1
cfa-miR-1	Cfa.15828.1.S1_at	ENSMUSG00000027422	Rrbp1	RRBP1	-6.79E-01	NA	8.09	mirnaUID2070	miR-1	mir-1	cfa	cel-miR-34-3p	NA	TGGAATGTAAAGAAGTATGTA	TGGAATGTAAAGAAGTATGTAT	0	0	1
cfa-miR-1	Cfa.2702.1.A1_at	ENSMUSG00000028843	Sh3bgrl3	SH3BGRL3	-6.72E-01	NA	9.14	mirnaUID2070	miR-1	mir-1	cfa	cel-miR-34-3p	NA	TGGAATGTAAAGAAGTATGTA	TGGAATGTAAAGAAGTATGTAT	0	0	1
cfa-miR-1	Cfa.4360.1.S1_s_at	ENSMUSG00000037236	Matr3	MATR3	-6.69E-01	NA	10.8	mirnaUID2070	miR-1	mir-1	cfa	cel-miR-34-3p	NA	TGGAATGTAAAGAAGTATGTA	TGGAATGTAAAGAAGTATGTAT	0	0	1
cfa-miR-1	Cfa.81.1.S1_at	ENSMUSG00000029994	Anxa4	ANXA4	-6.65E-01	NA	7.69	mirnaUID2070	miR-1	mir-1	cfa	cel-miR-34-3p	NA	TGGAATGTAAAGAAGTATGTA	TGGAATGTAAAGAAGTATGTAT	0	0	1
cfa-miR-1	Cfa.2272.1.A1_at	ENSMUSG00000020044	Timp3	F5CBP3_CANFA	-6.63E-01	http://mirecords.biolead.org/interactions.php?species=Homo+sapiens&mirna_acc=hsa-miR-1&targetgene_type=refseq_acc&targetgene_info=NM_000362&v=no&search_int=Search Homo sapiens	9.79	mirnaUID2070	miR-1	mir-1	cfa	cel-miR-34-3p	NA	TGGAATGTAAAGAAGTATGTA	TGGAATGTAAAGAAGTATGTAT	0	0	1
cfa-miR-1	Cfa.7275.1.A1_s_at	ENSMUSG00000032383	Ppib	PPIB	-6.62E-01	NA	10.6	mirnaUID2070	miR-1	mir-1	cfa	cel-miR-34-3p	NA	TGGAATGTAAAGAAGTATGTA	TGGAATGTAAAGAAGTATGTAT	0	0	1
cfa-miR-1	Cfa.3946.2.S1_a_at	ENSMUSG00000025986	Slc39a10	SLC39A10	-6.60E-01	NA	9.18	mirnaUID2070	miR-1	mir-1	cfa	cel-miR-34-3p	NA	TGGAATGTAAAGAAGTATGTA	TGGAATGTAAAGAAGTATGTAT	0	0	1
cfa-miR-1	Cfa.2272.2.A1_at	ENSMUSG00000020044	Timp3	F5CBP3_CANFA	-6.59E-01	http://mirecords.biolead.org/interactions.php?species=Homo+sapiens&mirna_acc=hsa-miR-1&targetgene_type=refseq_acc&targetgene_info=NM_000362&v=no&search_int=Search Homo sapiens	8.85	mirnaUID2070	miR-1	mir-1	cfa	cel-miR-34-3p	NA	TGGAATGTAAAGAAGTATGTA	TGGAATGTAAAGAAGTATGTAT	0	0	1
cfa-miR-1	CfaAffx.17632.1.S1_at	ENSMUSG00000004530	Coro1c	CORO1C	-6.57E-01	NA	7.31	mirnaUID2070	miR-1	mir-1	cfa	cel-miR-34-3p	NA	TGGAATGTAAAGAAGTATGTA	TGGAATGTAAAGAAGTATGTAT	0	0	1
cfa-miR-1	CfaAffx.26086.1.S1_s_at	ENSMUSG00000032383	Ppib	PPIB	-6.51E-01	NA	9.19	mirnaUID2070	miR-1	mir-1	cfa	cel-miR-34-3p	NA	TGGAATGTAAAGAAGTATGTA	TGGAATGTAAAGAAGTATGTAT	0	0	1
cfa-miR-1	CfaAffx.22213.1.S1_s_at	ENSMUSG00000031012	Cask	CASK	-6.49E-01	NA	8.02	mirnaUID2070	miR-1	mir-1	cfa	cel-miR-34-3p	NA	TGGAATGTAAAGAAGTATGTA	TGGAATGTAAAGAAGTATGTAT	0	0	1
cfa-miR-1	Cfa.20140.1.S1_s_at	ENSMUSG00000038305	Spats2l	SPATS2L	-6.49E-01	NA	6.17	mirnaUID2070	miR-1	mir-1	cfa	cel-miR-34-3p	NA	TGGAATGTAAAGAAGTATGTA	TGGAATGTAAAGAAGTATGTAT	0	0	1
cfa-miR-1	Cfa.11630.2.A1_s_at	ENSMUSG00000053931	Cnn3	CNN3	-6.49E-01	http://mirecords.biolead.org/interactions.php?species=Homo+sapiens&mirna_acc=hsa-miR-1&targetgene_type=refseq_acc&targetgene_info=NM_001839.3&v=no&search_int=Search Homo sapiens	8.89	mirnaUID2070	miR-1	mir-1	cfa	cel-miR-34-3p	NA	TGGAATGTAAAGAAGTATGTA	TGGAATGTAAAGAAGTATGTAT	0	0	1
cfa-miR-1	Cfa.16972.1.S1_at	ENSMUSG00000040681	Hmgn1	NA	-6.49E-01	NA	11.2	mirnaUID2070	miR-1	mir-1	cfa	cel-miR-34-3p	NA	TGGAATGTAAAGAAGTATGTA	TGGAATGTAAAGAAGTATGTAT	0	0	1
cfa-miR-1	CfaAffx.24576.1.S1_s_at	ENSMUSG00000029580	Actb	ACTB_CANFA	-6.48E-01	NA	11.8	mirnaUID2070	miR-1	mir-1	cfa	cel-miR-34-3p	NA	TGGAATGTAAAGAAGTATGTA	TGGAATGTAAAGAAGTATGTAT	0	0	1
cfa-miR-1	Cfa.4344.1.S1_at	ENSMUSG00000018326	Ywhab	YWHAB	-6.48E-01	NA	11.8	mirnaUID2070	miR-1	mir-1	cfa	cel-miR-34-3p	NA	TGGAATGTAAAGAAGTATGTA	TGGAATGTAAAGAAGTATGTAT	0	0	1
cfa-miR-1	CfaAffx.10120.1.S1_s_at	ENSMUSG00000054823	Whsc1l1	WHSC1L1	-6.45E-01	NA	6.98	mirnaUID2070	miR-1	mir-1	cfa	cel-miR-34-3p	NA	TGGAATGTAAAGAAGTATGTA	TGGAATGTAAAGAAGTATGTAT	0	0	1
cfa-miR-1	CfaAffx.16895.1.S1_s_at	ENSMUSG00000024975	Pdcd4	PDCD4	-6.45E-01	http://mirecords.biolead.org/interactions.php?species=Homo+sapiens&mirna_acc=hsa-miR-1&targetgene_type=refseq_acc&targetgene_info=NM_145341&v=no&search_int=Search Homo sapiens ; http://mirecords.biolead.org/interactions.php?species=Homo+sapiens&mirna_acc=hsa-miR-1&targetgene_type=refseq_acc&targetgene_info=NM_014456&v=no&search_int=Search Homo sapiens	9.93	mirnaUID2070	miR-1	mir-1	cfa	cel-miR-34-3p	NA	TGGAATGTAAAGAAGTATGTA	TGGAATGTAAAGAAGTATGTAT	0	0	1
cfa-miR-1	AFFX-Cfa-actin-3_s_at	ENSMUSG00000029580	Actb	ACTB_CANFA	-6.44E-01	NA	11.9	mirnaUID2070	miR-1	mir-1	cfa	cel-miR-34-3p	NA	TGGAATGTAAAGAAGTATGTA	TGGAATGTAAAGAAGTATGTAT	0	0	1
cfa-miR-1	Cfa.3006.1.S1_at	ENSMUSG00000024835	Coro1b	PPP1CA	-6.43E-01	NA	7.73	mirnaUID2070	miR-1	mir-1	cfa	cel-miR-34-3p	NA	TGGAATGTAAAGAAGTATGTA	TGGAATGTAAAGAAGTATGTAT	0	0	1
cfa-miR-1	Cfa.8319.1.S1_at	ENSMUSG00000037822	1110003E01Rik	C4orf34	-6.43E-01	NA	8.48	mirnaUID2070	miR-1	mir-1	cfa	cel-miR-34-3p	NA	TGGAATGTAAAGAAGTATGTA	TGGAATGTAAAGAAGTATGTAT	0	0	1
cfa-miR-1	Cfa.3877.1.S1_s_at	ENSMUSG00000030082	Sec61a1	SEC61A1	-6.43E-01	NA	8.86	mirnaUID2070	miR-1	mir-1	cfa	cel-miR-34-3p	NA	TGGAATGTAAAGAAGTATGTA	TGGAATGTAAAGAAGTATGTAT	0	0	1
cfa-miR-1	CfaAffx.5886.1.S1_s_at	ENSMUSG00000029994	Anxa4	ANXA4	-6.43E-01	NA	7.56	mirnaUID2070	miR-1	mir-1	cfa	cel-miR-34-3p	NA	TGGAATGTAAAGAAGTATGTA	TGGAATGTAAAGAAGTATGTAT	0	0	1
cfa-miR-1	CfaAffx.14973.1.S1_s_at	ENSMUSG00000018326	Ywhab	YWHAB	-6.43E-01	NA	11.4	mirnaUID2070	miR-1	mir-1	cfa	cel-miR-34-3p	NA	TGGAATGTAAAGAAGTATGTA	TGGAATGTAAAGAAGTATGTAT	0	0	1
cfa-miR-1	CfaAffx.3532.1.S1_s_at	ENSMUSG00000020044	Timp3	F5CBP3_CANFA	-6.43E-01	http://mirecords.biolead.org/interactions.php?species=Homo+sapiens&mirna_acc=hsa-miR-1&targetgene_type=refseq_acc&targetgene_info=NM_000362&v=no&search_int=Search Homo sapiens	7.02	mirnaUID2070	miR-1	mir-1	cfa	cel-miR-34-3p	NA	TGGAATGTAAAGAAGTATGTA	TGGAATGTAAAGAAGTATGTAT	0	0	1
cfa-miR-1	Cfa.11630.1.S1_s_at	ENSMUSG00000053931	Cnn3	CNN3	-6.42E-01	http://mirecords.biolead.org/interactions.php?species=Homo+sapiens&mirna_acc=hsa-miR-1&targetgene_type=refseq_acc&targetgene_info=NM_001839.3&v=no&search_int=Search Homo sapiens	8.59	mirnaUID2070	miR-1	mir-1	cfa	cel-miR-34-3p	NA	TGGAATGTAAAGAAGTATGTA	TGGAATGTAAAGAAGTATGTAT	0	0	1
cfa-miR-1	Cfa.4356.1.S1_at	ENSMUSG00000091337	Eid1	EID1	-6.38E-01	NA	12	mirnaUID2070	miR-1	mir-1	cfa	cel-miR-34-3p	NA	TGGAATGTAAAGAAGTATGTA	TGGAATGTAAAGAAGTATGTAT	0	0	1
cfa-miR-1	Cfa.3531.1.S1_at	ENSMUSG00000006373	Pgrmc1	PGRMC1	-6.38E-01	NA	9.56	mirnaUID2070	miR-1	mir-1	cfa	cel-miR-34-3p	NA	TGGAATGTAAAGAAGTATGTA	TGGAATGTAAAGAAGTATGTAT	0	0	1
cfa-miR-1	Cfa.10232.1.A1_s_at	ENSMUSG00000029538	Srsf9	SRSF9	-6.36E-01	NA	9.6	mirnaUID2070	miR-1	mir-1	cfa	cel-miR-34-3p	NA	TGGAATGTAAAGAAGTATGTA	TGGAATGTAAAGAAGTATGTAT	0	0	1
cfa-miR-1	CfaAffx.22202.1.S1_at	ENSMUSG00000031012	Cask	CASK	-6.34E-01	NA	6.04	mirnaUID2070	miR-1	mir-1	cfa	cel-miR-34-3p	NA	TGGAATGTAAAGAAGTATGTA	TGGAATGTAAAGAAGTATGTAT	0	0	1
cfa-miR-1	Cfa.389.1.S1_at	ENSMUSG00000028252	Ccnc	CCNC	-6.33E-01	NA	8.46	mirnaUID2070	miR-1	mir-1	cfa	cel-miR-34-3p	NA	TGGAATGTAAAGAAGTATGTA	TGGAATGTAAAGAAGTATGTAT	0	0	1
cfa-miR-1	Cfa.2073.1.S1_at	ENSMUSG00000019802	Sec63	SEC63	-6.31E-01	NA	9.93	mirnaUID2070	miR-1	mir-1	cfa	cel-miR-34-3p	NA	TGGAATGTAAAGAAGTATGTA	TGGAATGTAAAGAAGTATGTAT	0	0	1
cfa-miR-1	CfaAffx.17991.1.S1_s_at	ENSMUSG00000024835	Coro1b	PPP1CA	-6.28E-01	NA	5.98	mirnaUID2070	miR-1	mir-1	cfa	cel-miR-34-3p	NA	TGGAATGTAAAGAAGTATGTA	TGGAATGTAAAGAAGTATGTAT	0	0	1
cfa-miR-1	CfaAffx.3438.1.S1_x_at	ENSMUSG00000040681	Hmgn1	NA	-6.27E-01	NA	8.34	mirnaUID2070	miR-1	mir-1	cfa	cel-miR-34-3p	NA	TGGAATGTAAAGAAGTATGTA	TGGAATGTAAAGAAGTATGTAT	0	0	1
cfa-miR-1	CfaAffx.22225.1.S1_s_at	ENSMUSG00000031012	Cask	CASK	-6.26E-01	NA	5.31	mirnaUID2070	miR-1	mir-1	cfa	cel-miR-34-3p	NA	TGGAATGTAAAGAAGTATGTA	TGGAATGTAAAGAAGTATGTAT	0	0	1
cfa-miR-1	Cfa.1429.1.S1_at	ENSMUSG00000027706	Sec62	NA	-6.25E-01	NA	10.6	mirnaUID2070	miR-1	mir-1	cfa	cel-miR-34-3p	NA	TGGAATGTAAAGAAGTATGTA	TGGAATGTAAAGAAGTATGTAT	0	0	1
cfa-miR-1	Cfa.14230.1.A1_at	ENSMUSG00000038400	Pmepa1	PMEPA1	-6.22E-01	NA	7.49	mirnaUID2070	miR-1	mir-1	cfa	cel-miR-34-3p	NA	TGGAATGTAAAGAAGTATGTA	TGGAATGTAAAGAAGTATGTAT	0	0	1
cfa-miR-1	AFFX-Cfa-actin-M_x_at	ENSMUSG00000029580	Actb	ACTB_CANFA	-6.21E-01	NA	11.6	mirnaUID2070	miR-1	mir-1	cfa	cel-miR-34-3p	NA	TGGAATGTAAAGAAGTATGTA	TGGAATGTAAAGAAGTATGTAT	0	0	1
cfa-miR-1	Cfa.19830.1.S1_s_at	ENSMUSG00000024975	Pdcd4	PDCD4	-6.20E-01	http://mirecords.biolead.org/interactions.php?species=Homo+sapiens&mirna_acc=hsa-miR-1&targetgene_type=refseq_acc&targetgene_info=NM_145341&v=no&search_int=Search Homo sapiens ; http://mirecords.biolead.org/interactions.php?species=Homo+sapiens&mirna_acc=hsa-miR-1&targetgene_type=refseq_acc&targetgene_info=NM_014456&v=no&search_int=Search Homo sapiens	8.57	mirnaUID2070	miR-1	mir-1	cfa	cel-miR-34-3p	NA	TGGAATGTAAAGAAGTATGTA	TGGAATGTAAAGAAGTATGTAT	0	0	1
cfa-miR-1	CfaAffx.1865.1.S1_at	ENSMUSG00000037487	Ubr5	UBR5	-6.17E-01	NA	7.37	mirnaUID2070	miR-1	mir-1	cfa	cel-miR-34-3p	NA	TGGAATGTAAAGAAGTATGTA	TGGAATGTAAAGAAGTATGTAT	0	0	1
cfa-miR-1	Cfa.2468.1.A1_at	ENSMUSG00000047712	Ust	UST	-6.16E-01	http://mirecords.biolead.org/interactions.php?species=Homo+sapiens&mirna_acc=hsa-miR-1&targetgene_type=refseq_acc&targetgene_info=NM_005715&v=no&search_int=Search Homo sapiens	8.19	mirnaUID2070	miR-1	mir-1	cfa	cel-miR-34-3p	NA	TGGAATGTAAAGAAGTATGTA	TGGAATGTAAAGAAGTATGTAT	0	0	1
cfa-miR-1	Cfa.1316.1.S1_at	ENSMUSG00000008301	Phax	PHAX	-6.13E-01	NA	10	mirnaUID2070	miR-1	mir-1	cfa	cel-miR-34-3p	NA	TGGAATGTAAAGAAGTATGTA	TGGAATGTAAAGAAGTATGTAT	0	0	1
cfa-miR-1	CfaAffx.15878.1.S1_s_at	ENSMUSG00000025986	Slc39a10	SLC39A10	-6.13E-01	NA	7.52	mirnaUID2070	miR-1	mir-1	cfa	cel-miR-34-3p	NA	TGGAATGTAAAGAAGTATGTA	TGGAATGTAAAGAAGTATGTAT	0	0	1
cfa-miR-1	CfaAffx.19489.1.S1_at	ENSMUSG00000028843	Sh3bgrl3	SH3BGRL3	-6.12E-01	NA	6.39	mirnaUID2070	miR-1	mir-1	cfa	cel-miR-34-3p	NA	TGGAATGTAAAGAAGTATGTA	TGGAATGTAAAGAAGTATGTAT	0	0	1
cfa-miR-1	Cfa.9379.1.S1_at	ENSMUSG00000000902	Smarcb1	SMARCB1	-6.12E-01	NA	8.89	mirnaUID2070	miR-1	mir-1	cfa	cel-miR-34-3p	NA	TGGAATGTAAAGAAGTATGTA	TGGAATGTAAAGAAGTATGTAT	0	0	1
cfa-miR-1	Cfa.10461.1.S1_at	ENSMUSG00000029063	Nadk	NADK	-6.09E-01	NA	9.57	mirnaUID2070	miR-1	mir-1	cfa	cel-miR-34-3p	NA	TGGAATGTAAAGAAGTATGTA	TGGAATGTAAAGAAGTATGTAT	0	0	1
cfa-miR-1	Cfa.10680.1.S1_at	ENSMUSG00000033487	Fndc3a	FNDC3A	-6.09E-01	NA	6.67	mirnaUID2070	miR-1	mir-1	cfa	cel-miR-34-3p	NA	TGGAATGTAAAGAAGTATGTA	TGGAATGTAAAGAAGTATGTAT	0	0	1
cfa-miR-1	Cfa.810.1.A1_at	ENSMUSG00000031575	Ash2l	ASH2L	-6.08E-01	NA	8.14	mirnaUID2070	miR-1	mir-1	cfa	cel-miR-34-3p	NA	TGGAATGTAAAGAAGTATGTA	TGGAATGTAAAGAAGTATGTAT	0	0	1
cfa-miR-1	Cfa.1011.1.S1_s_at	ENSMUSG00000052681	Rap1b	RAP1B	-6.08E-01	NA	10.6	mirnaUID2070	miR-1	mir-1	cfa	cel-miR-34-3p	NA	TGGAATGTAAAGAAGTATGTA	TGGAATGTAAAGAAGTATGTAT	0	0	1
cfa-miR-1	Cfa.21596.1.S1_at	ENSMUSG00000032599	Ip6k2	IP6K2	-6.07E-01	NA	5.2	mirnaUID2070	miR-1	mir-1	cfa	cel-miR-34-3p	NA	TGGAATGTAAAGAAGTATGTA	TGGAATGTAAAGAAGTATGTAT	0	0	1
cfa-miR-1	CfaAffx.10109.1.S1_at	ENSMUSG00000054823	Whsc1l1	WHSC1L1	-6.06E-01	NA	5.89	mirnaUID2070	miR-1	mir-1	cfa	cel-miR-34-3p	NA	TGGAATGTAAAGAAGTATGTA	TGGAATGTAAAGAAGTATGTAT	0	0	1
cfa-miR-1	CfaAffx.7061.1.S1_at	ENSMUSG00000024240	Epc1	EPC1	-6.06E-01	NA	9.36	mirnaUID2070	miR-1	mir-1	cfa	cel-miR-34-3p	NA	TGGAATGTAAAGAAGTATGTA	TGGAATGTAAAGAAGTATGTAT	0	0	1
cfa-miR-1	AFFX-Cfa-actin-5_s_at	ENSMUSG00000029580	Actb	ACTB_CANFA	-6.06E-01	NA	8.8	mirnaUID2070	miR-1	mir-1	cfa	cel-miR-34-3p	NA	TGGAATGTAAAGAAGTATGTA	TGGAATGTAAAGAAGTATGTAT	0	0	1
cfa-miR-1	Cfa.19745.1.S1_at	ENSMUSG00000026843	Fubp3	FUBP3	-6.05E-01	NA	6.14	mirnaUID2070	miR-1	mir-1	cfa	cel-miR-34-3p	NA	TGGAATGTAAAGAAGTATGTA	TGGAATGTAAAGAAGTATGTAT	0	0	1
cfa-miR-1	CfaAffx.16895.1.S1_at	ENSMUSG00000024975	Pdcd4	PDCD4	-6.05E-01	http://mirecords.biolead.org/interactions.php?species=Homo+sapiens&mirna_acc=hsa-miR-1&targetgene_type=refseq_acc&targetgene_info=NM_145341&v=no&search_int=Search Homo sapiens ; http://mirecords.biolead.org/interactions.php?species=Homo+sapiens&mirna_acc=hsa-miR-1&targetgene_type=refseq_acc&targetgene_info=NM_014456&v=no&search_int=Search Homo sapiens	6.08	mirnaUID2070	miR-1	mir-1	cfa	cel-miR-34-3p	NA	TGGAATGTAAAGAAGTATGTA	TGGAATGTAAAGAAGTATGTAT	0	0	1
cfa-miR-1	CfaAffx.1810.1.S1_s_at	ENSMUSG00000008301	Phax	PHAX	-6.03E-01	NA	6.28	mirnaUID2070	miR-1	mir-1	cfa	cel-miR-34-3p	NA	TGGAATGTAAAGAAGTATGTA	TGGAATGTAAAGAAGTATGTAT	0	0	1
cfa-miR-1	CfaAffx.27024.1.S1_s_at	ENSMUSG00000047126	Cltc	CLTC	-6.03E-01	NA	11.9	mirnaUID2070	miR-1	mir-1	cfa	cel-miR-34-3p	NA	TGGAATGTAAAGAAGTATGTA	TGGAATGTAAAGAAGTATGTAT	0	0	1
cfa-miR-1	Cfa.1218.1.S1_at	ENSMUSG00000055065	Ddx17	DDX17	-6.02E-01	NA	12.4	mirnaUID2070	miR-1	mir-1	cfa	cel-miR-34-3p	NA	TGGAATGTAAAGAAGTATGTA	TGGAATGTAAAGAAGTATGTAT	0	0	1
cfa-miR-1	Cfa.4272.1.S1_at	ENSMUSG00000026234	Ncl	NCL	-6.01E-01	NA	11.3	mirnaUID2070	miR-1	mir-1	cfa	cel-miR-34-3p	NA	TGGAATGTAAAGAAGTATGTA	TGGAATGTAAAGAAGTATGTAT	0	0	1
cfa-miR-1	Cfa.2343.1.S1_at	ENSMUSG00000024245	Tmem178	TMEM178	-6.00E-01	NA	7.38	mirnaUID2070	miR-1	mir-1	cfa	cel-miR-34-3p	NA	TGGAATGTAAAGAAGTATGTA	TGGAATGTAAAGAAGTATGTAT	0	0	1
cfa-miR-1	Cfa.1712.1.A1_at	ENSMUSG00000054823	Whsc1l1	WHSC1L1	-5.99E-01	NA	9.05	mirnaUID2070	miR-1	mir-1	cfa	cel-miR-34-3p	NA	TGGAATGTAAAGAAGTATGTA	TGGAATGTAAAGAAGTATGTAT	0	0	1
cfa-miR-1	Cfa.1846.1.S1_at	ENSMUSG00000029209	Gnpda2	GNPDA2	-5.98E-01	http://mirecords.biolead.org/interactions.php?species=Homo+sapiens&mirna_acc=hsa-miR-1&targetgene_type=refseq_acc&targetgene_info=NM_138335&v=no&search_int=Search Homo sapiens	9.44	mirnaUID2070	miR-1	mir-1	cfa	cel-miR-34-3p	NA	TGGAATGTAAAGAAGTATGTA	TGGAATGTAAAGAAGTATGTAT	0	0	1
cfa-miR-1	CfaAffx.18986.1.S1_at	ENSMUSG00000034201	Gas2l1	GAS2L1	-5.97E-01	NA	6.11	mirnaUID2070	miR-1	mir-1	cfa	cel-miR-34-3p	NA	TGGAATGTAAAGAAGTATGTA	TGGAATGTAAAGAAGTATGTAT	0	0	1
cfa-miR-1	Cfa.3232.1.A1_at	ENSMUSG00000021871	Pnp	PNP	-5.96E-01	NA	9.83	mirnaUID2070	miR-1	mir-1	cfa	cel-miR-34-3p	NA	TGGAATGTAAAGAAGTATGTA	TGGAATGTAAAGAAGTATGTAT	0	0	1
cfa-miR-1	Cfa.8896.1.S1_at	ENSMUSG00000000787	Ddx3x	DDX3X	-5.96E-01	NA	11.5	mirnaUID2070	miR-1	mir-1	cfa	cel-miR-34-3p	NA	TGGAATGTAAAGAAGTATGTA	TGGAATGTAAAGAAGTATGTAT	0	0	1
cfa-miR-1	CfaAffx.18740.1.S1_s_at	ENSMUSG00000038400	Pmepa1	PMEPA1	-5.94E-01	NA	6.13	mirnaUID2070	miR-1	mir-1	cfa	cel-miR-34-3p	NA	TGGAATGTAAAGAAGTATGTA	TGGAATGTAAAGAAGTATGTAT	0	0	1
cfa-miR-1	Cfa.16023.1.S1_at	ENSMUSG00000022811	Zfp148	ZNF148	-5.93E-01	NA	6.14	mirnaUID2070	miR-1	mir-1	cfa	cel-miR-34-3p	NA	TGGAATGTAAAGAAGTATGTA	TGGAATGTAAAGAAGTATGTAT	0	0	1
cfa-miR-1	CfaAffx.19489.1.S1_s_at	ENSMUSG00000028843	Sh3bgrl3	SH3BGRL3	-5.92E-01	NA	7.31	mirnaUID2070	miR-1	mir-1	cfa	cel-miR-34-3p	NA	TGGAATGTAAAGAAGTATGTA	TGGAATGTAAAGAAGTATGTAT	0	0	1
cfa-miR-1	Cfa.9986.1.A1_at	ENSMUSG00000035329	Fbxo33	FBXO33	-5.92E-01	NA	6.32	mirnaUID2070	miR-1	mir-1	cfa	cel-miR-34-3p	NA	TGGAATGTAAAGAAGTATGTA	TGGAATGTAAAGAAGTATGTAT	0	0	1
cfa-miR-1	CfaAffx.24210.1.S1_at	ENSMUSG00000071647	Eml3	EML3	-5.90E-01	NA	6.27	mirnaUID2070	miR-1	mir-1	cfa	cel-miR-34-3p	NA	TGGAATGTAAAGAAGTATGTA	TGGAATGTAAAGAAGTATGTAT	0	0	1
cfa-miR-1	Cfa.592.1.S1_at	ENSMUSG00000027879	Sec22b	NA	-5.87E-01	NA	9.29	mirnaUID2070	miR-1	mir-1	cfa	cel-miR-34-3p	NA	TGGAATGTAAAGAAGTATGTA	TGGAATGTAAAGAAGTATGTAT	0	0	1
cfa-miR-1	CfaAffx.1504.1.S1_s_at	ENSMUSG00000047712	Ust	UST	-5.85E-01	http://mirecords.biolead.org/interactions.php?species=Homo+sapiens&mirna_acc=hsa-miR-1&targetgene_type=refseq_acc&targetgene_info=NM_005715&v=no&search_int=Search Homo sapiens	4.42	mirnaUID2070	miR-1	mir-1	cfa	cel-miR-34-3p	NA	TGGAATGTAAAGAAGTATGTA	TGGAATGTAAAGAAGTATGTAT	0	0	1
cfa-miR-1	Cfa.4168.1.S1_at	ENSMUSG00000001175	Calm1	NA	-5.85E-01	http://mirecords.biolead.org/interactions.php?species=Mus+musculus&mirna_acc=mmu-miR-1&targetgene_type=refseq_acc&targetgene_info=NM_009790&v=no&search_int=Search Mus musculus	12.5	mirnaUID2070	miR-1	mir-1	cfa	cel-miR-34-3p	NA	TGGAATGTAAAGAAGTATGTA	TGGAATGTAAAGAAGTATGTAT	0	0	1
cfa-miR-1	CfaAffx.6227.1.S1_s_at	ENSMUSG00000028252	Ccnc	CCNC	-5.83E-01	NA	8	mirnaUID2070	miR-1	mir-1	cfa	cel-miR-34-3p	NA	TGGAATGTAAAGAAGTATGTA	TGGAATGTAAAGAAGTATGTAT	0	0	1
cfa-miR-1	CfaAffx.10660.1.S1_s_at	ENSMUSG00000024245	Tmem178	TMEM178	-5.83E-01	NA	6.91	mirnaUID2070	miR-1	mir-1	cfa	cel-miR-34-3p	NA	TGGAATGTAAAGAAGTATGTA	TGGAATGTAAAGAAGTATGTAT	0	0	1
cfa-miR-1	Cfa.12086.1.S1_s_at	ENSMUSG00000001175	Calm1	NA	-5.80E-01	http://mirecords.biolead.org/interactions.php?species=Mus+musculus&mirna_acc=mmu-miR-1&targetgene_type=refseq_acc&targetgene_info=NM_009790&v=no&search_int=Search Mus musculus	7.12	mirnaUID2070	miR-1	mir-1	cfa	cel-miR-34-3p	NA	TGGAATGTAAAGAAGTATGTA	TGGAATGTAAAGAAGTATGTAT	0	0	1
cfa-miR-1	Cfa.283.1.A1_at	ENSMUSG00000029422	Rsrc2	RSRC2	-5.76E-01	NA	9.01	mirnaUID2070	miR-1	mir-1	cfa	cel-miR-34-3p	NA	TGGAATGTAAAGAAGTATGTA	TGGAATGTAAAGAAGTATGTAT	0	0	1
cfa-miR-1	CfaAffx.10633.1.S1_s_at	ENSMUSG00000024242	Map4k3	MAP4K3	-5.74E-01	NA	8.77	mirnaUID2070	miR-1	mir-1	cfa	cel-miR-34-3p	NA	TGGAATGTAAAGAAGTATGTA	TGGAATGTAAAGAAGTATGTAT	0	0	1
cfa-miR-1	Cfa.7275.1.A1_x_at	ENSMUSG00000032383	Ppib	PPIB	-5.73E-01	NA	7.39	mirnaUID2070	miR-1	mir-1	cfa	cel-miR-34-3p	NA	TGGAATGTAAAGAAGTATGTA	TGGAATGTAAAGAAGTATGTAT	0	0	1
cfa-miR-1	Cfa.2540.1.S1_at	ENSMUSG00000072872	Rybp	RYBP	-5.73E-01	NA	9.66	mirnaUID2070	miR-1	mir-1	cfa	cel-miR-34-3p	NA	TGGAATGTAAAGAAGTATGTA	TGGAATGTAAAGAAGTATGTAT	0	0	1
cfa-miR-1	CfaAffx.23260.1.S1_x_at	ENSMUSG00000029580	Actb	ACTB_CANFA	-5.72E-01	NA	11.1	mirnaUID2070	miR-1	mir-1	cfa	cel-miR-34-3p	NA	TGGAATGTAAAGAAGTATGTA	TGGAATGTAAAGAAGTATGTAT	0	0	1
cfa-miR-1	Cfa.1401.1.S1_at	ENSMUSG00000039361	Picalm	PICALM	-5.72E-01	NA	10.1	mirnaUID2070	miR-1	mir-1	cfa	cel-miR-34-3p	NA	TGGAATGTAAAGAAGTATGTA	TGGAATGTAAAGAAGTATGTAT	0	0	1
cfa-miR-1	CfaAffx.17297.1.S1_s_at	ENSMUSG00000026234	Ncl	NCL	-5.71E-01	NA	9.52	mirnaUID2070	miR-1	mir-1	cfa	cel-miR-34-3p	NA	TGGAATGTAAAGAAGTATGTA	TGGAATGTAAAGAAGTATGTAT	0	0	1
cfa-miR-1	CfaAffx.6224.1.S1_s_at	ENSMUSG00000028252	Ccnc	CCNC	-5.70E-01	NA	6.5	mirnaUID2070	miR-1	mir-1	cfa	cel-miR-34-3p	NA	TGGAATGTAAAGAAGTATGTA	TGGAATGTAAAGAAGTATGTAT	0	0	1
cfa-miR-1	Cfa.19077.1.S1_s_at	ENSMUSG00000026547	Tagln2	TAGLN2	-5.70E-01	http://mirecords.biolead.org/interactions.php?species=Homo+sapiens&mirna_acc=hsa-miR-1&targetgene_type=refseq_acc&targetgene_info=NM_003564&v=no&search_int=Search Homo sapiens ; http://mirecords.biolead.org/interactions.php?species=Homo+sapiens&mirna_acc=hsa-miR-1&targetgene_type=refseq_acc&targetgene_info=NM_003564.1&v=no&search_int=Search Homo sapiens	6.97	mirnaUID2070	miR-1	mir-1	cfa	cel-miR-34-3p	NA	TGGAATGTAAAGAAGTATGTA	TGGAATGTAAAGAAGTATGTAT	0	0	1
cfa-miR-1	Cfa.4472.1.S1_at	ENSMUSG00000022858	Tra2b	TRA2B	-5.68E-01	NA	10.1	mirnaUID2070	miR-1	mir-1	cfa	cel-miR-34-3p	NA	TGGAATGTAAAGAAGTATGTA	TGGAATGTAAAGAAGTATGTAT	0	0	1
cfa-miR-1	CfaAffx.21777.1.S1_at	ENSMUSG00000000902	Smarcb1	SMARCB1	-5.66E-01	NA	6.99	mirnaUID2070	miR-1	mir-1	cfa	cel-miR-34-3p	NA	TGGAATGTAAAGAAGTATGTA	TGGAATGTAAAGAAGTATGTAT	0	0	1
cfa-miR-1	Cfa.589.1.S1_at	ENSMUSG00000035311	Gnptab	GNPTAB	-5.66E-01	NA	9.29	mirnaUID2070	miR-1	mir-1	cfa	cel-miR-34-3p	NA	TGGAATGTAAAGAAGTATGTA	TGGAATGTAAAGAAGTATGTAT	0	0	1
cfa-miR-1	Cfa.3888.1.S1_s_at	ENSMUSG00000020053	Igf1	IGF1_CANFA	-5.65E-01	NA	6.44	mirnaUID2070	miR-1	mir-1	cfa	cel-miR-34-3p	NA	TGGAATGTAAAGAAGTATGTA	TGGAATGTAAAGAAGTATGTAT	0	0	1
cfa-miR-1	Cfa.18263.1.S1_s_at	ENSMUSG00000032599	Ip6k2	IP6K2	-5.62E-01	NA	6.59	mirnaUID2070	miR-1	mir-1	cfa	cel-miR-34-3p	NA	TGGAATGTAAAGAAGTATGTA	TGGAATGTAAAGAAGTATGTAT	0	0	1
cfa-miR-1	CfaAffx.4838.1.S1_s_at	ENSMUSG00000001175	Calm1	NA	-5.60E-01	http://mirecords.biolead.org/interactions.php?species=Mus+musculus&mirna_acc=mmu-miR-1&targetgene_type=refseq_acc&targetgene_info=NM_009790&v=no&search_int=Search Mus musculus	13.2	mirnaUID2070	miR-1	mir-1	cfa	cel-miR-34-3p	NA	TGGAATGTAAAGAAGTATGTA	TGGAATGTAAAGAAGTATGTAT	0	0	1
cfa-miR-1	Cfa.13192.1.S1_at	ENSMUSG00000022836	Mylk	MYLK	-5.60E-01	NA	9.13	mirnaUID2070	miR-1	mir-1	cfa	cel-miR-34-3p	NA	TGGAATGTAAAGAAGTATGTA	TGGAATGTAAAGAAGTATGTAT	0	0	1
cfa-miR-1	CfaAffx.28355.1.S1_at	ENSMUSG00000028522	Mier1	MIER1	-5.60E-01	NA	4.11	mirnaUID2070	miR-1	mir-1	cfa	cel-miR-34-3p	NA	TGGAATGTAAAGAAGTATGTA	TGGAATGTAAAGAAGTATGTAT	0	0	1
cfa-miR-1	Cfa.15119.2.A1_a_at	ENSMUSG00000001383	Zmat2	ZMAT2	-5.59E-01	NA	8.98	mirnaUID2070	miR-1	mir-1	cfa	cel-miR-34-3p	NA	TGGAATGTAAAGAAGTATGTA	TGGAATGTAAAGAAGTATGTAT	0	0	1
cfa-miR-1	Cfa.21596.1.S1_s_at	ENSMUSG00000032599	Ip6k2	IP6K2	-5.59E-01	NA	7.24	mirnaUID2070	miR-1	mir-1	cfa	cel-miR-34-3p	NA	TGGAATGTAAAGAAGTATGTA	TGGAATGTAAAGAAGTATGTAT	0	0	1
cfa-miR-1	CfaAffx.24475.1.S1_s_at	ENSMUSG00000037822	1110003E01Rik	C4orf34	-5.58E-01	NA	6.44	mirnaUID2070	miR-1	mir-1	cfa	cel-miR-34-3p	NA	TGGAATGTAAAGAAGTATGTA	TGGAATGTAAAGAAGTATGTAT	0	0	1
cfa-miR-1	Cfa.3888.1.S1_at	ENSMUSG00000020053	Igf1	IGF1_CANFA	-5.56E-01	NA	4.31	mirnaUID2070	miR-1	mir-1	cfa	cel-miR-34-3p	NA	TGGAATGTAAAGAAGTATGTA	TGGAATGTAAAGAAGTATGTAT	0	0	1
cfa-miR-1	Cfa.18446.1.S1_at	ENSMUSG00000089911	Hiat1	HIAT1	-5.56E-01	NA	8.65	mirnaUID2070	miR-1	mir-1	cfa	cel-miR-34-3p	NA	TGGAATGTAAAGAAGTATGTA	TGGAATGTAAAGAAGTATGTAT	0	0	1
cfa-miR-1	CfaAffx.7656.1.S1_at	ENSMUSG00000068015	Lrch1	LRCH1	-5.56E-01	NA	6.42	mirnaUID2070	miR-1	mir-1	cfa	cel-miR-34-3p	NA	TGGAATGTAAAGAAGTATGTA	TGGAATGTAAAGAAGTATGTAT	0	0	1
cfa-miR-1	CfaAffx.6574.1.S1_s_at	ENSMUSG00000019802	Sec63	SEC63	-5.55E-01	NA	8.09	mirnaUID2070	miR-1	mir-1	cfa	cel-miR-34-3p	NA	TGGAATGTAAAGAAGTATGTA	TGGAATGTAAAGAAGTATGTAT	0	0	1
cfa-miR-1	CfaAffx.8173.1.S1_s_at	ENSMUSG00000036461	Elf1	ELF1	-5.55E-01	NA	7.29	mirnaUID2070	miR-1	mir-1	cfa	cel-miR-34-3p	NA	TGGAATGTAAAGAAGTATGTA	TGGAATGTAAAGAAGTATGTAT	0	0	1
cfa-miR-1	Cfa.4168.2.S1_s_at	ENSMUSG00000001175	Calm1	NA	-5.53E-01	http://mirecords.biolead.org/interactions.php?species=Mus+musculus&mirna_acc=mmu-miR-1&targetgene_type=refseq_acc&targetgene_info=NM_009790&v=no&search_int=Search Mus musculus	11.7	mirnaUID2070	miR-1	mir-1	cfa	cel-miR-34-3p	NA	TGGAATGTAAAGAAGTATGTA	TGGAATGTAAAGAAGTATGTAT	0	0	1
cfa-miR-1	Cfa.12086.1.S1_at	ENSMUSG00000001175	Calm1	NA	-5.52E-01	http://mirecords.biolead.org/interactions.php?species=Mus+musculus&mirna_acc=mmu-miR-1&targetgene_type=refseq_acc&targetgene_info=NM_009790&v=no&search_int=Search Mus musculus	8.2	mirnaUID2070	miR-1	mir-1	cfa	cel-miR-34-3p	NA	TGGAATGTAAAGAAGTATGTA	TGGAATGTAAAGAAGTATGTAT	0	0	1
cfa-miR-1	Cfa.16568.1.S1_at	ENSMUSG00000020883	Fbxl20	FBXL20	-5.51E-01	NA	7.51	mirnaUID2070	miR-1	mir-1	cfa	cel-miR-34-3p	NA	TGGAATGTAAAGAAGTATGTA	TGGAATGTAAAGAAGTATGTAT	0	0	1
cfa-miR-1	CfaAffx.28118.1.S1_s_at	ENSMUSG00000006373	Pgrmc1	PGRMC1	-5.49E-01	NA	7.77	mirnaUID2070	miR-1	mir-1	cfa	cel-miR-34-3p	NA	TGGAATGTAAAGAAGTATGTA	TGGAATGTAAAGAAGTATGTAT	0	0	1
cfa-miR-1	CfaAffx.21489.1.S1_at	ENSMUSG00000035329	Fbxo33	FBXO33	-5.48E-01	NA	6.91	mirnaUID2070	miR-1	mir-1	cfa	cel-miR-34-3p	NA	TGGAATGTAAAGAAGTATGTA	TGGAATGTAAAGAAGTATGTAT	0	0	1
cfa-miR-1	CfaAffx.20762.1.S1_s_at	ENSMUSG00000049076	Acap2	ACAP2	-5.47E-01	NA	6	mirnaUID2070	miR-1	mir-1	cfa	cel-miR-34-3p	NA	TGGAATGTAAAGAAGTATGTA	TGGAATGTAAAGAAGTATGTAT	0	0	1
cfa-miR-1	CfaAffx.15029.1.S1_at	ENSMUSG00000025511	Tspan4	TSPAN4	-5.45E-01	NA	6.05	mirnaUID2070	miR-1	mir-1	cfa	cel-miR-34-3p	NA	TGGAATGTAAAGAAGTATGTA	TGGAATGTAAAGAAGTATGTAT	0	0	1
cfa-miR-1	CfaAffx.13684.1.S1_s_at	ENSMUSG00000021957	Tkt	TKT	-5.44E-01	NA	8.83	mirnaUID2070	miR-1	mir-1	cfa	cel-miR-34-3p	NA	TGGAATGTAAAGAAGTATGTA	TGGAATGTAAAGAAGTATGTAT	0	0	1
cfa-miR-1	Cfa.3382.1.A1_at	ENSMUSG00000064068	Mtx1	MTX1	-5.44E-01	http://mirecords.biolead.org/interactions.php?species=Homo+sapiens&mirna_acc=hsa-miR-1&targetgene_type=refseq_acc&targetgene_info=NM_002455&v=no&search_int=Search Homo sapiens	8.38	mirnaUID2070	miR-1	mir-1	cfa	cel-miR-34-3p	NA	TGGAATGTAAAGAAGTATGTA	TGGAATGTAAAGAAGTATGTAT	0	0	1
cfa-miR-1	CfaAffx.16809.1.S1_at	ENSMUSG00000039671	Zmynd8	ZMYND8	-5.43E-01	NA	6.56	mirnaUID2070	miR-1	mir-1	cfa	cel-miR-34-3p	NA	TGGAATGTAAAGAAGTATGTA	TGGAATGTAAAGAAGTATGTAT	0	0	1
cfa-miR-1	Cfa.20027.1.S1_s_at	ENSMUSG00000031575	Ash2l	ASH2L	-5.42E-01	NA	4.91	mirnaUID2070	miR-1	mir-1	cfa	cel-miR-34-3p	NA	TGGAATGTAAAGAAGTATGTA	TGGAATGTAAAGAAGTATGTAT	0	0	1
cfa-miR-1	Cfa.16248.1.S1_at	ENSMUSG00000070348	Ccnd1	CCND1	-5.42E-01	NA	9.32	mirnaUID2070	miR-1	mir-1	cfa	cel-miR-34-3p	NA	TGGAATGTAAAGAAGTATGTA	TGGAATGTAAAGAAGTATGTAT	0	0	1
cfa-miR-1	Cfa.1172.1.S1_s_at	ENSMUSG00000020719	Ddx5	DDX5	-5.40E-01	http://mirecords.biolead.org/interactions.php?species=Homo+sapiens&mirna_acc=hsa-miR-1&targetgene_type=refseq_acc&targetgene_info=NM_004396&v=no&search_int=Search Homo sapiens	12.5	mirnaUID2070	miR-1	mir-1	cfa	cel-miR-34-3p	NA	TGGAATGTAAAGAAGTATGTA	TGGAATGTAAAGAAGTATGTAT	0	0	1
cfa-miR-1	CfaAffx.22339.1.S1_at	ENSMUSG00000026185	Igfbp5	IGFBP5	-5.40E-01	NA	7.61	mirnaUID2070	miR-1	mir-1	cfa	cel-miR-34-3p	NA	TGGAATGTAAAGAAGTATGTA	TGGAATGTAAAGAAGTATGTAT	0	0	1
cfa-miR-1	Cfa.19200.1.A1_at	ENSMUSG00000042523	Dnalc1	DNAL1	-5.39E-01	NA	7.84	mirnaUID2070	miR-1	mir-1	cfa	cel-miR-34-3p	NA	TGGAATGTAAAGAAGTATGTA	TGGAATGTAAAGAAGTATGTAT	0	0	1
cfa-miR-1	CfaAffx.12588.1.S1_s_at	ENSMUSG00000029422	Rsrc2	RSRC2	-5.39E-01	NA	9.66	mirnaUID2070	miR-1	mir-1	cfa	cel-miR-34-3p	NA	TGGAATGTAAAGAAGTATGTA	TGGAATGTAAAGAAGTATGTAT	0	0	1
cfa-miR-1	CfaAffx.16729.1.S1_s_at	ENSMUSG00000070348	Ccnd1	CCND1	-5.38E-01	NA	7.59	mirnaUID2070	miR-1	mir-1	cfa	cel-miR-34-3p	NA	TGGAATGTAAAGAAGTATGTA	TGGAATGTAAAGAAGTATGTAT	0	0	1
cfa-miR-1	CfaAffx.20760.1.S1_at	ENSMUSG00000049076	Acap2	ACAP2	-5.38E-01	NA	4.1	mirnaUID2070	miR-1	mir-1	cfa	cel-miR-34-3p	NA	TGGAATGTAAAGAAGTATGTA	TGGAATGTAAAGAAGTATGTAT	0	0	1
cfa-miR-1	Cfa.4472.1.S1_s_at	ENSMUSG00000022858	Tra2b	TRA2B	-5.37E-01	NA	10	mirnaUID2070	miR-1	mir-1	cfa	cel-miR-34-3p	NA	TGGAATGTAAAGAAGTATGTA	TGGAATGTAAAGAAGTATGTAT	0	0	1
cfa-miR-1	Cfa.7514.1.A1_at	ENSMUSG00000000134	Tfe3	TFE3	-5.35E-01	NA	7.29	mirnaUID2070	miR-1	mir-1	cfa	cel-miR-34-3p	NA	TGGAATGTAAAGAAGTATGTA	TGGAATGTAAAGAAGTATGTAT	0	0	1
cfa-miR-1	Cfa.10496.1.S1_s_at	ENSMUSG00000021693	Kif2a	NA	-5.34E-01	NA	7.66	mirnaUID2070	miR-1	mir-1	cfa	cel-miR-34-3p	NA	TGGAATGTAAAGAAGTATGTA	TGGAATGTAAAGAAGTATGTAT	0	0	1
cfa-miR-1	CfaAffx.1869.1.S1_s_at	ENSMUSG00000037487	Ubr5	UBR5	-5.29E-01	NA	7.38	mirnaUID2070	miR-1	mir-1	cfa	cel-miR-34-3p	NA	TGGAATGTAAAGAAGTATGTA	TGGAATGTAAAGAAGTATGTAT	0	0	1
cfa-miR-1	Cfa.1011.1.S1_at	ENSMUSG00000052681	Rap1b	RAP1B	-5.28E-01	NA	6.54	mirnaUID2070	miR-1	mir-1	cfa	cel-miR-34-3p	NA	TGGAATGTAAAGAAGTATGTA	TGGAATGTAAAGAAGTATGTAT	0	0	1
cfa-miR-1	Cfa.1043.1.A1_at	ENSMUSG00000029617	Ccz1	NA	-5.27E-01	NA	9.39	mirnaUID2070	miR-1	mir-1	cfa	cel-miR-34-3p	NA	TGGAATGTAAAGAAGTATGTA	TGGAATGTAAAGAAGTATGTAT	0	0	1
cfa-miR-1	CfaAffx.9062.1.S1_s_at	ENSMUSG00000021871	Pnp	PNP	-5.25E-01	NA	9.01	mirnaUID2070	miR-1	mir-1	cfa	cel-miR-34-3p	NA	TGGAATGTAAAGAAGTATGTA	TGGAATGTAAAGAAGTATGTAT	0	0	1
cfa-miR-1	Cfa.4396.1.A1_at	ENSMUSG00000039145	Camk1d	CAMK1D	-5.24E-01	NA	7.24	mirnaUID2070	miR-1	mir-1	cfa	cel-miR-34-3p	NA	TGGAATGTAAAGAAGTATGTA	TGGAATGTAAAGAAGTATGTAT	0	0	1
cfa-miR-1	Cfa.21188.1.S1_s_at	ENSMUSG00000000184	Ccnd2	CCND2	-5.23E-01	NA	10.3	mirnaUID2070	miR-1	mir-1	cfa	cel-miR-34-3p	NA	TGGAATGTAAAGAAGTATGTA	TGGAATGTAAAGAAGTATGTAT	0	0	1
cfa-miR-1	CfaAffx.26932.1.S1_s_at	ENSMUSG00000032187	Smarca4	SMARCA4	-5.23E-01	NA	6.95	mirnaUID2070	miR-1	mir-1	cfa	cel-miR-34-3p	NA	TGGAATGTAAAGAAGTATGTA	TGGAATGTAAAGAAGTATGTAT	0	0	1
cfa-miR-1	Cfa.10791.1.S1_at	ENSMUSG00000028788	Ptp4a2	PTP4A2	-5.20E-01	NA	11.1	mirnaUID2070	miR-1	mir-1	cfa	cel-miR-34-3p	NA	TGGAATGTAAAGAAGTATGTA	TGGAATGTAAAGAAGTATGTAT	0	0	1
cfa-miR-1	CfaAffx.31203.1.S1_s_at	ENSMUSG00000039068	Zzz3	ZZZ3	-5.20E-01	NA	8.48	mirnaUID2070	miR-1	mir-1	cfa	cel-miR-34-3p	NA	TGGAATGTAAAGAAGTATGTA	TGGAATGTAAAGAAGTATGTAT	0	0	1
cfa-miR-1	Cfa.2937.1.A1_at	ENSMUSG00000056220	Pla2g4a	PLA2G4A	-5.19E-01	NA	9.6	mirnaUID2070	miR-1	mir-1	cfa	cel-miR-34-3p	NA	TGGAATGTAAAGAAGTATGTA	TGGAATGTAAAGAAGTATGTAT	0	0	1
cfa-miR-1	Cfa.1357.1.A1_at	ENSMUSG00000032187	Smarca4	SMARCA4	-5.17E-01	NA	8.88	mirnaUID2070	miR-1	mir-1	cfa	cel-miR-34-3p	NA	TGGAATGTAAAGAAGTATGTA	TGGAATGTAAAGAAGTATGTAT	0	0	1
cfa-miR-1	CfaAffx.6335.1.S1_s_at	ENSMUSG00000038822	Hace1	HACE1	-5.14E-01	NA	8.16	mirnaUID2070	miR-1	mir-1	cfa	cel-miR-34-3p	NA	TGGAATGTAAAGAAGTATGTA	TGGAATGTAAAGAAGTATGTAT	0	0	1
cfa-miR-1	Cfa.11625.1.A2_at	ENSMUSG00000021670	Hmgcr	HMGCR	-5.12E-01	NA	6.77	mirnaUID2070	miR-1	mir-1	cfa	cel-miR-34-3p	NA	TGGAATGTAAAGAAGTATGTA	TGGAATGTAAAGAAGTATGTAT	0	0	1
cfa-miR-1	CfaAffx.28390.1.S1_at	ENSMUSG00000037475	Thoc2	THOC2	-5.11E-01	NA	8.58	mirnaUID2070	miR-1	mir-1	cfa	cel-miR-34-3p	NA	TGGAATGTAAAGAAGTATGTA	TGGAATGTAAAGAAGTATGTAT	0	0	1
cfa-miR-1	CfaAffx.16788.1.S1_at	ENSMUSG00000027879	Sec22b	NA	-5.05E-01	NA	7.98	mirnaUID2070	miR-1	mir-1	cfa	cel-miR-34-3p	NA	TGGAATGTAAAGAAGTATGTA	TGGAATGTAAAGAAGTATGTAT	0	0	1
cfa-miR-1	CfaAffx.7393.1.S1_at	ENSMUSG00000039968	Rsbn1l	RSBN1L	-5.03E-01	NA	6.42	mirnaUID2070	miR-1	mir-1	cfa	cel-miR-34-3p	NA	TGGAATGTAAAGAAGTATGTA	TGGAATGTAAAGAAGTATGTAT	0	0	1
cfa-miR-1	Cfa.11214.1.A1_at	ENSMUSG00000024587	Nars	NARS	-5.03E-01	NA	10	mirnaUID2070	miR-1	mir-1	cfa	cel-miR-34-3p	NA	TGGAATGTAAAGAAGTATGTA	TGGAATGTAAAGAAGTATGTAT	0	0	1
cfa-miR-1	Cfa.1204.1.S1_s_at	ENSMUSG00000020315	Spnb2	Q6V0G7_CANFA	-4.96E-01	NA	12.7	mirnaUID2070	miR-1	mir-1	cfa	cel-miR-34-3p	NA	TGGAATGTAAAGAAGTATGTA	TGGAATGTAAAGAAGTATGTAT	0	0	1
cfa-miR-1	Cfa.1746.1.S1_at	ENSMUSG00000039428	Tmem135	TMEM135	-4.93E-01	NA	4.45	mirnaUID2070	miR-1	mir-1	cfa	cel-miR-34-3p	NA	TGGAATGTAAAGAAGTATGTA	TGGAATGTAAAGAAGTATGTAT	0	0	1
cfa-miR-1	Cfa.10680.2.A1_at	ENSMUSG00000033487	Fndc3a	FNDC3A	-4.92E-01	NA	5.52	mirnaUID2070	miR-1	mir-1	cfa	cel-miR-34-3p	NA	TGGAATGTAAAGAAGTATGTA	TGGAATGTAAAGAAGTATGTAT	0	0	1
cfa-miR-1	CfaAffx.10159.1.S1_at	ENSMUSG00000037316	Bag4	BAG4	-4.91E-01	NA	7.25	mirnaUID2070	miR-1	mir-1	cfa	cel-miR-34-3p	NA	TGGAATGTAAAGAAGTATGTA	TGGAATGTAAAGAAGTATGTAT	0	0	1
cfa-miR-1	Cfa.16390.2.A1_at	ENSMUSG00000021670	Hmgcr	HMGCR	-4.90E-01	NA	3.67	mirnaUID2070	miR-1	mir-1	cfa	cel-miR-34-3p	NA	TGGAATGTAAAGAAGTATGTA	TGGAATGTAAAGAAGTATGTAT	0	0	1
cfa-miR-1	CfaAffx.16788.1.S1_s_at	ENSMUSG00000027879	Sec22b	NA	-4.89E-01	NA	7.59	mirnaUID2070	miR-1	mir-1	cfa	cel-miR-34-3p	NA	TGGAATGTAAAGAAGTATGTA	TGGAATGTAAAGAAGTATGTAT	0	0	1
cfa-miR-1	Cfa.14047.1.A1_at	ENSMUSG00000036941	Elac1	ELAC1	-4.86E-01	NA	6.72	mirnaUID2070	miR-1	mir-1	cfa	cel-miR-34-3p	NA	TGGAATGTAAAGAAGTATGTA	TGGAATGTAAAGAAGTATGTAT	0	0	1
cfa-miR-1	CfaAffx.3532.1.S1_at	ENSMUSG00000020044	Timp3	F5CBP3_CANFA	-4.86E-01	http://mirecords.biolead.org/interactions.php?species=Homo+sapiens&mirna_acc=hsa-miR-1&targetgene_type=refseq_acc&targetgene_info=NM_000362&v=no&search_int=Search Homo sapiens	7.08	mirnaUID2070	miR-1	mir-1	cfa	cel-miR-34-3p	NA	TGGAATGTAAAGAAGTATGTA	TGGAATGTAAAGAAGTATGTAT	0	0	1
cfa-miR-1	CfaAffx.17778.1.S1_at	ENSMUSG00000030265	Kras	O62857_CANFA	-4.85E-01	NA	3.84	mirnaUID2070	miR-1	mir-1	cfa	cel-miR-34-3p	NA	TGGAATGTAAAGAAGTATGTA	TGGAATGTAAAGAAGTATGTAT	0	0	1
cfa-miR-1	Cfa.14047.1.A1_s_at	ENSMUSG00000036941	Elac1	ELAC1	-4.75E-01	NA	6.4	mirnaUID2070	miR-1	mir-1	cfa	cel-miR-34-3p	NA	TGGAATGTAAAGAAGTATGTA	TGGAATGTAAAGAAGTATGTAT	0	0	1
cfa-miR-1	CfaAffx.18930.1.S1_s_at	ENSMUSG00000022836	Mylk	MYLK	-4.73E-01	NA	5.48	mirnaUID2070	miR-1	mir-1	cfa	cel-miR-34-3p	NA	TGGAATGTAAAGAAGTATGTA	TGGAATGTAAAGAAGTATGTAT	0	0	1
cfa-miR-1	CfaAffx.30655.1.S1_at	ENSMUSG00000089911	Hiat1	HIAT1	-4.72E-01	NA	6.86	mirnaUID2070	miR-1	mir-1	cfa	cel-miR-34-3p	NA	TGGAATGTAAAGAAGTATGTA	TGGAATGTAAAGAAGTATGTAT	0	0	1
cfa-miR-1	Cfa.19560.1.S1_at	ENSMUSG00000039361	Picalm	PICALM	-4.71E-01	NA	8.63	mirnaUID2070	miR-1	mir-1	cfa	cel-miR-34-3p	NA	TGGAATGTAAAGAAGTATGTA	TGGAATGTAAAGAAGTATGTAT	0	0	1
cfa-miR-1	Cfa.1958.1.S1_at	ENSMUSG00000020170	Frs2	FRS2	-4.70E-01	NA	6.94	mirnaUID2070	miR-1	mir-1	cfa	cel-miR-34-3p	NA	TGGAATGTAAAGAAGTATGTA	TGGAATGTAAAGAAGTATGTAT	0	0	1
cfa-miR-1	CfaAffx.1657.1.S1_at	ENSMUSG00000020130	Tbc1d15	TBC1D15	-4.68E-01	NA	7.49	mirnaUID2070	miR-1	mir-1	cfa	cel-miR-34-3p	NA	TGGAATGTAAAGAAGTATGTA	TGGAATGTAAAGAAGTATGTAT	0	0	1
cfa-miR-1	CfaAffx.13149.1.S1_s_at	ENSMUSG00000025314	Ptprj	PTPRJ	-4.68E-01	NA	4.48	mirnaUID2070	miR-1	mir-1	cfa	cel-miR-34-3p	NA	TGGAATGTAAAGAAGTATGTA	TGGAATGTAAAGAAGTATGTAT	0	0	1
cfa-miR-1	Cfa.855.1.S1_at	ENSMUSG00000063889	Crem	CREM_CANFA	-4.68E-01	NA	8.62	mirnaUID2070	miR-1	mir-1	cfa	cel-miR-34-3p	NA	TGGAATGTAAAGAAGTATGTA	TGGAATGTAAAGAAGTATGTAT	0	0	1
cfa-miR-1	CfaAffx.26571.1.S1_s_at	ENSMUSG00000000131	Xpo6	XPO6	-4.66E-01	http://mirecords.biolead.org/interactions.php?species=Homo+sapiens&mirna_acc=hsa-miR-1&targetgene_type=refseq_acc&targetgene_info=AB002368&v=no&search_int=Search Homo sapiens	4.87	mirnaUID2070	miR-1	mir-1	cfa	cel-miR-34-3p	NA	TGGAATGTAAAGAAGTATGTA	TGGAATGTAAAGAAGTATGTAT	0	0	1
cfa-miR-1	CfaAffx.7493.1.S1_s_at	ENSMUSG00000000567	Sox9	SOX9	-4.64E-01	NA	5.84	mirnaUID2070	miR-1	mir-1	cfa	cel-miR-34-3p	NA	TGGAATGTAAAGAAGTATGTA	TGGAATGTAAAGAAGTATGTAT	0	0	1
cfa-miR-1	CfaAffx.8815.1.S1_s_at	ENSMUSG00000021215	Net1	NET1	-4.63E-01	NA	5.53	mirnaUID2070	miR-1	mir-1	cfa	cel-miR-34-3p	NA	TGGAATGTAAAGAAGTATGTA	TGGAATGTAAAGAAGTATGTAT	0	0	1
cfa-miR-1	Cfa.8319.2.S1_at	ENSMUSG00000037822	1110003E01Rik	C4orf34	-4.61E-01	NA	6.17	mirnaUID2070	miR-1	mir-1	cfa	cel-miR-34-3p	NA	TGGAATGTAAAGAAGTATGTA	TGGAATGTAAAGAAGTATGTAT	0	0	1
cfa-miR-1	CfaAffx.3499.1.S1_at	ENSMUSG00000039841	Zfp800	ZNF800	-4.60E-01	NA	5.41	mirnaUID2070	miR-1	mir-1	cfa	cel-miR-34-3p	NA	TGGAATGTAAAGAAGTATGTA	TGGAATGTAAAGAAGTATGTAT	0	0	1
cfa-miR-1	Cfa.4338.1.S1_at	ENSMUSG00000059005	Hnrnpa3	NA	-4.60E-01	NA	8.02	mirnaUID2070	miR-1	mir-1	cfa	cel-miR-34-3p	NA	TGGAATGTAAAGAAGTATGTA	TGGAATGTAAAGAAGTATGTAT	0	0	1
cfa-miR-1	CfaAffx.29324.1.S1_at	ENSMUSG00000029063	Nadk	NADK	-4.58E-01	NA	4.37	mirnaUID2070	miR-1	mir-1	cfa	cel-miR-34-3p	NA	TGGAATGTAAAGAAGTATGTA	TGGAATGTAAAGAAGTATGTAT	0	0	1
cfa-miR-1	CfaAffx.19518.1.S1_at	ENSMUSG00000022811	Zfp148	ZNF148	-4.57E-01	NA	7.52	mirnaUID2070	miR-1	mir-1	cfa	cel-miR-34-3p	NA	TGGAATGTAAAGAAGTATGTA	TGGAATGTAAAGAAGTATGTAT	0	0	1
cfa-miR-1	CfaAffx.8113.1.S1_at	ENSMUSG00000039145	Camk1d	CAMK1D	-4.56E-01	NA	6.29	mirnaUID2070	miR-1	mir-1	cfa	cel-miR-34-3p	NA	TGGAATGTAAAGAAGTATGTA	TGGAATGTAAAGAAGTATGTAT	0	0	1
cfa-miR-1	Cfa.459.1.A1_at	ENSMUSG00000030655	Smg1	SMG1	-4.54E-01	NA	3.87	mirnaUID2070	miR-1	mir-1	cfa	cel-miR-34-3p	NA	TGGAATGTAAAGAAGTATGTA	TGGAATGTAAAGAAGTATGTAT	0	0	1
cfa-miR-1	CfaAffx.7062.1.S1_s_at	ENSMUSG00000024240	Epc1	EPC1	-4.53E-01	NA	6.63	mirnaUID2070	miR-1	mir-1	cfa	cel-miR-34-3p	NA	TGGAATGTAAAGAAGTATGTA	TGGAATGTAAAGAAGTATGTAT	0	0	1
cfa-miR-1	Cfa.19794.1.S1_s_at	ENSMUSG00000020070	Rufy2	RUFY2	-4.51E-01	NA	5.36	mirnaUID2070	miR-1	mir-1	cfa	cel-miR-34-3p	NA	TGGAATGTAAAGAAGTATGTA	TGGAATGTAAAGAAGTATGTAT	0	0	1
cfa-miR-1	CfaAffx.3727.1.S1_at	ENSMUSG00000029209	Gnpda2	GNPDA2	-4.49E-01	http://mirecords.biolead.org/interactions.php?species=Homo+sapiens&mirna_acc=hsa-miR-1&targetgene_type=refseq_acc&targetgene_info=NM_138335&v=no&search_int=Search Homo sapiens	7.23	mirnaUID2070	miR-1	mir-1	cfa	cel-miR-34-3p	NA	TGGAATGTAAAGAAGTATGTA	TGGAATGTAAAGAAGTATGTAT	0	0	1
cfa-miR-1	CfaAffx.7529.1.S1_s_at	ENSMUSG00000033487	Fndc3a	FNDC3A	-4.49E-01	NA	5.68	mirnaUID2070	miR-1	mir-1	cfa	cel-miR-34-3p	NA	TGGAATGTAAAGAAGTATGTA	TGGAATGTAAAGAAGTATGTAT	0	0	1
cfa-miR-1	CfaAffx.2236.1.S1_s_at	ENSMUSG00000024758	Rtn3	Q6IG18_CANFA	-4.43E-01	NA	7.46	mirnaUID2070	miR-1	mir-1	cfa	cel-miR-34-3p	NA	TGGAATGTAAAGAAGTATGTA	TGGAATGTAAAGAAGTATGTAT	0	0	1
cfa-miR-1	Cfa.1604.1.A1_at	ENSMUSG00000045534	Kcna5	KCNA5	-4.41E-01	NA	6.7	mirnaUID2070	miR-1	mir-1	cfa	cel-miR-34-3p	NA	TGGAATGTAAAGAAGTATGTA	TGGAATGTAAAGAAGTATGTAT	0	0	1
cfa-miR-1	Cfa.21068.1.S1_s_at	ENSMUSG00000052681	Rap1b	RAP1B	-4.41E-01	NA	9.12	mirnaUID2070	miR-1	mir-1	cfa	cel-miR-34-3p	NA	TGGAATGTAAAGAAGTATGTA	TGGAATGTAAAGAAGTATGTAT	0	0	1
cfa-miR-1	Cfa.11536.1.A1_at	ENSMUSG00000028961	Pgd	PGD	-4.39E-01	NA	9.24	mirnaUID2070	miR-1	mir-1	cfa	cel-miR-34-3p	NA	TGGAATGTAAAGAAGTATGTA	TGGAATGTAAAGAAGTATGTAT	0	0	1
cfa-miR-1	Cfa.259.1.S1_s_at	ENSMUSG00000039630	Hnrnpu	HNRNPU	-4.38E-01	NA	10.6	mirnaUID2070	miR-1	mir-1	cfa	cel-miR-34-3p	NA	TGGAATGTAAAGAAGTATGTA	TGGAATGTAAAGAAGTATGTAT	0	0	1
cfa-miR-1	CfaAffx.1396.1.S1_at	ENSMUSG00000015501	Hivep2	HIVEP2	-4.37E-01	NA	6.31	mirnaUID2070	miR-1	mir-1	cfa	cel-miR-34-3p	NA	TGGAATGTAAAGAAGTATGTA	TGGAATGTAAAGAAGTATGTAT	0	0	1
cfa-miR-1	CfaAffx.24262.1.S1_s_at	ENSMUSG00000039630	Hnrnpu	HNRNPU	-4.33E-01	NA	11.1	mirnaUID2070	miR-1	mir-1	cfa	cel-miR-34-3p	NA	TGGAATGTAAAGAAGTATGTA	TGGAATGTAAAGAAGTATGTAT	0	0	1
cfa-miR-1	Cfa.21298.1.S1_s_at	ENSMUSG00000022858	Tra2b	TRA2B	-4.33E-01	NA	7.06	mirnaUID2070	miR-1	mir-1	cfa	cel-miR-34-3p	NA	TGGAATGTAAAGAAGTATGTA	TGGAATGTAAAGAAGTATGTAT	0	0	1
cfa-miR-1	CfaAffx.30519.1.S1_at	ENSMUSG00000026843	Fubp3	FUBP3	-4.32E-01	NA	4.34	mirnaUID2070	miR-1	mir-1	cfa	cel-miR-34-3p	NA	TGGAATGTAAAGAAGTATGTA	TGGAATGTAAAGAAGTATGTAT	0	0	1
cfa-miR-1	Cfa.13584.1.A1_s_at	ENSMUSG00000022811	Zfp148	ZNF148	-4.30E-01	NA	6.86	mirnaUID2070	miR-1	mir-1	cfa	cel-miR-34-3p	NA	TGGAATGTAAAGAAGTATGTA	TGGAATGTAAAGAAGTATGTAT	0	0	1
cfa-miR-1	Cfa.10700.1.A1_s_at	ENSMUSG00000036941	Elac1	ELAC1	-4.28E-01	NA	6.05	mirnaUID2070	miR-1	mir-1	cfa	cel-miR-34-3p	NA	TGGAATGTAAAGAAGTATGTA	TGGAATGTAAAGAAGTATGTAT	0	0	1
cfa-miR-1	CfaAffx.25775.1.S1_s_at	ENSMUSG00000042523	Dnalc1	DNAL1	-4.27E-01	NA	5.7	mirnaUID2070	miR-1	mir-1	cfa	cel-miR-34-3p	NA	TGGAATGTAAAGAAGTATGTA	TGGAATGTAAAGAAGTATGTAT	0	0	1
cfa-miR-1	CfaAffx.12489.1.S1_s_at	ENSMUSG00000034101	Ctnnd1	ZDHC5_CANFA	-4.26E-01	NA	4.64	mirnaUID2070	miR-1	mir-1	cfa	cel-miR-34-3p	NA	TGGAATGTAAAGAAGTATGTA	TGGAATGTAAAGAAGTATGTAT	0	0	1
cfa-miR-1	CfaAffx.10214.1.S1_at	ENSMUSG00000031575	Ash2l	ASH2L	-4.22E-01	NA	6.81	mirnaUID2070	miR-1	mir-1	cfa	cel-miR-34-3p	NA	TGGAATGTAAAGAAGTATGTA	TGGAATGTAAAGAAGTATGTAT	0	0	1
cfa-miR-1	Cfa.20238.1.S1_at	ENSMUSG00000018379	Srsf1	SRSF1	-4.22E-01	NA	10.4	mirnaUID2070	miR-1	mir-1	cfa	cel-miR-34-3p	NA	TGGAATGTAAAGAAGTATGTA	TGGAATGTAAAGAAGTATGTAT	0	0	1
cfa-miR-1	CfaAffx.10125.1.S1_at	ENSMUSG00000024081	Cebpz	CEBPZ	-4.21E-01	NA	9.72	mirnaUID2070	miR-1	mir-1	cfa	cel-miR-34-3p	NA	TGGAATGTAAAGAAGTATGTA	TGGAATGTAAAGAAGTATGTAT	0	0	1
cfa-miR-1	CfaAffx.22339.1.S1_s_at	ENSMUSG00000026185	Igfbp5	IGFBP5	-4.19E-01	NA	6.39	mirnaUID2070	miR-1	mir-1	cfa	cel-miR-34-3p	NA	TGGAATGTAAAGAAGTATGTA	TGGAATGTAAAGAAGTATGTAT	0	0	1
cfa-miR-1	CfaAffx.20848.1.S1_s_at	ENSMUSG00000059005	Hnrnpa3	NA	-4.16E-01	NA	7.76	mirnaUID2070	miR-1	mir-1	cfa	cel-miR-34-3p	NA	TGGAATGTAAAGAAGTATGTA	TGGAATGTAAAGAAGTATGTAT	0	0	1
cfa-miR-1	Cfa.144.1.S1_s_at	ENSMUSG00000009376	Met	MET_CANFA	-4.13E-01	http://mirecords.biolead.org/interactions.php?species=Homo+sapiens&mirna_acc=hsa-miR-1&targetgene_type=refseq_acc&targetgene_info=NM_001127500&v=no&search_int=Search Homo sapiens	5.67	mirnaUID2070	miR-1	mir-1	cfa	cel-miR-34-3p	NA	TGGAATGTAAAGAAGTATGTA	TGGAATGTAAAGAAGTATGTAT	0	0	1
cfa-miR-1	Cfa.19775.1.S1_at	ENSMUSG00000039428	Tmem135	TMEM135	-4.12E-01	NA	7.35	mirnaUID2070	miR-1	mir-1	cfa	cel-miR-34-3p	NA	TGGAATGTAAAGAAGTATGTA	TGGAATGTAAAGAAGTATGTAT	0	0	1
cfa-miR-1	CfaAffx.20557.1.S1_s_at	ENSMUSG00000042772	Smg7	SMG7	-4.11E-01	NA	6.08	mirnaUID2070	miR-1	mir-1	cfa	cel-miR-34-3p	NA	TGGAATGTAAAGAAGTATGTA	TGGAATGTAAAGAAGTATGTAT	0	0	1
cfa-miR-1	CfaAffx.11308.1.S1_s_at	ENSMUSG00000031596	Slc7a2	SLC7A2	-4.08E-01	NA	3.74	mirnaUID2070	miR-1	mir-1	cfa	cel-miR-34-3p	NA	TGGAATGTAAAGAAGTATGTA	TGGAATGTAAAGAAGTATGTAT	0	0	1
cfa-miR-1	CfaAffx.11738.1.S1_s_at	ENSMUSG00000035311	Gnptab	GNPTAB	-4.06E-01	NA	6.79	mirnaUID2070	miR-1	mir-1	cfa	cel-miR-34-3p	NA	TGGAATGTAAAGAAGTATGTA	TGGAATGTAAAGAAGTATGTAT	0	0	1
cfa-miR-1	Cfa.19567.1.S1_at	ENSMUSG00000047712	Ust	UST	-4.04E-01	http://mirecords.biolead.org/interactions.php?species=Homo+sapiens&mirna_acc=hsa-miR-1&targetgene_type=refseq_acc&targetgene_info=NM_005715&v=no&search_int=Search Homo sapiens	9.04	mirnaUID2070	miR-1	mir-1	cfa	cel-miR-34-3p	NA	TGGAATGTAAAGAAGTATGTA	TGGAATGTAAAGAAGTATGTAT	0	0	1
cfa-miR-1	CfaAffx.1222.1.S1_at	ENSMUSG00000036941	Elac1	ELAC1	-3.98E-01	NA	6.18	mirnaUID2070	miR-1	mir-1	cfa	cel-miR-34-3p	NA	TGGAATGTAAAGAAGTATGTA	TGGAATGTAAAGAAGTATGTAT	0	0	1
cfa-miR-1	CfaAffx.18740.1.S1_at	ENSMUSG00000038400	Pmepa1	PMEPA1	-3.97E-01	NA	7.43	mirnaUID2070	miR-1	mir-1	cfa	cel-miR-34-3p	NA	TGGAATGTAAAGAAGTATGTA	TGGAATGTAAAGAAGTATGTAT	0	0	1
cfa-miR-1	Cfa.13648.1.A1_s_at	ENSMUSG00000024758	Rtn3	Q6IG18_CANFA	-3.97E-01	NA	8.56	mirnaUID2070	miR-1	mir-1	cfa	cel-miR-34-3p	NA	TGGAATGTAAAGAAGTATGTA	TGGAATGTAAAGAAGTATGTAT	0	0	1
cfa-miR-1	CfaAffx.343.1.S1_s_at	ENSMUSG00000059005	Hnrnpa3	NA	-3.94E-01	NA	8.71	mirnaUID2070	miR-1	mir-1	cfa	cel-miR-34-3p	NA	TGGAATGTAAAGAAGTATGTA	TGGAATGTAAAGAAGTATGTAT	0	0	1
cfa-miR-1	Cfa.14143.1.A1_at	ENSMUSG00000015501	Hivep2	HIVEP2	-3.94E-01	NA	6.39	mirnaUID2070	miR-1	mir-1	cfa	cel-miR-34-3p	NA	TGGAATGTAAAGAAGTATGTA	TGGAATGTAAAGAAGTATGTAT	0	0	1
cfa-miR-1	Cfa.19402.1.S1_at	ENSMUSG00000039621	Prex1	PREX1	-3.94E-01	http://mirecords.biolead.org/interactions.php?species=Homo+sapiens&mirna_acc=hsa-miR-1&targetgene_type=refseq_acc&targetgene_info=NM_020820&v=no&search_int=Search Homo sapiens	5.91	mirnaUID2070	miR-1	mir-1	cfa	cel-miR-34-3p	NA	TGGAATGTAAAGAAGTATGTA	TGGAATGTAAAGAAGTATGTAT	0	0	1
cfa-miR-1	Cfa.1204.2.S1_at	ENSMUSG00000020315	Spnb2	Q6V0G7_CANFA	-3.86E-01	NA	8.98	mirnaUID2070	miR-1	mir-1	cfa	cel-miR-34-3p	NA	TGGAATGTAAAGAAGTATGTA	TGGAATGTAAAGAAGTATGTAT	0	0	1
cfa-miR-1	Cfa.19524.1.S1_at	ENSMUSG00000021754	Map3k1	MAP3K1	-3.82E-01	NA	6.45	mirnaUID2070	miR-1	mir-1	cfa	cel-miR-34-3p	NA	TGGAATGTAAAGAAGTATGTA	TGGAATGTAAAGAAGTATGTAT	0	0	1
cfa-miR-1	CfaAffx.5019.1.S1_s_at	ENSMUSG00000020315	Spnb2	Q6V0G7_CANFA	-3.79E-01	NA	8.24	mirnaUID2070	miR-1	mir-1	cfa	cel-miR-34-3p	NA	TGGAATGTAAAGAAGTATGTA	TGGAATGTAAAGAAGTATGTAT	0	0	1
cfa-miR-1	CfaAffx.23843.1.S1_at	ENSMUSG00000024868	Dkk1	DKK1	-3.77E-01	NA	4.28	mirnaUID2070	miR-1	mir-1	cfa	cel-miR-34-3p	NA	TGGAATGTAAAGAAGTATGTA	TGGAATGTAAAGAAGTATGTAT	0	0	1
cfa-miR-1	Cfa.18807.1.S1_s_at	ENSMUSG00000029617	Ccz1	NA	-3.73E-01	NA	7.07	mirnaUID2070	miR-1	mir-1	cfa	cel-miR-34-3p	NA	TGGAATGTAAAGAAGTATGTA	TGGAATGTAAAGAAGTATGTAT	0	0	1
cfa-miR-1	CfaAffx.9054.1.S1_at	ENSMUSG00000035953	Tmem55b	TMEM55B	-3.68E-01	NA	6.1	mirnaUID2070	miR-1	mir-1	cfa	cel-miR-34-3p	NA	TGGAATGTAAAGAAGTATGTA	TGGAATGTAAAGAAGTATGTAT	0	0	1
cfa-miR-1	CfaAffx.19094.1.S1_s_at	ENSMUSG00000015714	Lass2	CERS2	-3.68E-01	http://mirecords.biolead.org/interactions.php?species=Homo+sapiens&mirna_acc=hsa-miR-1&targetgene_type=refseq_acc&targetgene_info=NM_022075&v=no&search_int=Search Homo sapiens	6.11	mirnaUID2070	miR-1	mir-1	cfa	cel-miR-34-3p	NA	TGGAATGTAAAGAAGTATGTA	TGGAATGTAAAGAAGTATGTAT	0	0	1
cfa-miR-1	CfaAffx.14564.1.S1_at	ENSMUSG00000044098	Rsbn1	RSBN1	-3.65E-01	NA	6.59	mirnaUID2070	miR-1	mir-1	cfa	cel-miR-34-3p	NA	TGGAATGTAAAGAAGTATGTA	TGGAATGTAAAGAAGTATGTAT	0	0	1
cfa-miR-1	Cfa.10429.2.S1_at	ENSMUSG00000026155	Smap1	A1EAA2_CANFA	-3.61E-01	NA	7.36	mirnaUID2070	miR-1	mir-1	cfa	cel-miR-34-3p	NA	TGGAATGTAAAGAAGTATGTA	TGGAATGTAAAGAAGTATGTAT	0	0	1
cfa-miR-1	CfaAffx.14939.1.S1_at	ENSMUSG00000002881	Nab1	NAB1	-3.55E-01	NA	6.58	mirnaUID2070	miR-1	mir-1	cfa	cel-miR-34-3p	NA	TGGAATGTAAAGAAGTATGTA	TGGAATGTAAAGAAGTATGTAT	0	0	1
cfa-miR-1	CfaAffx.24789.1.S1_s_at	ENSMUSG00000034820	Cpsf7	CPSF7	-3.52E-01	NA	6.78	mirnaUID2070	miR-1	mir-1	cfa	cel-miR-34-3p	NA	TGGAATGTAAAGAAGTATGTA	TGGAATGTAAAGAAGTATGTAT	0	0	1
cfa-miR-1	CfaAffx.10591.1.S1_at	ENSMUSG00000052144	Ppp4r2	PPP4R2	-3.51E-01	NA	6.77	mirnaUID2070	miR-1	mir-1	cfa	cel-miR-34-3p	NA	TGGAATGTAAAGAAGTATGTA	TGGAATGTAAAGAAGTATGTAT	0	0	1
cfa-miR-1	Cfa.3678.1.S1_s_at	ENSMUSG00000030265	Kras	O62857_CANFA	-3.50E-01	NA	3.76	mirnaUID2070	miR-1	mir-1	cfa	cel-miR-34-3p	NA	TGGAATGTAAAGAAGTATGTA	TGGAATGTAAAGAAGTATGTAT	0	0	1
cfa-miR-1	Cfa.16929.1.S1_s_at	ENSMUSG00000028788	Ptp4a2	PTP4A2	-3.48E-01	NA	10.2	mirnaUID2070	miR-1	mir-1	cfa	cel-miR-34-3p	NA	TGGAATGTAAAGAAGTATGTA	TGGAATGTAAAGAAGTATGTAT	0	0	1
cfa-miR-1	Cfa.3671.1.A1_s_at	ENSMUSG00000027422	Rrbp1	RRBP1	-3.48E-01	NA	4.83	mirnaUID2070	miR-1	mir-1	cfa	cel-miR-34-3p	NA	TGGAATGTAAAGAAGTATGTA	TGGAATGTAAAGAAGTATGTAT	0	0	1
cfa-miR-1	Cfa.1946.1.A1_at	ENSMUSG00000066842	Hmcn1	NA	-3.47E-01	NA	8.4	mirnaUID2070	miR-1	mir-1	cfa	cel-miR-34-3p	NA	TGGAATGTAAAGAAGTATGTA	TGGAATGTAAAGAAGTATGTAT	0	0	1
cfa-miR-1	CfaAffx.21148.1.S1_at	ENSMUSG00000020070	Rufy2	RUFY2	-3.47E-01	NA	4.84	mirnaUID2070	miR-1	mir-1	cfa	cel-miR-34-3p	NA	TGGAATGTAAAGAAGTATGTA	TGGAATGTAAAGAAGTATGTAT	0	0	1
cfa-miR-1	CfaAffx.21308.1.S1_s_at	ENSMUSG00000056220	Pla2g4a	PLA2G4A	-3.45E-01	NA	8.76	mirnaUID2070	miR-1	mir-1	cfa	cel-miR-34-3p	NA	TGGAATGTAAAGAAGTATGTA	TGGAATGTAAAGAAGTATGTAT	0	0	1
cfa-miR-1	CfaAffx.27078.1.S1_at	ENSMUSG00000057455	Rit2	RIT2	-3.43E-01	NA	7.83	mirnaUID2070	miR-1	mir-1	cfa	cel-miR-34-3p	NA	TGGAATGTAAAGAAGTATGTA	TGGAATGTAAAGAAGTATGTAT	0	0	1
cfa-miR-1	CfaAffx.3501.1.S1_s_at	ENSMUSG00000039841	Zfp800	ZNF800	-3.41E-01	NA	6.5	mirnaUID2070	miR-1	mir-1	cfa	cel-miR-34-3p	NA	TGGAATGTAAAGAAGTATGTA	TGGAATGTAAAGAAGTATGTAT	0	0	1
cfa-miR-1	CfaAffx.20763.1.S1_s_at	ENSMUSG00000049076	Acap2	ACAP2	-3.34E-01	NA	4.44	mirnaUID2070	miR-1	mir-1	cfa	cel-miR-34-3p	NA	TGGAATGTAAAGAAGTATGTA	TGGAATGTAAAGAAGTATGTAT	0	0	1
cfa-miR-1	Cfa.14976.1.A1_s_at	ENSMUSG00000021779	Thrb	THRB	-3.33E-01	NA	6.06	mirnaUID2070	miR-1	mir-1	cfa	cel-miR-34-3p	NA	TGGAATGTAAAGAAGTATGTA	TGGAATGTAAAGAAGTATGTAT	0	0	1
cfa-miR-1	Cfa.3056.1.A1_at	ENSMUSG00000030753	Prkrir	PRKRIR	-3.33E-01	NA	9.6	mirnaUID2070	miR-1	mir-1	cfa	cel-miR-34-3p	NA	TGGAATGTAAAGAAGTATGTA	TGGAATGTAAAGAAGTATGTAT	0	0	1
cfa-miR-1	Cfa.8923.1.A1_at	ENSMUSG00000032035	Ets1	A1XFH2_CANFA	-3.33E-01	NA	8.03	mirnaUID2070	miR-1	mir-1	cfa	cel-miR-34-3p	NA	TGGAATGTAAAGAAGTATGTA	TGGAATGTAAAGAAGTATGTAT	0	0	1
cfa-miR-1	CfaAffx.12452.1.S1_at	ENSMUSG00000031684	Slc10a7	SLC10A7	-3.30E-01	NA	3.49	mirnaUID2070	miR-1	mir-1	cfa	cel-miR-34-3p	NA	TGGAATGTAAAGAAGTATGTA	TGGAATGTAAAGAAGTATGTAT	0	0	1
cfa-miR-1	CfaAffx.23022.1.S1_at	ENSMUSG00000037580	Gch1	GCH1	-3.27E-01	http://mirecords.biolead.org/interactions.php?species=Homo+sapiens&mirna_acc=hsa-miR-1&targetgene_type=refseq_acc&targetgene_info=NM_000161&v=no&search_int=Search Homo sapiens	3.1	mirnaUID2070	miR-1	mir-1	cfa	cel-miR-34-3p	NA	TGGAATGTAAAGAAGTATGTA	TGGAATGTAAAGAAGTATGTAT	0	0	1
cfa-miR-1	CfaAffx.6889.1.S1_s_at	ENSMUSG00000029924	Slc37a3	SLC37A3	-3.26E-01	NA	5.72	mirnaUID2070	miR-1	mir-1	cfa	cel-miR-34-3p	NA	TGGAATGTAAAGAAGTATGTA	TGGAATGTAAAGAAGTATGTAT	0	0	1
cfa-miR-1	CfaAffx.27135.1.S1_at	ENSMUSG00000025236	Adpgk	ADPGK	-3.26E-01	NA	4.94	mirnaUID2070	miR-1	mir-1	cfa	cel-miR-34-3p	NA	TGGAATGTAAAGAAGTATGTA	TGGAATGTAAAGAAGTATGTAT	0	0	1
cfa-miR-1	Cfa.323.1.S1_s_at	ENSMUSG00000039068	Zzz3	ZZZ3	-3.22E-01	NA	5.62	mirnaUID2070	miR-1	mir-1	cfa	cel-miR-34-3p	NA	TGGAATGTAAAGAAGTATGTA	TGGAATGTAAAGAAGTATGTAT	0	0	1
cfa-miR-1	CfaAffx.12482.1.S1_at	ENSMUSG00000034101	Ctnnd1	ZDHC5_CANFA	-3.19E-01	NA	6.32	mirnaUID2070	miR-1	mir-1	cfa	cel-miR-34-3p	NA	TGGAATGTAAAGAAGTATGTA	TGGAATGTAAAGAAGTATGTAT	0	0	1
cfa-miR-1	Cfa.1275.1.A1_at	ENSMUSG00000029405	G3bp2	G3BP2	-3.18E-01	NA	10.5	mirnaUID2070	miR-1	mir-1	cfa	cel-miR-34-3p	NA	TGGAATGTAAAGAAGTATGTA	TGGAATGTAAAGAAGTATGTAT	0	0	1
cfa-miR-1	CfaAffx.20854.1.S1_at	ENSMUSG00000059005	Hnrnpa3	NA	-3.18E-01	NA	6.66	mirnaUID2070	miR-1	mir-1	cfa	cel-miR-34-3p	NA	TGGAATGTAAAGAAGTATGTA	TGGAATGTAAAGAAGTATGTAT	0	0	1
cfa-miR-1	CfaAffx.2746.1.S1_at	ENSMUSG00000079020	Slc45a4	SLC45A4	-3.17E-01	NA	5.67	mirnaUID2070	miR-1	mir-1	cfa	cel-miR-34-3p	NA	TGGAATGTAAAGAAGTATGTA	TGGAATGTAAAGAAGTATGTAT	0	0	1
cfa-miR-1	CfaAffx.2746.1.S1_s_at	ENSMUSG00000079020	Slc45a4	SLC45A4	-3.16E-01	NA	4.02	mirnaUID2070	miR-1	mir-1	cfa	cel-miR-34-3p	NA	TGGAATGTAAAGAAGTATGTA	TGGAATGTAAAGAAGTATGTAT	0	0	1
cfa-miR-1	CfaAffx.1431.1.S1_s_at	ENSMUSG00000019820	Utrn	UTRN	-3.13E-01	NA	3.08	mirnaUID2070	miR-1	mir-1	cfa	cel-miR-34-3p	NA	TGGAATGTAAAGAAGTATGTA	TGGAATGTAAAGAAGTATGTAT	0	0	1
cfa-miR-1	CfaAffx.20490.1.S1_at	ENSMUSG00000032652	Crebl2	CREBL2	-3.05E-01	NA	5.11	mirnaUID2070	miR-1	mir-1	cfa	cel-miR-34-3p	NA	TGGAATGTAAAGAAGTATGTA	TGGAATGTAAAGAAGTATGTAT	0	0	1
cfa-miR-1	CfaAffx.9824.1.S1_at	ENSMUSG00000001383	Zmat2	ZMAT2	-3.05E-01	NA	7.29	mirnaUID2070	miR-1	mir-1	cfa	cel-miR-34-3p	NA	TGGAATGTAAAGAAGTATGTA	TGGAATGTAAAGAAGTATGTAT	0	0	1
cfa-miR-1	CfaAffx.27597.1.S1_s_at	ENSMUSG00000024317	Rnf138	RNF138	-3.02E-01	http://mirecords.biolead.org/interactions.php?species=Homo+sapiens&mirna_acc=hsa-miR-1&targetgene_type=refseq_acc&targetgene_info=NM_016271&v=no&search_int=Search Homo sapiens	3.79	mirnaUID2070	miR-1	mir-1	cfa	cel-miR-34-3p	NA	TGGAATGTAAAGAAGTATGTA	TGGAATGTAAAGAAGTATGTAT	0	0	1
cfa-miR-1	CfaAffx.4348.1.S1_s_at	ENSMUSG00000026110	Mgat4a	MGAT4A	-3.01E-01	NA	5.79	mirnaUID2070	miR-1	mir-1	cfa	cel-miR-34-3p	NA	TGGAATGTAAAGAAGTATGTA	TGGAATGTAAAGAAGTATGTAT	0	0	1
cfa-miR-1	CfaAffx.25203.1.S1_at	ENSMUSG00000020883	Fbxl20	FBXL20	-2.99E-01	NA	5.56	mirnaUID2070	miR-1	mir-1	cfa	cel-miR-34-3p	NA	TGGAATGTAAAGAAGTATGTA	TGGAATGTAAAGAAGTATGTAT	0	0	1
cfa-miR-1	CfaAffx.5036.1.S1_s_at	ENSMUSG00000015243	Abca1	ABCA1	-2.98E-01	NA	3.54	mirnaUID2070	miR-1	mir-1	cfa	cel-miR-34-3p	NA	TGGAATGTAAAGAAGTATGTA	TGGAATGTAAAGAAGTATGTAT	0	0	1
cfa-miR-1	CfaAffx.20669.1.S1_s_at	ENSMUSG00000027104	Atf2	ATF2	-2.96E-01	NA	3.68	mirnaUID2070	miR-1	mir-1	cfa	cel-miR-34-3p	NA	TGGAATGTAAAGAAGTATGTA	TGGAATGTAAAGAAGTATGTAT	0	0	1
cfa-miR-1	Cfa.11625.1.A1_s_at	ENSMUSG00000021670	Hmgcr	HMGCR	-2.94E-01	NA	5.63	mirnaUID2070	miR-1	mir-1	cfa	cel-miR-34-3p	NA	TGGAATGTAAAGAAGTATGTA	TGGAATGTAAAGAAGTATGTAT	0	0	1
cfa-miR-1	CfaAffx.21120.1.S1_s_at	ENSMUSG00000066842	Hmcn1	NA	-2.93E-01	NA	8.48	mirnaUID2070	miR-1	mir-1	cfa	cel-miR-34-3p	NA	TGGAATGTAAAGAAGTATGTA	TGGAATGTAAAGAAGTATGTAT	0	0	1
cfa-miR-1	Cfa.21204.1.S1_at	ENSMUSG00000040152	Thbs1	THBS1	-2.92E-01	NA	9.34	mirnaUID2070	miR-1	mir-1	cfa	cel-miR-34-3p	NA	TGGAATGTAAAGAAGTATGTA	TGGAATGTAAAGAAGTATGTAT	0	0	1
cfa-miR-1	CfaAffx.23480.1.S1_s_at	ENSMUSG00000027695	Pld1	PLD1	-2.82E-01	NA	5.02	mirnaUID2070	miR-1	mir-1	cfa	cel-miR-34-3p	NA	TGGAATGTAAAGAAGTATGTA	TGGAATGTAAAGAAGTATGTAT	0	0	1
cfa-miR-1	CfaAffx.2440.1.S1_at	ENSMUSG00000037119	D15Ertd621e	FAM91A1	-2.82E-01	NA	4.31	mirnaUID2070	miR-1	mir-1	cfa	cel-miR-34-3p	NA	TGGAATGTAAAGAAGTATGTA	TGGAATGTAAAGAAGTATGTAT	0	0	1
cfa-miR-1	Cfa.3461.1.S1_s_at	ENSMUSG00000021779	Thrb	THRB	-2.81E-01	NA	4.99	mirnaUID2070	miR-1	mir-1	cfa	cel-miR-34-3p	NA	TGGAATGTAAAGAAGTATGTA	TGGAATGTAAAGAAGTATGTAT	0	0	1
cfa-miR-1	AFFX-Cfa-actin-5_at	ENSMUSG00000029580	Actb	ACTB_CANFA	-2.81E-01	NA	10.5	mirnaUID2070	miR-1	mir-1	cfa	cel-miR-34-3p	NA	TGGAATGTAAAGAAGTATGTA	TGGAATGTAAAGAAGTATGTAT	0	0	1
cfa-miR-1	CfaAffx.9932.1.S1_at	ENSMUSG00000036602	Alx1	ALX1	-2.79E-01	NA	4.91	mirnaUID2070	miR-1	mir-1	cfa	cel-miR-34-3p	NA	TGGAATGTAAAGAAGTATGTA	TGGAATGTAAAGAAGTATGTAT	0	0	1
cfa-miR-1	Cfa.4399.1.S1_at	ENSMUSG00000037458	Azin1	AZIN1	-2.67E-01	NA	7.3	mirnaUID2070	miR-1	mir-1	cfa	cel-miR-34-3p	NA	TGGAATGTAAAGAAGTATGTA	TGGAATGTAAAGAAGTATGTAT	0	0	1
cfa-miR-1	Cfa.6049.1.A1_at	ENSMUSG00000038965	Ube2l3	UBE2L3	-2.67E-01	NA	7.72	mirnaUID2070	miR-1	mir-1	cfa	cel-miR-34-3p	NA	TGGAATGTAAAGAAGTATGTA	TGGAATGTAAAGAAGTATGTAT	0	0	1
cfa-miR-1	CfaAffx.23753.1.S1_at	ENSMUSG00000029617	Ccz1	NA	-2.63E-01	NA	6.68	mirnaUID2070	miR-1	mir-1	cfa	cel-miR-34-3p	NA	TGGAATGTAAAGAAGTATGTA	TGGAATGTAAAGAAGTATGTAT	0	0	1
cfa-miR-1	Cfa.11697.1.A1_at	ENSMUSG00000027624	Epb4.1l1	NA	-2.62E-01	NA	6.86	mirnaUID2070	miR-1	mir-1	cfa	cel-miR-34-3p	NA	TGGAATGTAAAGAAGTATGTA	TGGAATGTAAAGAAGTATGTAT	0	0	1
cfa-miR-1	Cfa.19500.1.S1_s_at	ENSMUSG00000089911	Hiat1	HIAT1	-2.55E-01	NA	5.75	mirnaUID2070	miR-1	mir-1	cfa	cel-miR-34-3p	NA	TGGAATGTAAAGAAGTATGTA	TGGAATGTAAAGAAGTATGTAT	0	0	1
cfa-miR-1	CfaAffx.18803.1.S1_at	ENSMUSG00000034342	Cbl	CBL	-2.55E-01	NA	4.45	mirnaUID2070	miR-1	mir-1	cfa	cel-miR-34-3p	NA	TGGAATGTAAAGAAGTATGTA	TGGAATGTAAAGAAGTATGTAT	0	0	1
cfa-miR-1	CfaAffx.10731.1.S1_s_at	ENSMUSG00000032624	Eml4	EML4	-2.52E-01	http://mirecords.biolead.org/interactions.php?species=Homo+sapiens&mirna_acc=hsa-miR-1&targetgene_type=refseq_acc&targetgene_info=NM_019063&v=no&search_int=Search Homo sapiens	4.6	mirnaUID2070	miR-1	mir-1	cfa	cel-miR-34-3p	NA	TGGAATGTAAAGAAGTATGTA	TGGAATGTAAAGAAGTATGTAT	0	0	1
cfa-miR-1	CfaAffx.10660.1.S1_at	ENSMUSG00000024245	Tmem178	TMEM178	-2.52E-01	NA	5.57	mirnaUID2070	miR-1	mir-1	cfa	cel-miR-34-3p	NA	TGGAATGTAAAGAAGTATGTA	TGGAATGTAAAGAAGTATGTAT	0	0	1
cfa-miR-1	CfaAffx.28885.1.S1_s_at	ENSMUSG00000022200	Golph3	GOLPH3	-2.47E-01	NA	10.1	mirnaUID2070	miR-1	mir-1	cfa	cel-miR-34-3p	NA	TGGAATGTAAAGAAGTATGTA	TGGAATGTAAAGAAGTATGTAT	0	0	1
cfa-miR-1	Cfa.18860.1.S1_at	ENSMUSG00000068015	Lrch1	LRCH1	-2.46E-01	NA	5.24	mirnaUID2070	miR-1	mir-1	cfa	cel-miR-34-3p	NA	TGGAATGTAAAGAAGTATGTA	TGGAATGTAAAGAAGTATGTAT	0	0	1
cfa-miR-1	CfaAffx.13770.1.S1_s_at	ENSMUSG00000030660	Pik3c2a	PIK3C2A	-2.43E-01	NA	5.9	mirnaUID2070	miR-1	mir-1	cfa	cel-miR-34-3p	NA	TGGAATGTAAAGAAGTATGTA	TGGAATGTAAAGAAGTATGTAT	0	0	1
cfa-miR-1	CfaAffx.9521.1.S1_s_at	ENSMUSG00000020189	Osbpl8	OSBPL8	-2.42E-01	NA	7.98	mirnaUID2070	miR-1	mir-1	cfa	cel-miR-34-3p	NA	TGGAATGTAAAGAAGTATGTA	TGGAATGTAAAGAAGTATGTAT	0	0	1
cfa-miR-1	CfaAffx.20629.1.S1_at	ENSMUSG00000027104	Atf2	ATF2	-2.42E-01	NA	6.02	mirnaUID2070	miR-1	mir-1	cfa	cel-miR-34-3p	NA	TGGAATGTAAAGAAGTATGTA	TGGAATGTAAAGAAGTATGTAT	0	0	1
cfa-miR-1	CfaAffx.6886.1.S1_at	ENSMUSG00000029924	Slc37a3	SLC37A3	-2.41E-01	NA	4.86	mirnaUID2070	miR-1	mir-1	cfa	cel-miR-34-3p	NA	TGGAATGTAAAGAAGTATGTA	TGGAATGTAAAGAAGTATGTAT	0	0	1
cfa-miR-1	Cfa.3462.1.A1_s_at	ENSMUSG00000021779	Thrb	THRB	-2.38E-01	NA	4.05	mirnaUID2070	miR-1	mir-1	cfa	cel-miR-34-3p	NA	TGGAATGTAAAGAAGTATGTA	TGGAATGTAAAGAAGTATGTAT	0	0	1
cfa-miR-1	CfaAffx.13822.1.S1_s_at	ENSMUSG00000040152	Thbs1	THBS1	-2.37E-01	NA	8.38	mirnaUID2070	miR-1	mir-1	cfa	cel-miR-34-3p	NA	TGGAATGTAAAGAAGTATGTA	TGGAATGTAAAGAAGTATGTAT	0	0	1
cfa-miR-1	CfaAffx.17219.1.S1_s_at	ENSMUSG00000039621	Prex1	PREX1	-2.35E-01	http://mirecords.biolead.org/interactions.php?species=Homo+sapiens&mirna_acc=hsa-miR-1&targetgene_type=refseq_acc&targetgene_info=NM_020820&v=no&search_int=Search Homo sapiens	5.85	mirnaUID2070	miR-1	mir-1	cfa	cel-miR-34-3p	NA	TGGAATGTAAAGAAGTATGTA	TGGAATGTAAAGAAGTATGTAT	0	0	1
cfa-miR-1	Cfa.20029.1.S1_s_at	ENSMUSG00000036461	Elf1	ELF1	-2.32E-01	NA	5.82	mirnaUID2070	miR-1	mir-1	cfa	cel-miR-34-3p	NA	TGGAATGTAAAGAAGTATGTA	TGGAATGTAAAGAAGTATGTAT	0	0	1
cfa-miR-1	CfaAffx.8613.1.S1_at	ENSMUSG00000061186	Sfmbt2	SFMBT2	-2.31E-01	NA	7.51	mirnaUID2070	miR-1	mir-1	cfa	cel-miR-34-3p	NA	TGGAATGTAAAGAAGTATGTA	TGGAATGTAAAGAAGTATGTAT	0	0	1
cfa-miR-1	CfaAffx.23033.1.S1_at	ENSMUSG00000037580	Gch1	GCH1	-2.31E-01	http://mirecords.biolead.org/interactions.php?species=Homo+sapiens&mirna_acc=hsa-miR-1&targetgene_type=refseq_acc&targetgene_info=NM_000161&v=no&search_int=Search Homo sapiens	2.61	mirnaUID2070	miR-1	mir-1	cfa	cel-miR-34-3p	NA	TGGAATGTAAAGAAGTATGTA	TGGAATGTAAAGAAGTATGTAT	0	0	1
cfa-miR-1	Cfa.9910.1.S1_at	ENSMUSG00000020189	Osbpl8	OSBPL8	-2.30E-01	NA	8.89	mirnaUID2070	miR-1	mir-1	cfa	cel-miR-34-3p	NA	TGGAATGTAAAGAAGTATGTA	TGGAATGTAAAGAAGTATGTAT	0	0	1
cfa-miR-1	Cfa.5881.1.A1_at	ENSMUSG00000034820	Cpsf7	CPSF7	-2.30E-01	NA	3.31	mirnaUID2070	miR-1	mir-1	cfa	cel-miR-34-3p	NA	TGGAATGTAAAGAAGTATGTA	TGGAATGTAAAGAAGTATGTAT	0	0	1
cfa-miR-1	CfaAffx.9571.1.S1_at	ENSMUSG00000021779	Thrb	THRB	-2.22E-01	NA	5.07	mirnaUID2070	miR-1	mir-1	cfa	cel-miR-34-3p	NA	TGGAATGTAAAGAAGTATGTA	TGGAATGTAAAGAAGTATGTAT	0	0	1
cfa-miR-1	Cfa.16338.1.S1_s_at	ENSMUSG00000025856	Pdgfa	Q5I4H7_CANFA	-2.13E-01	NA	4.54	mirnaUID2070	miR-1	mir-1	cfa	cel-miR-34-3p	NA	TGGAATGTAAAGAAGTATGTA	TGGAATGTAAAGAAGTATGTAT	0	0	1
cfa-miR-1	CfaAffx.13190.1.S1_s_at	ENSMUSG00000025255	Zfhx4	ZFHX4	-2.07E-01	NA	5.15	mirnaUID2070	miR-1	mir-1	cfa	cel-miR-34-3p	NA	TGGAATGTAAAGAAGTATGTA	TGGAATGTAAAGAAGTATGTAT	0	0	1
cfa-miR-1	CfaAffx.13633.1.S1_at	ENSMUSG00000027552	E2f5	E2F5	-2.05E-01	NA	6.05	mirnaUID2070	miR-1	mir-1	cfa	cel-miR-34-3p	NA	TGGAATGTAAAGAAGTATGTA	TGGAATGTAAAGAAGTATGTAT	0	0	1
cfa-miR-1	CfaAffx.10103.1.S1_s_at	ENSMUSG00000054823	Whsc1l1	WHSC1L1	-2.04E-01	NA	7.31	mirnaUID2070	miR-1	mir-1	cfa	cel-miR-34-3p	NA	TGGAATGTAAAGAAGTATGTA	TGGAATGTAAAGAAGTATGTAT	0	0	1
cfa-miR-1	CfaAffx.5036.1.S1_at	ENSMUSG00000015243	Abca1	ABCA1	-2.03E-01	NA	2.72	mirnaUID2070	miR-1	mir-1	cfa	cel-miR-34-3p	NA	TGGAATGTAAAGAAGTATGTA	TGGAATGTAAAGAAGTATGTAT	0	0	1
cfa-miR-1	CfaAffx.23402.1.S1_at	ENSMUSG00000021848	Otx2	OTX2	-2.01E-01	NA	3.93	mirnaUID2070	miR-1	mir-1	cfa	cel-miR-34-3p	NA	TGGAATGTAAAGAAGTATGTA	TGGAATGTAAAGAAGTATGTAT	0	0	1
cfa-miR-1	CfaAffx.1397.1.S1_at	ENSMUSG00000015501	Hivep2	HIVEP2	-1.99E-01	NA	3.23	mirnaUID2070	miR-1	mir-1	cfa	cel-miR-34-3p	NA	TGGAATGTAAAGAAGTATGTA	TGGAATGTAAAGAAGTATGTAT	0	0	1
cfa-miR-1	CfaAffx.27036.1.S1_at	ENSMUSG00000018171	Vmp1	VMP1	-1.98E-01	NA	7.67	mirnaUID2070	miR-1	mir-1	cfa	cel-miR-34-3p	NA	TGGAATGTAAAGAAGTATGTA	TGGAATGTAAAGAAGTATGTAT	0	0	1
cfa-miR-1	Cfa.10429.2.S1_s_at	ENSMUSG00000026155	Smap1	A1EAA2_CANFA	-1.98E-01	NA	6.85	mirnaUID2070	miR-1	mir-1	cfa	cel-miR-34-3p	NA	TGGAATGTAAAGAAGTATGTA	TGGAATGTAAAGAAGTATGTAT	0	0	1
cfa-miR-1	CfaAffx.19470.1.S1_s_at	ENSMUSG00000026604	Ptpn14	PTPN14	-1.98E-01	NA	3.45	mirnaUID2070	miR-1	mir-1	cfa	cel-miR-34-3p	NA	TGGAATGTAAAGAAGTATGTA	TGGAATGTAAAGAAGTATGTAT	0	0	1
cfa-miR-1	CfaAffx.13299.1.S1_s_at	ENSMUSG00000029405	G3bp2	G3BP2	-1.97E-01	NA	7.69	mirnaUID2070	miR-1	mir-1	cfa	cel-miR-34-3p	NA	TGGAATGTAAAGAAGTATGTA	TGGAATGTAAAGAAGTATGTAT	0	0	1
cfa-miR-1	Cfa.3382.1.A1_s_at	ENSMUSG00000064068	Mtx1	MTX1	-1.96E-01	http://mirecords.biolead.org/interactions.php?species=Homo+sapiens&mirna_acc=hsa-miR-1&targetgene_type=refseq_acc&targetgene_info=NM_002455&v=no&search_int=Search Homo sapiens	8.3	mirnaUID2070	miR-1	mir-1	cfa	cel-miR-34-3p	NA	TGGAATGTAAAGAAGTATGTA	TGGAATGTAAAGAAGTATGTAT	0	0	1
cfa-miR-1	Cfa.8754.1.A1_s_at	ENSMUSG00000039473	Ubn1	UBN1	-1.96E-01	NA	7.56	mirnaUID2070	miR-1	mir-1	cfa	cel-miR-34-3p	NA	TGGAATGTAAAGAAGTATGTA	TGGAATGTAAAGAAGTATGTAT	0	0	1
cfa-miR-1	CfaAffx.9611.1.S1_at	ENSMUSG00000035864	Syt1	SYT1	-1.93E-01	NA	3.7	mirnaUID2070	miR-1	mir-1	cfa	cel-miR-34-3p	NA	TGGAATGTAAAGAAGTATGTA	TGGAATGTAAAGAAGTATGTAT	0	0	1
cfa-miR-1	Cfa.12877.1.A1_s_at	ENSMUSG00000052430	Bmpr1b	BMPR1B	-1.91E-01	NA	4.72	mirnaUID2070	miR-1	mir-1	cfa	cel-miR-34-3p	NA	TGGAATGTAAAGAAGTATGTA	TGGAATGTAAAGAAGTATGTAT	0	0	1
cfa-miR-1	Cfa.18744.1.S1_at	ENSMUSG00000037236	Matr3	MATR3	-1.89E-01	NA	5.41	mirnaUID2070	miR-1	mir-1	cfa	cel-miR-34-3p	NA	TGGAATGTAAAGAAGTATGTA	TGGAATGTAAAGAAGTATGTAT	0	0	1
cfa-miR-1	CfaAffx.5026.1.S1_s_at	ENSMUSG00000015243	Abca1	ABCA1	-1.85E-01	NA	3.92	mirnaUID2070	miR-1	mir-1	cfa	cel-miR-34-3p	NA	TGGAATGTAAAGAAGTATGTA	TGGAATGTAAAGAAGTATGTAT	0	0	1
cfa-miR-1	CfaAffx.8613.1.S1_s_at	ENSMUSG00000061186	Sfmbt2	SFMBT2	-1.80E-01	NA	3.56	mirnaUID2070	miR-1	mir-1	cfa	cel-miR-34-3p	NA	TGGAATGTAAAGAAGTATGTA	TGGAATGTAAAGAAGTATGTAT	0	0	1
cfa-miR-1	Cfa.16760.1.A1_s_at	ENSMUSG00000039671	Zmynd8	ZMYND8	-1.79E-01	NA	3.72	mirnaUID2070	miR-1	mir-1	cfa	cel-miR-34-3p	NA	TGGAATGTAAAGAAGTATGTA	TGGAATGTAAAGAAGTATGTAT	0	0	1
cfa-miR-1	CfaAffx.16941.1.S1_s_at	ENSMUSG00000027678	Ncoa3	NCOA3	-1.78E-01	NA	7.11	mirnaUID2070	miR-1	mir-1	cfa	cel-miR-34-3p	NA	TGGAATGTAAAGAAGTATGTA	TGGAATGTAAAGAAGTATGTAT	0	0	1
cfa-miR-1	Cfa.1719.1.S1_at	ENSMUSG00000028156	Eif4e	EIF4E	-1.74E-01	NA	7.56	mirnaUID2070	miR-1	mir-1	cfa	cel-miR-34-3p	NA	TGGAATGTAAAGAAGTATGTA	TGGAATGTAAAGAAGTATGTAT	0	0	1
cfa-miR-1	Cfa.15595.1.A1_s_at	ENSMUSG00000031902	Nfatc3	NFATC3	-1.73E-01	NA	6.61	mirnaUID2070	miR-1	mir-1	cfa	cel-miR-34-3p	NA	TGGAATGTAAAGAAGTATGTA	TGGAATGTAAAGAAGTATGTAT	0	0	1
cfa-miR-1	CfaAffx.26074.1.S1_at	ENSMUSG00000018846	Pank3	PANK3	-1.69E-01	NA	5.82	mirnaUID2070	miR-1	mir-1	cfa	cel-miR-34-3p	NA	TGGAATGTAAAGAAGTATGTA	TGGAATGTAAAGAAGTATGTAT	0	0	1
cfa-miR-1	CfaAffx.25251.1.S1_at	ENSMUSG00000021127	Zfp36l1	ZFP36L1	-1.67E-01	NA	4.28	mirnaUID2070	miR-1	mir-1	cfa	cel-miR-34-3p	NA	TGGAATGTAAAGAAGTATGTA	TGGAATGTAAAGAAGTATGTAT	0	0	1
cfa-miR-1	Cfa.1625.1.A1_at	ENSMUSG00000022200	Golph3	GOLPH3	-1.59E-01	NA	7.55	mirnaUID2070	miR-1	mir-1	cfa	cel-miR-34-3p	NA	TGGAATGTAAAGAAGTATGTA	TGGAATGTAAAGAAGTATGTAT	0	0	1
cfa-miR-1	CfaAffx.18868.1.S1_at	ENSMUSG00000032599	Ip6k2	IP6K2	-1.58E-01	NA	5.14	mirnaUID2070	miR-1	mir-1	cfa	cel-miR-34-3p	NA	TGGAATGTAAAGAAGTATGTA	TGGAATGTAAAGAAGTATGTAT	0	0	1
cfa-miR-1	CfaAffx.12453.1.S1_s_at	ENSMUSG00000031684	Slc10a7	SLC10A7	-1.58E-01	NA	4.8	mirnaUID2070	miR-1	mir-1	cfa	cel-miR-34-3p	NA	TGGAATGTAAAGAAGTATGTA	TGGAATGTAAAGAAGTATGTAT	0	0	1
cfa-miR-1	Cfa.12316.1.A1_at	ENSMUSG00000021895	Arhgef3	ARHGEF3	-1.57E-01	NA	6.48	mirnaUID2070	miR-1	mir-1	cfa	cel-miR-34-3p	NA	TGGAATGTAAAGAAGTATGTA	TGGAATGTAAAGAAGTATGTAT	0	0	1
cfa-miR-1	Cfa.3896.1.S1_s_at	ENSMUSG00000020048	Hsp90b1	ENPL_CANFA	-1.55E-01	NA	12.5	mirnaUID2070	miR-1	mir-1	cfa	cel-miR-34-3p	NA	TGGAATGTAAAGAAGTATGTA	TGGAATGTAAAGAAGTATGTAT	0	0	1
cfa-miR-1	Cfa.15485.1.A1_s_at	ENSMUSG00000039671	Zmynd8	ZMYND8	-1.52E-01	NA	6.59	mirnaUID2070	miR-1	mir-1	cfa	cel-miR-34-3p	NA	TGGAATGTAAAGAAGTATGTA	TGGAATGTAAAGAAGTATGTAT	0	0	1
cfa-miR-1	CfaAffx.20885.1.S1_s_at	ENSMUSG00000022861	Dgkg	DGKG	-1.52E-01	NA	3.79	mirnaUID2070	miR-1	mir-1	cfa	cel-miR-34-3p	NA	TGGAATGTAAAGAAGTATGTA	TGGAATGTAAAGAAGTATGTAT	0	0	1
cfa-miR-1	Cfa.17328.1.S1_s_at	ENSMUSG00000037487	Ubr5	UBR5	-1.44E-01	NA	4.02	mirnaUID2070	miR-1	mir-1	cfa	cel-miR-34-3p	NA	TGGAATGTAAAGAAGTATGTA	TGGAATGTAAAGAAGTATGTAT	0	0	1
cfa-miR-1	CfaAffx.25652.1.S1_s_at	ENSMUSG00000038534	Osbpl7	OSBPL7	-1.44E-01	http://mirecords.biolead.org/interactions.php?species=Homo+sapiens&mirna_acc=hsa-miR-1&targetgene_type=refseq_acc&targetgene_info=NM_017731&v=no&search_int=Search Homo sapiens	3.64	mirnaUID2070	miR-1	mir-1	cfa	cel-miR-34-3p	NA	TGGAATGTAAAGAAGTATGTA	TGGAATGTAAAGAAGTATGTAT	0	0	1
cfa-miR-1	Cfa.17450.2.S1_at	ENSMUSG00000000131	Xpo6	XPO6	-1.43E-01	http://mirecords.biolead.org/interactions.php?species=Homo+sapiens&mirna_acc=hsa-miR-1&targetgene_type=refseq_acc&targetgene_info=AB002368&v=no&search_int=Search Homo sapiens	7.52	mirnaUID2070	miR-1	mir-1	cfa	cel-miR-34-3p	NA	TGGAATGTAAAGAAGTATGTA	TGGAATGTAAAGAAGTATGTAT	0	0	1
cfa-miR-1	Cfa.15319.1.A1_s_at	ENSMUSG00000033228	Scaf11	SCAF11	-1.35E-01	NA	8.96	mirnaUID2070	miR-1	mir-1	cfa	cel-miR-34-3p	NA	TGGAATGTAAAGAAGTATGTA	TGGAATGTAAAGAAGTATGTAT	0	0	1
cfa-miR-1	Cfa.9360.1.A1_s_at	ENSMUSG00000020694	Tlk2	TLK2	-1.35E-01	NA	7.79	mirnaUID2070	miR-1	mir-1	cfa	cel-miR-34-3p	NA	TGGAATGTAAAGAAGTATGTA	TGGAATGTAAAGAAGTATGTAT	0	0	1
cfa-miR-1	CfaAffx.2183.1.S1_at	ENSMUSG00000024479	Mal2	NA	-1.30E-01	NA	5.54	mirnaUID2070	miR-1	mir-1	cfa	cel-miR-34-3p	NA	TGGAATGTAAAGAAGTATGTA	TGGAATGTAAAGAAGTATGTAT	0	0	1
cfa-miR-1	Cfa.263.1.S1_at	ENSMUSG00000037071	Scd1	SCD	-1.29E-01	NA	11	mirnaUID2070	miR-1	mir-1	cfa	cel-miR-34-3p	NA	TGGAATGTAAAGAAGTATGTA	TGGAATGTAAAGAAGTATGTAT	0	0	1
cfa-miR-1	CfaAffx.16814.1.S1_s_at	ENSMUSG00000039671	Zmynd8	ZMYND8	-1.27E-01	NA	4.95	mirnaUID2070	miR-1	mir-1	cfa	cel-miR-34-3p	NA	TGGAATGTAAAGAAGTATGTA	TGGAATGTAAAGAAGTATGTAT	0	0	1
cfa-miR-1	CfaAffx.19532.1.S1_s_at	ENSMUSG00000032096	Arcn1	ARCN1	-1.21E-01	http://mirecords.biolead.org/interactions.php?species=Homo+sapiens&mirna_acc=hsa-miR-1&targetgene_type=refseq_acc&targetgene_info=NM_001655&v=no&search_int=Search Homo sapiens	5.8	mirnaUID2070	miR-1	mir-1	cfa	cel-miR-34-3p	NA	TGGAATGTAAAGAAGTATGTA	TGGAATGTAAAGAAGTATGTAT	0	0	1
cfa-miR-1	Cfa.16884.1.S1_at	ENSMUSG00000002108	Nr1h3	NR1H3	-1.20E-01	NA	4.97	mirnaUID2070	miR-1	mir-1	cfa	cel-miR-34-3p	NA	TGGAATGTAAAGAAGTATGTA	TGGAATGTAAAGAAGTATGTAT	0	0	1
cfa-miR-1	Cfa.20176.1.S1_s_at	ENSMUSG00000028961	Pgd	PGD	-1.11E-01	NA	6.39	mirnaUID2070	miR-1	mir-1	cfa	cel-miR-34-3p	NA	TGGAATGTAAAGAAGTATGTA	TGGAATGTAAAGAAGTATGTAT	0	0	1
cfa-miR-1	CfaAffx.28436.1.S1_at	ENSMUSG00000028528	Dnajc6	DNAJC6	-1.08E-01	NA	4.18	mirnaUID2070	miR-1	mir-1	cfa	cel-miR-34-3p	NA	TGGAATGTAAAGAAGTATGTA	TGGAATGTAAAGAAGTATGTAT	0	0	1
cfa-miR-1	CfaAffx.8579.1.S1_at	ENSMUSG00000045382	Cxcr4	CXCR4_CANFA	-1.04E-01	NA	6.25	mirnaUID2070	miR-1	mir-1	cfa	cel-miR-34-3p	NA	TGGAATGTAAAGAAGTATGTA	TGGAATGTAAAGAAGTATGTAT	0	0	1
cfa-miR-1	CfaAffx.25756.1.S1_at	ENSMUSG00000038692	Hoxb4	HOXB4	-1.03E-01	NA	5.42	mirnaUID2070	miR-1	mir-1	cfa	cel-miR-34-3p	NA	TGGAATGTAAAGAAGTATGTA	TGGAATGTAAAGAAGTATGTAT	0	0	1
cfa-miR-1	CfaAffx.19776.1.S1_at	ENSMUSG00000059890	Ube4a	UBE4A	-1.03E-01	NA	6.71	mirnaUID2070	miR-1	mir-1	cfa	cel-miR-34-3p	NA	TGGAATGTAAAGAAGTATGTA	TGGAATGTAAAGAAGTATGTAT	0	0	1
cfa-miR-1	Cfa.16983.1.S1_s_at	ENSMUSG00000040351	Ankib1	ANKIB1	-9.94E-02	http://mirecords.biolead.org/interactions.php?species=Homo+sapiens&mirna_acc=hsa-miR-1&targetgene_type=refseq_acc&targetgene_info=NM_019004&v=no&search_int=Search Homo sapiens	6.2	mirnaUID2070	miR-1	mir-1	cfa	cel-miR-34-3p	NA	TGGAATGTAAAGAAGTATGTA	TGGAATGTAAAGAAGTATGTAT	0	0	1
cfa-miR-1	Cfa.7069.1.A1_at	ENSMUSG00000000787	Ddx3x	DDX3X	-9.76E-02	NA	5.15	mirnaUID2070	miR-1	mir-1	cfa	cel-miR-34-3p	NA	TGGAATGTAAAGAAGTATGTA	TGGAATGTAAAGAAGTATGTAT	0	0	1
cfa-miR-1	CfaAffx.20667.1.S1_s_at	ENSMUSG00000027104	Atf2	ATF2	-9.71E-02	NA	6.06	mirnaUID2070	miR-1	mir-1	cfa	cel-miR-34-3p	NA	TGGAATGTAAAGAAGTATGTA	TGGAATGTAAAGAAGTATGTAT	0	0	1
cfa-miR-1	Cfa.16390.1.S1_s_at	ENSMUSG00000021670	Hmgcr	HMGCR	-9.35E-02	NA	4.02	mirnaUID2070	miR-1	mir-1	cfa	cel-miR-34-3p	NA	TGGAATGTAAAGAAGTATGTA	TGGAATGTAAAGAAGTATGTAT	0	0	1
cfa-miR-1	CfaAffx.967.1.S1_at	ENSMUSG00000018427	Ypel2	YPEL2	-9.31E-02	NA	5.32	mirnaUID2070	miR-1	mir-1	cfa	cel-miR-34-3p	NA	TGGAATGTAAAGAAGTATGTA	TGGAATGTAAAGAAGTATGTAT	0	0	1
cfa-miR-1	Cfa.20176.2.S1_at	ENSMUSG00000028961	Pgd	PGD	-9.29E-02	NA	3.5	mirnaUID2070	miR-1	mir-1	cfa	cel-miR-34-3p	NA	TGGAATGTAAAGAAGTATGTA	TGGAATGTAAAGAAGTATGTAT	0	0	1
cfa-miR-1	Cfa.13960.1.A1_at	ENSMUSG00000035311	Gnptab	GNPTAB	-9.12E-02	NA	3.19	mirnaUID2070	miR-1	mir-1	cfa	cel-miR-34-3p	NA	TGGAATGTAAAGAAGTATGTA	TGGAATGTAAAGAAGTATGTAT	0	0	1
cfa-miR-1	CfaAffx.11641.1.S1_s_at	ENSMUSG00000021745	Ptprg	PTPRG	-8.88E-02	NA	7.63	mirnaUID2070	miR-1	mir-1	cfa	cel-miR-34-3p	NA	TGGAATGTAAAGAAGTATGTA	TGGAATGTAAAGAAGTATGTAT	0	0	1
cfa-miR-1	Cfa.20851.1.S1_s_at	ENSMUSG00000006273	Atp6v1b2	ATP6V1B2	-8.50E-02	http://mirecords.biolead.org/interactions.php?species=Homo+sapiens&mirna_acc=hsa-miR-1&targetgene_type=refseq_acc&targetgene_info=NM_001693.3&v=no&search_int=Search Homo sapiens	6.24	mirnaUID2070	miR-1	mir-1	cfa	cel-miR-34-3p	NA	TGGAATGTAAAGAAGTATGTA	TGGAATGTAAAGAAGTATGTAT	0	0	1
cfa-miR-1	Cfa.3622.1.A1_at	ENSMUSG00000040896	Kcnd3	O62733_CANFA	-8.50E-02	NA	5.56	mirnaUID2070	miR-1	mir-1	cfa	cel-miR-34-3p	NA	TGGAATGTAAAGAAGTATGTA	TGGAATGTAAAGAAGTATGTAT	0	0	1
cfa-miR-1	CfaAffx.22006.1.S1_at	ENSMUSG00000000787	Ddx3x	DDX3X	-8.21E-02	NA	5.19	mirnaUID2070	miR-1	mir-1	cfa	cel-miR-34-3p	NA	TGGAATGTAAAGAAGTATGTA	TGGAATGTAAAGAAGTATGTAT	0	0	1
cfa-miR-1	Cfa.16760.2.A1_at	ENSMUSG00000039671	Zmynd8	ZMYND8	-8.10E-02	NA	4.29	mirnaUID2070	miR-1	mir-1	cfa	cel-miR-34-3p	NA	TGGAATGTAAAGAAGTATGTA	TGGAATGTAAAGAAGTATGTAT	0	0	1
cfa-miR-1	CfaAffx.14680.1.S1_at	ENSMUSG00000033228	Scaf11	SCAF11	-7.93E-02	NA	5.66	mirnaUID2070	miR-1	mir-1	cfa	cel-miR-34-3p	NA	TGGAATGTAAAGAAGTATGTA	TGGAATGTAAAGAAGTATGTAT	0	0	1
cfa-miR-1	CfaAffx.11313.1.S1_at	ENSMUSG00000031596	Slc7a2	SLC7A2	-7.18E-02	NA	4.63	mirnaUID2070	miR-1	mir-1	cfa	cel-miR-34-3p	NA	TGGAATGTAAAGAAGTATGTA	TGGAATGTAAAGAAGTATGTAT	0	0	1
cfa-miR-1	CfaAffx.817.1.S1_at	ENSMUSG00000041075	Fzd7	FZD7	-7.15E-02	NA	6.16	mirnaUID2070	miR-1	mir-1	cfa	cel-miR-34-3p	NA	TGGAATGTAAAGAAGTATGTA	TGGAATGTAAAGAAGTATGTAT	0	0	1
cfa-miR-1	CfaAffx.30925.1.S1_s_at	ENSMUSG00000031732	Phlpp2	PHLPP2	-6.82E-02	NA	3.53	mirnaUID2070	miR-1	mir-1	cfa	cel-miR-34-3p	NA	TGGAATGTAAAGAAGTATGTA	TGGAATGTAAAGAAGTATGTAT	0	0	1
cfa-miR-1	CfaAffx.13949.1.S1_s_at	ENSMUSG00000002108	Nr1h3	NR1H3	-6.78E-02	NA	5.85	mirnaUID2070	miR-1	mir-1	cfa	cel-miR-34-3p	NA	TGGAATGTAAAGAAGTATGTA	TGGAATGTAAAGAAGTATGTAT	0	0	1
cfa-miR-1	CfaAffx.14167.1.S1_at	ENSMUSG00000027652	Ralgapb	RALGAPB	-6.32E-02	NA	2.93	mirnaUID2070	miR-1	mir-1	cfa	cel-miR-34-3p	NA	TGGAATGTAAAGAAGTATGTA	TGGAATGTAAAGAAGTATGTAT	0	0	1
cfa-miR-1	CfaAffx.7525.1.S1_s_at	ENSMUSG00000039428	Tmem135	TMEM135	-5.92E-02	NA	6.39	mirnaUID2070	miR-1	mir-1	cfa	cel-miR-34-3p	NA	TGGAATGTAAAGAAGTATGTA	TGGAATGTAAAGAAGTATGTAT	0	0	1
cfa-miR-1	CfaAffx.20307.1.S1_at	ENSMUSG00000067194	Eif1ax	EIF1AX	-5.75E-02	NA	2.96	mirnaUID2070	miR-1	mir-1	cfa	cel-miR-34-3p	NA	TGGAATGTAAAGAAGTATGTA	TGGAATGTAAAGAAGTATGTAT	0	0	1
cfa-miR-1	CfaAffx.9995.1.S1_s_at	ENSMUSG00000001300	Efnb2	EFNB2	-5.64E-02	NA	3.21	mirnaUID2070	miR-1	mir-1	cfa	cel-miR-34-3p	NA	TGGAATGTAAAGAAGTATGTA	TGGAATGTAAAGAAGTATGTAT	0	0	1
cfa-miR-1	CfaAffx.7682.1.S1_s_at	ENSMUSG00000039361	Picalm	PICALM	-5.36E-02	NA	6.24	mirnaUID2070	miR-1	mir-1	cfa	cel-miR-34-3p	NA	TGGAATGTAAAGAAGTATGTA	TGGAATGTAAAGAAGTATGTAT	0	0	1
cfa-miR-1	Cfa.18165.1.S1_s_at	ENSMUSG00000029405	G3bp2	G3BP2	-5.25E-02	NA	5.66	mirnaUID2070	miR-1	mir-1	cfa	cel-miR-34-3p	NA	TGGAATGTAAAGAAGTATGTA	TGGAATGTAAAGAAGTATGTAT	0	0	1
cfa-miR-1	Cfa.2433.1.S1_at	ENSMUSG00000027104	Atf2	ATF2	-5.22E-02	NA	3.73	mirnaUID2070	miR-1	mir-1	cfa	cel-miR-34-3p	NA	TGGAATGTAAAGAAGTATGTA	TGGAATGTAAAGAAGTATGTAT	0	0	1
cfa-miR-1	Cfa.2333.1.S1_a_at	ENSMUSG00000032512	Wdr48	WDR48	-5.19E-02	NA	9.38	mirnaUID2070	miR-1	mir-1	cfa	cel-miR-34-3p	NA	TGGAATGTAAAGAAGTATGTA	TGGAATGTAAAGAAGTATGTAT	0	0	1
cfa-miR-1	Cfa.7309.1.A1_at	ENSMUSG00000001280	Sp1	SP1	-5.09E-02	NA	6.42	mirnaUID2070	miR-1	mir-1	cfa	cel-miR-34-3p	NA	TGGAATGTAAAGAAGTATGTA	TGGAATGTAAAGAAGTATGTAT	0	0	1
cfa-miR-1	Cfa.1207.1.S1_s_at	ENSMUSG00000027273	Snap25	SNAP25	-5.06E-02	NA	3.65	mirnaUID2070	miR-1	mir-1	cfa	cel-miR-34-3p	NA	TGGAATGTAAAGAAGTATGTA	TGGAATGTAAAGAAGTATGTAT	0	0	1
cfa-miR-1	CfaAffx.1604.1.S1_s_at	ENSMUSG00000020170	Frs2	FRS2	-5.01E-02	NA	5.18	mirnaUID2070	miR-1	mir-1	cfa	cel-miR-34-3p	NA	TGGAATGTAAAGAAGTATGTA	TGGAATGTAAAGAAGTATGTAT	0	0	1
cfa-miR-1	Cfa.20063.1.S1_s_at	ENSMUSG00000021843	Ktn1	KTN1	-4.82E-02	NA	9.2	mirnaUID2070	miR-1	mir-1	cfa	cel-miR-34-3p	NA	TGGAATGTAAAGAAGTATGTA	TGGAATGTAAAGAAGTATGTAT	0	0	1
cfa-miR-1	CfaAffx.15963.1.S1_s_at	ENSMUSG00000048482	Bdnf	BDNF_CANFA	-4.57E-02	http://mirecords.biolead.org/interactions.php?species=Homo+sapiens&mirna_acc=hsa-miR-1&targetgene_type=refseq_acc&targetgene_info=NM_170735&v=no&search_int=Search Homo sapiens	4.99	mirnaUID2070	miR-1	mir-1	cfa	cel-miR-34-3p	NA	TGGAATGTAAAGAAGTATGTA	TGGAATGTAAAGAAGTATGTAT	0	0	1
cfa-miR-1	CfaAffx.721.1.S1_at	ENSMUSG00000015501	Hivep2	HIVEP2	-4.40E-02	NA	4.63	mirnaUID2070	miR-1	mir-1	cfa	cel-miR-34-3p	NA	TGGAATGTAAAGAAGTATGTA	TGGAATGTAAAGAAGTATGTAT	0	0	1
cfa-miR-1	Cfa.170.1.S1_at	ENSMUSG00000048482	Bdnf	BDNF_CANFA	-4.24E-02	http://mirecords.biolead.org/interactions.php?species=Homo+sapiens&mirna_acc=hsa-miR-1&targetgene_type=refseq_acc&targetgene_info=NM_170735&v=no&search_int=Search Homo sapiens	5.08	mirnaUID2070	miR-1	mir-1	cfa	cel-miR-34-3p	NA	TGGAATGTAAAGAAGTATGTA	TGGAATGTAAAGAAGTATGTAT	0	0	1
cfa-miR-1	CfaAffx.13661.1.S1_s_at	ENSMUSG00000027351	Spred1	SPRED1	-3.77E-02	NA	5.16	mirnaUID2070	miR-1	mir-1	cfa	cel-miR-34-3p	NA	TGGAATGTAAAGAAGTATGTA	TGGAATGTAAAGAAGTATGTAT	0	0	1
cfa-miR-1	Cfa.20250.1.S1_s_at	ENSMUSG00000039361	Picalm	PICALM	-3.52E-02	NA	6.12	mirnaUID2070	miR-1	mir-1	cfa	cel-miR-34-3p	NA	TGGAATGTAAAGAAGTATGTA	TGGAATGTAAAGAAGTATGTAT	0	0	1
cfa-miR-1	CfaAffx.5757.1.S1_at	ENSMUSG00000066150	Slc31a1	SLC31A1	-3.46E-02	NA	5.32	mirnaUID2070	miR-1	mir-1	cfa	cel-miR-34-3p	NA	TGGAATGTAAAGAAGTATGTA	TGGAATGTAAAGAAGTATGTAT	0	0	1
cfa-miR-1	Cfa.10529.1.S2_at	ENSMUSG00000029840	Mtpn	MTPN_CANFA	-3.14E-02	NA	6.22	mirnaUID2070	miR-1	mir-1	cfa	cel-miR-34-3p	NA	TGGAATGTAAAGAAGTATGTA	TGGAATGTAAAGAAGTATGTAT	0	0	1
cfa-miR-1	CfaAffx.27137.1.S1_s_at	ENSMUSG00000025236	Adpgk	ADPGK	-2.70E-02	NA	5.21	mirnaUID2070	miR-1	mir-1	cfa	cel-miR-34-3p	NA	TGGAATGTAAAGAAGTATGTA	TGGAATGTAAAGAAGTATGTAT	0	0	1
cfa-miR-1	CfaAffx.5005.1.S1_at	ENSMUSG00000028995	Fam126a	FAM126A	-2.65E-02	NA	6.2	mirnaUID2070	miR-1	mir-1	cfa	cel-miR-34-3p	NA	TGGAATGTAAAGAAGTATGTA	TGGAATGTAAAGAAGTATGTAT	0	0	1
cfa-miR-1	CfaAffx.3439.1.S1_at	ENSMUSG00000028578	5830433M19Rik	CAAP1	-2.59E-02	NA	5.76	mirnaUID2070	miR-1	mir-1	cfa	cel-miR-34-3p	NA	TGGAATGTAAAGAAGTATGTA	TGGAATGTAAAGAAGTATGTAT	0	0	1
cfa-miR-1	Cfa.3705.1.S1_at	ENSMUSG00000079465	Col4a3	Q28273_CANFA	-2.51E-02	NA	3.43	mirnaUID2070	miR-1	mir-1	cfa	cel-miR-34-3p	NA	TGGAATGTAAAGAAGTATGTA	TGGAATGTAAAGAAGTATGTAT	0	0	1
cfa-miR-1	CfaAffx.19528.1.S1_s_at	ENSMUSG00000022811	Zfp148	ZNF148	-2.50E-02	NA	6.1	mirnaUID2070	miR-1	mir-1	cfa	cel-miR-34-3p	NA	TGGAATGTAAAGAAGTATGTA	TGGAATGTAAAGAAGTATGTAT	0	0	1
cfa-miR-1	CfaAffx.28930.1.S1_s_at	ENSMUSG00000011877	Git1	NA	-2.44E-02	NA	4.7	mirnaUID2070	miR-1	mir-1	cfa	cel-miR-34-3p	NA	TGGAATGTAAAGAAGTATGTA	TGGAATGTAAAGAAGTATGTAT	0	0	1
cfa-miR-1	CfaAffx.15835.1.S1_at	ENSMUSG00000029580	Actb	ACTB_CANFA	-2.35E-02	NA	6.07	mirnaUID2070	miR-1	mir-1	cfa	cel-miR-34-3p	NA	TGGAATGTAAAGAAGTATGTA	TGGAATGTAAAGAAGTATGTAT	0	0	1
cfa-miR-1	CfaAffx.5970.1.S1_s_at	ENSMUSG00000029840	Mtpn	MTPN_CANFA	-1.74E-02	NA	5.52	mirnaUID2070	miR-1	mir-1	cfa	cel-miR-34-3p	NA	TGGAATGTAAAGAAGTATGTA	TGGAATGTAAAGAAGTATGTAT	0	0	1
cfa-miR-1	CfaAffx.17954.1.S1_at	ENSMUSG00000041220	Elovl6	ELOVL6	-1.68E-02	NA	3.57	mirnaUID2070	miR-1	mir-1	cfa	cel-miR-34-3p	NA	TGGAATGTAAAGAAGTATGTA	TGGAATGTAAAGAAGTATGTAT	0	0	1
cfa-miR-1	CfaAffx.402.1.S1_s_at	ENSMUSG00000030753	Prkrir	PRKRIR	-1.38E-02	NA	7.22	mirnaUID2070	miR-1	mir-1	cfa	cel-miR-34-3p	NA	TGGAATGTAAAGAAGTATGTA	TGGAATGTAAAGAAGTATGTAT	0	0	1
cfa-miR-1	CfaAffx.22046.1.S1_at	ENSMUSG00000036180	Gatad2a	GATAD2A	-9.66E-03	NA	3.78	mirnaUID2070	miR-1	mir-1	cfa	cel-miR-34-3p	NA	TGGAATGTAAAGAAGTATGTA	TGGAATGTAAAGAAGTATGTAT	0	0	1
cfa-miR-1	Cfa.1362.1.S1_at	ENSMUSG00000011752	Pgam1	PGAM1	-9.22E-03	NA	11.9	mirnaUID2070	miR-1	mir-1	cfa	cel-miR-34-3p	NA	TGGAATGTAAAGAAGTATGTA	TGGAATGTAAAGAAGTATGTAT	0	0	1
cfa-miR-1	CfaAffx.30654.1.S1_at	ENSMUSG00000007476	Lrrc8a	LRRC8A	-8.53E-03	NA	5.2	mirnaUID2070	miR-1	mir-1	cfa	cel-miR-34-3p	NA	TGGAATGTAAAGAAGTATGTA	TGGAATGTAAAGAAGTATGTAT	0	0	1
cfa-miR-1	CfaAffx.16611.1.S1_at	ENSMUSG00000003452	Bicd1	BICD1	-8.41E-03	NA	5.72	mirnaUID2070	miR-1	mir-1	cfa	cel-miR-34-3p	NA	TGGAATGTAAAGAAGTATGTA	TGGAATGTAAAGAAGTATGTAT	0	0	1
cfa-miR-1	CfaAffx.10036.1.S1_s_at	ENSMUSG00000027340	Slc23a2	SLC23A2	-7.36E-03	NA	3.89	mirnaUID2070	miR-1	mir-1	cfa	cel-miR-34-3p	NA	TGGAATGTAAAGAAGTATGTA	TGGAATGTAAAGAAGTATGTAT	0	0	1
cfa-miR-1	Cfa.9397.1.S1_at	ENSMUSG00000025104	Hdgfrp3	NA	-7.31E-03	NA	9.17	mirnaUID2070	miR-1	mir-1	cfa	cel-miR-34-3p	NA	TGGAATGTAAAGAAGTATGTA	TGGAATGTAAAGAAGTATGTAT	0	0	1
cfa-miR-1	Cfa.1500.1.S1_at	ENSMUSG00000027184	Caprin1	CAPRIN1	-5.23E-03	NA	10.6	mirnaUID2070	miR-1	mir-1	cfa	cel-miR-34-3p	NA	TGGAATGTAAAGAAGTATGTA	TGGAATGTAAAGAAGTATGTAT	0	0	1
cfa-miR-1	CfaAffx.20762.1.S1_at	ENSMUSG00000049076	Acap2	ACAP2	-4.81E-03	NA	3.33	mirnaUID2070	miR-1	mir-1	cfa	cel-miR-34-3p	NA	TGGAATGTAAAGAAGTATGTA	TGGAATGTAAAGAAGTATGTAT	0	0	1
cfa-miR-1	CfaAffx.12023.1.S1_at	ENSMUSG00000020048	Hsp90b1	ENPL_CANFA	-4.59E-03	NA	11.2	mirnaUID2070	miR-1	mir-1	cfa	cel-miR-34-3p	NA	TGGAATGTAAAGAAGTATGTA	TGGAATGTAAAGAAGTATGTAT	0	0	1
cfa-miR-1	CfaAffx.22006.1.S1_s_at	ENSMUSG00000000787	Ddx3x	DDX3X	6.09E-03	NA	6.32	mirnaUID2070	miR-1	mir-1	cfa	cel-miR-34-3p	NA	TGGAATGTAAAGAAGTATGTA	TGGAATGTAAAGAAGTATGTAT	0	0	1
cfa-miR-1	CfaAffx.13353.1.S1_s_at	ENSMUSG00000027624	Epb4.1l1	NA	9.31E-03	NA	8.34	mirnaUID2070	miR-1	mir-1	cfa	cel-miR-34-3p	NA	TGGAATGTAAAGAAGTATGTA	TGGAATGTAAAGAAGTATGTAT	0	0	1
cfa-miR-1	Cfa.15623.1.A1_at	ENSMUSG00000041075	Fzd7	FZD7	1.13E-02	NA	6.27	mirnaUID2070	miR-1	mir-1	cfa	cel-miR-34-3p	NA	TGGAATGTAAAGAAGTATGTA	TGGAATGTAAAGAAGTATGTAT	0	0	1
cfa-miR-1	CfaAffx.15843.1.S1_at	ENSMUSG00000052430	Bmpr1b	BMPR1B	1.26E-02	NA	4.45	mirnaUID2070	miR-1	mir-1	cfa	cel-miR-34-3p	NA	TGGAATGTAAAGAAGTATGTA	TGGAATGTAAAGAAGTATGTAT	0	0	1
cfa-miR-1	CfaAffx.14244.1.S1_at	ENSMUSG00000040536	Necab1	NECAB1	1.26E-02	NA	5.35	mirnaUID2070	miR-1	mir-1	cfa	cel-miR-34-3p	NA	TGGAATGTAAAGAAGTATGTA	TGGAATGTAAAGAAGTATGTAT	0	0	1
cfa-miR-1	Cfa.19567.2.A1_at	ENSMUSG00000047712	Ust	UST	1.30E-02	http://mirecords.biolead.org/interactions.php?species=Homo+sapiens&mirna_acc=hsa-miR-1&targetgene_type=refseq_acc&targetgene_info=NM_005715&v=no&search_int=Search Homo sapiens	5.35	mirnaUID2070	miR-1	mir-1	cfa	cel-miR-34-3p	NA	TGGAATGTAAAGAAGTATGTA	TGGAATGTAAAGAAGTATGTAT	0	0	1
cfa-miR-1	CfaAffx.11309.1.S1_s_at	ENSMUSG00000001280	Sp1	SP1	1.32E-02	NA	4.81	mirnaUID2070	miR-1	mir-1	cfa	cel-miR-34-3p	NA	TGGAATGTAAAGAAGTATGTA	TGGAATGTAAAGAAGTATGTAT	0	0	1
cfa-miR-1	Cfa.9714.1.A1_s_at	ENSMUSG00000033629	Ptplad1	PTPLAD1	1.48E-02	NA	6.79	mirnaUID2070	miR-1	mir-1	cfa	cel-miR-34-3p	NA	TGGAATGTAAAGAAGTATGTA	TGGAATGTAAAGAAGTATGTAT	0	0	1
cfa-miR-1	CfaAffx.24564.1.S1_s_at	ENSMUSG00000024050	Wiz	WIZ	1.57E-02	NA	3.55	mirnaUID2070	miR-1	mir-1	cfa	cel-miR-34-3p	NA	TGGAATGTAAAGAAGTATGTA	TGGAATGTAAAGAAGTATGTAT	0	0	1
cfa-miR-1	CfaAffx.17452.1.S1_at	ENSMUSG00000025856	Pdgfa	Q5I4H7_CANFA	1.78E-02	NA	5.26	mirnaUID2070	miR-1	mir-1	cfa	cel-miR-34-3p	NA	TGGAATGTAAAGAAGTATGTA	TGGAATGTAAAGAAGTATGTAT	0	0	1
cfa-miR-1	Cfa.17421.1.S1_s_at	ENSMUSG00000037458	Azin1	AZIN1	1.83E-02	NA	4.68	mirnaUID2070	miR-1	mir-1	cfa	cel-miR-34-3p	NA	TGGAATGTAAAGAAGTATGTA	TGGAATGTAAAGAAGTATGTAT	0	0	1
cfa-miR-1	CfaAffx.10063.1.S1_at	ENSMUSG00000025161	Slc16a3	SLC16A3	2.15E-02	NA	5.6	mirnaUID2070	miR-1	mir-1	cfa	cel-miR-34-3p	NA	TGGAATGTAAAGAAGTATGTA	TGGAATGTAAAGAAGTATGTAT	0	0	1
cfa-miR-1	CfaAffx.12376.1.S1_at	ENSMUSG00000024695	Zfp91	NA	2.33E-02	NA	4.82	mirnaUID2070	miR-1	mir-1	cfa	cel-miR-34-3p	NA	TGGAATGTAAAGAAGTATGTA	TGGAATGTAAAGAAGTATGTAT	0	0	1
cfa-miR-1	CfaAffx.13034.1.S1_s_at	ENSMUSG00000036972	Zic4	ZIC4	3.09E-02	NA	4.96	mirnaUID2070	miR-1	mir-1	cfa	cel-miR-34-3p	NA	TGGAATGTAAAGAAGTATGTA	TGGAATGTAAAGAAGTATGTAT	0	0	1
cfa-miR-1	Cfa.9250.1.A1_x_at	ENSMUSG00000031575	Ash2l	ASH2L	3.23E-02	NA	2.6	mirnaUID2070	miR-1	mir-1	cfa	cel-miR-34-3p	NA	TGGAATGTAAAGAAGTATGTA	TGGAATGTAAAGAAGTATGTAT	0	0	1
cfa-miR-1	Cfa.1062.1.A1_at	ENSMUSG00000024317	Rnf138	RNF138	3.54E-02	http://mirecords.biolead.org/interactions.php?species=Homo+sapiens&mirna_acc=hsa-miR-1&targetgene_type=refseq_acc&targetgene_info=NM_016271&v=no&search_int=Search Homo sapiens	6.08	mirnaUID2070	miR-1	mir-1	cfa	cel-miR-34-3p	NA	TGGAATGTAAAGAAGTATGTA	TGGAATGTAAAGAAGTATGTAT	0	0	1
cfa-miR-1	CfaAffx.23022.1.S1_s_at	ENSMUSG00000037580	Gch1	GCH1	3.57E-02	http://mirecords.biolead.org/interactions.php?species=Homo+sapiens&mirna_acc=hsa-miR-1&targetgene_type=refseq_acc&targetgene_info=NM_000161&v=no&search_int=Search Homo sapiens	5.23	mirnaUID2070	miR-1	mir-1	cfa	cel-miR-34-3p	NA	TGGAATGTAAAGAAGTATGTA	TGGAATGTAAAGAAGTATGTAT	0	0	1
cfa-miR-1	CfaAffx.20641.1.S1_s_at	ENSMUSG00000022770	Dlg1	DLG1	4.04E-02	NA	6.42	mirnaUID2070	miR-1	mir-1	cfa	cel-miR-34-3p	NA	TGGAATGTAAAGAAGTATGTA	TGGAATGTAAAGAAGTATGTAT	0	0	1
cfa-miR-1	CfaAffx.30690.1.S1_at	ENSMUSG00000044667	D3Bwg0562e	NA	4.22E-02	NA	4.65	mirnaUID2070	miR-1	mir-1	cfa	cel-miR-34-3p	NA	TGGAATGTAAAGAAGTATGTA	TGGAATGTAAAGAAGTATGTAT	0	0	1
cfa-miR-1	CfaAffx.13207.1.S1_s_at	ENSMUSG00000025255	Zfhx4	ZFHX4	4.86E-02	NA	4.71	mirnaUID2070	miR-1	mir-1	cfa	cel-miR-34-3p	NA	TGGAATGTAAAGAAGTATGTA	TGGAATGTAAAGAAGTATGTAT	0	0	1
cfa-miR-1	CfaAffx.9607.1.S1_at	ENSMUSG00000035864	Syt1	SYT1	4.89E-02	NA	3.45	mirnaUID2070	miR-1	mir-1	cfa	cel-miR-34-3p	NA	TGGAATGTAAAGAAGTATGTA	TGGAATGTAAAGAAGTATGTAT	0	0	1
cfa-miR-1	Cfa.20041.1.S1_at	ENSMUSG00000038766	Gabpb2	GABPB2	5.10E-02	NA	3.92	mirnaUID2070	miR-1	mir-1	cfa	cel-miR-34-3p	NA	TGGAATGTAAAGAAGTATGTA	TGGAATGTAAAGAAGTATGTAT	0	0	1
cfa-miR-1	Cfa.21296.1.S1_s_at	ENSMUSG00000028156	Eif4e	EIF4E	5.50E-02	NA	8.4	mirnaUID2070	miR-1	mir-1	cfa	cel-miR-34-3p	NA	TGGAATGTAAAGAAGTATGTA	TGGAATGTAAAGAAGTATGTAT	0	0	1
cfa-miR-1	CfaAffx.18474.1.S1_at	ENSMUSG00000027495	2010011I20Rik	FAM210B	6.34E-02	NA	5.53	mirnaUID2070	miR-1	mir-1	cfa	cel-miR-34-3p	NA	TGGAATGTAAAGAAGTATGTA	TGGAATGTAAAGAAGTATGTAT	0	0	1
cfa-miR-1	Cfa.21151.1.S1_at	ENSMUSG00000037071	Scd1	SCD	6.35E-02	NA	4.35	mirnaUID2070	miR-1	mir-1	cfa	cel-miR-34-3p	NA	TGGAATGTAAAGAAGTATGTA	TGGAATGTAAAGAAGTATGTAT	0	0	1
cfa-miR-1	CfaAffx.21021.1.S1_s_at	ENSMUSG00000024816	Frmd8	FRMD8	6.38E-02	NA	4.73	mirnaUID2070	miR-1	mir-1	cfa	cel-miR-34-3p	NA	TGGAATGTAAAGAAGTATGTA	TGGAATGTAAAGAAGTATGTAT	0	0	1
cfa-miR-1	Cfa.9963.1.A1_s_at	ENSMUSG00000042772	Smg7	SMG7	7.40E-02	NA	4.68	mirnaUID2070	miR-1	mir-1	cfa	cel-miR-34-3p	NA	TGGAATGTAAAGAAGTATGTA	TGGAATGTAAAGAAGTATGTAT	0	0	1
cfa-miR-1	Cfa.20048.1.S1_s_at	ENSMUSG00000024589	Nedd4l	NEDD4L	7.59E-02	NA	4.42	mirnaUID2070	miR-1	mir-1	cfa	cel-miR-34-3p	NA	TGGAATGTAAAGAAGTATGTA	TGGAATGTAAAGAAGTATGTAT	0	0	1
cfa-miR-1	CfaAffx.19301.1.S1_at	ENSMUSG00000038766	Gabpb2	GABPB2	7.65E-02	NA	2.67	mirnaUID2070	miR-1	mir-1	cfa	cel-miR-34-3p	NA	TGGAATGTAAAGAAGTATGTA	TGGAATGTAAAGAAGTATGTAT	0	0	1
cfa-miR-1	Cfa.19890.1.S1_at	ENSMUSG00000027678	Ncoa3	NCOA3	7.98E-02	NA	5.63	mirnaUID2070	miR-1	mir-1	cfa	cel-miR-34-3p	NA	TGGAATGTAAAGAAGTATGTA	TGGAATGTAAAGAAGTATGTAT	0	0	1
cfa-miR-1	CfaAffx.26676.1.S1_s_at	ENSMUSG00000018379	Srsf1	SRSF1	8.48E-02	NA	6.64	mirnaUID2070	miR-1	mir-1	cfa	cel-miR-34-3p	NA	TGGAATGTAAAGAAGTATGTA	TGGAATGTAAAGAAGTATGTAT	0	0	1
cfa-miR-1	CfaAffx.23754.1.S1_at	ENSMUSG00000030352	Tspan9	TSPAN9	8.50E-02	NA	5.05	mirnaUID2070	miR-1	mir-1	cfa	cel-miR-34-3p	NA	TGGAATGTAAAGAAGTATGTA	TGGAATGTAAAGAAGTATGTAT	0	0	1
cfa-miR-1	Cfa.13147.1.A1_s_at	ENSMUSG00000010064	Slc38a3	NA	8.63E-02	NA	4.65	mirnaUID2070	miR-1	mir-1	cfa	cel-miR-34-3p	NA	TGGAATGTAAAGAAGTATGTA	TGGAATGTAAAGAAGTATGTAT	0	0	1
cfa-miR-1	CfaAffx.18340.1.S1_s_at	ENSMUSG00000027030	Stk39	STK39	8.76E-02	NA	3.29	mirnaUID2070	miR-1	mir-1	cfa	cel-miR-34-3p	NA	TGGAATGTAAAGAAGTATGTA	TGGAATGTAAAGAAGTATGTAT	0	0	1
cfa-miR-1	CfaAffx.27117.1.S1_s_at	ENSMUSG00000057193	Slc44a2	SLC44A2	9.13E-02	NA	6.03	mirnaUID2070	miR-1	mir-1	cfa	cel-miR-34-3p	NA	TGGAATGTAAAGAAGTATGTA	TGGAATGTAAAGAAGTATGTAT	0	0	1
cfa-miR-1	CfaAffx.16914.1.S1_s_at	ENSMUSG00000027678	Ncoa3	NCOA3	9.29E-02	NA	3.97	mirnaUID2070	miR-1	mir-1	cfa	cel-miR-34-3p	NA	TGGAATGTAAAGAAGTATGTA	TGGAATGTAAAGAAGTATGTAT	0	0	1
cfa-miR-1	CfaAffx.2920.1.S1_at	ENSMUSG00000037236	Matr3	MATR3	9.46E-02	NA	6.24	mirnaUID2070	miR-1	mir-1	cfa	cel-miR-34-3p	NA	TGGAATGTAAAGAAGTATGTA	TGGAATGTAAAGAAGTATGTAT	0	0	1
cfa-miR-1	Cfa.7556.1.A1_at	ENSMUSG00000000787	Ddx3x	DDX3X	9.47E-02	NA	2.89	mirnaUID2070	miR-1	mir-1	cfa	cel-miR-34-3p	NA	TGGAATGTAAAGAAGTATGTA	TGGAATGTAAAGAAGTATGTAT	0	0	1
cfa-miR-1	CfaAffx.6471.1.S1_s_at	ENSMUSG00000063889	Crem	CREM_CANFA	9.81E-02	NA	4.55	mirnaUID2070	miR-1	mir-1	cfa	cel-miR-34-3p	NA	TGGAATGTAAAGAAGTATGTA	TGGAATGTAAAGAAGTATGTAT	0	0	1
cfa-miR-1	CfaAffx.12533.1.S1_s_at	ENSMUSG00000034101	Ctnnd1	ZDHC5_CANFA	9.85E-02	NA	7.31	mirnaUID2070	miR-1	mir-1	cfa	cel-miR-34-3p	NA	TGGAATGTAAAGAAGTATGTA	TGGAATGTAAAGAAGTATGTAT	0	0	1
cfa-miR-1	Cfa.8330.1.A1_s_at	ENSMUSG00000051910	Sox6	SOX6	1.01E-01	NA	5.64	mirnaUID2070	miR-1	mir-1	cfa	cel-miR-34-3p	NA	TGGAATGTAAAGAAGTATGTA	TGGAATGTAAAGAAGTATGTAT	0	0	1
cfa-miR-1	CfaAffx.20078.1.S1_s_at	ENSMUSG00000056569	Mpz	MPZ	1.06E-01	NA	3.86	mirnaUID2070	miR-1	mir-1	cfa	cel-miR-34-3p	NA	TGGAATGTAAAGAAGTATGTA	TGGAATGTAAAGAAGTATGTAT	0	0	1
cfa-miR-1	CfaAffx.21155.1.S1_at	ENSMUSG00000020070	Rufy2	RUFY2	1.11E-01	NA	3.35	mirnaUID2070	miR-1	mir-1	cfa	cel-miR-34-3p	NA	TGGAATGTAAAGAAGTATGTA	TGGAATGTAAAGAAGTATGTAT	0	0	1
cfa-miR-1	CfaAffx.17929.1.S1_at	ENSMUSG00000027540	Ptpn1	PTPN1	1.12E-01	NA	5.05	mirnaUID2070	miR-1	mir-1	cfa	cel-miR-34-3p	NA	TGGAATGTAAAGAAGTATGTA	TGGAATGTAAAGAAGTATGTAT	0	0	1
cfa-miR-1	CfaAffx.7033.1.S1_at	ENSMUSG00000038538	Ubn2	UBN2	1.16E-01	NA	3.26	mirnaUID2070	miR-1	mir-1	cfa	cel-miR-34-3p	NA	TGGAATGTAAAGAAGTATGTA	TGGAATGTAAAGAAGTATGTAT	0	0	1
cfa-miR-1	Cfa.2297.1.A1_at	ENSMUSG00000006273	Atp6v1b2	ATP6V1B2	1.16E-01	http://mirecords.biolead.org/interactions.php?species=Homo+sapiens&mirna_acc=hsa-miR-1&targetgene_type=refseq_acc&targetgene_info=NM_001693.3&v=no&search_int=Search Homo sapiens	10	mirnaUID2070	miR-1	mir-1	cfa	cel-miR-34-3p	NA	TGGAATGTAAAGAAGTATGTA	TGGAATGTAAAGAAGTATGTAT	0	0	1
cfa-miR-1	CfaAffx.18633.1.S1_s_at	ENSMUSG00000066357	Wdr6	WDR6	1.18E-01	NA	6.2	mirnaUID2070	miR-1	mir-1	cfa	cel-miR-34-3p	NA	TGGAATGTAAAGAAGTATGTA	TGGAATGTAAAGAAGTATGTAT	0	0	1
cfa-miR-1	CfaAffx.17050.1.S1_at	ENSMUSG00000022799	Arhgap31	ARHGAP31	1.19E-01	NA	5.29	mirnaUID2070	miR-1	mir-1	cfa	cel-miR-34-3p	NA	TGGAATGTAAAGAAGTATGTA	TGGAATGTAAAGAAGTATGTAT	0	0	1
cfa-miR-1	CfaAffx.11289.1.S1_s_at	ENSMUSG00000037905	Bri3bp	BRI3BP	1.19E-01	NA	5.11	mirnaUID2070	miR-1	mir-1	cfa	cel-miR-34-3p	NA	TGGAATGTAAAGAAGTATGTA	TGGAATGTAAAGAAGTATGTAT	0	0	1
cfa-miR-1	CfaAffx.24340.1.S1_s_at	ENSMUSG00000030172	Erc1	ERC1	1.20E-01	NA	5.57	mirnaUID2070	miR-1	mir-1	cfa	cel-miR-34-3p	NA	TGGAATGTAAAGAAGTATGTA	TGGAATGTAAAGAAGTATGTAT	0	0	1
cfa-miR-1	CfaAffx.16701.1.S1_at	ENSMUSG00000050917	Fgf4	FGF4	1.20E-01	NA	4.71	mirnaUID2070	miR-1	mir-1	cfa	cel-miR-34-3p	NA	TGGAATGTAAAGAAGTATGTA	TGGAATGTAAAGAAGTATGTAT	0	0	1
cfa-miR-1	CfaAffx.25301.1.S1_at	ENSMUSG00000038366	Lasp1	LASP1	1.21E-01	http://mirecords.biolead.org/interactions.php?species=Homo+sapiens&mirna_acc=hsa-miR-1&targetgene_type=refseq_acc&targetgene_info=NM_006148&v=no&search_int=Search Homo sapiens	6.1	mirnaUID2070	miR-1	mir-1	cfa	cel-miR-34-3p	NA	TGGAATGTAAAGAAGTATGTA	TGGAATGTAAAGAAGTATGTAT	0	0	1
cfa-miR-1	CfaAffx.1157.1.S1_at	ENSMUSG00000024589	Nedd4l	NEDD4L	1.26E-01	NA	2.81	mirnaUID2070	miR-1	mir-1	cfa	cel-miR-34-3p	NA	TGGAATGTAAAGAAGTATGTA	TGGAATGTAAAGAAGTATGTAT	0	0	1
cfa-miR-1	Cfa.15635.1.A1_s_at	ENSMUSG00000027799	Nbea	NBEA	1.26E-01	NA	8.58	mirnaUID2070	miR-1	mir-1	cfa	cel-miR-34-3p	NA	TGGAATGTAAAGAAGTATGTA	TGGAATGTAAAGAAGTATGTAT	0	0	1
cfa-miR-1	Cfa.10499.1.A1_at	ENSMUSG00000021745	Ptprg	PTPRG	1.28E-01	NA	7.36	mirnaUID2070	miR-1	mir-1	cfa	cel-miR-34-3p	NA	TGGAATGTAAAGAAGTATGTA	TGGAATGTAAAGAAGTATGTAT	0	0	1
cfa-miR-1	Cfa.20071.1.S1_s_at	ENSMUSG00000037458	Azin1	AZIN1	1.33E-01	NA	6.88	mirnaUID2070	miR-1	mir-1	cfa	cel-miR-34-3p	NA	TGGAATGTAAAGAAGTATGTA	TGGAATGTAAAGAAGTATGTAT	0	0	1
cfa-miR-1	Cfa.13162.1.A1_at	ENSMUSG00000038305	Spats2l	SPATS2L	1.39E-01	NA	5.03	mirnaUID2070	miR-1	mir-1	cfa	cel-miR-34-3p	NA	TGGAATGTAAAGAAGTATGTA	TGGAATGTAAAGAAGTATGTAT	0	0	1
cfa-miR-1	CfaAffx.22041.1.S1_at	ENSMUSG00000036180	Gatad2a	GATAD2A	1.41E-01	NA	5.7	mirnaUID2070	miR-1	mir-1	cfa	cel-miR-34-3p	NA	TGGAATGTAAAGAAGTATGTA	TGGAATGTAAAGAAGTATGTAT	0	0	1
cfa-miR-1	CfaAffx.13034.1.S1_at	ENSMUSG00000036972	Zic4	ZIC4	1.42E-01	NA	3.16	mirnaUID2070	miR-1	mir-1	cfa	cel-miR-34-3p	NA	TGGAATGTAAAGAAGTATGTA	TGGAATGTAAAGAAGTATGTAT	0	0	1
cfa-miR-1	CfaAffx.16041.1.S1_s_at	ENSMUSG00000047731	D19Wsu162e	WBP1L	1.43E-01	NA	6.2	mirnaUID2070	miR-1	mir-1	cfa	cel-miR-34-3p	NA	TGGAATGTAAAGAAGTATGTA	TGGAATGTAAAGAAGTATGTAT	0	0	1
cfa-miR-1	Cfa.2333.1.S1_at	ENSMUSG00000032512	Wdr48	WDR48	1.43E-01	NA	8.85	mirnaUID2070	miR-1	mir-1	cfa	cel-miR-34-3p	NA	TGGAATGTAAAGAAGTATGTA	TGGAATGTAAAGAAGTATGTAT	0	0	1
cfa-miR-1	Cfa.17951.1.S1_at	ENSMUSG00000004319	Clcn3	Q4LAL8_CANFA	1.45E-01	http://mirecords.biolead.org/interactions.php?species=Homo+sapiens&mirna_acc=hsa-miR-1&targetgene_type=refseq_acc&targetgene_info=NM_001829&v=no&search_int=Search Homo sapiens	5.27	mirnaUID2070	miR-1	mir-1	cfa	cel-miR-34-3p	NA	TGGAATGTAAAGAAGTATGTA	TGGAATGTAAAGAAGTATGTAT	0	0	1
cfa-miR-1	CfaAffx.27818.1.S1_at	ENSMUSG00000030655	Smg1	SMG1	1.49E-01	NA	3.55	mirnaUID2070	miR-1	mir-1	cfa	cel-miR-34-3p	NA	TGGAATGTAAAGAAGTATGTA	TGGAATGTAAAGAAGTATGTAT	0	0	1
cfa-miR-1	CfaAffx.9993.1.S1_at	ENSMUSG00000001300	Efnb2	EFNB2	1.50E-01	NA	3.51	mirnaUID2070	miR-1	mir-1	cfa	cel-miR-34-3p	NA	TGGAATGTAAAGAAGTATGTA	TGGAATGTAAAGAAGTATGTAT	0	0	1
cfa-miR-1	CfaAffx.7033.1.S1_s_at	ENSMUSG00000038538	Ubn2	UBN2	1.53E-01	NA	4.31	mirnaUID2070	miR-1	mir-1	cfa	cel-miR-34-3p	NA	TGGAATGTAAAGAAGTATGTA	TGGAATGTAAAGAAGTATGTAT	0	0	1
cfa-miR-1	Cfa.20023.1.S1_s_at	ENSMUSG00000039841	Zfp800	ZNF800	1.56E-01	NA	5.51	mirnaUID2070	miR-1	mir-1	cfa	cel-miR-34-3p	NA	TGGAATGTAAAGAAGTATGTA	TGGAATGTAAAGAAGTATGTAT	0	0	1
cfa-miR-1	CfaAffx.18997.1.S1_s_at	ENSMUSG00000034201	Gas2l1	GAS2L1	1.59E-01	NA	5.95	mirnaUID2070	miR-1	mir-1	cfa	cel-miR-34-3p	NA	TGGAATGTAAAGAAGTATGTA	TGGAATGTAAAGAAGTATGTAT	0	0	1
cfa-miR-1	Cfa.18165.2.A1_s_at	ENSMUSG00000029405	G3bp2	G3BP2	1.60E-01	NA	7.1	mirnaUID2070	miR-1	mir-1	cfa	cel-miR-34-3p	NA	TGGAATGTAAAGAAGTATGTA	TGGAATGTAAAGAAGTATGTAT	0	0	1
cfa-miR-1	CfaAffx.13032.1.S1_at	ENSMUSG00000036972	Zic4	ZIC4	1.66E-01	NA	4.96	mirnaUID2070	miR-1	mir-1	cfa	cel-miR-34-3p	NA	TGGAATGTAAAGAAGTATGTA	TGGAATGTAAAGAAGTATGTAT	0	0	1
cfa-miR-1	CfaAffx.15827.1.S1_s_at	ENSMUSG00000006273	Atp6v1b2	ATP6V1B2	1.69E-01	http://mirecords.biolead.org/interactions.php?species=Homo+sapiens&mirna_acc=hsa-miR-1&targetgene_type=refseq_acc&targetgene_info=NM_001693.3&v=no&search_int=Search Homo sapiens	8.48	mirnaUID2070	miR-1	mir-1	cfa	cel-miR-34-3p	NA	TGGAATGTAAAGAAGTATGTA	TGGAATGTAAAGAAGTATGTAT	0	0	1
cfa-miR-1	Cfa.7509.1.A1_at	ENSMUSG00000039671	Zmynd8	ZMYND8	1.69E-01	NA	3.62	mirnaUID2070	miR-1	mir-1	cfa	cel-miR-34-3p	NA	TGGAATGTAAAGAAGTATGTA	TGGAATGTAAAGAAGTATGTAT	0	0	1
cfa-miR-1	Cfa.1328.1.A1_at	ENSMUSG00000004319	Clcn3	Q4LAL8_CANFA	1.72E-01	http://mirecords.biolead.org/interactions.php?species=Homo+sapiens&mirna_acc=hsa-miR-1&targetgene_type=refseq_acc&targetgene_info=NM_001829&v=no&search_int=Search Homo sapiens	8.61	mirnaUID2070	miR-1	mir-1	cfa	cel-miR-34-3p	NA	TGGAATGTAAAGAAGTATGTA	TGGAATGTAAAGAAGTATGTAT	0	0	1
cfa-miR-1	Cfa.18497.1.S1_s_at	ENSMUSG00000067194	Eif1ax	EIF1AX	1.74E-01	NA	7.46	mirnaUID2070	miR-1	mir-1	cfa	cel-miR-34-3p	NA	TGGAATGTAAAGAAGTATGTA	TGGAATGTAAAGAAGTATGTAT	0	0	1
cfa-miR-1	Cfa.17856.1.S1_s_at	ENSMUSG00000021127	Zfp36l1	ZFP36L1	1.78E-01	NA	5.05	mirnaUID2070	miR-1	mir-1	cfa	cel-miR-34-3p	NA	TGGAATGTAAAGAAGTATGTA	TGGAATGTAAAGAAGTATGTAT	0	0	1
cfa-miR-1	CfaAffx.26371.1.S1_at	ENSMUSG00000033629	Ptplad1	PTPLAD1	1.82E-01	NA	5.48	mirnaUID2070	miR-1	mir-1	cfa	cel-miR-34-3p	NA	TGGAATGTAAAGAAGTATGTA	TGGAATGTAAAGAAGTATGTAT	0	0	1
cfa-miR-1	CfaAffx.16614.1.S1_s_at	ENSMUSG00000003452	Bicd1	BICD1	1.86E-01	NA	5.33	mirnaUID2070	miR-1	mir-1	cfa	cel-miR-34-3p	NA	TGGAATGTAAAGAAGTATGTA	TGGAATGTAAAGAAGTATGTAT	0	0	1
cfa-miR-1	CfaAffx.7764.1.S1_at	ENSMUSG00000000202	Btbd17	BTBD17	1.89E-01	NA	5.52	mirnaUID2070	miR-1	mir-1	cfa	cel-miR-34-3p	NA	TGGAATGTAAAGAAGTATGTA	TGGAATGTAAAGAAGTATGTAT	0	0	1
cfa-miR-1	CfaAffx.19519.1.S1_s_at	ENSMUSG00000026604	Ptpn14	PTPN14	1.89E-01	NA	4.35	mirnaUID2070	miR-1	mir-1	cfa	cel-miR-34-3p	NA	TGGAATGTAAAGAAGTATGTA	TGGAATGTAAAGAAGTATGTAT	0	0	1
cfa-miR-1	CfaAffx.7323.1.S1_at	ENSMUSG00000045967	Gpr158	GPR158	1.92E-01	NA	4.37	mirnaUID2070	miR-1	mir-1	cfa	cel-miR-34-3p	NA	TGGAATGTAAAGAAGTATGTA	TGGAATGTAAAGAAGTATGTAT	0	0	1
cfa-miR-1	CfaAffx.23818.1.S1_s_at	ENSMUSG00000034574	Daam1	DAAM1	1.97E-01	NA	9.51	mirnaUID2070	miR-1	mir-1	cfa	cel-miR-34-3p	NA	TGGAATGTAAAGAAGTATGTA	TGGAATGTAAAGAAGTATGTAT	0	0	1
cfa-miR-1	CfaAffx.12257.1.S1_at	ENSMUSG00000024687	Osbp	OSBP	1.97E-01	NA	4.03	mirnaUID2070	miR-1	mir-1	cfa	cel-miR-34-3p	NA	TGGAATGTAAAGAAGTATGTA	TGGAATGTAAAGAAGTATGTAT	0	0	1
cfa-miR-1	CfaAffx.25223.1.S1_s_at	ENSMUSG00000021488	Nsd1	NSD1	2.03E-01	NA	5.29	mirnaUID2070	miR-1	mir-1	cfa	cel-miR-34-3p	NA	TGGAATGTAAAGAAGTATGTA	TGGAATGTAAAGAAGTATGTAT	0	0	1
cfa-miR-1	CfaAffx.20078.1.S1_at	ENSMUSG00000056569	Mpz	MPZ	2.04E-01	NA	5.27	mirnaUID2070	miR-1	mir-1	cfa	cel-miR-34-3p	NA	TGGAATGTAAAGAAGTATGTA	TGGAATGTAAAGAAGTATGTAT	0	0	1
cfa-miR-1	CfaAffx.12356.1.S1_s_at	ENSMUSG00000004319	Clcn3	Q4LAL8_CANFA	2.06E-01	http://mirecords.biolead.org/interactions.php?species=Homo+sapiens&mirna_acc=hsa-miR-1&targetgene_type=refseq_acc&targetgene_info=NM_001829&v=no&search_int=Search Homo sapiens	5.96	mirnaUID2070	miR-1	mir-1	cfa	cel-miR-34-3p	NA	TGGAATGTAAAGAAGTATGTA	TGGAATGTAAAGAAGTATGTAT	0	0	1
cfa-miR-1	Cfa.3863.1.S1_s_at	ENSMUSG00000045534	Kcna5	KCNA5	2.08E-01	NA	5.56	mirnaUID2070	miR-1	mir-1	cfa	cel-miR-34-3p	NA	TGGAATGTAAAGAAGTATGTA	TGGAATGTAAAGAAGTATGTAT	0	0	1
cfa-miR-1	Cfa.20101.1.S1_s_at	ENSMUSG00000028995	Fam126a	FAM126A	2.14E-01	NA	5.88	mirnaUID2070	miR-1	mir-1	cfa	cel-miR-34-3p	NA	TGGAATGTAAAGAAGTATGTA	TGGAATGTAAAGAAGTATGTAT	0	0	1
cfa-miR-1	CfaAffx.13910.1.S1_s_at	ENSMUSG00000034687	Fras1	FRAS1	2.19E-01	NA	4.45	mirnaUID2070	miR-1	mir-1	cfa	cel-miR-34-3p	NA	TGGAATGTAAAGAAGTATGTA	TGGAATGTAAAGAAGTATGTAT	0	0	1
cfa-miR-1	CfaAffx.24539.1.S1_s_at	ENSMUSG00000020886	Dlg4	DLG4	2.20E-01	NA	5.16	mirnaUID2070	miR-1	mir-1	cfa	cel-miR-34-3p	NA	TGGAATGTAAAGAAGTATGTA	TGGAATGTAAAGAAGTATGTAT	0	0	1
cfa-miR-1	CfaAffx.16041.1.S1_at	ENSMUSG00000047731	D19Wsu162e	WBP1L	2.21E-01	NA	6.2	mirnaUID2070	miR-1	mir-1	cfa	cel-miR-34-3p	NA	TGGAATGTAAAGAAGTATGTA	TGGAATGTAAAGAAGTATGTAT	0	0	1
cfa-miR-1	Cfa.2315.1.S1_s_at	ENSMUSG00000021843	Ktn1	KTN1	2.26E-01	NA	10.4	mirnaUID2070	miR-1	mir-1	cfa	cel-miR-34-3p	NA	TGGAATGTAAAGAAGTATGTA	TGGAATGTAAAGAAGTATGTAT	0	0	1
cfa-miR-1	Cfa.17648.1.S1_s_at	ENSMUSG00000031902	Nfatc3	NFATC3	2.26E-01	NA	3.42	mirnaUID2070	miR-1	mir-1	cfa	cel-miR-34-3p	NA	TGGAATGTAAAGAAGTATGTA	TGGAATGTAAAGAAGTATGTAT	0	0	1
cfa-miR-1	Cfa.19000.1.S1_s_at	ENSMUSG00000057193	Slc44a2	SLC44A2	2.27E-01	NA	6.77	mirnaUID2070	miR-1	mir-1	cfa	cel-miR-34-3p	NA	TGGAATGTAAAGAAGTATGTA	TGGAATGTAAAGAAGTATGTAT	0	0	1
cfa-miR-1	Cfa.20967.1.S1_s_at	ENSMUSG00000024081	Cebpz	CEBPZ	2.28E-01	NA	8.63	mirnaUID2070	miR-1	mir-1	cfa	cel-miR-34-3p	NA	TGGAATGTAAAGAAGTATGTA	TGGAATGTAAAGAAGTATGTAT	0	0	1
cfa-miR-1	Cfa.4554.1.S1_s_at	ENSMUSG00000019820	Utrn	UTRN	2.29E-01	NA	5.99	mirnaUID2070	miR-1	mir-1	cfa	cel-miR-34-3p	NA	TGGAATGTAAAGAAGTATGTA	TGGAATGTAAAGAAGTATGTAT	0	0	1
cfa-miR-1	CfaAffx.12595.1.S1_s_at	ENSMUSG00000038193	Hand2	HAND2	2.30E-01	http://mirecords.biolead.org/interactions.php?species=Mus+musculus&mirna_acc=mmu-miR-1&targetgene_type=refseq_acc&targetgene_info=NM_010402&v=no&search_int=Search Mus musculus	11.1	mirnaUID2070	miR-1	mir-1	cfa	cel-miR-34-3p	NA	TGGAATGTAAAGAAGTATGTA	TGGAATGTAAAGAAGTATGTAT	0	0	1
cfa-miR-1	CfaAffx.30920.1.S1_at	ENSMUSG00000031732	Phlpp2	PHLPP2	2.33E-01	NA	5.33	mirnaUID2070	miR-1	mir-1	cfa	cel-miR-34-3p	NA	TGGAATGTAAAGAAGTATGTA	TGGAATGTAAAGAAGTATGTAT	0	0	1
cfa-miR-1	CfaAffx.14307.1.S1_s_at	ENSMUSG00000011752	Pgam1	PGAM1	2.35E-01	NA	10.1	mirnaUID2070	miR-1	mir-1	cfa	cel-miR-34-3p	NA	TGGAATGTAAAGAAGTATGTA	TGGAATGTAAAGAAGTATGTAT	0	0	1
cfa-miR-1	CfaAffx.22354.1.S1_at	ENSMUSG00000026185	Igfbp5	IGFBP5	2.35E-01	NA	6.24	mirnaUID2070	miR-1	mir-1	cfa	cel-miR-34-3p	NA	TGGAATGTAAAGAAGTATGTA	TGGAATGTAAAGAAGTATGTAT	0	0	1
cfa-miR-1	CfaAffx.19294.1.S1_s_at	ENSMUSG00000038766	Gabpb2	GABPB2	2.36E-01	NA	4.55	mirnaUID2070	miR-1	mir-1	cfa	cel-miR-34-3p	NA	TGGAATGTAAAGAAGTATGTA	TGGAATGTAAAGAAGTATGTAT	0	0	1
cfa-miR-1	Cfa.11980.1.A1_s_at	ENSMUSG00000038965	Ube2l3	UBE2L3	2.36E-01	NA	9.35	mirnaUID2070	miR-1	mir-1	cfa	cel-miR-34-3p	NA	TGGAATGTAAAGAAGTATGTA	TGGAATGTAAAGAAGTATGTAT	0	0	1
cfa-miR-1	CfaAffx.12883.1.S1_s_at	ENSMUSG00000021895	Arhgef3	ARHGEF3	2.37E-01	NA	4.58	mirnaUID2070	miR-1	mir-1	cfa	cel-miR-34-3p	NA	TGGAATGTAAAGAAGTATGTA	TGGAATGTAAAGAAGTATGTAT	0	0	1
cfa-miR-1	CfaAffx.30691.1.S1_at	ENSMUSG00000044667	D3Bwg0562e	NA	2.41E-01	NA	2.63	mirnaUID2070	miR-1	mir-1	cfa	cel-miR-34-3p	NA	TGGAATGTAAAGAAGTATGTA	TGGAATGTAAAGAAGTATGTAT	0	0	1
cfa-miR-1	Cfa.13324.1.A1_s_at	ENSMUSG00000059890	Ube4a	UBE4A	2.47E-01	NA	4.55	mirnaUID2070	miR-1	mir-1	cfa	cel-miR-34-3p	NA	TGGAATGTAAAGAAGTATGTA	TGGAATGTAAAGAAGTATGTAT	0	0	1
cfa-miR-1	Cfa.20988.1.S1_s_at	ENSMUSG00000032096	Arcn1	ARCN1	2.50E-01	http://mirecords.biolead.org/interactions.php?species=Homo+sapiens&mirna_acc=hsa-miR-1&targetgene_type=refseq_acc&targetgene_info=NM_001655&v=no&search_int=Search Homo sapiens	4.61	mirnaUID2070	miR-1	mir-1	cfa	cel-miR-34-3p	NA	TGGAATGTAAAGAAGTATGTA	TGGAATGTAAAGAAGTATGTAT	0	0	1
cfa-miR-1	CfaAffx.30691.1.S1_s_at	ENSMUSG00000044667	D3Bwg0562e	NA	2.50E-01	NA	4.44	mirnaUID2070	miR-1	mir-1	cfa	cel-miR-34-3p	NA	TGGAATGTAAAGAAGTATGTA	TGGAATGTAAAGAAGTATGTAT	0	0	1
cfa-miR-1	Cfa.4829.1.S1_s_at	ENSMUSG00000034820	Cpsf7	CPSF7	2.54E-01	NA	4.92	mirnaUID2070	miR-1	mir-1	cfa	cel-miR-34-3p	NA	TGGAATGTAAAGAAGTATGTA	TGGAATGTAAAGAAGTATGTAT	0	0	1
cfa-miR-1	CfaAffx.1262.1.S1_s_at	ENSMUSG00000010461	Eya4	EYA4	2.56E-01	NA	3.94	mirnaUID2070	miR-1	mir-1	cfa	cel-miR-34-3p	NA	TGGAATGTAAAGAAGTATGTA	TGGAATGTAAAGAAGTATGTAT	0	0	1
cfa-miR-1	CfaAffx.12258.1.S1_s_at	ENSMUSG00000024687	Osbp	OSBP	2.62E-01	NA	5.42	mirnaUID2070	miR-1	mir-1	cfa	cel-miR-34-3p	NA	TGGAATGTAAAGAAGTATGTA	TGGAATGTAAAGAAGTATGTAT	0	0	1
cfa-miR-1	Cfa.21121.1.S1_at	ENSMUSG00000018379	Srsf1	SRSF1	2.65E-01	NA	8.3	mirnaUID2070	miR-1	mir-1	cfa	cel-miR-34-3p	NA	TGGAATGTAAAGAAGTATGTA	TGGAATGTAAAGAAGTATGTAT	0	0	1
cfa-miR-1	CfaAffx.26166.1.S1_at	ENSMUSG00000050721	Plekho2	PLEKHO2	2.67E-01	NA	5.98	mirnaUID2070	miR-1	mir-1	cfa	cel-miR-34-3p	NA	TGGAATGTAAAGAAGTATGTA	TGGAATGTAAAGAAGTATGTAT	0	0	1
cfa-miR-1	Cfa.15585.1.A1_at	ENSMUSG00000021488	Nsd1	NSD1	2.67E-01	NA	7.31	mirnaUID2070	miR-1	mir-1	cfa	cel-miR-34-3p	NA	TGGAATGTAAAGAAGTATGTA	TGGAATGTAAAGAAGTATGTAT	0	0	1
cfa-miR-1	CfaAffx.13358.1.S1_s_at	ENSMUSG00000027624	Epb4.1l1	NA	2.68E-01	NA	5.32	mirnaUID2070	miR-1	mir-1	cfa	cel-miR-34-3p	NA	TGGAATGTAAAGAAGTATGTA	TGGAATGTAAAGAAGTATGTAT	0	0	1
cfa-miR-1	CfaAffx.1165.1.S1_s_at	ENSMUSG00000024587	Nars	NARS	2.68E-01	NA	7.65	mirnaUID2070	miR-1	mir-1	cfa	cel-miR-34-3p	NA	TGGAATGTAAAGAAGTATGTA	TGGAATGTAAAGAAGTATGTAT	0	0	1
cfa-miR-1	CfaAffx.20763.1.S1_at	ENSMUSG00000049076	Acap2	ACAP2	2.73E-01	NA	2.92	mirnaUID2070	miR-1	mir-1	cfa	cel-miR-34-3p	NA	TGGAATGTAAAGAAGTATGTA	TGGAATGTAAAGAAGTATGTAT	0	0	1
cfa-miR-1	Cfa.14791.1.A1_s_at	ENSMUSG00000020315	Spnb2	Q6V0G7_CANFA	2.73E-01	NA	5.79	mirnaUID2070	miR-1	mir-1	cfa	cel-miR-34-3p	NA	TGGAATGTAAAGAAGTATGTA	TGGAATGTAAAGAAGTATGTAT	0	0	1
cfa-miR-1	CfaAffx.25898.1.S1_at	ENSMUSG00000028053	Ash1l	ASH1L	2.75E-01	NA	4.64	mirnaUID2070	miR-1	mir-1	cfa	cel-miR-34-3p	NA	TGGAATGTAAAGAAGTATGTA	TGGAATGTAAAGAAGTATGTAT	0	0	1
cfa-miR-1	Cfa.8433.1.A1_s_at	ENSMUSG00000040896	Kcnd3	O62733_CANFA	2.75E-01	NA	4.84	mirnaUID2070	miR-1	mir-1	cfa	cel-miR-34-3p	NA	TGGAATGTAAAGAAGTATGTA	TGGAATGTAAAGAAGTATGTAT	0	0	1
cfa-miR-1	CfaAffx.12595.1.S1_at	ENSMUSG00000038193	Hand2	HAND2	2.81E-01	http://mirecords.biolead.org/interactions.php?species=Mus+musculus&mirna_acc=mmu-miR-1&targetgene_type=refseq_acc&targetgene_info=NM_010402&v=no&search_int=Search Mus musculus	9.07	mirnaUID2070	miR-1	mir-1	cfa	cel-miR-34-3p	NA	TGGAATGTAAAGAAGTATGTA	TGGAATGTAAAGAAGTATGTAT	0	0	1
cfa-miR-1	CfaAffx.5346.1.S1_s_at	ENSMUSG00000079560	Hoxa3	HOXA3	2.82E-01	NA	5.63	mirnaUID2070	miR-1	mir-1	cfa	cel-miR-34-3p	NA	TGGAATGTAAAGAAGTATGTA	TGGAATGTAAAGAAGTATGTAT	0	0	1
cfa-miR-1	CfaAffx.18324.1.S1_at	ENSMUSG00000025089	Gfra1	GFRA1	2.84E-01	NA	6.09	mirnaUID2070	miR-1	mir-1	cfa	cel-miR-34-3p	NA	TGGAATGTAAAGAAGTATGTA	TGGAATGTAAAGAAGTATGTAT	0	0	1
cfa-miR-1	CfaAffx.9994.1.S1_at	ENSMUSG00000001300	Efnb2	EFNB2	2.86E-01	NA	2.95	mirnaUID2070	miR-1	mir-1	cfa	cel-miR-34-3p	NA	TGGAATGTAAAGAAGTATGTA	TGGAATGTAAAGAAGTATGTAT	0	0	1
cfa-miR-1	CfaAffx.10370.1.S1_at	ENSMUSG00000056947	Mab21l1	MAB21L1	2.89E-01	NA	4.84	mirnaUID2070	miR-1	mir-1	cfa	cel-miR-34-3p	NA	TGGAATGTAAAGAAGTATGTA	TGGAATGTAAAGAAGTATGTAT	0	0	1
cfa-miR-1	CfaAffx.19455.1.S1_s_at	ENSMUSG00000026604	Ptpn14	PTPN14	2.91E-01	NA	3.69	mirnaUID2070	miR-1	mir-1	cfa	cel-miR-34-3p	NA	TGGAATGTAAAGAAGTATGTA	TGGAATGTAAAGAAGTATGTAT	0	0	1
cfa-miR-1	CfaAffx.25642.1.S1_at	ENSMUSG00000020303	Stc2	STC2	2.93E-01	NA	5.53	mirnaUID2070	miR-1	mir-1	cfa	cel-miR-34-3p	NA	TGGAATGTAAAGAAGTATGTA	TGGAATGTAAAGAAGTATGTAT	0	0	1
cfa-miR-1	CfaAffx.24737.1.S1_at	ENSMUSG00000038013	Wipf2	WIPF2	2.93E-01	NA	5.87	mirnaUID2070	miR-1	mir-1	cfa	cel-miR-34-3p	NA	TGGAATGTAAAGAAGTATGTA	TGGAATGTAAAGAAGTATGTAT	0	0	1
cfa-miR-1	Cfa.13987.1.A1_at	ENSMUSG00000034687	Fras1	FRAS1	2.94E-01	NA	3.08	mirnaUID2070	miR-1	mir-1	cfa	cel-miR-34-3p	NA	TGGAATGTAAAGAAGTATGTA	TGGAATGTAAAGAAGTATGTAT	0	0	1
cfa-miR-1	CfaAffx.11265.1.S1_s_at	ENSMUSG00000021754	Map3k1	MAP3K1	2.94E-01	NA	4.62	mirnaUID2070	miR-1	mir-1	cfa	cel-miR-34-3p	NA	TGGAATGTAAAGAAGTATGTA	TGGAATGTAAAGAAGTATGTAT	0	0	1
cfa-miR-1	CfaAffx.17730.1.S1_at	ENSMUSG00000033964	Zbtb41	ZBTB41	2.95E-01	NA	3.88	mirnaUID2070	miR-1	mir-1	cfa	cel-miR-34-3p	NA	TGGAATGTAAAGAAGTATGTA	TGGAATGTAAAGAAGTATGTAT	0	0	1
cfa-miR-1	CfaAffx.10367.1.S1_at	ENSMUSG00000027799	Nbea	NBEA	3.03E-01	NA	7	mirnaUID2070	miR-1	mir-1	cfa	cel-miR-34-3p	NA	TGGAATGTAAAGAAGTATGTA	TGGAATGTAAAGAAGTATGTAT	0	0	1
cfa-miR-1	CfaAffx.1432.1.S1_at	ENSMUSG00000019820	Utrn	UTRN	3.03E-01	NA	5.34	mirnaUID2070	miR-1	mir-1	cfa	cel-miR-34-3p	NA	TGGAATGTAAAGAAGTATGTA	TGGAATGTAAAGAAGTATGTAT	0	0	1
cfa-miR-1	Cfa.3293.1.A1_at	ENSMUSG00000021670	Hmgcr	HMGCR	3.03E-01	NA	4.5	mirnaUID2070	miR-1	mir-1	cfa	cel-miR-34-3p	NA	TGGAATGTAAAGAAGTATGTA	TGGAATGTAAAGAAGTATGTAT	0	0	1
cfa-miR-1	CfaAffx.25304.1.S1_s_at	ENSMUSG00000038366	Lasp1	LASP1	3.03E-01	http://mirecords.biolead.org/interactions.php?species=Homo+sapiens&mirna_acc=hsa-miR-1&targetgene_type=refseq_acc&targetgene_info=NM_006148&v=no&search_int=Search Homo sapiens	5.03	mirnaUID2070	miR-1	mir-1	cfa	cel-miR-34-3p	NA	TGGAATGTAAAGAAGTATGTA	TGGAATGTAAAGAAGTATGTAT	0	0	1
cfa-miR-1	CfaAffx.25179.1.S1_s_at	ENSMUSG00000018160	Med1	MED1	3.03E-01	NA	6.89	mirnaUID2070	miR-1	mir-1	cfa	cel-miR-34-3p	NA	TGGAATGTAAAGAAGTATGTA	TGGAATGTAAAGAAGTATGTAT	0	0	1
cfa-miR-1	CfaAffx.25182.1.S1_at	ENSMUSG00000018160	Med1	MED1	3.04E-01	NA	9.02	mirnaUID2070	miR-1	mir-1	cfa	cel-miR-34-3p	NA	TGGAATGTAAAGAAGTATGTA	TGGAATGTAAAGAAGTATGTAT	0	0	1
cfa-miR-1	CfaAffx.11305.1.S1_at	ENSMUSG00000037905	Bri3bp	BRI3BP	3.05E-01	NA	5.95	mirnaUID2070	miR-1	mir-1	cfa	cel-miR-34-3p	NA	TGGAATGTAAAGAAGTATGTA	TGGAATGTAAAGAAGTATGTAT	0	0	1
cfa-miR-1	Cfa.17047.1.S1_at	ENSMUSG00000024014	Pim1	PIM1	3.05E-01	NA	5.57	mirnaUID2070	miR-1	mir-1	cfa	cel-miR-34-3p	NA	TGGAATGTAAAGAAGTATGTA	TGGAATGTAAAGAAGTATGTAT	0	0	1
cfa-miR-1	CfaAffx.14533.1.S1_s_at	ENSMUSG00000018604	Tbx3	TBX3	3.05E-01	NA	6.11	mirnaUID2070	miR-1	mir-1	cfa	cel-miR-34-3p	NA	TGGAATGTAAAGAAGTATGTA	TGGAATGTAAAGAAGTATGTAT	0	0	1
cfa-miR-1	Cfa.19464.1.S1_s_at	ENSMUSG00000033228	Scaf11	SCAF11	3.09E-01	NA	8.14	mirnaUID2070	miR-1	mir-1	cfa	cel-miR-34-3p	NA	TGGAATGTAAAGAAGTATGTA	TGGAATGTAAAGAAGTATGTAT	0	0	1
cfa-miR-1	CfaAffx.14167.1.S1_s_at	ENSMUSG00000027652	Ralgapb	RALGAPB	3.10E-01	NA	5.11	mirnaUID2070	miR-1	mir-1	cfa	cel-miR-34-3p	NA	TGGAATGTAAAGAAGTATGTA	TGGAATGTAAAGAAGTATGTAT	0	0	1
cfa-miR-1	CfaAffx.3666.1.S1_at	ENSMUSG00000040570	Rundc3b	RUNDC3B	3.11E-01	NA	4.04	mirnaUID2070	miR-1	mir-1	cfa	cel-miR-34-3p	NA	TGGAATGTAAAGAAGTATGTA	TGGAATGTAAAGAAGTATGTAT	0	0	1
cfa-miR-1	CfaAffx.9340.1.S1_s_at	ENSMUSG00000029461	Fam168a	FAM168A	3.14E-01	NA	4.42	mirnaUID2070	miR-1	mir-1	cfa	cel-miR-34-3p	NA	TGGAATGTAAAGAAGTATGTA	TGGAATGTAAAGAAGTATGTAT	0	0	1
cfa-miR-1	Cfa.17450.1.S1_s_at	ENSMUSG00000000131	Xpo6	XPO6	3.16E-01	http://mirecords.biolead.org/interactions.php?species=Homo+sapiens&mirna_acc=hsa-miR-1&targetgene_type=refseq_acc&targetgene_info=AB002368&v=no&search_int=Search Homo sapiens	4.82	mirnaUID2070	miR-1	mir-1	cfa	cel-miR-34-3p	NA	TGGAATGTAAAGAAGTATGTA	TGGAATGTAAAGAAGTATGTAT	0	0	1
cfa-miR-1	CfaAffx.24871.1.S1_at	ENSMUSG00000059436	Max	MAX	3.19E-01	NA	2.98	mirnaUID2070	miR-1	mir-1	cfa	cel-miR-34-3p	NA	TGGAATGTAAAGAAGTATGTA	TGGAATGTAAAGAAGTATGTAT	0	0	1
cfa-miR-1	CfaAffx.23345.1.S1_s_at	ENSMUSG00000021843	Ktn1	KTN1	3.19E-01	NA	9.75	mirnaUID2070	miR-1	mir-1	cfa	cel-miR-34-3p	NA	TGGAATGTAAAGAAGTATGTA	TGGAATGTAAAGAAGTATGTAT	0	0	1
cfa-miR-1	CfaAffx.30623.1.S1_s_at	ENSMUSG00000033502	Cdc14a	CDC14A	3.20E-01	NA	5.46	mirnaUID2070	miR-1	mir-1	cfa	cel-miR-34-3p	NA	TGGAATGTAAAGAAGTATGTA	TGGAATGTAAAGAAGTATGTAT	0	0	1
cfa-miR-1	Cfa.15750.1.A1_at	ENSMUSG00000038518	Jarid2	JARID2	3.25E-01	NA	7.51	mirnaUID2070	miR-1	mir-1	cfa	cel-miR-34-3p	NA	TGGAATGTAAAGAAGTATGTA	TGGAATGTAAAGAAGTATGTAT	0	0	1
cfa-miR-1	CfaAffx.10619.1.S1_s_at	ENSMUSG00000072872	Rybp	RYBP	3.26E-01	NA	5.07	mirnaUID2070	miR-1	mir-1	cfa	cel-miR-34-3p	NA	TGGAATGTAAAGAAGTATGTA	TGGAATGTAAAGAAGTATGTAT	0	0	1
cfa-miR-1	CfaAffx.15603.1.S1_at	ENSMUSG00000061288	Taok3	TAOK3	3.31E-01	NA	8.12	mirnaUID2070	miR-1	mir-1	cfa	cel-miR-34-3p	NA	TGGAATGTAAAGAAGTATGTA	TGGAATGTAAAGAAGTATGTAT	0	0	1
cfa-miR-1	CfaAffx.15184.1.S1_s_at	ENSMUSG00000037071	Scd1	SCD	3.31E-01	NA	6.07	mirnaUID2070	miR-1	mir-1	cfa	cel-miR-34-3p	NA	TGGAATGTAAAGAAGTATGTA	TGGAATGTAAAGAAGTATGTAT	0	0	1
cfa-miR-1	CfaAffx.28487.1.S1_s_at	ENSMUSG00000050310	Rictor	RICTOR	3.32E-01	NA	4.48	mirnaUID2070	miR-1	mir-1	cfa	cel-miR-34-3p	NA	TGGAATGTAAAGAAGTATGTA	TGGAATGTAAAGAAGTATGTAT	0	0	1
cfa-miR-1	CfaAffx.4066.1.S1_at	ENSMUSG00000066877	Nck2	NCK2	3.32E-01	NA	4.87	mirnaUID2070	miR-1	mir-1	cfa	cel-miR-34-3p	NA	TGGAATGTAAAGAAGTATGTA	TGGAATGTAAAGAAGTATGTAT	0	0	1
cfa-miR-1	CfaAffx.6414.1.S1_at	ENSMUSG00000020607	Fam84a	FAM84A	3.33E-01	NA	5.25	mirnaUID2070	miR-1	mir-1	cfa	cel-miR-34-3p	NA	TGGAATGTAAAGAAGTATGTA	TGGAATGTAAAGAAGTATGTAT	0	0	1
cfa-miR-1	CfaAffx.12382.1.S1_at	ENSMUSG00000024695	Zfp91	NA	3.36E-01	NA	9.54	mirnaUID2070	miR-1	mir-1	cfa	cel-miR-34-3p	NA	TGGAATGTAAAGAAGTATGTA	TGGAATGTAAAGAAGTATGTAT	0	0	1
cfa-miR-1	Cfa.1500.2.A1_s_at	ENSMUSG00000027184	Caprin1	CAPRIN1	3.37E-01	NA	8.61	mirnaUID2070	miR-1	mir-1	cfa	cel-miR-34-3p	NA	TGGAATGTAAAGAAGTATGTA	TGGAATGTAAAGAAGTATGTAT	0	0	1
cfa-miR-1	CfaAffx.28493.1.S1_at	ENSMUSG00000045284	Dcaf12l1	NA	3.42E-01	NA	5.62	mirnaUID2070	miR-1	mir-1	cfa	cel-miR-34-3p	NA	TGGAATGTAAAGAAGTATGTA	TGGAATGTAAAGAAGTATGTAT	0	0	1
cfa-miR-1	Cfa.2557.1.S1_at	ENSMUSG00000056220	Pla2g4a	PLA2G4A	3.44E-01	NA	7.03	mirnaUID2070	miR-1	mir-1	cfa	cel-miR-34-3p	NA	TGGAATGTAAAGAAGTATGTA	TGGAATGTAAAGAAGTATGTAT	0	0	1
cfa-miR-1	CfaAffx.16914.1.S1_x_at	ENSMUSG00000027678	Ncoa3	NCOA3	3.44E-01	NA	4.09	mirnaUID2070	miR-1	mir-1	cfa	cel-miR-34-3p	NA	TGGAATGTAAAGAAGTATGTA	TGGAATGTAAAGAAGTATGTAT	0	0	1
cfa-miR-1	Cfa.1174.1.S1_at	ENSMUSG00000002428	Hltf	HLTF	3.46E-01	NA	11.1	mirnaUID2070	miR-1	mir-1	cfa	cel-miR-34-3p	NA	TGGAATGTAAAGAAGTATGTA	TGGAATGTAAAGAAGTATGTAT	0	0	1
cfa-miR-1	Cfa.17735.1.S1_at	ENSMUSG00000029580	Actb	ACTB_CANFA	3.46E-01	NA	5.18	mirnaUID2070	miR-1	mir-1	cfa	cel-miR-34-3p	NA	TGGAATGTAAAGAAGTATGTA	TGGAATGTAAAGAAGTATGTAT	0	0	1
cfa-miR-1	CfaAffx.1384.1.S1_at	ENSMUSG00000039910	Cited2	CITED2	3.46E-01	NA	7.05	mirnaUID2070	miR-1	mir-1	cfa	cel-miR-34-3p	NA	TGGAATGTAAAGAAGTATGTA	TGGAATGTAAAGAAGTATGTAT	0	0	1
cfa-miR-1	CfaAffx.30621.1.S1_s_at	ENSMUSG00000026858	Fam73b	FAM73B	3.51E-01	NA	5.63	mirnaUID2070	miR-1	mir-1	cfa	cel-miR-34-3p	NA	TGGAATGTAAAGAAGTATGTA	TGGAATGTAAAGAAGTATGTAT	0	0	1
cfa-miR-1	CfaAffx.7130.1.S1_s_at	ENSMUSG00000030376	Slc8a2	SLC8A2	3.51E-01	NA	4.89	mirnaUID2070	miR-1	mir-1	cfa	cel-miR-34-3p	NA	TGGAATGTAAAGAAGTATGTA	TGGAATGTAAAGAAGTATGTAT	0	0	1
cfa-miR-1	Cfa.21101.1.S1_s_at	ENSMUSG00000026207	Speg	SPEG	3.52E-01	NA	4.85	mirnaUID2070	miR-1	mir-1	cfa	cel-miR-34-3p	NA	TGGAATGTAAAGAAGTATGTA	TGGAATGTAAAGAAGTATGTAT	0	0	1
cfa-miR-1	CfaAffx.18317.1.S1_at	ENSMUSG00000027030	Stk39	STK39	3.59E-01	NA	3.55	mirnaUID2070	miR-1	mir-1	cfa	cel-miR-34-3p	NA	TGGAATGTAAAGAAGTATGTA	TGGAATGTAAAGAAGTATGTAT	0	0	1
cfa-miR-1	Cfa.7157.1.A1_at	ENSMUSG00000010064	Slc38a3	NA	3.60E-01	NA	5.55	mirnaUID2070	miR-1	mir-1	cfa	cel-miR-34-3p	NA	TGGAATGTAAAGAAGTATGTA	TGGAATGTAAAGAAGTATGTAT	0	0	1
cfa-miR-1	CfaAffx.22041.1.S1_s_at	ENSMUSG00000036180	Gatad2a	GATAD2A	3.60E-01	NA	4.68	mirnaUID2070	miR-1	mir-1	cfa	cel-miR-34-3p	NA	TGGAATGTAAAGAAGTATGTA	TGGAATGTAAAGAAGTATGTAT	0	0	1
cfa-miR-1	CfaAffx.16814.1.S1_at	ENSMUSG00000039671	Zmynd8	ZMYND8	3.62E-01	NA	3.76	mirnaUID2070	miR-1	mir-1	cfa	cel-miR-34-3p	NA	TGGAATGTAAAGAAGTATGTA	TGGAATGTAAAGAAGTATGTAT	0	0	1
cfa-miR-1	CfaAffx.14670.1.S1_s_at	ENSMUSG00000033228	Scaf11	SCAF11	3.62E-01	NA	6.41	mirnaUID2070	miR-1	mir-1	cfa	cel-miR-34-3p	NA	TGGAATGTAAAGAAGTATGTA	TGGAATGTAAAGAAGTATGTAT	0	0	1
cfa-miR-1	CfaAffx.27403.1.S1_at	ENSMUSG00000070407	Hs3st3b1	NA	3.63E-01	NA	5.13	mirnaUID2070	miR-1	mir-1	cfa	cel-miR-34-3p	NA	TGGAATGTAAAGAAGTATGTA	TGGAATGTAAAGAAGTATGTAT	0	0	1
cfa-miR-1	Cfa.19989.1.S1_s_at	ENSMUSG00000000787	Ddx3x	DDX3X	3.63E-01	NA	4.99	mirnaUID2070	miR-1	mir-1	cfa	cel-miR-34-3p	NA	TGGAATGTAAAGAAGTATGTA	TGGAATGTAAAGAAGTATGTAT	0	0	1
cfa-miR-1	CfaAffx.15527.1.S1_at	ENSMUSG00000038518	Jarid2	JARID2	3.64E-01	NA	6.68	mirnaUID2070	miR-1	mir-1	cfa	cel-miR-34-3p	NA	TGGAATGTAAAGAAGTATGTA	TGGAATGTAAAGAAGTATGTAT	0	0	1
cfa-miR-1	Cfa.20884.1.S1_s_at	ENSMUSG00000024081	Cebpz	CEBPZ	3.64E-01	NA	8.08	mirnaUID2070	miR-1	mir-1	cfa	cel-miR-34-3p	NA	TGGAATGTAAAGAAGTATGTA	TGGAATGTAAAGAAGTATGTAT	0	0	1
cfa-miR-1	CfaAffx.16764.1.S1_at	ENSMUSG00000052459	Atp6v1a	ATP6V1A	3.67E-01	NA	6.18	mirnaUID2070	miR-1	mir-1	cfa	cel-miR-34-3p	NA	TGGAATGTAAAGAAGTATGTA	TGGAATGTAAAGAAGTATGTAT	0	0	1
cfa-miR-1	CfaAffx.25304.1.S1_at	ENSMUSG00000038366	Lasp1	LASP1	3.69E-01	http://mirecords.biolead.org/interactions.php?species=Homo+sapiens&mirna_acc=hsa-miR-1&targetgene_type=refseq_acc&targetgene_info=NM_006148&v=no&search_int=Search Homo sapiens	5.69	mirnaUID2070	miR-1	mir-1	cfa	cel-miR-34-3p	NA	TGGAATGTAAAGAAGTATGTA	TGGAATGTAAAGAAGTATGTAT	0	0	1
cfa-miR-1	Cfa.2981.1.A1_at	ENSMUSG00000020198	Ap3d1	AP3D1	3.70E-01	NA	10.5	mirnaUID2070	miR-1	mir-1	cfa	cel-miR-34-3p	NA	TGGAATGTAAAGAAGTATGTA	TGGAATGTAAAGAAGTATGTAT	0	0	1
cfa-miR-1	CfaAffx.28521.1.S1_s_at	ENSMUSG00000007670	Khsrp	KHSRP	3.71E-01	NA	4.74	mirnaUID2070	miR-1	mir-1	cfa	cel-miR-34-3p	NA	TGGAATGTAAAGAAGTATGTA	TGGAATGTAAAGAAGTATGTAT	0	0	1
cfa-miR-1	Cfa.19630.1.S1_s_at	ENSMUSG00000038518	Jarid2	JARID2	3.73E-01	NA	5.17	mirnaUID2070	miR-1	mir-1	cfa	cel-miR-34-3p	NA	TGGAATGTAAAGAAGTATGTA	TGGAATGTAAAGAAGTATGTAT	0	0	1
cfa-miR-1	Cfa.20063.1.S1_at	ENSMUSG00000021843	Ktn1	KTN1	3.75E-01	NA	7.37	mirnaUID2070	miR-1	mir-1	cfa	cel-miR-34-3p	NA	TGGAATGTAAAGAAGTATGTA	TGGAATGTAAAGAAGTATGTAT	0	0	1
cfa-miR-1	CfaAffx.13679.1.S1_s_at	ENSMUSG00000051910	Sox6	SOX6	3.77E-01	NA	4.69	mirnaUID2070	miR-1	mir-1	cfa	cel-miR-34-3p	NA	TGGAATGTAAAGAAGTATGTA	TGGAATGTAAAGAAGTATGTAT	0	0	1
cfa-miR-1	CfaAffx.8616.1.S1_s_at	ENSMUSG00000061186	Sfmbt2	SFMBT2	3.80E-01	NA	3.86	mirnaUID2070	miR-1	mir-1	cfa	cel-miR-34-3p	NA	TGGAATGTAAAGAAGTATGTA	TGGAATGTAAAGAAGTATGTAT	0	0	1
cfa-miR-1	CfaAffx.27051.1.S1_at	ENSMUSG00000024548	Setbp1	SETBP1	3.81E-01	NA	4.61	mirnaUID2070	miR-1	mir-1	cfa	cel-miR-34-3p	NA	TGGAATGTAAAGAAGTATGTA	TGGAATGTAAAGAAGTATGTAT	0	0	1
cfa-miR-1	CfaAffx.6227.1.S1_at	ENSMUSG00000028252	Ccnc	CCNC	3.82E-01	NA	5.12	mirnaUID2070	miR-1	mir-1	cfa	cel-miR-34-3p	NA	TGGAATGTAAAGAAGTATGTA	TGGAATGTAAAGAAGTATGTAT	0	0	1
cfa-miR-1	CfaAffx.25500.1.S1_at	ENSMUSG00000034928	Rnf44	RNF44	3.85E-01	NA	4.6	mirnaUID2070	miR-1	mir-1	cfa	cel-miR-34-3p	NA	TGGAATGTAAAGAAGTATGTA	TGGAATGTAAAGAAGTATGTAT	0	0	1
cfa-miR-1	Cfa.10687.2.S1_x_at	ENSMUSG00000027030	Stk39	STK39	3.85E-01	NA	4.08	mirnaUID2070	miR-1	mir-1	cfa	cel-miR-34-3p	NA	TGGAATGTAAAGAAGTATGTA	TGGAATGTAAAGAAGTATGTAT	0	0	1
cfa-miR-1	CfaAffx.13022.1.S1_s_at	ENSMUSG00000023025	Larp4	LARP4	3.87E-01	http://mirecords.biolead.org/interactions.php?species=Homo+sapiens&mirna_acc=hsa-miR-1&targetgene_type=refseq_acc&targetgene_info=NM_052879.4&v=no&search_int=Search Homo sapiens	7.71	mirnaUID2070	miR-1	mir-1	cfa	cel-miR-34-3p	NA	TGGAATGTAAAGAAGTATGTA	TGGAATGTAAAGAAGTATGTAT	0	0	1
cfa-miR-1	Cfa.21092.1.S1_s_at	ENSMUSG00000037236	Matr3	MATR3	3.88E-01	NA	9.32	mirnaUID2070	miR-1	mir-1	cfa	cel-miR-34-3p	NA	TGGAATGTAAAGAAGTATGTA	TGGAATGTAAAGAAGTATGTAT	0	0	1
cfa-miR-1	CfaAffx.3073.1.S1_at	ENSMUSG00000024014	Pim1	PIM1	3.88E-01	NA	5.26	mirnaUID2070	miR-1	mir-1	cfa	cel-miR-34-3p	NA	TGGAATGTAAAGAAGTATGTA	TGGAATGTAAAGAAGTATGTAT	0	0	1
cfa-miR-1	CfaAffx.16847.1.S1_at	ENSMUSG00000040029	Ipo8	IPO8	3.91E-01	NA	5.51	mirnaUID2070	miR-1	mir-1	cfa	cel-miR-34-3p	NA	TGGAATGTAAAGAAGTATGTA	TGGAATGTAAAGAAGTATGTAT	0	0	1
cfa-miR-1	CfaAffx.9985.1.S1_at	ENSMUSG00000021890	Eaf1	EAF1	3.92E-01	NA	3.64	mirnaUID2070	miR-1	mir-1	cfa	cel-miR-34-3p	NA	TGGAATGTAAAGAAGTATGTA	TGGAATGTAAAGAAGTATGTAT	0	0	1
cfa-miR-1	Cfa.3461.1.A1_at	ENSMUSG00000021779	Thrb	THRB	3.94E-01	NA	4.77	mirnaUID2070	miR-1	mir-1	cfa	cel-miR-34-3p	NA	TGGAATGTAAAGAAGTATGTA	TGGAATGTAAAGAAGTATGTAT	0	0	1
cfa-miR-1	Cfa.1846.2.S1_at	ENSMUSG00000029209	Gnpda2	GNPDA2	3.95E-01	http://mirecords.biolead.org/interactions.php?species=Homo+sapiens&mirna_acc=hsa-miR-1&targetgene_type=refseq_acc&targetgene_info=NM_138335&v=no&search_int=Search Homo sapiens	5.32	mirnaUID2070	miR-1	mir-1	cfa	cel-miR-34-3p	NA	TGGAATGTAAAGAAGTATGTA	TGGAATGTAAAGAAGTATGTAT	0	0	1
cfa-miR-1	CfaAffx.7120.1.S1_at	ENSMUSG00000054074	2810030E01Rik	SKIDA1	3.95E-01	NA	3.7	mirnaUID2070	miR-1	mir-1	cfa	cel-miR-34-3p	NA	TGGAATGTAAAGAAGTATGTA	TGGAATGTAAAGAAGTATGTAT	0	0	1
cfa-miR-1	Cfa.21236.1.S1_s_at	ENSMUSG00000040152	Thbs1	THBS1	4.02E-01	NA	5.68	mirnaUID2070	miR-1	mir-1	cfa	cel-miR-34-3p	NA	TGGAATGTAAAGAAGTATGTA	TGGAATGTAAAGAAGTATGTAT	0	0	1
cfa-miR-1	Cfa.9163.1.S1_s_at	ENSMUSG00000020130	Tbc1d15	TBC1D15	4.03E-01	NA	8.53	mirnaUID2070	miR-1	mir-1	cfa	cel-miR-34-3p	NA	TGGAATGTAAAGAAGTATGTA	TGGAATGTAAAGAAGTATGTAT	0	0	1
cfa-miR-1	Cfa.18464.1.S1_s_at	ENSMUSG00000027184	Caprin1	CAPRIN1	4.04E-01	NA	7.08	mirnaUID2070	miR-1	mir-1	cfa	cel-miR-34-3p	NA	TGGAATGTAAAGAAGTATGTA	TGGAATGTAAAGAAGTATGTAT	0	0	1
cfa-miR-1	CfaAffx.18340.1.S1_at	ENSMUSG00000027030	Stk39	STK39	4.05E-01	NA	5.96	mirnaUID2070	miR-1	mir-1	cfa	cel-miR-34-3p	NA	TGGAATGTAAAGAAGTATGTA	TGGAATGTAAAGAAGTATGTAT	0	0	1
cfa-miR-1	CfaAffx.16298.1.S1_s_at	ENSMUSG00000079465	Col4a3	Q28273_CANFA	4.14E-01	NA	4.83	mirnaUID2070	miR-1	mir-1	cfa	cel-miR-34-3p	NA	TGGAATGTAAAGAAGTATGTA	TGGAATGTAAAGAAGTATGTAT	0	0	1
cfa-miR-1	CfaAffx.11074.1.S1_s_at	ENSMUSG00000027193	Api5	API5	4.15E-01	NA	5.35	mirnaUID2070	miR-1	mir-1	cfa	cel-miR-34-3p	NA	TGGAATGTAAAGAAGTATGTA	TGGAATGTAAAGAAGTATGTAT	0	0	1
cfa-miR-1	CfaAffx.24168.1.S1_s_at	ENSMUSG00000000134	Tfe3	TFE3	4.21E-01	NA	8.22	mirnaUID2070	miR-1	mir-1	cfa	cel-miR-34-3p	NA	TGGAATGTAAAGAAGTATGTA	TGGAATGTAAAGAAGTATGTAT	0	0	1
cfa-miR-1	Cfa.13544.1.A1_at	ENSMUSG00000030352	Tspan9	TSPAN9	4.26E-01	NA	10.7	mirnaUID2070	miR-1	mir-1	cfa	cel-miR-34-3p	NA	TGGAATGTAAAGAAGTATGTA	TGGAATGTAAAGAAGTATGTAT	0	0	1
cfa-miR-1	CfaAffx.1158.1.S1_s_at	ENSMUSG00000024589	Nedd4l	NEDD4L	4.27E-01	NA	6.72	mirnaUID2070	miR-1	mir-1	cfa	cel-miR-34-3p	NA	TGGAATGTAAAGAAGTATGTA	TGGAATGTAAAGAAGTATGTAT	0	0	1
cfa-miR-1	CfaAffx.31120.1.S1_s_at	ENSMUSG00000031902	Nfatc3	NFATC3	4.28E-01	NA	5.24	mirnaUID2070	miR-1	mir-1	cfa	cel-miR-34-3p	NA	TGGAATGTAAAGAAGTATGTA	TGGAATGTAAAGAAGTATGTAT	0	0	1
cfa-miR-1	CfaAffx.29221.1.S1_s_at	ENSMUSG00000039473	Ubn1	UBN1	4.31E-01	NA	5.06	mirnaUID2070	miR-1	mir-1	cfa	cel-miR-34-3p	NA	TGGAATGTAAAGAAGTATGTA	TGGAATGTAAAGAAGTATGTAT	0	0	1
cfa-miR-1	CfaAffx.18074.1.S1_at	ENSMUSG00000027544	Nfatc2	NFATC2	4.32E-01	NA	4.4	mirnaUID2070	miR-1	mir-1	cfa	cel-miR-34-3p	NA	TGGAATGTAAAGAAGTATGTA	TGGAATGTAAAGAAGTATGTAT	0	0	1
cfa-miR-1	CfaAffx.6820.1.S1_s_at	ENSMUSG00000002413	Braf	BRAF	4.33E-01	NA	6.19	mirnaUID2070	miR-1	mir-1	cfa	cel-miR-34-3p	NA	TGGAATGTAAAGAAGTATGTA	TGGAATGTAAAGAAGTATGTAT	0	0	1
cfa-miR-1	Cfa.8433.1.A1_x_at	ENSMUSG00000040896	Kcnd3	O62733_CANFA	4.33E-01	NA	6.71	mirnaUID2070	miR-1	mir-1	cfa	cel-miR-34-3p	NA	TGGAATGTAAAGAAGTATGTA	TGGAATGTAAAGAAGTATGTAT	0	0	1
cfa-miR-1	CfaAffx.30923.1.S1_s_at	ENSMUSG00000031732	Phlpp2	PHLPP2	4.34E-01	NA	5	mirnaUID2070	miR-1	mir-1	cfa	cel-miR-34-3p	NA	TGGAATGTAAAGAAGTATGTA	TGGAATGTAAAGAAGTATGTAT	0	0	1
cfa-miR-1	CfaAffx.12801.1.S1_at	ENSMUSG00000029438	Bcl7a	BCL7A	4.35E-01	NA	4.27	mirnaUID2070	miR-1	mir-1	cfa	cel-miR-34-3p	NA	TGGAATGTAAAGAAGTATGTA	TGGAATGTAAAGAAGTATGTAT	0	0	1
cfa-miR-1	Cfa.21357.1.S1_s_at	ENSMUSG00000032423	Syncrip	SYNCRIP	4.38E-01	NA	9.31	mirnaUID2070	miR-1	mir-1	cfa	cel-miR-34-3p	NA	TGGAATGTAAAGAAGTATGTA	TGGAATGTAAAGAAGTATGTAT	0	0	1
cfa-miR-1	Cfa.10687.1.S1_at	ENSMUSG00000027030	Stk39	STK39	4.38E-01	NA	10.5	mirnaUID2070	miR-1	mir-1	cfa	cel-miR-34-3p	NA	TGGAATGTAAAGAAGTATGTA	TGGAATGTAAAGAAGTATGTAT	0	0	1
cfa-miR-1	CfaAffx.20436.1.S1_s_at	ENSMUSG00000025104	Hdgfrp3	NA	4.38E-01	NA	9.49	mirnaUID2070	miR-1	mir-1	cfa	cel-miR-34-3p	NA	TGGAATGTAAAGAAGTATGTA	TGGAATGTAAAGAAGTATGTAT	0	0	1
cfa-miR-1	CfaAffx.11265.1.S1_at	ENSMUSG00000021754	Map3k1	MAP3K1	4.40E-01	NA	4.02	mirnaUID2070	miR-1	mir-1	cfa	cel-miR-34-3p	NA	TGGAATGTAAAGAAGTATGTA	TGGAATGTAAAGAAGTATGTAT	0	0	1
cfa-miR-1	CfaAffx.3876.1.S1_at	ENSMUSG00000040351	Ankib1	ANKIB1	4.52E-01	http://mirecords.biolead.org/interactions.php?species=Homo+sapiens&mirna_acc=hsa-miR-1&targetgene_type=refseq_acc&targetgene_info=NM_019004&v=no&search_int=Search Homo sapiens	6.04	mirnaUID2070	miR-1	mir-1	cfa	cel-miR-34-3p	NA	TGGAATGTAAAGAAGTATGTA	TGGAATGTAAAGAAGTATGTAT	0	0	1
cfa-miR-1	CfaAffx.29460.1.S1_at	ENSMUSG00000000282	Mnt	MNT	4.53E-01	NA	5.71	mirnaUID2070	miR-1	mir-1	cfa	cel-miR-34-3p	NA	TGGAATGTAAAGAAGTATGTA	TGGAATGTAAAGAAGTATGTAT	0	0	1
cfa-miR-1	Cfa.3879.1.S1_s_at	ENSMUSG00000017831	Rab5a	RAB5A_CANFA	4.53E-01	NA	7.58	mirnaUID2070	miR-1	mir-1	cfa	cel-miR-34-3p	NA	TGGAATGTAAAGAAGTATGTA	TGGAATGTAAAGAAGTATGTAT	0	0	1
cfa-miR-1	Cfa.18497.1.S1_at	ENSMUSG00000067194	Eif1ax	EIF1AX	4.58E-01	NA	6.41	mirnaUID2070	miR-1	mir-1	cfa	cel-miR-34-3p	NA	TGGAATGTAAAGAAGTATGTA	TGGAATGTAAAGAAGTATGTAT	0	0	1
cfa-miR-1	CfaAffx.24749.1.S1_s_at	ENSMUSG00000038013	Wipf2	WIPF2	4.59E-01	NA	7.12	mirnaUID2070	miR-1	mir-1	cfa	cel-miR-34-3p	NA	TGGAATGTAAAGAAGTATGTA	TGGAATGTAAAGAAGTATGTAT	0	0	1
cfa-miR-1	CfaAffx.27127.1.S1_at	ENSMUSG00000057193	Slc44a2	SLC44A2	4.61E-01	NA	5.07	mirnaUID2070	miR-1	mir-1	cfa	cel-miR-34-3p	NA	TGGAATGTAAAGAAGTATGTA	TGGAATGTAAAGAAGTATGTAT	0	0	1
cfa-miR-1	CfaAffx.7358.1.S1_at	ENSMUSG00000001175	Calm1	NA	4.62E-01	http://mirecords.biolead.org/interactions.php?species=Mus+musculus&mirna_acc=mmu-miR-1&targetgene_type=refseq_acc&targetgene_info=NM_009790&v=no&search_int=Search Mus musculus	6.42	mirnaUID2070	miR-1	mir-1	cfa	cel-miR-34-3p	NA	TGGAATGTAAAGAAGTATGTA	TGGAATGTAAAGAAGTATGTAT	0	0	1
cfa-miR-1	Cfa.20041.1.S1_s_at	ENSMUSG00000038766	Gabpb2	GABPB2	4.65E-01	NA	4.91	mirnaUID2070	miR-1	mir-1	cfa	cel-miR-34-3p	NA	TGGAATGTAAAGAAGTATGTA	TGGAATGTAAAGAAGTATGTAT	0	0	1
cfa-miR-1	CfaAffx.18335.1.S1_at	ENSMUSG00000027030	Stk39	STK39	4.66E-01	NA	4.36	mirnaUID2070	miR-1	mir-1	cfa	cel-miR-34-3p	NA	TGGAATGTAAAGAAGTATGTA	TGGAATGTAAAGAAGTATGTAT	0	0	1
cfa-miR-1	CfaAffx.24866.1.S1_s_at	ENSMUSG00000059436	Max	MAX	4.67E-01	NA	4.82	mirnaUID2070	miR-1	mir-1	cfa	cel-miR-34-3p	NA	TGGAATGTAAAGAAGTATGTA	TGGAATGTAAAGAAGTATGTAT	0	0	1
cfa-miR-1	Cfa.20113.1.S1_s_at	ENSMUSG00000024695	Zfp91	NA	4.68E-01	NA	9.9	mirnaUID2070	miR-1	mir-1	cfa	cel-miR-34-3p	NA	TGGAATGTAAAGAAGTATGTA	TGGAATGTAAAGAAGTATGTAT	0	0	1
cfa-miR-1	Cfa.12419.1.A1_at	ENSMUSG00000059436	Max	MAX	4.72E-01	NA	11.1	mirnaUID2070	miR-1	mir-1	cfa	cel-miR-34-3p	NA	TGGAATGTAAAGAAGTATGTA	TGGAATGTAAAGAAGTATGTAT	0	0	1
cfa-miR-1	CfaAffx.13886.1.S1_s_at	ENSMUSG00000034687	Fras1	FRAS1	4.79E-01	NA	5.55	mirnaUID2070	miR-1	mir-1	cfa	cel-miR-34-3p	NA	TGGAATGTAAAGAAGTATGTA	TGGAATGTAAAGAAGTATGTAT	0	0	1
cfa-miR-1	Cfa.202.1.S1_at	ENSMUSG00000027340	Slc23a2	SLC23A2	4.80E-01	NA	4.29	mirnaUID2070	miR-1	mir-1	cfa	cel-miR-34-3p	NA	TGGAATGTAAAGAAGTATGTA	TGGAATGTAAAGAAGTATGTAT	0	0	1
cfa-miR-1	CfaAffx.30620.1.S1_at	ENSMUSG00000026858	Fam73b	FAM73B	4.81E-01	NA	5.43	mirnaUID2070	miR-1	mir-1	cfa	cel-miR-34-3p	NA	TGGAATGTAAAGAAGTATGTA	TGGAATGTAAAGAAGTATGTAT	0	0	1
cfa-miR-1	Cfa.20509.1.S1_s_at	ENSMUSG00000061288	Taok3	TAOK3	4.82E-01	NA	9.09	mirnaUID2070	miR-1	mir-1	cfa	cel-miR-34-3p	NA	TGGAATGTAAAGAAGTATGTA	TGGAATGTAAAGAAGTATGTAT	0	0	1
cfa-miR-1	Cfa.6516.1.A1_at	ENSMUSG00000017491	Rarb	RARB	4.86E-01	NA	3.23	mirnaUID2070	miR-1	mir-1	cfa	cel-miR-34-3p	NA	TGGAATGTAAAGAAGTATGTA	TGGAATGTAAAGAAGTATGTAT	0	0	1
cfa-miR-1	CfaAffx.9549.1.S1_at	ENSMUSG00000017491	Rarb	RARB	4.87E-01	NA	8.88	mirnaUID2070	miR-1	mir-1	cfa	cel-miR-34-3p	NA	TGGAATGTAAAGAAGTATGTA	TGGAATGTAAAGAAGTATGTAT	0	0	1
cfa-miR-1	Cfa.19720.1.S1_s_at	ENSMUSG00000021895	Arhgef3	ARHGEF3	4.92E-01	NA	5.16	mirnaUID2070	miR-1	mir-1	cfa	cel-miR-34-3p	NA	TGGAATGTAAAGAAGTATGTA	TGGAATGTAAAGAAGTATGTAT	0	0	1
cfa-miR-1	Cfa.20067.1.S1_at	ENSMUSG00000027652	Ralgapb	RALGAPB	4.95E-01	NA	5.83	mirnaUID2070	miR-1	mir-1	cfa	cel-miR-34-3p	NA	TGGAATGTAAAGAAGTATGTA	TGGAATGTAAAGAAGTATGTAT	0	0	1
cfa-miR-1	Cfa.17424.1.S1_s_at	ENSMUSG00000055065	Ddx17	DDX17	4.95E-01	NA	4.64	mirnaUID2070	miR-1	mir-1	cfa	cel-miR-34-3p	NA	TGGAATGTAAAGAAGTATGTA	TGGAATGTAAAGAAGTATGTAT	0	0	1
cfa-miR-1	Cfa.10593.1.A1_at	ENSMUSG00000032423	Syncrip	SYNCRIP	4.98E-01	NA	7.89	mirnaUID2070	miR-1	mir-1	cfa	cel-miR-34-3p	NA	TGGAATGTAAAGAAGTATGTA	TGGAATGTAAAGAAGTATGTAT	0	0	1
cfa-miR-1	Cfa.1721.1.A1_s_at	ENSMUSG00000031523	Dlc1	RHG07_CANFA	5.02E-01	NA	10.1	mirnaUID2070	miR-1	mir-1	cfa	cel-miR-34-3p	NA	TGGAATGTAAAGAAGTATGTA	TGGAATGTAAAGAAGTATGTAT	0	0	1
cfa-miR-1	Cfa.10687.2.S1_a_at	ENSMUSG00000027030	Stk39	STK39	5.02E-01	NA	7.16	mirnaUID2070	miR-1	mir-1	cfa	cel-miR-34-3p	NA	TGGAATGTAAAGAAGTATGTA	TGGAATGTAAAGAAGTATGTAT	0	0	1
cfa-miR-1	CfaAffx.13172.1.S1_s_at	ENSMUSG00000002428	Hltf	HLTF	5.03E-01	NA	6.26	mirnaUID2070	miR-1	mir-1	cfa	cel-miR-34-3p	NA	TGGAATGTAAAGAAGTATGTA	TGGAATGTAAAGAAGTATGTAT	0	0	1
cfa-miR-1	CfaAffx.2204.1.S1_at	ENSMUSG00000016619	Nup50	NUP50	5.04E-01	NA	5.51	mirnaUID2070	miR-1	mir-1	cfa	cel-miR-34-3p	NA	TGGAATGTAAAGAAGTATGTA	TGGAATGTAAAGAAGTATGTAT	0	0	1
cfa-miR-1	CfaAffx.17067.1.S1_at	ENSMUSG00000026617	Bpnt1	BPNT1	5.08E-01	NA	7.67	mirnaUID2070	miR-1	mir-1	cfa	cel-miR-34-3p	NA	TGGAATGTAAAGAAGTATGTA	TGGAATGTAAAGAAGTATGTAT	0	0	1
cfa-miR-1	CfaAffx.29334.1.S1_at	ENSMUSG00000014303	Glis2	GLIS2	5.12E-01	NA	7.38	mirnaUID2070	miR-1	mir-1	cfa	cel-miR-34-3p	NA	TGGAATGTAAAGAAGTATGTA	TGGAATGTAAAGAAGTATGTAT	0	0	1
cfa-miR-1	CfaAffx.16816.1.S1_at	ENSMUSG00000010064	Slc38a3	NA	5.12E-01	NA	7.35	mirnaUID2070	miR-1	mir-1	cfa	cel-miR-34-3p	NA	TGGAATGTAAAGAAGTATGTA	TGGAATGTAAAGAAGTATGTAT	0	0	1
cfa-miR-1	CfaAffx.13363.1.S1_s_at	ENSMUSG00000027624	Epb4.1l1	NA	5.14E-01	NA	6.83	mirnaUID2070	miR-1	mir-1	cfa	cel-miR-34-3p	NA	TGGAATGTAAAGAAGTATGTA	TGGAATGTAAAGAAGTATGTAT	0	0	1
cfa-miR-1	Cfa.2121.1.A1_at	ENSMUSG00000027184	Caprin1	CAPRIN1	5.16E-01	NA	9.77	mirnaUID2070	miR-1	mir-1	cfa	cel-miR-34-3p	NA	TGGAATGTAAAGAAGTATGTA	TGGAATGTAAAGAAGTATGTAT	0	0	1
cfa-miR-1	CfaAffx.23041.1.S1_at	ENSMUSG00000005299	Letm1	LETM1	5.16E-01	NA	4.95	mirnaUID2070	miR-1	mir-1	cfa	cel-miR-34-3p	NA	TGGAATGTAAAGAAGTATGTA	TGGAATGTAAAGAAGTATGTAT	0	0	1
cfa-miR-1	CfaAffx.2463.1.S1_s_at	ENSMUSG00000022353	Mtss1	MTSS1	5.22E-01	NA	5.44	mirnaUID2070	miR-1	mir-1	cfa	cel-miR-34-3p	NA	TGGAATGTAAAGAAGTATGTA	TGGAATGTAAAGAAGTATGTAT	0	0	1
cfa-miR-1	CfaAffx.7245.1.S1_at	ENSMUSG00000028709	Mob3c	MOB3C	5.22E-01	NA	3.53	mirnaUID2070	miR-1	mir-1	cfa	cel-miR-34-3p	NA	TGGAATGTAAAGAAGTATGTA	TGGAATGTAAAGAAGTATGTAT	0	0	1
cfa-miR-1	CfaAffx.11326.1.S1_at	ENSMUSG00000029580	Actb	ACTB_CANFA	5.25E-01	NA	5.18	mirnaUID2070	miR-1	mir-1	cfa	cel-miR-34-3p	NA	TGGAATGTAAAGAAGTATGTA	TGGAATGTAAAGAAGTATGTAT	0	0	1
cfa-miR-1	Cfa.6516.1.A1_s_at	ENSMUSG00000017491	Rarb	RARB	5.27E-01	NA	7.46	mirnaUID2070	miR-1	mir-1	cfa	cel-miR-34-3p	NA	TGGAATGTAAAGAAGTATGTA	TGGAATGTAAAGAAGTATGTAT	0	0	1
cfa-miR-1	Cfa.3622.1.S1_s_at	ENSMUSG00000040896	Kcnd3	O62733_CANFA	5.28E-01	NA	4.65	mirnaUID2070	miR-1	mir-1	cfa	cel-miR-34-3p	NA	TGGAATGTAAAGAAGTATGTA	TGGAATGTAAAGAAGTATGTAT	0	0	1
cfa-miR-1	CfaAffx.854.1.S1_s_at	ENSMUSG00000059890	Ube4a	UBE4A	5.30E-01	NA	12.3	mirnaUID2070	miR-1	mir-1	cfa	cel-miR-34-3p	NA	TGGAATGTAAAGAAGTATGTA	TGGAATGTAAAGAAGTATGTAT	0	0	1
cfa-miR-1	Cfa.2361.1.A1_at	ENSMUSG00000018160	Med1	MED1	5.31E-01	NA	8.25	mirnaUID2070	miR-1	mir-1	cfa	cel-miR-34-3p	NA	TGGAATGTAAAGAAGTATGTA	TGGAATGTAAAGAAGTATGTAT	0	0	1
cfa-miR-1	Cfa.11221.1.A1_at	ENSMUSG00000026617	Bpnt1	BPNT1	5.33E-01	NA	8.75	mirnaUID2070	miR-1	mir-1	cfa	cel-miR-34-3p	NA	TGGAATGTAAAGAAGTATGTA	TGGAATGTAAAGAAGTATGTAT	0	0	1
cfa-miR-1	Cfa.19719.1.S1_s_at	ENSMUSG00000020315	Spnb2	Q6V0G7_CANFA	5.35E-01	NA	6.31	mirnaUID2070	miR-1	mir-1	cfa	cel-miR-34-3p	NA	TGGAATGTAAAGAAGTATGTA	TGGAATGTAAAGAAGTATGTAT	0	0	1
cfa-miR-1	CfaAffx.6166.1.S1_at	ENSMUSG00000051726	Kcnf1	KCNF1	5.38E-01	NA	6.11	mirnaUID2070	miR-1	mir-1	cfa	cel-miR-34-3p	NA	TGGAATGTAAAGAAGTATGTA	TGGAATGTAAAGAAGTATGTAT	0	0	1
cfa-miR-1	Cfa.13648.1.A1_at	ENSMUSG00000024758	Rtn3	Q6IG18_CANFA	5.39E-01	NA	8.21	mirnaUID2070	miR-1	mir-1	cfa	cel-miR-34-3p	NA	TGGAATGTAAAGAAGTATGTA	TGGAATGTAAAGAAGTATGTAT	0	0	1
cfa-miR-1	Cfa.1721.2.S1_s_at	ENSMUSG00000031523	Dlc1	RHG07_CANFA	5.42E-01	NA	8.26	mirnaUID2070	miR-1	mir-1	cfa	cel-miR-34-3p	NA	TGGAATGTAAAGAAGTATGTA	TGGAATGTAAAGAAGTATGTAT	0	0	1
cfa-miR-1	Cfa.2333.2.S1_s_at	ENSMUSG00000032512	Wdr48	WDR48	5.43E-01	NA	4.46	mirnaUID2070	miR-1	mir-1	cfa	cel-miR-34-3p	NA	TGGAATGTAAAGAAGTATGTA	TGGAATGTAAAGAAGTATGTAT	0	0	1
cfa-miR-1	Cfa.20213.1.S1_s_at	ENSMUSG00000020745	Pafah1b1	PAFAH1B1	5.45E-01	NA	7.83	mirnaUID2070	miR-1	mir-1	cfa	cel-miR-34-3p	NA	TGGAATGTAAAGAAGTATGTA	TGGAATGTAAAGAAGTATGTAT	0	0	1
cfa-miR-1	Cfa.3471.1.S1_at	ENSMUSG00000024835	Coro1b	PPP1CA	5.55E-01	NA	9.07	mirnaUID2070	miR-1	mir-1	cfa	cel-miR-34-3p	NA	TGGAATGTAAAGAAGTATGTA	TGGAATGTAAAGAAGTATGTAT	0	0	1
cfa-miR-1	CfaAffx.11112.1.S1_at	ENSMUSG00000027367	Stard7	STARD7	5.59E-01	NA	5.2	mirnaUID2070	miR-1	mir-1	cfa	cel-miR-34-3p	NA	TGGAATGTAAAGAAGTATGTA	TGGAATGTAAAGAAGTATGTAT	0	0	1
cfa-miR-1	Cfa.7218.1.A1_s_at	ENSMUSG00000020745	Pafah1b1	PAFAH1B1	5.62E-01	NA	9.42	mirnaUID2070	miR-1	mir-1	cfa	cel-miR-34-3p	NA	TGGAATGTAAAGAAGTATGTA	TGGAATGTAAAGAAGTATGTAT	0	0	1
cfa-miR-1	Cfa.11612.1.S1_at	ENSMUSG00000059890	Ube4a	UBE4A	5.63E-01	NA	11.4	mirnaUID2070	miR-1	mir-1	cfa	cel-miR-34-3p	NA	TGGAATGTAAAGAAGTATGTA	TGGAATGTAAAGAAGTATGTAT	0	0	1
cfa-miR-1	Cfa.8014.1.A1_at	ENSMUSG00000027367	Stard7	STARD7	5.65E-01	NA	5	mirnaUID2070	miR-1	mir-1	cfa	cel-miR-34-3p	NA	TGGAATGTAAAGAAGTATGTA	TGGAATGTAAAGAAGTATGTAT	0	0	1
cfa-miR-1	CfaAffx.9165.1.S1_at	ENSMUSG00000027422	Rrbp1	RRBP1	5.70E-01	NA	6.81	mirnaUID2070	miR-1	mir-1	cfa	cel-miR-34-3p	NA	TGGAATGTAAAGAAGTATGTA	TGGAATGTAAAGAAGTATGTAT	0	0	1
cfa-miR-1	Cfa.17988.1.S1_s_at	ENSMUSG00000005034	Prkacb	PRKACB	5.76E-01	NA	6.51	mirnaUID2070	miR-1	mir-1	cfa	cel-miR-34-3p	NA	TGGAATGTAAAGAAGTATGTA	TGGAATGTAAAGAAGTATGTAT	0	0	1
cfa-miR-1	CfaAffx.18039.1.S1_s_at	ENSMUSG00000024835	Coro1b	PPP1CA	5.84E-01	NA	8.51	mirnaUID2070	miR-1	mir-1	cfa	cel-miR-34-3p	NA	TGGAATGTAAAGAAGTATGTA	TGGAATGTAAAGAAGTATGTAT	0	0	1
cfa-miR-1	Cfa.18129.1.S1_at	ENSMUSG00000005034	Prkacb	PRKACB	5.88E-01	NA	7.58	mirnaUID2070	miR-1	mir-1	cfa	cel-miR-34-3p	NA	TGGAATGTAAAGAAGTATGTA	TGGAATGTAAAGAAGTATGTAT	0	0	1
cfa-miR-1	Cfa.472.1.S1_s_at	ENSMUSG00000050310	Rictor	RICTOR	5.89E-01	NA	5.43	mirnaUID2070	miR-1	mir-1	cfa	cel-miR-34-3p	NA	TGGAATGTAAAGAAGTATGTA	TGGAATGTAAAGAAGTATGTAT	0	0	1
cfa-miR-1	Cfa.14179.1.A1_at	ENSMUSG00000062078	Qk	QKI	5.95E-01	NA	5.86	mirnaUID2070	miR-1	mir-1	cfa	cel-miR-34-3p	NA	TGGAATGTAAAGAAGTATGTA	TGGAATGTAAAGAAGTATGTAT	0	0	1
cfa-miR-1	Cfa.119.1.S1_at	ENSMUSG00000050953	Gja1	GJA1	5.98E-01	http://mirecords.biolead.org/interactions.php?species=Rattus+norvegicus&mirna_acc=rno-miR-1&targetgene_type=refseq_acc&targetgene_info=NM_012567&v=no&search_int=Search Rattus norvegicus ; http://mirecords.biolead.org/interactions.php?species=Homo+sapiens&mirna_acc=hsa-miR-1&targetgene_type=refseq_acc&targetgene_info=NM_000165&v=no&search_int=Search Homo sapiens	9.02	mirnaUID2070	miR-1	mir-1	cfa	cel-miR-34-3p	NA	TGGAATGTAAAGAAGTATGTA	TGGAATGTAAAGAAGTATGTAT	0	0	1
cfa-miR-1	CfaAffx.10036.1.S1_at	ENSMUSG00000027340	Slc23a2	SLC23A2	5.99E-01	NA	5.42	mirnaUID2070	miR-1	mir-1	cfa	cel-miR-34-3p	NA	TGGAATGTAAAGAAGTATGTA	TGGAATGTAAAGAAGTATGTAT	0	0	1
cfa-miR-1	CfaAffx.2344.1.S1_s_at	ENSMUSG00000050953	Gja1	GJA1	6.05E-01	http://mirecords.biolead.org/interactions.php?species=Rattus+norvegicus&mirna_acc=rno-miR-1&targetgene_type=refseq_acc&targetgene_info=NM_012567&v=no&search_int=Search Rattus norvegicus ; http://mirecords.biolead.org/interactions.php?species=Homo+sapiens&mirna_acc=hsa-miR-1&targetgene_type=refseq_acc&targetgene_info=NM_000165&v=no&search_int=Search Homo sapiens	8.64	mirnaUID2070	miR-1	mir-1	cfa	cel-miR-34-3p	NA	TGGAATGTAAAGAAGTATGTA	TGGAATGTAAAGAAGTATGTAT	0	0	1
cfa-miR-1	CfaAffx.11782.1.S1_at	ENSMUSG00000069094	Pde7a	PDE7A	6.05E-01	NA	5.76	mirnaUID2070	miR-1	mir-1	cfa	cel-miR-34-3p	NA	TGGAATGTAAAGAAGTATGTA	TGGAATGTAAAGAAGTATGTAT	0	0	1
cfa-miR-1	Cfa.20550.1.S1_at	ENSMUSG00000023025	Larp4	LARP4	6.11E-01	http://mirecords.biolead.org/interactions.php?species=Homo+sapiens&mirna_acc=hsa-miR-1&targetgene_type=refseq_acc&targetgene_info=NM_052879.4&v=no&search_int=Search Homo sapiens	7.9	mirnaUID2070	miR-1	mir-1	cfa	cel-miR-34-3p	NA	TGGAATGTAAAGAAGTATGTA	TGGAATGTAAAGAAGTATGTAT	0	0	1
cfa-miR-1	Cfa.57.1.S1_s_at	ENSMUSG00000062078	Qk	QKI	6.13E-01	NA	9.21	mirnaUID2070	miR-1	mir-1	cfa	cel-miR-34-3p	NA	TGGAATGTAAAGAAGTATGTA	TGGAATGTAAAGAAGTATGTAT	0	0	1
cfa-miR-1	Cfa.12257.1.A1_at	ENSMUSG00000038518	Jarid2	JARID2	6.16E-01	NA	9.21	mirnaUID2070	miR-1	mir-1	cfa	cel-miR-34-3p	NA	TGGAATGTAAAGAAGTATGTA	TGGAATGTAAAGAAGTATGTAT	0	0	1
cfa-miR-1	CfaAffx.31114.1.S1_s_at	ENSMUSG00000005034	Prkacb	PRKACB	6.18E-01	NA	6.89	mirnaUID2070	miR-1	mir-1	cfa	cel-miR-34-3p	NA	TGGAATGTAAAGAAGTATGTA	TGGAATGTAAAGAAGTATGTAT	0	0	1
cfa-miR-1	Cfa.10956.1.A1_at	ENSMUSG00000027367	Stard7	STARD7	6.23E-01	NA	9.59	mirnaUID2070	miR-1	mir-1	cfa	cel-miR-34-3p	NA	TGGAATGTAAAGAAGTATGTA	TGGAATGTAAAGAAGTATGTAT	0	0	1
cfa-miR-1	CfaAffx.26333.1.S1_s_at	ENSMUSG00000031333	Abcb7	ABCB7	6.27E-01	NA	8.06	mirnaUID2070	miR-1	mir-1	cfa	cel-miR-34-3p	NA	TGGAATGTAAAGAAGTATGTA	TGGAATGTAAAGAAGTATGTAT	0	0	1
cfa-miR-1	Cfa.7592.1.A1_s_at	ENSMUSG00000020198	Ap3d1	AP3D1	6.35E-01	NA	6.48	mirnaUID2070	miR-1	mir-1	cfa	cel-miR-34-3p	NA	TGGAATGTAAAGAAGTATGTA	TGGAATGTAAAGAAGTATGTAT	0	0	1
cfa-miR-1	CfaAffx.29697.1.S1_s_at	ENSMUSG00000020198	Ap3d1	AP3D1	6.43E-01	NA	7.04	mirnaUID2070	miR-1	mir-1	cfa	cel-miR-34-3p	NA	TGGAATGTAAAGAAGTATGTA	TGGAATGTAAAGAAGTATGTAT	0	0	1
cfa-miR-1	CfaAffx.14675.1.S1_s_at	ENSMUSG00000022752	Tomm70a	TOMM70A	6.48E-01	NA	9.6	mirnaUID2070	miR-1	mir-1	cfa	cel-miR-34-3p	NA	TGGAATGTAAAGAAGTATGTA	TGGAATGTAAAGAAGTATGTAT	0	0	1
cfa-miR-1	CfaAffx.23817.1.S1_at	ENSMUSG00000026207	Speg	SPEG	6.50E-01	NA	5.79	mirnaUID2070	miR-1	mir-1	cfa	cel-miR-34-3p	NA	TGGAATGTAAAGAAGTATGTA	TGGAATGTAAAGAAGTATGTAT	0	0	1
cfa-miR-1	CfaAffx.18596.1.S1_at	ENSMUSG00000074746	Pdzd8	PDZD8	6.52E-01	NA	9.17	mirnaUID2070	miR-1	mir-1	cfa	cel-miR-34-3p	NA	TGGAATGTAAAGAAGTATGTA	TGGAATGTAAAGAAGTATGTAT	0	0	1
cfa-miR-101	Cfa.21204.1.S1_at	ENSMUSG00000040152	Thbs1	THBS1	-6.63E-01	NA	9.34	mirnaUID0443	miR-101	mir-101	cfa	cel-miR-35-3p	NA	TACAGTACTGTGATAACTGA	TACAGTACTGTGATAACTGAAG	0	0	2
cfa-miR-101	CfaAffx.13822.1.S1_s_at	ENSMUSG00000040152	Thbs1	THBS1	-6.47E-01	NA	8.38	mirnaUID0443	miR-101	mir-101	cfa	cel-miR-35-3p	NA	TACAGTACTGTGATAACTGA	TACAGTACTGTGATAACTGAAG	0	0	2
cfa-miR-101	Cfa.15209.1.A1_at	ENSMUSG00000021136	Smoc1	SMOC1	-6.04E-01	NA	6.8	mirnaUID0443	miR-101	mir-101	cfa	cel-miR-35-3p	NA	TACAGTACTGTGATAACTGA	TACAGTACTGTGATAACTGAAG	0	0	2
cfa-miR-101	Cfa.8494.1.A1_at	ENSMUSG00000001768	Rin2	RIN2	-5.78E-01	NA	6.83	mirnaUID0443	miR-101	mir-101	cfa	cel-miR-35-3p	NA	TACAGTACTGTGATAACTGA	TACAGTACTGTGATAACTGAAG	0	0	2
cfa-miR-101	Cfa.3771.1.S1_at	ENSMUSG00000016494	Cd34	Q3HR31_CANFA	-5.65E-01	NA	8.81	mirnaUID0443	miR-101	mir-101	cfa	cel-miR-35-3p	NA	TACAGTACTGTGATAACTGA	TACAGTACTGTGATAACTGAAG	0	0	2
cfa-miR-101	Cfa.4590.1.S1_s_at	ENSMUSG00000021388	Aspn	ASPN	-5.46E-01	NA	6.66	mirnaUID0443	miR-101	mir-101	cfa	cel-miR-35-3p	NA	TACAGTACTGTGATAACTGA	TACAGTACTGTGATAACTGAAG	0	0	2
cfa-miR-101	CfaAffx.19094.1.S1_s_at	ENSMUSG00000015714	Lass2	CERS2	-5.46E-01	NA	6.11	mirnaUID0443	miR-101	mir-101	cfa	cel-miR-35-3p	NA	TACAGTACTGTGATAACTGA	TACAGTACTGTGATAACTGAAG	0	0	2
cfa-miR-101	CfaAffx.18229.1.S1_s_at	ENSMUSG00000016494	Cd34	Q3HR31_CANFA	-5.45E-01	NA	7.18	mirnaUID0443	miR-101	mir-101	cfa	cel-miR-35-3p	NA	TACAGTACTGTGATAACTGA	TACAGTACTGTGATAACTGAAG	0	0	2
cfa-miR-101	Cfa.966.1.S1_s_at	ENSMUSG00000051223	Bzw1	BZW1	-5.42E-01	NA	9.76	mirnaUID0443	miR-101	mir-101	cfa	cel-miR-35-3p	NA	TACAGTACTGTGATAACTGA	TACAGTACTGTGATAACTGAAG	0	0	2
cfa-miR-101	CfaAffx.22989.1.S1_s_at	ENSMUSG00000057530	Ece1	ECE1	-5.40E-01	NA	6.34	mirnaUID0443	miR-101	mir-101	cfa	cel-miR-35-3p	NA	TACAGTACTGTGATAACTGA	TACAGTACTGTGATAACTGAAG	0	0	2
cfa-miR-101	CfaAffx.28807.1.S1_at	ENSMUSG00000024539	Ptpn2	PTPN2	-5.38E-01	NA	6.77	mirnaUID0443	miR-101	mir-101	cfa	cel-miR-35-3p	NA	TACAGTACTGTGATAACTGA	TACAGTACTGTGATAACTGAAG	0	0	2
cfa-miR-101	CfaAffx.25393.1.S1_s_at	ENSMUSG00000021136	Smoc1	SMOC1	-5.35E-01	NA	5.82	mirnaUID0443	miR-101	mir-101	cfa	cel-miR-35-3p	NA	TACAGTACTGTGATAACTGA	TACAGTACTGTGATAACTGAAG	0	0	2
cfa-miR-101	CfaAffx.7493.1.S1_s_at	ENSMUSG00000000567	Sox9	SOX9	-5.29E-01	NA	5.84	mirnaUID0443	miR-101	mir-101	cfa	cel-miR-35-3p	NA	TACAGTACTGTGATAACTGA	TACAGTACTGTGATAACTGAAG	0	0	2
cfa-miR-101	Cfa.458.1.A1_s_at	ENSMUSG00000031673	Cdh11	CDH11	-5.27E-01	NA	8.35	mirnaUID0443	miR-101	mir-101	cfa	cel-miR-35-3p	NA	TACAGTACTGTGATAACTGA	TACAGTACTGTGATAACTGAAG	0	0	2
cfa-miR-101	CfaAffx.6855.1.S1_at	ENSMUSG00000019841	Rev3l	REV3L	-5.26E-01	NA	10.1	mirnaUID0443	miR-101	mir-101	cfa	cel-miR-35-3p	NA	TACAGTACTGTGATAACTGA	TACAGTACTGTGATAACTGAAG	0	0	2
cfa-miR-101	Cfa.3472.1.S2_at	ENSMUSG00000022297	Fzd6	B8PZT3_CANFA	-5.19E-01	NA	8.83	mirnaUID0443	miR-101	mir-101	cfa	cel-miR-35-3p	NA	TACAGTACTGTGATAACTGA	TACAGTACTGTGATAACTGAAG	0	0	2
cfa-miR-101	Cfa.458.2.S1_s_at	ENSMUSG00000031673	Cdh11	CDH11	-5.15E-01	NA	6.7	mirnaUID0443	miR-101	mir-101	cfa	cel-miR-35-3p	NA	TACAGTACTGTGATAACTGA	TACAGTACTGTGATAACTGAAG	0	0	2
cfa-miR-101	Cfa.533.1.S1_at	ENSMUSG00000021388	Aspn	ASPN	-5.11E-01	NA	8.1	mirnaUID0443	miR-101	mir-101	cfa	cel-miR-35-3p	NA	TACAGTACTGTGATAACTGA	TACAGTACTGTGATAACTGAAG	0	0	2
cfa-miR-101	CfaAffx.13470.1.S1_at	ENSMUSG00000021613	Hapln1	HAPLN1	-5.10E-01	NA	5.86	mirnaUID0443	miR-101	mir-101	cfa	cel-miR-35-3p	NA	TACAGTACTGTGATAACTGA	TACAGTACTGTGATAACTGAAG	0	0	2
cfa-miR-101	Cfa.21068.1.S1_s_at	ENSMUSG00000052681	Rap1b	RAP1B	-5.09E-01	NA	9.12	mirnaUID0443	miR-101	mir-101	cfa	cel-miR-35-3p	NA	TACAGTACTGTGATAACTGA	TACAGTACTGTGATAACTGAAG	0	0	2
cfa-miR-101	CfaAffx.18489.1.S1_at	ENSMUSG00000051223	Bzw1	BZW1	-5.07E-01	NA	9.1	mirnaUID0443	miR-101	mir-101	cfa	cel-miR-35-3p	NA	TACAGTACTGTGATAACTGA	TACAGTACTGTGATAACTGAAG	0	0	2
cfa-miR-101	CfaAffx.18492.1.S1_s_at	ENSMUSG00000051223	Bzw1	BZW1	-5.07E-01	NA	7.97	mirnaUID0443	miR-101	mir-101	cfa	cel-miR-35-3p	NA	TACAGTACTGTGATAACTGA	TACAGTACTGTGATAACTGAAG	0	0	2
cfa-miR-101	CfaAffx.1793.1.S1_at	ENSMUSG00000023800	Tiam2	TIAM2	-5.06E-01	NA	5.53	mirnaUID0443	miR-101	mir-101	cfa	cel-miR-35-3p	NA	TACAGTACTGTGATAACTGA	TACAGTACTGTGATAACTGAAG	0	0	2
cfa-miR-101	CfaAffx.28343.1.S1_s_at	ENSMUSG00000031095	Cul4b	CUL4B	-5.03E-01	NA	6.93	mirnaUID0443	miR-101	mir-101	cfa	cel-miR-35-3p	NA	TACAGTACTGTGATAACTGA	TACAGTACTGTGATAACTGAAG	0	0	2
cfa-miR-101	CfaAffx.28811.1.S1_s_at	ENSMUSG00000024539	Ptpn2	PTPN2	-5.01E-01	NA	7.07	mirnaUID0443	miR-101	mir-101	cfa	cel-miR-35-3p	NA	TACAGTACTGTGATAACTGA	TACAGTACTGTGATAACTGAAG	0	0	2
cfa-miR-101	Cfa.3449.1.S1_s_at	ENSMUSG00000032487	Ptgs2	Q8SPQ9_CANFA	-5.00E-01	NA	6.45	mirnaUID0443	miR-101	mir-101	cfa	cel-miR-35-3p	NA	TACAGTACTGTGATAACTGA	TACAGTACTGTGATAACTGAAG	0	0	2
cfa-miR-101	Cfa.1011.1.S1_s_at	ENSMUSG00000052681	Rap1b	RAP1B	-4.98E-01	NA	10.6	mirnaUID0443	miR-101	mir-101	cfa	cel-miR-35-3p	NA	TACAGTACTGTGATAACTGA	TACAGTACTGTGATAACTGAAG	0	0	2
cfa-miR-101	Cfa.13066.1.A1_at	ENSMUSG00000027204	Fbn1	FBN1	-4.94E-01	NA	11.4	mirnaUID0443	miR-101	mir-101	cfa	cel-miR-35-3p	NA	TACAGTACTGTGATAACTGA	TACAGTACTGTGATAACTGAAG	0	0	2
cfa-miR-101	Cfa.10374.2.A1_at	ENSMUSG00000032332	Col12a1	COL12A1	-4.93E-01	NA	5.13	mirnaUID0443	miR-101	mir-101	cfa	cel-miR-35-3p	NA	TACAGTACTGTGATAACTGA	TACAGTACTGTGATAACTGAAG	0	0	2
cfa-miR-101	CfaAffx.27698.1.S1_s_at	ENSMUSG00000032320	Rcn2	RCN2	-4.92E-01	NA	8.36	mirnaUID0443	miR-101	mir-101	cfa	cel-miR-35-3p	NA	TACAGTACTGTGATAACTGA	TACAGTACTGTGATAACTGAAG	0	0	2
cfa-miR-101	CfaAffx.8976.1.S1_s_at	ENSMUSG00000001768	Rin2	RIN2	-4.91E-01	NA	5.54	mirnaUID0443	miR-101	mir-101	cfa	cel-miR-35-3p	NA	TACAGTACTGTGATAACTGA	TACAGTACTGTGATAACTGAAG	0	0	2
cfa-miR-101	Cfa.1011.1.S1_at	ENSMUSG00000052681	Rap1b	RAP1B	-4.90E-01	NA	6.54	mirnaUID0443	miR-101	mir-101	cfa	cel-miR-35-3p	NA	TACAGTACTGTGATAACTGA	TACAGTACTGTGATAACTGAAG	0	0	2
cfa-miR-101	Cfa.1567.1.S1_at	ENSMUSG00000062604	Srpk2	SRPK2	-4.87E-01	NA	9.3	mirnaUID0443	miR-101	mir-101	cfa	cel-miR-35-3p	NA	TACAGTACTGTGATAACTGA	TACAGTACTGTGATAACTGAAG	0	0	2
cfa-miR-101	CfaAffx.22762.1.S1_s_at	ENSMUSG00000070002	Ell	ELL	-4.87E-01	NA	5.6	mirnaUID0443	miR-101	mir-101	cfa	cel-miR-35-3p	NA	TACAGTACTGTGATAACTGA	TACAGTACTGTGATAACTGAAG	0	0	2
cfa-miR-101	Cfa.3707.2.S1_at	ENSMUSG00000026193	Fn1	Q28252_CANFA	-4.85E-01	NA	11	mirnaUID0443	miR-101	mir-101	cfa	cel-miR-35-3p	NA	TACAGTACTGTGATAACTGA	TACAGTACTGTGATAACTGAAG	0	0	2
cfa-miR-101	CfaAffx.3532.1.S1_s_at	ENSMUSG00000020044	Timp3	F5CBP3_CANFA	-4.83E-01	NA	7.02	mirnaUID0443	miR-101	mir-101	cfa	cel-miR-35-3p	NA	TACAGTACTGTGATAACTGA	TACAGTACTGTGATAACTGAAG	0	0	2
cfa-miR-101	CfaAffx.8752.1.S1_at	ENSMUSG00000022120	Rnf219	RNF219	-4.82E-01	NA	4.72	mirnaUID0443	miR-101	mir-101	cfa	cel-miR-35-3p	NA	TACAGTACTGTGATAACTGA	TACAGTACTGTGATAACTGAAG	0	0	2
cfa-miR-101	CfaAffx.6861.1.S1_s_at	ENSMUSG00000019841	Rev3l	REV3L	-4.79E-01	NA	7.84	mirnaUID0443	miR-101	mir-101	cfa	cel-miR-35-3p	NA	TACAGTACTGTGATAACTGA	TACAGTACTGTGATAACTGAAG	0	0	2
cfa-miR-101	Cfa.2272.2.A1_at	ENSMUSG00000020044	Timp3	F5CBP3_CANFA	-4.75E-01	NA	8.85	mirnaUID0443	miR-101	mir-101	cfa	cel-miR-35-3p	NA	TACAGTACTGTGATAACTGA	TACAGTACTGTGATAACTGAAG	0	0	2
cfa-miR-101	Cfa.2272.1.A1_at	ENSMUSG00000020044	Timp3	F5CBP3_CANFA	-4.74E-01	NA	9.79	mirnaUID0443	miR-101	mir-101	cfa	cel-miR-35-3p	NA	TACAGTACTGTGATAACTGA	TACAGTACTGTGATAACTGAAG	0	0	2
cfa-miR-101	Cfa.21641.1.S1_at	ENSMUSG00000032320	Rcn2	RCN2	-4.74E-01	NA	9.78	mirnaUID0443	miR-101	mir-101	cfa	cel-miR-35-3p	NA	TACAGTACTGTGATAACTGA	TACAGTACTGTGATAACTGAAG	0	0	2
cfa-miR-101	Cfa.18913.1.S1_s_at	ENSMUSG00000026872	Zeb2	ZEB2	-4.72E-01	NA	8.52	mirnaUID0443	miR-101	mir-101	cfa	cel-miR-35-3p	NA	TACAGTACTGTGATAACTGA	TACAGTACTGTGATAACTGAAG	0	0	2
cfa-miR-101	CfaAffx.3532.1.S1_at	ENSMUSG00000020044	Timp3	F5CBP3_CANFA	-4.71E-01	NA	7.08	mirnaUID0443	miR-101	mir-101	cfa	cel-miR-35-3p	NA	TACAGTACTGTGATAACTGA	TACAGTACTGTGATAACTGAAG	0	0	2
cfa-miR-101	Cfa.15034.1.A1_at	ENSMUSG00000032290	Ptpn9	PTPN9	-4.71E-01	NA	7.32	mirnaUID0443	miR-101	mir-101	cfa	cel-miR-35-3p	NA	TACAGTACTGTGATAACTGA	TACAGTACTGTGATAACTGAAG	0	0	2
cfa-miR-101	Cfa.21482.1.S1_s_at	ENSMUSG00000057530	Ece1	ECE1	-4.71E-01	NA	5.86	mirnaUID0443	miR-101	mir-101	cfa	cel-miR-35-3p	NA	TACAGTACTGTGATAACTGA	TACAGTACTGTGATAACTGAAG	0	0	2
cfa-miR-101	CfaAffx.2230.1.S1_s_at	ENSMUSG00000023885	Thbs2	THBS2	-4.71E-01	NA	5.55	mirnaUID0443	miR-101	mir-101	cfa	cel-miR-35-3p	NA	TACAGTACTGTGATAACTGA	TACAGTACTGTGATAACTGAAG	0	0	2
cfa-miR-101	CfaAffx.22712.1.S1_s_at	ENSMUSG00000027204	Fbn1	FBN1	-4.69E-01	NA	8.4	mirnaUID0443	miR-101	mir-101	cfa	cel-miR-35-3p	NA	TACAGTACTGTGATAACTGA	TACAGTACTGTGATAACTGAAG	0	0	2
cfa-miR-101	Cfa.18575.1.S1_at	ENSMUSG00000024480	Ap3s1	AP3S1	-4.66E-01	NA	9.14	mirnaUID0443	miR-101	mir-101	cfa	cel-miR-35-3p	NA	TACAGTACTGTGATAACTGA	TACAGTACTGTGATAACTGAAG	0	0	2
cfa-miR-101	Cfa.12249.1.A1_at	ENSMUSG00000023885	Thbs2	THBS2	-4.66E-01	NA	6.54	mirnaUID0443	miR-101	mir-101	cfa	cel-miR-35-3p	NA	TACAGTACTGTGATAACTGA	TACAGTACTGTGATAACTGAAG	0	0	2
cfa-miR-101	CfaAffx.11999.1.S1_at	ENSMUSG00000024085	Man2a1	MAN2A1	-4.62E-01	NA	8.46	mirnaUID0443	miR-101	mir-101	cfa	cel-miR-35-3p	NA	TACAGTACTGTGATAACTGA	TACAGTACTGTGATAACTGAAG	0	0	2
cfa-miR-101	CfaAffx.25396.1.S1_s_at	ENSMUSG00000021136	Smoc1	SMOC1	-4.55E-01	NA	5.32	mirnaUID0443	miR-101	mir-101	cfa	cel-miR-35-3p	NA	TACAGTACTGTGATAACTGA	TACAGTACTGTGATAACTGAAG	0	0	2
cfa-miR-101	Cfa.21260.1.S1_s_at	ENSMUSG00000030208	Emp1	EMP1	-4.54E-01	NA	6.49	mirnaUID0443	miR-101	mir-101	cfa	cel-miR-35-3p	NA	TACAGTACTGTGATAACTGA	TACAGTACTGTGATAACTGAAG	0	0	2
cfa-miR-101	Cfa.2706.1.S1_s_at	ENSMUSG00000054263	Lifr	LIFR_CANFA	-4.53E-01	NA	5.43	mirnaUID0443	miR-101	mir-101	cfa	cel-miR-35-3p	NA	TACAGTACTGTGATAACTGA	TACAGTACTGTGATAACTGAAG	0	0	2
cfa-miR-101	CfaAffx.19299.1.S1_at	ENSMUSG00000037762	Slc16a9	SLC16A9	-4.53E-01	NA	4	mirnaUID0443	miR-101	mir-101	cfa	cel-miR-35-3p	NA	TACAGTACTGTGATAACTGA	TACAGTACTGTGATAACTGAAG	0	0	2
cfa-miR-101	CfaAffx.28347.1.S1_s_at	ENSMUSG00000031095	Cul4b	CUL4B	-4.53E-01	NA	7.66	mirnaUID0443	miR-101	mir-101	cfa	cel-miR-35-3p	NA	TACAGTACTGTGATAACTGA	TACAGTACTGTGATAACTGAAG	0	0	2
cfa-miR-101	CfaAffx.4930.1.S1_s_at	ENSMUSG00000032332	Col12a1	COL12A1	-4.53E-01	NA	4.39	mirnaUID0443	miR-101	mir-101	cfa	cel-miR-35-3p	NA	TACAGTACTGTGATAACTGA	TACAGTACTGTGATAACTGAAG	0	0	2
cfa-miR-101	CfaAffx.5919.1.S1_at	ENSMUSG00000048216	Gpr85	GPR85	-4.52E-01	NA	4.37	mirnaUID0443	miR-101	mir-101	cfa	cel-miR-35-3p	NA	TACAGTACTGTGATAACTGA	TACAGTACTGTGATAACTGAAG	0	0	2
cfa-miR-101	CfaAffx.23950.1.S1_s_at	ENSMUSG00000028354	Fmn2	FMN2	-4.52E-01	NA	5.68	mirnaUID0443	miR-101	mir-101	cfa	cel-miR-35-3p	NA	TACAGTACTGTGATAACTGA	TACAGTACTGTGATAACTGAAG	0	0	2
cfa-miR-101	CfaAffx.30616.1.S1_s_at	ENSMUSG00000054414	Slc30a7	SLC30A7	-4.50E-01	NA	6.47	mirnaUID0443	miR-101	mir-101	cfa	cel-miR-35-3p	NA	TACAGTACTGTGATAACTGA	TACAGTACTGTGATAACTGAAG	0	0	2
cfa-miR-101	Cfa.2680.1.A1_s_at	ENSMUSG00000055943	2900064A13Rik	EMC7	-4.35E-01	NA	9.41	mirnaUID0443	miR-101	mir-101	cfa	cel-miR-35-3p	NA	TACAGTACTGTGATAACTGA	TACAGTACTGTGATAACTGAAG	0	0	2
cfa-miR-101	Cfa.144.1.S1_s_at	ENSMUSG00000009376	Met	MET_CANFA	-4.34E-01	NA	5.67	mirnaUID0443	miR-101	mir-101	cfa	cel-miR-35-3p	NA	TACAGTACTGTGATAACTGA	TACAGTACTGTGATAACTGAAG	0	0	2
cfa-miR-101	CfaAffx.28429.1.S1_s_at	ENSMUSG00000025862	Stag2	STAG2	-4.32E-01	NA	8.74	mirnaUID0443	miR-101	mir-101	cfa	cel-miR-35-3p	NA	TACAGTACTGTGATAACTGA	TACAGTACTGTGATAACTGAAG	0	0	2
cfa-miR-101	Cfa.17429.1.S1_s_at	ENSMUSG00000027204	Fbn1	FBN1	-4.30E-01	NA	6.35	mirnaUID0443	miR-101	mir-101	cfa	cel-miR-35-3p	NA	TACAGTACTGTGATAACTGA	TACAGTACTGTGATAACTGAAG	0	0	2
cfa-miR-101	CfaAffx.23069.1.S1_at	ENSMUSG00000026586	Prrx1	PRRX1	-4.29E-01	NA	9.3	mirnaUID0443	miR-101	mir-101	cfa	cel-miR-35-3p	NA	TACAGTACTGTGATAACTGA	TACAGTACTGTGATAACTGAAG	0	0	2
cfa-miR-101	CfaAffx.15878.1.S1_s_at	ENSMUSG00000025986	Slc39a10	SLC39A10	-4.29E-01	NA	7.52	mirnaUID0443	miR-101	mir-101	cfa	cel-miR-35-3p	NA	TACAGTACTGTGATAACTGA	TACAGTACTGTGATAACTGAAG	0	0	2
cfa-miR-101	CfaAffx.8587.1.S1_at	ENSMUSG00000030302	Atp2b2	ATP2B2	-4.28E-01	NA	5.28	mirnaUID0443	miR-101	mir-101	cfa	cel-miR-35-3p	NA	TACAGTACTGTGATAACTGA	TACAGTACTGTGATAACTGAAG	0	0	2
cfa-miR-101	CfaAffx.16067.1.S1_s_at	ENSMUSG00000016087	Fli1	FLI1	-4.27E-01	NA	4.13	mirnaUID0443	miR-101	mir-101	cfa	cel-miR-35-3p	NA	TACAGTACTGTGATAACTGA	TACAGTACTGTGATAACTGAAG	0	0	2
cfa-miR-101	CfaAffx.20391.1.S1_at	ENSMUSG00000030208	Emp1	EMP1	-4.26E-01	NA	5.74	mirnaUID0443	miR-101	mir-101	cfa	cel-miR-35-3p	NA	TACAGTACTGTGATAACTGA	TACAGTACTGTGATAACTGAAG	0	0	2
cfa-miR-101	CfaAffx.10348.1.S1_s_at	ENSMUSG00000024425	Ndfip1	NDFIP1	-4.26E-01	NA	10.5	mirnaUID0443	miR-101	mir-101	cfa	cel-miR-35-3p	NA	TACAGTACTGTGATAACTGA	TACAGTACTGTGATAACTGAAG	0	0	2
cfa-miR-101	CfaAffx.13912.1.S1_s_at	ENSMUSG00000025016	Tm9sf3	TM9SF3	-4.25E-01	NA	10.6	mirnaUID0443	miR-101	mir-101	cfa	cel-miR-35-3p	NA	TACAGTACTGTGATAACTGA	TACAGTACTGTGATAACTGAAG	0	0	2
cfa-miR-101	CfaAffx.13989.1.S1_s_at	ENSMUSG00000025016	Tm9sf3	TM9SF3	-4.25E-01	NA	9.65	mirnaUID0443	miR-101	mir-101	cfa	cel-miR-35-3p	NA	TACAGTACTGTGATAACTGA	TACAGTACTGTGATAACTGAAG	0	0	2
cfa-miR-101	Cfa.16649.1.S1_s_at	ENSMUSG00000025862	Stag2	STAG2	-4.24E-01	NA	10.1	mirnaUID0443	miR-101	mir-101	cfa	cel-miR-35-3p	NA	TACAGTACTGTGATAACTGA	TACAGTACTGTGATAACTGAAG	0	0	2
cfa-miR-101	Cfa.9039.1.A1_at	ENSMUSG00000021250	Fos	NA	-4.22E-01	NA	8.08	mirnaUID0443	miR-101	mir-101	cfa	cel-miR-35-3p	NA	TACAGTACTGTGATAACTGA	TACAGTACTGTGATAACTGAAG	0	0	2
cfa-miR-101	CfaAffx.26266.1.S1_at	ENSMUSG00000000794	Kcnn3	KCNN3	-4.16E-01	NA	5.09	mirnaUID0443	miR-101	mir-101	cfa	cel-miR-35-3p	NA	TACAGTACTGTGATAACTGA	TACAGTACTGTGATAACTGAAG	0	0	2
cfa-miR-101	Cfa.10374.1.A1_at	ENSMUSG00000032332	Col12a1	COL12A1	-4.15E-01	NA	7.69	mirnaUID0443	miR-101	mir-101	cfa	cel-miR-35-3p	NA	TACAGTACTGTGATAACTGA	TACAGTACTGTGATAACTGAAG	0	0	2
cfa-miR-101	CfaAffx.25714.1.S1_at	ENSMUSG00000024190	Dusp1	DUSP1	-4.14E-01	NA	8.52	mirnaUID0443	miR-101	mir-101	cfa	cel-miR-35-3p	NA	TACAGTACTGTGATAACTGA	TACAGTACTGTGATAACTGAAG	0	0	2
cfa-miR-101	CfaAffx.4939.1.S1_s_at	ENSMUSG00000032332	Col12a1	COL12A1	-4.13E-01	NA	3.88	mirnaUID0443	miR-101	mir-101	cfa	cel-miR-35-3p	NA	TACAGTACTGTGATAACTGA	TACAGTACTGTGATAACTGAAG	0	0	2
cfa-miR-101	CfaAffx.20776.1.S1_s_at	ENSMUSG00000013089	Etv5	ETV5	-4.13E-01	NA	5.45	mirnaUID0443	miR-101	mir-101	cfa	cel-miR-35-3p	NA	TACAGTACTGTGATAACTGA	TACAGTACTGTGATAACTGAAG	0	0	2
cfa-miR-101	Cfa.10207.1.S1_at	ENSMUSG00000024425	Ndfip1	NDFIP1	-4.11E-01	NA	11.9	mirnaUID0443	miR-101	mir-101	cfa	cel-miR-35-3p	NA	TACAGTACTGTGATAACTGA	TACAGTACTGTGATAACTGAAG	0	0	2
cfa-miR-101	Cfa.3472.1.S1_s_at	ENSMUSG00000022297	Fzd6	B8PZT3_CANFA	-4.08E-01	NA	6.02	mirnaUID0443	miR-101	mir-101	cfa	cel-miR-35-3p	NA	TACAGTACTGTGATAACTGA	TACAGTACTGTGATAACTGAAG	0	0	2
cfa-miR-101	Cfa.5536.1.A1_at	ENSMUSG00000037169	Mycn	MYCN	-4.07E-01	NA	5.88	mirnaUID0443	miR-101	mir-101	cfa	cel-miR-35-3p	NA	TACAGTACTGTGATAACTGA	TACAGTACTGTGATAACTGAAG	0	0	2
cfa-miR-101	CfaAffx.26074.1.S1_at	ENSMUSG00000018846	Pank3	PANK3	-4.04E-01	NA	5.82	mirnaUID0443	miR-101	mir-101	cfa	cel-miR-35-3p	NA	TACAGTACTGTGATAACTGA	TACAGTACTGTGATAACTGAAG	0	0	2
cfa-miR-101	CfaAffx.13350.1.S1_s_at	ENSMUSG00000021549	Rasa1	RASA1	-4.04E-01	NA	7.7	mirnaUID0443	miR-101	mir-101	cfa	cel-miR-35-3p	NA	TACAGTACTGTGATAACTGA	TACAGTACTGTGATAACTGAAG	0	0	2
cfa-miR-101	CfaAffx.12001.1.S1_s_at	ENSMUSG00000024085	Man2a1	MAN2A1	-4.01E-01	NA	6.43	mirnaUID0443	miR-101	mir-101	cfa	cel-miR-35-3p	NA	TACAGTACTGTGATAACTGA	TACAGTACTGTGATAACTGAAG	0	0	2
cfa-miR-101	Cfa.11570.1.A1_at	ENSMUSG00000054263	Lifr	LIFR_CANFA	-3.99E-01	NA	7.36	mirnaUID0443	miR-101	mir-101	cfa	cel-miR-35-3p	NA	TACAGTACTGTGATAACTGA	TACAGTACTGTGATAACTGAAG	0	0	2
cfa-miR-101	CfaAffx.21826.1.S1_at	ENSMUSG00000064127	Med14	MED14	-3.99E-01	NA	7.22	mirnaUID0443	miR-101	mir-101	cfa	cel-miR-35-3p	NA	TACAGTACTGTGATAACTGA	TACAGTACTGTGATAACTGAAG	0	0	2
cfa-miR-101	Cfa.350.1.S1_at	ENSMUSG00000021549	Rasa1	RASA1	-3.99E-01	NA	9.92	mirnaUID0443	miR-101	mir-101	cfa	cel-miR-35-3p	NA	TACAGTACTGTGATAACTGA	TACAGTACTGTGATAACTGAAG	0	0	2
cfa-miR-101	CfaAffx.27626.1.S1_at	ENSMUSG00000032290	Ptpn9	PTPN9	-3.99E-01	NA	6.19	mirnaUID0443	miR-101	mir-101	cfa	cel-miR-35-3p	NA	TACAGTACTGTGATAACTGA	TACAGTACTGTGATAACTGAAG	0	0	2
cfa-miR-101	CfaAffx.11891.1.S1_at	ENSMUSG00000025915	Sgk3	D7NGX9_CANFA	-3.97E-01	NA	6.27	mirnaUID0443	miR-101	mir-101	cfa	cel-miR-35-3p	NA	TACAGTACTGTGATAACTGA	TACAGTACTGTGATAACTGAAG	0	0	2
cfa-miR-101	CfaAffx.16101.1.S1_s_at	ENSMUSG00000028152	Tspan5	TSPAN5	-3.97E-01	NA	3.41	mirnaUID0443	miR-101	mir-101	cfa	cel-miR-35-3p	NA	TACAGTACTGTGATAACTGA	TACAGTACTGTGATAACTGAAG	0	0	2
cfa-miR-101	CfaAffx.30901.1.S1_s_at	ENSMUSG00000029287	Tgfbr3	TGFBR3	-3.96E-01	NA	7.04	mirnaUID0443	miR-101	mir-101	cfa	cel-miR-35-3p	NA	TACAGTACTGTGATAACTGA	TACAGTACTGTGATAACTGAAG	0	0	2
cfa-miR-101	Cfa.12293.1.A1_s_at	ENSMUSG00000030551	Nr2f2	NR2F2	-3.93E-01	NA	7.11	mirnaUID0443	miR-101	mir-101	cfa	cel-miR-35-3p	NA	TACAGTACTGTGATAACTGA	TACAGTACTGTGATAACTGAAG	0	0	2
cfa-miR-101	Cfa.3615.1.A1_s_at	ENSMUSG00000024935	Slc1a1	SLC1A1	-3.93E-01	NA	5.79	mirnaUID0443	miR-101	mir-101	cfa	cel-miR-35-3p	NA	TACAGTACTGTGATAACTGA	TACAGTACTGTGATAACTGAAG	0	0	2
cfa-miR-101	Cfa.9091.1.A1_at	ENSMUSG00000052331	Ankrd44	ANKRD44	-3.89E-01	NA	6.14	mirnaUID0443	miR-101	mir-101	cfa	cel-miR-35-3p	NA	TACAGTACTGTGATAACTGA	TACAGTACTGTGATAACTGAAG	0	0	2
cfa-miR-101	Cfa.3707.1.A1_s_at	ENSMUSG00000026193	Fn1	Q28252_CANFA	-3.89E-01	NA	6.64	mirnaUID0443	miR-101	mir-101	cfa	cel-miR-35-3p	NA	TACAGTACTGTGATAACTGA	TACAGTACTGTGATAACTGAAG	0	0	2
cfa-miR-101	CfaAffx.28426.1.S1_at	ENSMUSG00000025862	Stag2	STAG2	-3.89E-01	NA	9.16	mirnaUID0443	miR-101	mir-101	cfa	cel-miR-35-3p	NA	TACAGTACTGTGATAACTGA	TACAGTACTGTGATAACTGAAG	0	0	2
cfa-miR-101	CfaAffx.1272.1.S1_at	ENSMUSG00000024480	Ap3s1	AP3S1	-3.89E-01	NA	6.14	mirnaUID0443	miR-101	mir-101	cfa	cel-miR-35-3p	NA	TACAGTACTGTGATAACTGA	TACAGTACTGTGATAACTGAAG	0	0	2
cfa-miR-101	CfaAffx.23074.1.S1_s_at	ENSMUSG00000026586	Prrx1	PRRX1	-3.89E-01	NA	7.83	mirnaUID0443	miR-101	mir-101	cfa	cel-miR-35-3p	NA	TACAGTACTGTGATAACTGA	TACAGTACTGTGATAACTGAAG	0	0	2
cfa-miR-101	Cfa.12502.1.A1_at	ENSMUSG00000032501	Trib1	TRIB1	-3.85E-01	NA	9.01	mirnaUID0443	miR-101	mir-101	cfa	cel-miR-35-3p	NA	TACAGTACTGTGATAACTGA	TACAGTACTGTGATAACTGAAG	0	0	2
cfa-miR-101	CfaAffx.13563.1.S1_s_at	ENSMUSG00000027210	Meis2	MEIS2	-3.84E-01	NA	9.06	mirnaUID0443	miR-101	mir-101	cfa	cel-miR-35-3p	NA	TACAGTACTGTGATAACTGA	TACAGTACTGTGATAACTGAAG	0	0	2
cfa-miR-101	Cfa.3707.3.S1_s_at	ENSMUSG00000026193	Fn1	Q28252_CANFA	-3.82E-01	NA	6.78	mirnaUID0443	miR-101	mir-101	cfa	cel-miR-35-3p	NA	TACAGTACTGTGATAACTGA	TACAGTACTGTGATAACTGAAG	0	0	2
cfa-miR-101	CfaAffx.10053.1.S1_at	ENSMUSG00000027748	Trpc4	TRPC4	-3.82E-01	NA	4.45	mirnaUID0443	miR-101	mir-101	cfa	cel-miR-35-3p	NA	TACAGTACTGTGATAACTGA	TACAGTACTGTGATAACTGAAG	0	0	2
cfa-miR-101	CfaAffx.3769.1.S1_at	ENSMUSG00000028436	Dcaf12	DCAF12	-3.81E-01	NA	4.83	mirnaUID0443	miR-101	mir-101	cfa	cel-miR-35-3p	NA	TACAGTACTGTGATAACTGA	TACAGTACTGTGATAACTGAAG	0	0	2
cfa-miR-101	Cfa.3946.2.S1_a_at	ENSMUSG00000025986	Slc39a10	SLC39A10	-3.80E-01	NA	9.18	mirnaUID0443	miR-101	mir-101	cfa	cel-miR-35-3p	NA	TACAGTACTGTGATAACTGA	TACAGTACTGTGATAACTGAAG	0	0	2
cfa-miR-101	Cfa.18406.1.S1_s_at	ENSMUSG00000057530	Ece1	ECE1	-3.78E-01	NA	6.16	mirnaUID0443	miR-101	mir-101	cfa	cel-miR-35-3p	NA	TACAGTACTGTGATAACTGA	TACAGTACTGTGATAACTGAAG	0	0	2
cfa-miR-101	Cfa.18308.1.S1_at	ENSMUSG00000029287	Tgfbr3	TGFBR3	-3.77E-01	NA	7.39	mirnaUID0443	miR-101	mir-101	cfa	cel-miR-35-3p	NA	TACAGTACTGTGATAACTGA	TACAGTACTGTGATAACTGAAG	0	0	2
cfa-miR-101	Cfa.17105.1.S1_at	ENSMUSG00000018865	Sult4a1	SULT4A1	-3.76E-01	NA	5.48	mirnaUID0443	miR-101	mir-101	cfa	cel-miR-35-3p	NA	TACAGTACTGTGATAACTGA	TACAGTACTGTGATAACTGAAG	0	0	2
cfa-miR-101	Cfa.8884.1.A1_s_at	ENSMUSG00000049001	A930038C07Rik	NDNF	-3.73E-01	NA	6.78	mirnaUID0443	miR-101	mir-101	cfa	cel-miR-35-3p	NA	TACAGTACTGTGATAACTGA	TACAGTACTGTGATAACTGAAG	0	0	2
cfa-miR-101	Cfa.16254.1.A1_s_at	ENSMUSG00000029670	Ing3	ING3	-3.73E-01	NA	7.66	mirnaUID0443	miR-101	mir-101	cfa	cel-miR-35-3p	NA	TACAGTACTGTGATAACTGA	TACAGTACTGTGATAACTGAAG	0	0	2
cfa-miR-101	Cfa.14517.1.A1_at	ENSMUSG00000028001	Fga	FGA	-3.73E-01	NA	3.49	mirnaUID0443	miR-101	mir-101	cfa	cel-miR-35-3p	NA	TACAGTACTGTGATAACTGA	TACAGTACTGTGATAACTGAAG	0	0	2
cfa-miR-101	Cfa.1481.1.S1_at	ENSMUSG00000032932	Hspa13	HSPA13	-3.68E-01	NA	6.02	mirnaUID0443	miR-101	mir-101	cfa	cel-miR-35-3p	NA	TACAGTACTGTGATAACTGA	TACAGTACTGTGATAACTGAAG	0	0	2
cfa-miR-101	CfaAffx.10036.1.S1_s_at	ENSMUSG00000027340	Slc23a2	SLC23A2	-3.64E-01	NA	3.89	mirnaUID0443	miR-101	mir-101	cfa	cel-miR-35-3p	NA	TACAGTACTGTGATAACTGA	TACAGTACTGTGATAACTGAAG	0	0	2
cfa-miR-101	Cfa.5940.1.A1_at	ENSMUSG00000028246	6230409E13Rik	FAXC	-3.63E-01	NA	7.93	mirnaUID0443	miR-101	mir-101	cfa	cel-miR-35-3p	NA	TACAGTACTGTGATAACTGA	TACAGTACTGTGATAACTGAAG	0	0	2
cfa-miR-101	CfaAffx.16884.1.S1_s_at	ENSMUSG00000052331	Ankrd44	ANKRD44	-3.60E-01	NA	4.35	mirnaUID0443	miR-101	mir-101	cfa	cel-miR-35-3p	NA	TACAGTACTGTGATAACTGA	TACAGTACTGTGATAACTGAAG	0	0	2
cfa-miR-101	CfaAffx.23518.1.S1_at	ENSMUSG00000047976	Kcna1	A1E438_CANFA	-3.57E-01	NA	5.01	mirnaUID0443	miR-101	mir-101	cfa	cel-miR-35-3p	NA	TACAGTACTGTGATAACTGA	TACAGTACTGTGATAACTGAAG	0	0	2
cfa-miR-101	CfaAffx.15185.1.S1_s_at	ENSMUSG00000031666	Rbl2	RBL2	-3.56E-01	NA	7.07	mirnaUID0443	miR-101	mir-101	cfa	cel-miR-35-3p	NA	TACAGTACTGTGATAACTGA	TACAGTACTGTGATAACTGAAG	0	0	2
cfa-miR-101	Cfa.18897.1.S1_s_at	ENSMUSG00000025862	Stag2	STAG2	-3.55E-01	NA	6.53	mirnaUID0443	miR-101	mir-101	cfa	cel-miR-35-3p	NA	TACAGTACTGTGATAACTGA	TACAGTACTGTGATAACTGAAG	0	0	2
cfa-miR-101	CfaAffx.10120.1.S1_s_at	ENSMUSG00000054823	Whsc1l1	WHSC1L1	-3.52E-01	NA	6.98	mirnaUID0443	miR-101	mir-101	cfa	cel-miR-35-3p	NA	TACAGTACTGTGATAACTGA	TACAGTACTGTGATAACTGAAG	0	0	2
cfa-miR-101	CfaAffx.25468.1.S1_at	ENSMUSG00000032220	Myo1e	MYO1E	-3.51E-01	NA	3.39	mirnaUID0443	miR-101	mir-101	cfa	cel-miR-35-3p	NA	TACAGTACTGTGATAACTGA	TACAGTACTGTGATAACTGAAG	0	0	2
cfa-miR-101	CfaAffx.14872.1.S1_at	ENSMUSG00000026987	Baz2b	BAZ2B	-3.50E-01	NA	8.61	mirnaUID0443	miR-101	mir-101	cfa	cel-miR-35-3p	NA	TACAGTACTGTGATAACTGA	TACAGTACTGTGATAACTGAAG	0	0	2
cfa-miR-101	Cfa.21325.1.S1_s_at	ENSMUSG00000022505	Emp2	EMP2	-3.49E-01	NA	8.49	mirnaUID0443	miR-101	mir-101	cfa	cel-miR-35-3p	NA	TACAGTACTGTGATAACTGA	TACAGTACTGTGATAACTGAAG	0	0	2
cfa-miR-101	Cfa.10328.1.A1_s_at	ENSMUSG00000026987	Baz2b	BAZ2B	-3.49E-01	NA	8.15	mirnaUID0443	miR-101	mir-101	cfa	cel-miR-35-3p	NA	TACAGTACTGTGATAACTGA	TACAGTACTGTGATAACTGAAG	0	0	2
cfa-miR-101	CfaAffx.27626.1.S1_s_at	ENSMUSG00000032290	Ptpn9	PTPN9	-3.43E-01	NA	6.07	mirnaUID0443	miR-101	mir-101	cfa	cel-miR-35-3p	NA	TACAGTACTGTGATAACTGA	TACAGTACTGTGATAACTGAAG	0	0	2
cfa-miR-101	CfaAffx.20845.1.S1_s_at	ENSMUSG00000032076	Cadm1	CADM1	-3.42E-01	NA	7.63	mirnaUID0443	miR-101	mir-101	cfa	cel-miR-35-3p	NA	TACAGTACTGTGATAACTGA	TACAGTACTGTGATAACTGAAG	0	0	2
cfa-miR-101	CfaAffx.12241.1.S1_at	ENSMUSG00000021217	Tshz3	TSHZ3	-3.40E-01	NA	5.01	mirnaUID0443	miR-101	mir-101	cfa	cel-miR-35-3p	NA	TACAGTACTGTGATAACTGA	TACAGTACTGTGATAACTGAAG	0	0	2
cfa-miR-101	CfaAffx.5396.1.S1_at	ENSMUSG00000020273	Papolg	PAPOLG	-3.37E-01	NA	5.38	mirnaUID0443	miR-101	mir-101	cfa	cel-miR-35-3p	NA	TACAGTACTGTGATAACTGA	TACAGTACTGTGATAACTGAAG	0	0	2
cfa-miR-101	Cfa.11297.1.A1_s_at	ENSMUSG00000049939	Lrrc4	LRRC4	-3.37E-01	NA	7.56	mirnaUID0443	miR-101	mir-101	cfa	cel-miR-35-3p	NA	TACAGTACTGTGATAACTGA	TACAGTACTGTGATAACTGAAG	0	0	2
cfa-miR-101	CfaAffx.11647.1.S1_at	ENSMUSG00000021969	Zdhhc20	ZDHHC20	-3.36E-01	NA	4.45	mirnaUID0443	miR-101	mir-101	cfa	cel-miR-35-3p	NA	TACAGTACTGTGATAACTGA	TACAGTACTGTGATAACTGAAG	0	0	2
cfa-miR-101	Cfa.8923.1.A1_at	ENSMUSG00000032035	Ets1	A1XFH2_CANFA	-3.34E-01	NA	8.03	mirnaUID0443	miR-101	mir-101	cfa	cel-miR-35-3p	NA	TACAGTACTGTGATAACTGA	TACAGTACTGTGATAACTGAAG	0	0	2
cfa-miR-101	CfaAffx.20543.1.S1_s_at	ENSMUSG00000030203	Dusp16	DUSP16	-3.34E-01	NA	5	mirnaUID0443	miR-101	mir-101	cfa	cel-miR-35-3p	NA	TACAGTACTGTGATAACTGA	TACAGTACTGTGATAACTGAAG	0	0	2
cfa-miR-101	Cfa.12293.1.A1_at	ENSMUSG00000030551	Nr2f2	NR2F2	-3.31E-01	NA	6.6	mirnaUID0443	miR-101	mir-101	cfa	cel-miR-35-3p	NA	TACAGTACTGTGATAACTGA	TACAGTACTGTGATAACTGAAG	0	0	2
cfa-miR-101	CfaAffx.10078.1.S1_s_at	ENSMUSG00000027748	Trpc4	TRPC4	-3.28E-01	NA	4.34	mirnaUID0443	miR-101	mir-101	cfa	cel-miR-35-3p	NA	TACAGTACTGTGATAACTGA	TACAGTACTGTGATAACTGAAG	0	0	2
cfa-miR-101	Cfa.14988.2.S1_at	ENSMUSG00000040225	Prrc2c	PRRC2C	-3.27E-01	NA	8.65	mirnaUID0443	miR-101	mir-101	cfa	cel-miR-35-3p	NA	TACAGTACTGTGATAACTGA	TACAGTACTGTGATAACTGAAG	0	0	2
cfa-miR-101	CfaAffx.13999.1.S1_s_at	ENSMUSG00000025016	Tm9sf3	TM9SF3	-3.26E-01	NA	8.51	mirnaUID0443	miR-101	mir-101	cfa	cel-miR-35-3p	NA	TACAGTACTGTGATAACTGA	TACAGTACTGTGATAACTGAAG	0	0	2
cfa-miR-101	Cfa.3707.1.A1_at	ENSMUSG00000026193	Fn1	Q28252_CANFA	-3.25E-01	NA	7.82	mirnaUID0443	miR-101	mir-101	cfa	cel-miR-35-3p	NA	TACAGTACTGTGATAACTGA	TACAGTACTGTGATAACTGAAG	0	0	2
cfa-miR-101	CfaAffx.25714.1.S1_s_at	ENSMUSG00000024190	Dusp1	DUSP1	-3.23E-01	NA	7.69	mirnaUID0443	miR-101	mir-101	cfa	cel-miR-35-3p	NA	TACAGTACTGTGATAACTGA	TACAGTACTGTGATAACTGAAG	0	0	2
cfa-miR-101	Cfa.12073.1.A1_at	ENSMUSG00000037196	Pacrg	NA	-3.21E-01	NA	5.74	mirnaUID0443	miR-101	mir-101	cfa	cel-miR-35-3p	NA	TACAGTACTGTGATAACTGA	TACAGTACTGTGATAACTGAAG	0	0	2
cfa-miR-101	Cfa.13564.1.A1_at	ENSMUSG00000015882	Lcorl	LCORL	-3.20E-01	NA	6.96	mirnaUID0443	miR-101	mir-101	cfa	cel-miR-35-3p	NA	TACAGTACTGTGATAACTGA	TACAGTACTGTGATAACTGAAG	0	0	2
cfa-miR-101	Cfa.9091.1.A1_s_at	ENSMUSG00000052331	Ankrd44	ANKRD44	-3.20E-01	NA	5.49	mirnaUID0443	miR-101	mir-101	cfa	cel-miR-35-3p	NA	TACAGTACTGTGATAACTGA	TACAGTACTGTGATAACTGAAG	0	0	2
cfa-miR-101	CfaAffx.13535.1.S1_s_at	ENSMUSG00000027210	Meis2	MEIS2	-3.19E-01	NA	10.5	mirnaUID0443	miR-101	mir-101	cfa	cel-miR-35-3p	NA	TACAGTACTGTGATAACTGA	TACAGTACTGTGATAACTGAAG	0	0	2
cfa-miR-101	CfaAffx.1974.1.S1_at	ENSMUSG00000051920	Rspo2	RSPO2	-3.14E-01	NA	3.71	mirnaUID0443	miR-101	mir-101	cfa	cel-miR-35-3p	NA	TACAGTACTGTGATAACTGA	TACAGTACTGTGATAACTGAAG	0	0	2
cfa-miR-101	CfaAffx.28449.1.S1_at	ENSMUSG00000050697	Prkaa1	PRKAA1	-3.14E-01	NA	3.32	mirnaUID0443	miR-101	mir-101	cfa	cel-miR-35-3p	NA	TACAGTACTGTGATAACTGA	TACAGTACTGTGATAACTGAAG	0	0	2
cfa-miR-101	Cfa.2477.1.S1_at	ENSMUSG00000026987	Baz2b	BAZ2B	-3.11E-01	NA	8.16	mirnaUID0443	miR-101	mir-101	cfa	cel-miR-35-3p	NA	TACAGTACTGTGATAACTGA	TACAGTACTGTGATAACTGAAG	0	0	2
cfa-miR-101	CfaAffx.22749.1.S1_s_at	ENSMUSG00000027204	Fbn1	FBN1	-3.11E-01	NA	6.05	mirnaUID0443	miR-101	mir-101	cfa	cel-miR-35-3p	NA	TACAGTACTGTGATAACTGA	TACAGTACTGTGATAACTGAAG	0	0	2
cfa-miR-101	CfaAffx.31004.1.S1_s_at	ENSMUSG00000038872	Zfhx3	ZFHX3	-3.05E-01	NA	5.36	mirnaUID0443	miR-101	mir-101	cfa	cel-miR-35-3p	NA	TACAGTACTGTGATAACTGA	TACAGTACTGTGATAACTGAAG	0	0	2
cfa-miR-101	CfaAffx.26500.1.S1_s_at	ENSMUSG00000020964	Sel1l	SEL1L	-3.04E-01	NA	9.22	mirnaUID0443	miR-101	mir-101	cfa	cel-miR-35-3p	NA	TACAGTACTGTGATAACTGA	TACAGTACTGTGATAACTGAAG	0	0	2
cfa-miR-101	Cfa.10739.1.A1_s_at	ENSMUSG00000032076	Cadm1	CADM1	-3.04E-01	NA	7.36	mirnaUID0443	miR-101	mir-101	cfa	cel-miR-35-3p	NA	TACAGTACTGTGATAACTGA	TACAGTACTGTGATAACTGAAG	0	0	2
cfa-miR-101	CfaAffx.25470.1.S1_at	ENSMUSG00000032220	Myo1e	MYO1E	-3.03E-01	NA	3.24	mirnaUID0443	miR-101	mir-101	cfa	cel-miR-35-3p	NA	TACAGTACTGTGATAACTGA	TACAGTACTGTGATAACTGAAG	0	0	2
cfa-miR-101	Cfa.3926.1.S1_at	ENSMUSG00000029265	Dr1	DR1	-3.02E-01	NA	6.08	mirnaUID0443	miR-101	mir-101	cfa	cel-miR-35-3p	NA	TACAGTACTGTGATAACTGA	TACAGTACTGTGATAACTGAAG	0	0	2
cfa-miR-101	CfaAffx.2449.1.S1_s_at	ENSMUSG00000037075	Rnf139	RNF139	-3.01E-01	NA	8.78	mirnaUID0443	miR-101	mir-101	cfa	cel-miR-35-3p	NA	TACAGTACTGTGATAACTGA	TACAGTACTGTGATAACTGAAG	0	0	2
cfa-miR-101	Cfa.16894.1.S1_at	ENSMUSG00000037808	Fam76b	FAM76B	-3.00E-01	NA	4.59	mirnaUID0443	miR-101	mir-101	cfa	cel-miR-35-3p	NA	TACAGTACTGTGATAACTGA	TACAGTACTGTGATAACTGAAG	0	0	2
cfa-miR-101	Cfa.12316.1.A1_at	ENSMUSG00000021895	Arhgef3	ARHGEF3	-2.99E-01	NA	6.48	mirnaUID0443	miR-101	mir-101	cfa	cel-miR-35-3p	NA	TACAGTACTGTGATAACTGA	TACAGTACTGTGATAACTGAAG	0	0	2
cfa-miR-101	Cfa.20779.1.S1_at	ENSMUSG00000061353	Cxcl12	CXCL12	-2.98E-01	NA	10.2	mirnaUID0443	miR-101	mir-101	cfa	cel-miR-35-3p	NA	TACAGTACTGTGATAACTGA	TACAGTACTGTGATAACTGAAG	0	0	2
cfa-miR-101	Cfa.21600.1.S1_s_at	ENSMUSG00000014813	Stc1	STC1	-2.98E-01	NA	5.27	mirnaUID0443	miR-101	mir-101	cfa	cel-miR-35-3p	NA	TACAGTACTGTGATAACTGA	TACAGTACTGTGATAACTGAAG	0	0	2
cfa-miR-101	Cfa.8896.1.S1_at	ENSMUSG00000000787	Ddx3x	DDX3X	-2.97E-01	NA	11.5	mirnaUID0443	miR-101	mir-101	cfa	cel-miR-35-3p	NA	TACAGTACTGTGATAACTGA	TACAGTACTGTGATAACTGAAG	0	0	2
cfa-miR-101	Cfa.19594.2.A1_s_at	ENSMUSG00000025162	Csnk1d	CSNK1D	-2.96E-01	NA	6.91	mirnaUID0443	miR-101	mir-101	cfa	cel-miR-35-3p	NA	TACAGTACTGTGATAACTGA	TACAGTACTGTGATAACTGAAG	0	0	2
cfa-miR-101	Cfa.11873.1.A1_at	ENSMUSG00000041712	Ubr7	NA	-2.96E-01	NA	6.76	mirnaUID0443	miR-101	mir-101	cfa	cel-miR-35-3p	NA	TACAGTACTGTGATAACTGA	TACAGTACTGTGATAACTGAAG	0	0	2
cfa-miR-101	CfaAffx.17502.1.S1_at	ENSMUSG00000000142	Axin2	AXIN2	-2.95E-01	NA	8.17	mirnaUID0443	miR-101	mir-101	cfa	cel-miR-35-3p	NA	TACAGTACTGTGATAACTGA	TACAGTACTGTGATAACTGAAG	0	0	2
cfa-miR-101	Cfa.14988.2.S1_x_at	ENSMUSG00000040225	Prrc2c	PRRC2C	-2.94E-01	NA	8.66	mirnaUID0443	miR-101	mir-101	cfa	cel-miR-35-3p	NA	TACAGTACTGTGATAACTGA	TACAGTACTGTGATAACTGAAG	0	0	2
cfa-miR-101	CfaAffx.20827.1.S1_at	ENSMUSG00000043019	Edem3	EDEM3	-2.93E-01	NA	4.71	mirnaUID0443	miR-101	mir-101	cfa	cel-miR-35-3p	NA	TACAGTACTGTGATAACTGA	TACAGTACTGTGATAACTGAAG	0	0	2
cfa-miR-101	CfaAffx.5396.1.S1_s_at	ENSMUSG00000020273	Papolg	PAPOLG	-2.93E-01	NA	5.81	mirnaUID0443	miR-101	mir-101	cfa	cel-miR-35-3p	NA	TACAGTACTGTGATAACTGA	TACAGTACTGTGATAACTGAAG	0	0	2
cfa-miR-101	CfaAffx.6888.1.S1_at	ENSMUSG00000024235	Map3k8	MAP3K8	-2.91E-01	NA	4.61	mirnaUID0443	miR-101	mir-101	cfa	cel-miR-35-3p	NA	TACAGTACTGTGATAACTGA	TACAGTACTGTGATAACTGAAG	0	0	2
cfa-miR-101	CfaAffx.17039.1.S1_at	ENSMUSG00000030551	Nr2f2	NR2F2	-2.91E-01	NA	5.13	mirnaUID0443	miR-101	mir-101	cfa	cel-miR-35-3p	NA	TACAGTACTGTGATAACTGA	TACAGTACTGTGATAACTGAAG	0	0	2
cfa-miR-101	CfaAffx.1885.1.S1_s_at	ENSMUSG00000024597	Slc12a2	SLC12A2	-2.91E-01	NA	6.29	mirnaUID0443	miR-101	mir-101	cfa	cel-miR-35-3p	NA	TACAGTACTGTGATAACTGA	TACAGTACTGTGATAACTGAAG	0	0	2
cfa-miR-101	Cfa.3512.1.S1_s_at	ENSMUSG00000019970	Sgk1	SGK1	-2.88E-01	NA	6.14	mirnaUID0443	miR-101	mir-101	cfa	cel-miR-35-3p	NA	TACAGTACTGTGATAACTGA	TACAGTACTGTGATAACTGAAG	0	0	2
cfa-miR-101	CfaAffx.21961.1.S1_s_at	ENSMUSG00000073530	Pappa2	PAPPA2	-2.87E-01	NA	3.79	mirnaUID0443	miR-101	mir-101	cfa	cel-miR-35-3p	NA	TACAGTACTGTGATAACTGA	TACAGTACTGTGATAACTGAAG	0	0	2
cfa-miR-101	Cfa.15299.1.S1_at	ENSMUSG00000024190	Dusp1	DUSP1	-2.86E-01	NA	10.5	mirnaUID0443	miR-101	mir-101	cfa	cel-miR-35-3p	NA	TACAGTACTGTGATAACTGA	TACAGTACTGTGATAACTGAAG	0	0	2
cfa-miR-101	Cfa.19594.2.A1_at	ENSMUSG00000025162	Csnk1d	CSNK1D	-2.85E-01	NA	8.49	mirnaUID0443	miR-101	mir-101	cfa	cel-miR-35-3p	NA	TACAGTACTGTGATAACTGA	TACAGTACTGTGATAACTGAAG	0	0	2
cfa-miR-101	Cfa.255.1.S1_s_at	ENSMUSG00000028832	Stmn1	STMN1	-2.84E-01	NA	9.49	mirnaUID0443	miR-101	mir-101	cfa	cel-miR-35-3p	NA	TACAGTACTGTGATAACTGA	TACAGTACTGTGATAACTGAAG	0	0	2
cfa-miR-101	Cfa.17746.1.S1_at	ENSMUSG00000032501	Trib1	TRIB1	-2.84E-01	NA	4.79	mirnaUID0443	miR-101	mir-101	cfa	cel-miR-35-3p	NA	TACAGTACTGTGATAACTGA	TACAGTACTGTGATAACTGAAG	0	0	2
cfa-miR-101	Cfa.9738.1.S1_s_at	ENSMUSG00000050697	Prkaa1	PRKAA1	-2.84E-01	NA	6.09	mirnaUID0443	miR-101	mir-101	cfa	cel-miR-35-3p	NA	TACAGTACTGTGATAACTGA	TACAGTACTGTGATAACTGAAG	0	0	2
cfa-miR-101	Cfa.19616.1.S1_at	ENSMUSG00000044167	Foxo1	FOXO1	-2.81E-01	NA	9.29	mirnaUID0443	miR-101	mir-101	cfa	cel-miR-35-3p	NA	TACAGTACTGTGATAACTGA	TACAGTACTGTGATAACTGAAG	0	0	2
cfa-miR-101	Cfa.13564.1.A1_s_at	ENSMUSG00000015882	Lcorl	LCORL	-2.79E-01	NA	6.7	mirnaUID0443	miR-101	mir-101	cfa	cel-miR-35-3p	NA	TACAGTACTGTGATAACTGA	TACAGTACTGTGATAACTGAAG	0	0	2
cfa-miR-101	CfaAffx.11373.1.S1_at	ENSMUSG00000028232	Tmem68	TMEM68	-2.77E-01	NA	6.28	mirnaUID0443	miR-101	mir-101	cfa	cel-miR-35-3p	NA	TACAGTACTGTGATAACTGA	TACAGTACTGTGATAACTGAAG	0	0	2
cfa-miR-101	Cfa.3949.1.A1_at	ENSMUSG00000005698	Ctcf	CTCF	-2.77E-01	NA	9.93	mirnaUID0443	miR-101	mir-101	cfa	cel-miR-35-3p	NA	TACAGTACTGTGATAACTGA	TACAGTACTGTGATAACTGAAG	0	0	2
cfa-miR-101	CfaAffx.29143.1.S1_s_at	ENSMUSG00000000838	Fmr1	FMR1	-2.76E-01	NA	6.91	mirnaUID0443	miR-101	mir-101	cfa	cel-miR-35-3p	NA	TACAGTACTGTGATAACTGA	TACAGTACTGTGATAACTGAAG	0	0	2
cfa-miR-101	CfaAffx.20767.1.S1_at	ENSMUSG00000013089	Etv5	ETV5	-2.67E-01	NA	5.56	mirnaUID0443	miR-101	mir-101	cfa	cel-miR-35-3p	NA	TACAGTACTGTGATAACTGA	TACAGTACTGTGATAACTGAAG	0	0	2
cfa-miR-101	CfaAffx.4246.1.S1_at	ENSMUSG00000029638	Glcci1	GLCCI1	-2.66E-01	NA	5.2	mirnaUID0443	miR-101	mir-101	cfa	cel-miR-35-3p	NA	TACAGTACTGTGATAACTGA	TACAGTACTGTGATAACTGAAG	0	0	2
cfa-miR-101	CfaAffx.20577.1.S1_s_at	ENSMUSG00000030203	Dusp16	DUSP16	-2.65E-01	NA	6.31	mirnaUID0443	miR-101	mir-101	cfa	cel-miR-35-3p	NA	TACAGTACTGTGATAACTGA	TACAGTACTGTGATAACTGAAG	0	0	2
cfa-miR-101	CfaAffx.10109.1.S1_at	ENSMUSG00000054823	Whsc1l1	WHSC1L1	-2.65E-01	NA	5.89	mirnaUID0443	miR-101	mir-101	cfa	cel-miR-35-3p	NA	TACAGTACTGTGATAACTGA	TACAGTACTGTGATAACTGAAG	0	0	2
cfa-miR-101	Cfa.4923.1.A1_s_at	ENSMUSG00000001847	Rac1	RAC1	-2.64E-01	NA	6.76	mirnaUID0443	miR-101	mir-101	cfa	cel-miR-35-3p	NA	TACAGTACTGTGATAACTGA	TACAGTACTGTGATAACTGAAG	0	0	2
cfa-miR-101	CfaAffx.14006.1.S1_s_at	ENSMUSG00000025016	Tm9sf3	TM9SF3	-2.63E-01	NA	5.72	mirnaUID0443	miR-101	mir-101	cfa	cel-miR-35-3p	NA	TACAGTACTGTGATAACTGA	TACAGTACTGTGATAACTGAAG	0	0	2
cfa-miR-101	Cfa.617.1.A1_s_at	ENSMUSG00000029687	Ezh2	EZH2	-2.62E-01	http://mirecords.biolead.org/interactions.php?species=Homo+sapiens&mirna_acc=hsa-miR-101&targetgene_type=refseq_acc&targetgene_info=NM_152998&v=no&search_int=Search Homo sapiens ; http://mirecords.biolead.org/interactions.php?species=Homo+sapiens&mirna_acc=[hsa-miR-101]&targetgene_type=refseq_acc&targetgene_info=NM_004456&v=no&search_int=Search Homo sapiens	5.6	mirnaUID0443	miR-101	mir-101	cfa	cel-miR-35-3p	NA	TACAGTACTGTGATAACTGA	TACAGTACTGTGATAACTGAAG	0	0	2
cfa-miR-101	Cfa.13670.1.A1_at	ENSMUSG00000038658	C030046E11Rik	KIAA1432	-2.62E-01	NA	5.98	mirnaUID0443	miR-101	mir-101	cfa	cel-miR-35-3p	NA	TACAGTACTGTGATAACTGA	TACAGTACTGTGATAACTGAAG	0	0	2
cfa-miR-101	CfaAffx.25505.1.S1_s_at	ENSMUSG00000011958	Bnip2	BNIP2	-2.60E-01	NA	7.85	mirnaUID0443	miR-101	mir-101	cfa	cel-miR-35-3p	NA	TACAGTACTGTGATAACTGA	TACAGTACTGTGATAACTGAAG	0	0	2
cfa-miR-101	Cfa.16023.1.S1_at	ENSMUSG00000022811	Zfp148	ZNF148	-2.60E-01	NA	6.14	mirnaUID0443	miR-101	mir-101	cfa	cel-miR-35-3p	NA	TACAGTACTGTGATAACTGA	TACAGTACTGTGATAACTGAAG	0	0	2
cfa-miR-101	Cfa.936.1.S1_at	ENSMUSG00000031715	Smarca5	SMARCA5	-2.59E-01	NA	10.7	mirnaUID0443	miR-101	mir-101	cfa	cel-miR-35-3p	NA	TACAGTACTGTGATAACTGA	TACAGTACTGTGATAACTGAAG	0	0	2
cfa-miR-101	Cfa.11691.1.A1_at	ENSMUSG00000029638	Glcci1	GLCCI1	-2.57E-01	NA	5.6	mirnaUID0443	miR-101	mir-101	cfa	cel-miR-35-3p	NA	TACAGTACTGTGATAACTGA	TACAGTACTGTGATAACTGAAG	0	0	2
cfa-miR-101	CfaAffx.10092.1.S1_at	ENSMUSG00000025162	Csnk1d	CSNK1D	-2.57E-01	NA	5.18	mirnaUID0443	miR-101	mir-101	cfa	cel-miR-35-3p	NA	TACAGTACTGTGATAACTGA	TACAGTACTGTGATAACTGAAG	0	0	2
cfa-miR-101	CfaAffx.4076.1.S1_s_at	ENSMUSG00000024789	Jak2	JAK2	-2.54E-01	NA	6.91	mirnaUID0443	miR-101	mir-101	cfa	cel-miR-35-3p	NA	TACAGTACTGTGATAACTGA	TACAGTACTGTGATAACTGAAG	0	0	2
cfa-miR-101	CfaAffx.1901.1.S1_at	ENSMUSG00000034377	Tulp4	TULP4	-2.53E-01	NA	5.7	mirnaUID0443	miR-101	mir-101	cfa	cel-miR-35-3p	NA	TACAGTACTGTGATAACTGA	TACAGTACTGTGATAACTGAAG	0	0	2
cfa-miR-101	CfaAffx.6237.1.S1_at	ENSMUSG00000019913	Sim1	SIM1	-2.53E-01	NA	3.86	mirnaUID0443	miR-101	mir-101	cfa	cel-miR-35-3p	NA	TACAGTACTGTGATAACTGA	TACAGTACTGTGATAACTGAAG	0	0	2
cfa-miR-101	Cfa.6132.1.A1_at	ENSMUSG00000048874	Phf3	PHF3	-2.48E-01	NA	9.39	mirnaUID0443	miR-101	mir-101	cfa	cel-miR-35-3p	NA	TACAGTACTGTGATAACTGA	TACAGTACTGTGATAACTGAAG	0	0	2
cfa-miR-101	CfaAffx.3198.1.S1_at	ENSMUSG00000059049	Frem1	FREM1	-2.47E-01	NA	4.64	mirnaUID0443	miR-101	mir-101	cfa	cel-miR-35-3p	NA	TACAGTACTGTGATAACTGA	TACAGTACTGTGATAACTGAAG	0	0	2
cfa-miR-101	CfaAffx.13149.1.S1_s_at	ENSMUSG00000025314	Ptprj	PTPRJ	-2.45E-01	NA	4.48	mirnaUID0443	miR-101	mir-101	cfa	cel-miR-35-3p	NA	TACAGTACTGTGATAACTGA	TACAGTACTGTGATAACTGAAG	0	0	2
cfa-miR-101	CfaAffx.1177.1.S1_s_at	ENSMUSG00000040054	Baz2a	BAZ2A	-2.44E-01	NA	7.46	mirnaUID0443	miR-101	mir-101	cfa	cel-miR-35-3p	NA	TACAGTACTGTGATAACTGA	TACAGTACTGTGATAACTGAAG	0	0	2
cfa-miR-101	CfaAffx.28811.1.S1_at	ENSMUSG00000024539	Ptpn2	PTPN2	-2.44E-01	NA	2.86	mirnaUID0443	miR-101	mir-101	cfa	cel-miR-35-3p	NA	TACAGTACTGTGATAACTGA	TACAGTACTGTGATAACTGAAG	0	0	2
cfa-miR-101	Cfa.8124.1.A1_a_at	ENSMUSG00000039952	Dag1	DAG1_CANFA	-2.44E-01	NA	4.63	mirnaUID0443	miR-101	mir-101	cfa	cel-miR-35-3p	NA	TACAGTACTGTGATAACTGA	TACAGTACTGTGATAACTGAAG	0	0	2
cfa-miR-101	Cfa.5472.1.A1_at	ENSMUSG00000020964	Sel1l	SEL1L	-2.44E-01	NA	9.41	mirnaUID0443	miR-101	mir-101	cfa	cel-miR-35-3p	NA	TACAGTACTGTGATAACTGA	TACAGTACTGTGATAACTGAAG	0	0	2
cfa-miR-101	CfaAffx.31167.1.S1_s_at	ENSMUSG00000005698	Ctcf	CTCF	-2.42E-01	NA	7.68	mirnaUID0443	miR-101	mir-101	cfa	cel-miR-35-3p	NA	TACAGTACTGTGATAACTGA	TACAGTACTGTGATAACTGAAG	0	0	2
cfa-miR-101	CfaAffx.16545.1.S1_s_at	ENSMUSG00000037519	Ppfia1	PPFIA1	-2.40E-01	NA	5.76	mirnaUID0443	miR-101	mir-101	cfa	cel-miR-35-3p	NA	TACAGTACTGTGATAACTGA	TACAGTACTGTGATAACTGAAG	0	0	2
cfa-miR-101	Cfa.14547.1.A1_s_at	ENSMUSG00000024096	Ralbp1	RALBP1	-2.39E-01	NA	9.33	mirnaUID0443	miR-101	mir-101	cfa	cel-miR-35-3p	NA	TACAGTACTGTGATAACTGA	TACAGTACTGTGATAACTGAAG	0	0	2
cfa-miR-101	CfaAffx.6844.1.S1_at	ENSMUSG00000052812	Atad2b	ATAD2B	-2.39E-01	NA	4.27	mirnaUID0443	miR-101	mir-101	cfa	cel-miR-35-3p	NA	TACAGTACTGTGATAACTGA	TACAGTACTGTGATAACTGAAG	0	0	2
cfa-miR-101	CfaAffx.11224.1.S1_at	ENSMUSG00000029635	Cdk8	CDK8	-2.37E-01	NA	5.84	mirnaUID0443	miR-101	mir-101	cfa	cel-miR-35-3p	NA	TACAGTACTGTGATAACTGA	TACAGTACTGTGATAACTGAAG	0	0	2
cfa-miR-101	Cfa.17580.1.S1_s_at	ENSMUSG00000000078	Klf6	KLF6	-2.36E-01	NA	6.54	mirnaUID0443	miR-101	mir-101	cfa	cel-miR-35-3p	NA	TACAGTACTGTGATAACTGA	TACAGTACTGTGATAACTGAAG	0	0	2
cfa-miR-101	CfaAffx.794.1.S1_at	ENSMUSG00000028246	6230409E13Rik	FAXC	-2.35E-01	NA	5.29	mirnaUID0443	miR-101	mir-101	cfa	cel-miR-35-3p	NA	TACAGTACTGTGATAACTGA	TACAGTACTGTGATAACTGAAG	0	0	2
cfa-miR-101	Cfa.16973.1.S1_at	ENSMUSG00000024789	Jak2	JAK2	-2.34E-01	NA	7.6	mirnaUID0443	miR-101	mir-101	cfa	cel-miR-35-3p	NA	TACAGTACTGTGATAACTGA	TACAGTACTGTGATAACTGAAG	0	0	2
cfa-miR-101	CfaAffx.17321.1.S1_at	ENSMUSG00000041570	Camsap2	CAMSAP2	-2.32E-01	NA	4.61	mirnaUID0443	miR-101	mir-101	cfa	cel-miR-35-3p	NA	TACAGTACTGTGATAACTGA	TACAGTACTGTGATAACTGAAG	0	0	2
cfa-miR-101	Cfa.11744.1.A1_s_at	ENSMUSG00000029552	Tes	TES	-2.32E-01	NA	6.68	mirnaUID0443	miR-101	mir-101	cfa	cel-miR-35-3p	NA	TACAGTACTGTGATAACTGA	TACAGTACTGTGATAACTGAAG	0	0	2
cfa-miR-101	CfaAffx.12160.1.S1_s_at	ENSMUSG00000031715	Smarca5	SMARCA5	-2.31E-01	NA	9.79	mirnaUID0443	miR-101	mir-101	cfa	cel-miR-35-3p	NA	TACAGTACTGTGATAACTGA	TACAGTACTGTGATAACTGAAG	0	0	2
cfa-miR-101	CfaAffx.1888.1.S1_at	ENSMUSG00000024597	Slc12a2	SLC12A2	-2.28E-01	NA	5.3	mirnaUID0443	miR-101	mir-101	cfa	cel-miR-35-3p	NA	TACAGTACTGTGATAACTGA	TACAGTACTGTGATAACTGAAG	0	0	2
cfa-miR-101	CfaAffx.8487.1.S1_s_at	ENSMUSG00000072294	Klf12	KLF12	-2.26E-01	NA	5.96	mirnaUID0443	miR-101	mir-101	cfa	cel-miR-35-3p	NA	TACAGTACTGTGATAACTGA	TACAGTACTGTGATAACTGAAG	0	0	2
cfa-miR-101	CfaAffx.20888.1.S1_s_at	ENSMUSG00000025958	Creb1	CREB1	-2.25E-01	NA	6.55	mirnaUID0443	miR-101	mir-101	cfa	cel-miR-35-3p	NA	TACAGTACTGTGATAACTGA	TACAGTACTGTGATAACTGAAG	0	0	2
cfa-miR-101	CfaAffx.24437.1.S1_at	ENSMUSG00000058690	Gcap14	FAM190B	-2.25E-01	NA	2.84	mirnaUID0443	miR-101	mir-101	cfa	cel-miR-35-3p	NA	TACAGTACTGTGATAACTGA	TACAGTACTGTGATAACTGAAG	0	0	2
cfa-miR-101	CfaAffx.5036.1.S1_at	ENSMUSG00000015243	Abca1	ABCA1	-2.25E-01	NA	2.72	mirnaUID0443	miR-101	mir-101	cfa	cel-miR-35-3p	NA	TACAGTACTGTGATAACTGA	TACAGTACTGTGATAACTGAAG	0	0	2
cfa-miR-101	CfaAffx.29335.1.S1_at	ENSMUSG00000005718	Tfap4	TFAP4	-2.19E-01	NA	4.92	mirnaUID0443	miR-101	mir-101	cfa	cel-miR-35-3p	NA	TACAGTACTGTGATAACTGA	TACAGTACTGTGATAACTGAAG	0	0	2
cfa-miR-101	CfaAffx.16965.1.S1_at	ENSMUSG00000040943	Tet2	TET2	-2.19E-01	NA	4.17	mirnaUID0443	miR-101	mir-101	cfa	cel-miR-35-3p	NA	TACAGTACTGTGATAACTGA	TACAGTACTGTGATAACTGAAG	0	0	2
cfa-miR-101	CfaAffx.18401.1.S1_at	ENSMUSG00000026640	Plxna2	PLXNA2	-2.18E-01	NA	6.55	mirnaUID0443	miR-101	mir-101	cfa	cel-miR-35-3p	NA	TACAGTACTGTGATAACTGA	TACAGTACTGTGATAACTGAAG	0	0	2
cfa-miR-101	Cfa.14988.1.S1_s_at	ENSMUSG00000040225	Prrc2c	PRRC2C	-2.17E-01	NA	9.57	mirnaUID0443	miR-101	mir-101	cfa	cel-miR-35-3p	NA	TACAGTACTGTGATAACTGA	TACAGTACTGTGATAACTGAAG	0	0	2
cfa-miR-101	CfaAffx.6171.1.S1_at	ENSMUSG00000029670	Ing3	ING3	-2.17E-01	NA	4.18	mirnaUID0443	miR-101	mir-101	cfa	cel-miR-35-3p	NA	TACAGTACTGTGATAACTGA	TACAGTACTGTGATAACTGAAG	0	0	2
cfa-miR-101	CfaAffx.28582.1.S1_at	ENSMUSG00000024096	Ralbp1	RALBP1	-2.17E-01	NA	6.86	mirnaUID0443	miR-101	mir-101	cfa	cel-miR-35-3p	NA	TACAGTACTGTGATAACTGA	TACAGTACTGTGATAACTGAAG	0	0	2
cfa-miR-101	Cfa.9768.1.S1_at	ENSMUSG00000031021	Tmem9b	TMEM9B	-2.16E-01	NA	11.3	mirnaUID0443	miR-101	mir-101	cfa	cel-miR-35-3p	NA	TACAGTACTGTGATAACTGA	TACAGTACTGTGATAACTGAAG	0	0	2
cfa-miR-101	Cfa.20002.1.S1_s_at	ENSMUSG00000021549	Rasa1	RASA1	-2.16E-01	NA	5.62	mirnaUID0443	miR-101	mir-101	cfa	cel-miR-35-3p	NA	TACAGTACTGTGATAACTGA	TACAGTACTGTGATAACTGAAG	0	0	2
cfa-miR-101	CfaAffx.4806.1.S1_at	ENSMUSG00000037104	Socs5	SOCS5	-2.13E-01	NA	9.38	mirnaUID0443	miR-101	mir-101	cfa	cel-miR-35-3p	NA	TACAGTACTGTGATAACTGA	TACAGTACTGTGATAACTGAAG	0	0	2
cfa-miR-101	CfaAffx.29640.1.S1_s_at	ENSMUSG00000036893	Ehmt1	EHMT1	-2.12E-01	NA	5.66	mirnaUID0443	miR-101	mir-101	cfa	cel-miR-35-3p	NA	TACAGTACTGTGATAACTGA	TACAGTACTGTGATAACTGAAG	0	0	2
cfa-miR-101	Cfa.5189.1.A1_at	ENSMUSG00000072501	Phf20l1	PHF20L1	-2.12E-01	NA	8.53	mirnaUID0443	miR-101	mir-101	cfa	cel-miR-35-3p	NA	TACAGTACTGTGATAACTGA	TACAGTACTGTGATAACTGAAG	0	0	2
cfa-miR-101	CfaAffx.17510.1.S1_s_at	ENSMUSG00000090100	Ttbk2	TTBK2	-2.10E-01	NA	5.39	mirnaUID0443	miR-101	mir-101	cfa	cel-miR-35-3p	NA	TACAGTACTGTGATAACTGA	TACAGTACTGTGATAACTGAAG	0	0	2
cfa-miR-101	CfaAffx.25468.1.S1_s_at	ENSMUSG00000032220	Myo1e	MYO1E	-2.08E-01	NA	3.76	mirnaUID0443	miR-101	mir-101	cfa	cel-miR-35-3p	NA	TACAGTACTGTGATAACTGA	TACAGTACTGTGATAACTGAAG	0	0	2
cfa-miR-101	CfaAffx.19518.1.S1_at	ENSMUSG00000022811	Zfp148	ZNF148	-2.08E-01	NA	7.52	mirnaUID0443	miR-101	mir-101	cfa	cel-miR-35-3p	NA	TACAGTACTGTGATAACTGA	TACAGTACTGTGATAACTGAAG	0	0	2
cfa-miR-101	CfaAffx.8966.1.S1_at	ENSMUSG00000000078	Klf6	KLF6	-2.08E-01	NA	8.93	mirnaUID0443	miR-101	mir-101	cfa	cel-miR-35-3p	NA	TACAGTACTGTGATAACTGA	TACAGTACTGTGATAACTGAAG	0	0	2
cfa-miR-101	Cfa.20443.1.S1_s_at	ENSMUSG00000021806	Nid2	NID2	-2.08E-01	NA	5.53	mirnaUID0443	miR-101	mir-101	cfa	cel-miR-35-3p	NA	TACAGTACTGTGATAACTGA	TACAGTACTGTGATAACTGAAG	0	0	2
cfa-miR-101	CfaAffx.26395.1.S1_s_at	ENSMUSG00000031229	Atrx	ATRX	-2.07E-01	NA	8.74	mirnaUID0443	miR-101	mir-101	cfa	cel-miR-35-3p	NA	TACAGTACTGTGATAACTGA	TACAGTACTGTGATAACTGAAG	0	0	2
cfa-miR-101	Cfa.12044.1.A1_at	ENSMUSG00000019699	Akt3	Q6PVW1_CANFA	-2.06E-01	NA	5.11	mirnaUID0443	miR-101	mir-101	cfa	cel-miR-35-3p	NA	TACAGTACTGTGATAACTGA	TACAGTACTGTGATAACTGAAG	0	0	2
cfa-miR-101	Cfa.1712.1.A1_at	ENSMUSG00000054823	Whsc1l1	WHSC1L1	-2.05E-01	NA	9.05	mirnaUID0443	miR-101	mir-101	cfa	cel-miR-35-3p	NA	TACAGTACTGTGATAACTGA	TACAGTACTGTGATAACTGAAG	0	0	2
cfa-miR-101	CfaAffx.6956.1.S1_at	ENSMUSG00000028717	Tal1	TAL1	-2.03E-01	NA	5.23	mirnaUID0443	miR-101	mir-101	cfa	cel-miR-35-3p	NA	TACAGTACTGTGATAACTGA	TACAGTACTGTGATAACTGAAG	0	0	2
cfa-miR-101	Cfa.20051.1.S1_s_at	ENSMUSG00000029552	Tes	TES	-2.01E-01	NA	4.74	mirnaUID0443	miR-101	mir-101	cfa	cel-miR-35-3p	NA	TACAGTACTGTGATAACTGA	TACAGTACTGTGATAACTGAAG	0	0	2
cfa-miR-101	Cfa.2307.1.S1_at	ENSMUSG00000034593	Myo5a	MYO5A	-1.96E-01	NA	7.49	mirnaUID0443	miR-101	mir-101	cfa	cel-miR-35-3p	NA	TACAGTACTGTGATAACTGA	TACAGTACTGTGATAACTGAAG	0	0	2
cfa-miR-101	Cfa.11970.1.A1_s_at	ENSMUSG00000018209	Stk4	STK4	-1.95E-01	NA	5.88	mirnaUID0443	miR-101	mir-101	cfa	cel-miR-35-3p	NA	TACAGTACTGTGATAACTGA	TACAGTACTGTGATAACTGAAG	0	0	2
cfa-miR-101	CfaAffx.1888.1.S1_s_at	ENSMUSG00000024597	Slc12a2	SLC12A2	-1.94E-01	NA	6.57	mirnaUID0443	miR-101	mir-101	cfa	cel-miR-35-3p	NA	TACAGTACTGTGATAACTGA	TACAGTACTGTGATAACTGAAG	0	0	2
cfa-miR-101	Cfa.19872.1.A1_at	ENSMUSG00000034377	Tulp4	TULP4	-1.94E-01	NA	8.89	mirnaUID0443	miR-101	mir-101	cfa	cel-miR-35-3p	NA	TACAGTACTGTGATAACTGA	TACAGTACTGTGATAACTGAAG	0	0	2
cfa-miR-101	CfaAffx.14167.1.S1_at	ENSMUSG00000027652	Ralgapb	RALGAPB	-1.91E-01	NA	2.93	mirnaUID0443	miR-101	mir-101	cfa	cel-miR-35-3p	NA	TACAGTACTGTGATAACTGA	TACAGTACTGTGATAACTGAAG	0	0	2
cfa-miR-101	Cfa.1509.2.A1_at	ENSMUSG00000021413	Prpf4b	PRPF4B	-1.88E-01	NA	10	mirnaUID0443	miR-101	mir-101	cfa	cel-miR-35-3p	NA	TACAGTACTGTGATAACTGA	TACAGTACTGTGATAACTGAAG	0	0	2
cfa-miR-101	Cfa.9768.2.S1_s_at	ENSMUSG00000031021	Tmem9b	TMEM9B	-1.87E-01	NA	9.2	mirnaUID0443	miR-101	mir-101	cfa	cel-miR-35-3p	NA	TACAGTACTGTGATAACTGA	TACAGTACTGTGATAACTGAAG	0	0	2
cfa-miR-101	Cfa.18153.1.S1_at	ENSMUSG00000025920	Stau2	STAU2	-1.87E-01	NA	3.4	mirnaUID0443	miR-101	mir-101	cfa	cel-miR-35-3p	NA	TACAGTACTGTGATAACTGA	TACAGTACTGTGATAACTGAAG	0	0	2
cfa-miR-101	CfaAffx.17417.1.S1_s_at	ENSMUSG00000075318	Scn2a1	SCN2A	-1.86E-01	NA	2.76	mirnaUID0443	miR-101	mir-101	cfa	cel-miR-35-3p	NA	TACAGTACTGTGATAACTGA	TACAGTACTGTGATAACTGAAG	0	0	2
cfa-miR-101	CfaAffx.12859.1.S1_s_at	ENSMUSG00000032932	Hspa13	HSPA13	-1.86E-01	NA	5.75	mirnaUID0443	miR-101	mir-101	cfa	cel-miR-35-3p	NA	TACAGTACTGTGATAACTGA	TACAGTACTGTGATAACTGAAG	0	0	2
cfa-miR-101	Cfa.13311.1.A1_at	ENSMUSG00000032290	Ptpn9	PTPN9	-1.86E-01	NA	4.3	mirnaUID0443	miR-101	mir-101	cfa	cel-miR-35-3p	NA	TACAGTACTGTGATAACTGA	TACAGTACTGTGATAACTGAAG	0	0	2
cfa-miR-101	Cfa.1931.1.A1_at	ENSMUSG00000031099	Smarca1	SMARCA1	-1.86E-01	NA	10.1	mirnaUID0443	miR-101	mir-101	cfa	cel-miR-35-3p	NA	TACAGTACTGTGATAACTGA	TACAGTACTGTGATAACTGAAG	0	0	2
cfa-miR-101	Cfa.1357.1.A1_at	ENSMUSG00000032187	Smarca4	SMARCA4	-1.85E-01	NA	8.88	mirnaUID0443	miR-101	mir-101	cfa	cel-miR-35-3p	NA	TACAGTACTGTGATAACTGA	TACAGTACTGTGATAACTGAAG	0	0	2
cfa-miR-101	CfaAffx.13557.1.S1_s_at	ENSMUSG00000022892	App	A4_CANFA	-1.85E-01	NA	11.3	mirnaUID0443	miR-101	mir-101	cfa	cel-miR-35-3p	NA	TACAGTACTGTGATAACTGA	TACAGTACTGTGATAACTGAAG	0	0	2
cfa-miR-101	Cfa.18523.1.S1_s_at	ENSMUSG00000022685	Parn	PARN	-1.83E-01	NA	5.14	mirnaUID0443	miR-101	mir-101	cfa	cel-miR-35-3p	NA	TACAGTACTGTGATAACTGA	TACAGTACTGTGATAACTGAAG	0	0	2
cfa-miR-101	CfaAffx.3636.1.S1_at	ENSMUSG00000047368	Fam108b	FAM108B1	-1.83E-01	NA	6.84	mirnaUID0443	miR-101	mir-101	cfa	cel-miR-35-3p	NA	TACAGTACTGTGATAACTGA	TACAGTACTGTGATAACTGAAG	0	0	2
cfa-miR-101	CfaAffx.24846.1.S1_at	ENSMUSG00000021943	Gdf10	GDF10	-1.79E-01	NA	4.76	mirnaUID0443	miR-101	mir-101	cfa	cel-miR-35-3p	NA	TACAGTACTGTGATAACTGA	TACAGTACTGTGATAACTGAAG	0	0	2
cfa-miR-101	Cfa.14779.1.S1_at	ENSMUSG00000008575	Nfib	NFIB	-1.77E-01	NA	11.2	mirnaUID0443	miR-101	mir-101	cfa	cel-miR-35-3p	NA	TACAGTACTGTGATAACTGA	TACAGTACTGTGATAACTGAAG	0	0	2
cfa-miR-101	CfaAffx.21599.1.S1_s_at	ENSMUSG00000026594	Ralgps2	NA	-1.76E-01	NA	5.75	mirnaUID0443	miR-101	mir-101	cfa	cel-miR-35-3p	NA	TACAGTACTGTGATAACTGA	TACAGTACTGTGATAACTGAAG	0	0	2
cfa-miR-101	Cfa.18602.1.S1_at	ENSMUSG00000071337	Tia1	TIA1	-1.75E-01	NA	8.9	mirnaUID0443	miR-101	mir-101	cfa	cel-miR-35-3p	NA	TACAGTACTGTGATAACTGA	TACAGTACTGTGATAACTGAAG	0	0	2
cfa-miR-101	CfaAffx.26397.1.S1_s_at	ENSMUSG00000031229	Atrx	ATRX	-1.75E-01	NA	7.1	mirnaUID0443	miR-101	mir-101	cfa	cel-miR-35-3p	NA	TACAGTACTGTGATAACTGA	TACAGTACTGTGATAACTGAAG	0	0	2
cfa-miR-101	Cfa.4480.1.S1_at	ENSMUSG00000027763	Mbnl1	MBNL1	-1.74E-01	NA	12.2	mirnaUID0443	miR-101	mir-101	cfa	cel-miR-35-3p	NA	TACAGTACTGTGATAACTGA	TACAGTACTGTGATAACTGAAG	0	0	2
cfa-miR-101	Cfa.13584.1.A1_s_at	ENSMUSG00000022811	Zfp148	ZNF148	-1.74E-01	NA	6.86	mirnaUID0443	miR-101	mir-101	cfa	cel-miR-35-3p	NA	TACAGTACTGTGATAACTGA	TACAGTACTGTGATAACTGAAG	0	0	2
cfa-miR-101	Cfa.1509.1.A1_s_at	ENSMUSG00000021413	Prpf4b	PRPF4B	-1.73E-01	NA	8.95	mirnaUID0443	miR-101	mir-101	cfa	cel-miR-35-3p	NA	TACAGTACTGTGATAACTGA	TACAGTACTGTGATAACTGAAG	0	0	2
cfa-miR-101	Cfa.2271.1.S1_at	ENSMUSG00000027803	Wwtr1	WWTR1	-1.70E-01	NA	8.76	mirnaUID0443	miR-101	mir-101	cfa	cel-miR-35-3p	NA	TACAGTACTGTGATAACTGA	TACAGTACTGTGATAACTGAAG	0	0	2
cfa-miR-101	Cfa.11697.1.A1_at	ENSMUSG00000027624	Epb4.1l1	NA	-1.69E-01	NA	6.86	mirnaUID0443	miR-101	mir-101	cfa	cel-miR-35-3p	NA	TACAGTACTGTGATAACTGA	TACAGTACTGTGATAACTGAAG	0	0	2
cfa-miR-101	CfaAffx.28057.1.S1_x_at	ENSMUSG00000032735	Ablim3	ABLIM3	-1.68E-01	NA	6.02	mirnaUID0443	miR-101	mir-101	cfa	cel-miR-35-3p	NA	TACAGTACTGTGATAACTGA	TACAGTACTGTGATAACTGAAG	0	0	2
cfa-miR-101	CfaAffx.10082.1.S1_s_at	ENSMUSG00000027748	Trpc4	TRPC4	-1.68E-01	NA	4.85	mirnaUID0443	miR-101	mir-101	cfa	cel-miR-35-3p	NA	TACAGTACTGTGATAACTGA	TACAGTACTGTGATAACTGAAG	0	0	2
cfa-miR-101	CfaAffx.30839.1.S1_s_at	ENSMUSG00000029265	Dr1	DR1	-1.67E-01	NA	7.05	mirnaUID0443	miR-101	mir-101	cfa	cel-miR-35-3p	NA	TACAGTACTGTGATAACTGA	TACAGTACTGTGATAACTGAAG	0	0	2
cfa-miR-101	Cfa.17610.1.S1_s_at	ENSMUSG00000072501	Phf20l1	PHF20L1	-1.66E-01	NA	7.24	mirnaUID0443	miR-101	mir-101	cfa	cel-miR-35-3p	NA	TACAGTACTGTGATAACTGA	TACAGTACTGTGATAACTGAAG	0	0	2
cfa-miR-101	CfaAffx.3894.1.S1_s_at	ENSMUSG00000070733	Fryl	FRYL	-1.65E-01	NA	7.87	mirnaUID0443	miR-101	mir-101	cfa	cel-miR-35-3p	NA	TACAGTACTGTGATAACTGA	TACAGTACTGTGATAACTGAAG	0	0	2
cfa-miR-101	Cfa.10198.1.A1_s_at	ENSMUSG00000030619	Eed	EED	-1.64E-01	NA	9.58	mirnaUID0443	miR-101	mir-101	cfa	cel-miR-35-3p	NA	TACAGTACTGTGATAACTGA	TACAGTACTGTGATAACTGAAG	0	0	2
cfa-miR-101	Cfa.1509.3.A1_s_at	ENSMUSG00000021413	Prpf4b	PRPF4B	-1.64E-01	NA	6.92	mirnaUID0443	miR-101	mir-101	cfa	cel-miR-35-3p	NA	TACAGTACTGTGATAACTGA	TACAGTACTGTGATAACTGAAG	0	0	2
cfa-miR-101	CfaAffx.27938.1.S1_s_at	ENSMUSG00000024293	Esco1	ESCO1	-1.64E-01	NA	7.06	mirnaUID0443	miR-101	mir-101	cfa	cel-miR-35-3p	NA	TACAGTACTGTGATAACTGA	TACAGTACTGTGATAACTGAAG	0	0	2
cfa-miR-101	CfaAffx.7017.1.S1_s_at	ENSMUSG00000062604	Srpk2	SRPK2	-1.60E-01	NA	7.98	mirnaUID0443	miR-101	mir-101	cfa	cel-miR-35-3p	NA	TACAGTACTGTGATAACTGA	TACAGTACTGTGATAACTGAAG	0	0	2
cfa-miR-101	CfaAffx.12147.1.S1_at	ENSMUSG00000038126	Mphosph9	MPHOSPH9	-1.59E-01	NA	2.95	mirnaUID0443	miR-101	mir-101	cfa	cel-miR-35-3p	NA	TACAGTACTGTGATAACTGA	TACAGTACTGTGATAACTGAAG	0	0	2
cfa-miR-101	Cfa.1396.1.A1_at	ENSMUSG00000002546	Golga2	NA	-1.59E-01	NA	8.25	mirnaUID0443	miR-101	mir-101	cfa	cel-miR-35-3p	NA	TACAGTACTGTGATAACTGA	TACAGTACTGTGATAACTGAAG	0	0	2
cfa-miR-101	CfaAffx.25393.1.S1_at	ENSMUSG00000021136	Smoc1	SMOC1	-1.59E-01	NA	5.45	mirnaUID0443	miR-101	mir-101	cfa	cel-miR-35-3p	NA	TACAGTACTGTGATAACTGA	TACAGTACTGTGATAACTGAAG	0	0	2
cfa-miR-101	Cfa.1328.1.A1_at	ENSMUSG00000004319	Clcn3	Q4LAL8_CANFA	-1.57E-01	NA	8.61	mirnaUID0443	miR-101	mir-101	cfa	cel-miR-35-3p	NA	TACAGTACTGTGATAACTGA	TACAGTACTGTGATAACTGAAG	0	0	2
cfa-miR-101	CfaAffx.31167.1.S1_at	ENSMUSG00000005698	Ctcf	CTCF	-1.55E-01	NA	3.53	mirnaUID0443	miR-101	mir-101	cfa	cel-miR-35-3p	NA	TACAGTACTGTGATAACTGA	TACAGTACTGTGATAACTGAAG	0	0	2
cfa-miR-101	Cfa.1958.1.S1_at	ENSMUSG00000020170	Frs2	FRS2	-1.54E-01	NA	6.94	mirnaUID0443	miR-101	mir-101	cfa	cel-miR-35-3p	NA	TACAGTACTGTGATAACTGA	TACAGTACTGTGATAACTGAAG	0	0	2
cfa-miR-101	Cfa.17296.1.S1_s_at	ENSMUSG00000029135	Fosl2	FOSL2	-1.53E-01	NA	5.79	mirnaUID0443	miR-101	mir-101	cfa	cel-miR-35-3p	NA	TACAGTACTGTGATAACTGA	TACAGTACTGTGATAACTGAAG	0	0	2
cfa-miR-101	CfaAffx.8597.1.S1_at	ENSMUSG00000041794	Myrip	MYRIP	-1.52E-01	NA	3.8	mirnaUID0443	miR-101	mir-101	cfa	cel-miR-35-3p	NA	TACAGTACTGTGATAACTGA	TACAGTACTGTGATAACTGAAG	0	0	2
cfa-miR-101	Cfa.19780.1.S1_s_at	ENSMUSG00000032220	Myo1e	MYO1E	-1.51E-01	NA	3.91	mirnaUID0443	miR-101	mir-101	cfa	cel-miR-35-3p	NA	TACAGTACTGTGATAACTGA	TACAGTACTGTGATAACTGAAG	0	0	2
cfa-miR-101	Cfa.14497.1.A1_at	ENSMUSG00000027763	Mbnl1	MBNL1	-1.49E-01	NA	11.8	mirnaUID0443	miR-101	mir-101	cfa	cel-miR-35-3p	NA	TACAGTACTGTGATAACTGA	TACAGTACTGTGATAACTGAAG	0	0	2
cfa-miR-101	Cfa.19723.1.S1_s_at	ENSMUSG00000000838	Fmr1	FMR1	-1.47E-01	NA	5.74	mirnaUID0443	miR-101	mir-101	cfa	cel-miR-35-3p	NA	TACAGTACTGTGATAACTGA	TACAGTACTGTGATAACTGAAG	0	0	2
cfa-miR-101	CfaAffx.28711.1.S1_at	ENSMUSG00000022685	Parn	PARN	-1.46E-01	NA	5.74	mirnaUID0443	miR-101	mir-101	cfa	cel-miR-35-3p	NA	TACAGTACTGTGATAACTGA	TACAGTACTGTGATAACTGAAG	0	0	2
cfa-miR-101	CfaAffx.18805.1.S1_s_at	ENSMUSG00000038174	Fam126b	FAM126B	-1.46E-01	NA	4.83	mirnaUID0443	miR-101	mir-101	cfa	cel-miR-35-3p	NA	TACAGTACTGTGATAACTGA	TACAGTACTGTGATAACTGAAG	0	0	2
cfa-miR-101	CfaAffx.20886.1.S1_s_at	ENSMUSG00000060227	Casc4	CASC4	-1.46E-01	NA	3.7	mirnaUID0443	miR-101	mir-101	cfa	cel-miR-35-3p	NA	TACAGTACTGTGATAACTGA	TACAGTACTGTGATAACTGAAG	0	0	2
cfa-miR-101	Cfa.234.1.S1_s_at	ENSMUSG00000035696	Rnf38	RNF38	-1.44E-01	NA	5.02	mirnaUID0443	miR-101	mir-101	cfa	cel-miR-35-3p	NA	TACAGTACTGTGATAACTGA	TACAGTACTGTGATAACTGAAG	0	0	2
cfa-miR-101	CfaAffx.17324.1.S1_s_at	ENSMUSG00000041570	Camsap2	CAMSAP2	-1.42E-01	NA	5.36	mirnaUID0443	miR-101	mir-101	cfa	cel-miR-35-3p	NA	TACAGTACTGTGATAACTGA	TACAGTACTGTGATAACTGAAG	0	0	2
cfa-miR-101	Cfa.17027.1.S1_at	ENSMUSG00000027070	Lrp2	LRP2	-1.42E-01	NA	3.63	mirnaUID0443	miR-101	mir-101	cfa	cel-miR-35-3p	NA	TACAGTACTGTGATAACTGA	TACAGTACTGTGATAACTGAAG	0	0	2
cfa-miR-101	CfaAffx.14446.1.S1_at	ENSMUSG00000027247	Arhgap1	A4GT58_CANFA	-1.42E-01	NA	4.71	mirnaUID0443	miR-101	mir-101	cfa	cel-miR-35-3p	NA	TACAGTACTGTGATAACTGA	TACAGTACTGTGATAACTGAAG	0	0	2
cfa-miR-101	CfaAffx.26932.1.S1_s_at	ENSMUSG00000032187	Smarca4	SMARCA4	-1.40E-01	NA	6.95	mirnaUID0443	miR-101	mir-101	cfa	cel-miR-35-3p	NA	TACAGTACTGTGATAACTGA	TACAGTACTGTGATAACTGAAG	0	0	2
cfa-miR-101	Cfa.13253.1.A1_at	ENSMUSG00000048578	Mlec	MLEC	-1.37E-01	NA	8.89	mirnaUID0443	miR-101	mir-101	cfa	cel-miR-35-3p	NA	TACAGTACTGTGATAACTGA	TACAGTACTGTGATAACTGAAG	0	0	2
cfa-miR-101	Cfa.18589.1.S1_s_at	ENSMUSG00000031095	Cul4b	CUL4B	-1.37E-01	NA	4.84	mirnaUID0443	miR-101	mir-101	cfa	cel-miR-35-3p	NA	TACAGTACTGTGATAACTGA	TACAGTACTGTGATAACTGAAG	0	0	2
cfa-miR-101	Cfa.2218.1.S1_at	ENSMUSG00000026199	Ankzf1	ANKZF1	-1.37E-01	NA	7.31	mirnaUID0443	miR-101	mir-101	cfa	cel-miR-35-3p	NA	TACAGTACTGTGATAACTGA	TACAGTACTGTGATAACTGAAG	0	0	2
cfa-miR-101	CfaAffx.26393.1.S1_s_at	ENSMUSG00000031229	Atrx	ATRX	-1.36E-01	NA	8.59	mirnaUID0443	miR-101	mir-101	cfa	cel-miR-35-3p	NA	TACAGTACTGTGATAACTGA	TACAGTACTGTGATAACTGAAG	0	0	2
cfa-miR-101	CfaAffx.16961.1.S1_at	ENSMUSG00000044365	Cxxc4	CXXC4	-1.34E-01	NA	5.82	mirnaUID0443	miR-101	mir-101	cfa	cel-miR-35-3p	NA	TACAGTACTGTGATAACTGA	TACAGTACTGTGATAACTGAAG	0	0	2
cfa-miR-101	CfaAffx.1288.1.S1_at	ENSMUSG00000019970	Sgk1	SGK1	-1.32E-01	NA	6.62	mirnaUID0443	miR-101	mir-101	cfa	cel-miR-35-3p	NA	TACAGTACTGTGATAACTGA	TACAGTACTGTGATAACTGAAG	0	0	2
cfa-miR-101	CfaAffx.24056.1.S1_at	ENSMUSG00000048450	Msx1	MSX1	-1.31E-01	NA	5.16	mirnaUID0443	miR-101	mir-101	cfa	cel-miR-35-3p	NA	TACAGTACTGTGATAACTGA	TACAGTACTGTGATAACTGAAG	0	0	2
cfa-miR-101	CfaAffx.20839.1.S1_at	ENSMUSG00000032076	Cadm1	CADM1	-1.27E-01	NA	5.09	mirnaUID0443	miR-101	mir-101	cfa	cel-miR-35-3p	NA	TACAGTACTGTGATAACTGA	TACAGTACTGTGATAACTGAAG	0	0	2
cfa-miR-101	Cfa.19352.1.S1_at	ENSMUSG00000060227	Casc4	CASC4	-1.26E-01	NA	6.58	mirnaUID0443	miR-101	mir-101	cfa	cel-miR-35-3p	NA	TACAGTACTGTGATAACTGA	TACAGTACTGTGATAACTGAAG	0	0	2
cfa-miR-101	CfaAffx.14798.1.S1_at	ENSMUSG00000021413	Prpf4b	PRPF4B	-1.26E-01	NA	3.69	mirnaUID0443	miR-101	mir-101	cfa	cel-miR-35-3p	NA	TACAGTACTGTGATAACTGA	TACAGTACTGTGATAACTGAAG	0	0	2
cfa-miR-101	CfaAffx.13353.1.S1_s_at	ENSMUSG00000027624	Epb4.1l1	NA	-1.21E-01	NA	8.34	mirnaUID0443	miR-101	mir-101	cfa	cel-miR-35-3p	NA	TACAGTACTGTGATAACTGA	TACAGTACTGTGATAACTGAAG	0	0	2
cfa-miR-101	Cfa.6100.1.A1_at	ENSMUSG00000007880	Arid1a	ARID1A	-1.19E-01	NA	9.01	mirnaUID0443	miR-101	mir-101	cfa	cel-miR-35-3p	NA	TACAGTACTGTGATAACTGA	TACAGTACTGTGATAACTGAAG	0	0	2
cfa-miR-101	Cfa.8952.2.A1_at	ENSMUSG00000031010	Usp9x	USP9X	-1.16E-01	NA	5.51	mirnaUID0443	miR-101	mir-101	cfa	cel-miR-35-3p	NA	TACAGTACTGTGATAACTGA	TACAGTACTGTGATAACTGAAG	0	0	2
cfa-miR-101	CfaAffx.14799.1.S1_at	ENSMUSG00000021413	Prpf4b	PRPF4B	-1.14E-01	NA	3.9	mirnaUID0443	miR-101	mir-101	cfa	cel-miR-35-3p	NA	TACAGTACTGTGATAACTGA	TACAGTACTGTGATAACTGAAG	0	0	2
cfa-miR-101	CfaAffx.15843.1.S1_at	ENSMUSG00000052430	Bmpr1b	BMPR1B	-1.13E-01	NA	4.45	mirnaUID0443	miR-101	mir-101	cfa	cel-miR-35-3p	NA	TACAGTACTGTGATAACTGA	TACAGTACTGTGATAACTGAAG	0	0	2
cfa-miR-101	Cfa.5507.2.S1_at	ENSMUSG00000025997	Ikzf2	IKZF2	-1.13E-01	NA	6.74	mirnaUID0443	miR-101	mir-101	cfa	cel-miR-35-3p	NA	TACAGTACTGTGATAACTGA	TACAGTACTGTGATAACTGAAG	0	0	2
cfa-miR-101	CfaAffx.3189.1.S1_s_at	ENSMUSG00000008575	Nfib	NFIB	-1.12E-01	NA	10.1	mirnaUID0443	miR-101	mir-101	cfa	cel-miR-35-3p	NA	TACAGTACTGTGATAACTGA	TACAGTACTGTGATAACTGAAG	0	0	2
cfa-miR-101	CfaAffx.7656.1.S1_at	ENSMUSG00000068015	Lrch1	LRCH1	-1.12E-01	NA	6.42	mirnaUID0443	miR-101	mir-101	cfa	cel-miR-35-3p	NA	TACAGTACTGTGATAACTGA	TACAGTACTGTGATAACTGAAG	0	0	2
cfa-miR-101	Cfa.9768.1.S1_a_at	ENSMUSG00000031021	Tmem9b	TMEM9B	-1.10E-01	NA	10.8	mirnaUID0443	miR-101	mir-101	cfa	cel-miR-35-3p	NA	TACAGTACTGTGATAACTGA	TACAGTACTGTGATAACTGAAG	0	0	2
cfa-miR-101	CfaAffx.16406.1.S1_s_at	ENSMUSG00000041119	Pde9a	PDE9A	-1.08E-01	NA	6.02	mirnaUID0443	miR-101	mir-101	cfa	cel-miR-35-3p	NA	TACAGTACTGTGATAACTGA	TACAGTACTGTGATAACTGAAG	0	0	2
cfa-miR-101	Cfa.17552.1.S1_s_at	ENSMUSG00000008575	Nfib	NFIB	-1.07E-01	NA	8.28	mirnaUID0443	miR-101	mir-101	cfa	cel-miR-35-3p	NA	TACAGTACTGTGATAACTGA	TACAGTACTGTGATAACTGAAG	0	0	2
cfa-miR-101	Cfa.12050.1.A1_a_at	ENSMUSG00000028152	Tspan5	TSPAN5	-1.05E-01	NA	5.48	mirnaUID0443	miR-101	mir-101	cfa	cel-miR-35-3p	NA	TACAGTACTGTGATAACTGA	TACAGTACTGTGATAACTGAAG	0	0	2
cfa-miR-101	Cfa.106.1.S1_s_at	ENSMUSG00000022892	App	A4_CANFA	-1.04E-01	NA	8.87	mirnaUID0443	miR-101	mir-101	cfa	cel-miR-35-3p	NA	TACAGTACTGTGATAACTGA	TACAGTACTGTGATAACTGAAG	0	0	2
cfa-miR-101	Cfa.17951.1.S1_at	ENSMUSG00000004319	Clcn3	Q4LAL8_CANFA	-1.04E-01	NA	5.27	mirnaUID0443	miR-101	mir-101	cfa	cel-miR-35-3p	NA	TACAGTACTGTGATAACTGA	TACAGTACTGTGATAACTGAAG	0	0	2
cfa-miR-101	Cfa.17854.1.S1_at	ENSMUSG00000040209	Zfp704	ZNF704	-1.04E-01	NA	7.71	mirnaUID0443	miR-101	mir-101	cfa	cel-miR-35-3p	NA	TACAGTACTGTGATAACTGA	TACAGTACTGTGATAACTGAAG	0	0	2
cfa-miR-101	CfaAffx.2560.1.S1_at	ENSMUSG00000072501	Phf20l1	PHF20L1	-1.01E-01	NA	5.22	mirnaUID0443	miR-101	mir-101	cfa	cel-miR-35-3p	NA	TACAGTACTGTGATAACTGA	TACAGTACTGTGATAACTGAAG	0	0	2
cfa-miR-101	CfaAffx.12853.1.S1_at	ENSMUSG00000045414	1190002N15Rik	C3orf58	-9.92E-02	NA	4.27	mirnaUID0443	miR-101	mir-101	cfa	cel-miR-35-3p	NA	TACAGTACTGTGATAACTGA	TACAGTACTGTGATAACTGAAG	0	0	2
cfa-miR-101	CfaAffx.14614.1.S1_s_at	ENSMUSG00000026834	Acvr1c	ACVR1C	-9.84E-02	NA	3.66	mirnaUID0443	miR-101	mir-101	cfa	cel-miR-35-3p	NA	TACAGTACTGTGATAACTGA	TACAGTACTGTGATAACTGAAG	0	0	2
cfa-miR-101	Cfa.18602.2.S1_s_at	ENSMUSG00000071337	Tia1	TIA1	-9.81E-02	NA	7.21	mirnaUID0443	miR-101	mir-101	cfa	cel-miR-35-3p	NA	TACAGTACTGTGATAACTGA	TACAGTACTGTGATAACTGAAG	0	0	2
cfa-miR-101	CfaAffx.30883.1.S1_at	ENSMUSG00000068966	Zbtb34	ZBTB34	-9.74E-02	NA	5.2	mirnaUID0443	miR-101	mir-101	cfa	cel-miR-35-3p	NA	TACAGTACTGTGATAACTGA	TACAGTACTGTGATAACTGAAG	0	0	2
cfa-miR-101	Cfa.15377.1.A1_s_at	ENSMUSG00000044167	Foxo1	FOXO1	-9.28E-02	NA	7.42	mirnaUID0443	miR-101	mir-101	cfa	cel-miR-35-3p	NA	TACAGTACTGTGATAACTGA	TACAGTACTGTGATAACTGAAG	0	0	2
cfa-miR-101	CfaAffx.12883.1.S1_s_at	ENSMUSG00000021895	Arhgef3	ARHGEF3	-9.28E-02	NA	4.58	mirnaUID0443	miR-101	mir-101	cfa	cel-miR-35-3p	NA	TACAGTACTGTGATAACTGA	TACAGTACTGTGATAACTGAAG	0	0	2
cfa-miR-101	Cfa.3163.1.A1_s_at	ENSMUSG00000040225	Prrc2c	PRRC2C	-9.26E-02	NA	8.27	mirnaUID0443	miR-101	mir-101	cfa	cel-miR-35-3p	NA	TACAGTACTGTGATAACTGA	TACAGTACTGTGATAACTGAAG	0	0	2
cfa-miR-101	CfaAffx.16451.1.S1_at	ENSMUSG00000006705	Pknox1	PKNOX1	-9.25E-02	NA	4.55	mirnaUID0443	miR-101	mir-101	cfa	cel-miR-35-3p	NA	TACAGTACTGTGATAACTGA	TACAGTACTGTGATAACTGAAG	0	0	2
cfa-miR-101	Cfa.20846.1.S1_s_at	ENSMUSG00000024096	Ralbp1	RALBP1	-9.17E-02	NA	6.89	mirnaUID0443	miR-101	mir-101	cfa	cel-miR-35-3p	NA	TACAGTACTGTGATAACTGA	TACAGTACTGTGATAACTGAAG	0	0	2
cfa-miR-101	Cfa.9205.1.A1_at	ENSMUSG00000039656	Rxrb	RXRB	-9.11E-02	NA	7.87	mirnaUID0443	miR-101	mir-101	cfa	cel-miR-35-3p	NA	TACAGTACTGTGATAACTGA	TACAGTACTGTGATAACTGAAG	0	0	2
cfa-miR-101	Cfa.1503.1.A1_s_at	ENSMUSG00000020271	Fbxw11	FBXW11	-9.01E-02	NA	7.1	mirnaUID0443	miR-101	mir-101	cfa	cel-miR-35-3p	NA	TACAGTACTGTGATAACTGA	TACAGTACTGTGATAACTGAAG	0	0	2
cfa-miR-101	CfaAffx.28536.1.S1_at	ENSMUSG00000052105	1110012J17Rik	SOGA2	-8.48E-02	NA	2.82	mirnaUID0443	miR-101	mir-101	cfa	cel-miR-35-3p	NA	TACAGTACTGTGATAACTGA	TACAGTACTGTGATAACTGAAG	0	0	2
cfa-miR-101	CfaAffx.9923.1.S1_at	ENSMUSG00000044167	Foxo1	FOXO1	-8.19E-02	NA	6.35	mirnaUID0443	miR-101	mir-101	cfa	cel-miR-35-3p	NA	TACAGTACTGTGATAACTGA	TACAGTACTGTGATAACTGAAG	0	0	2
cfa-miR-101	CfaAffx.2079.1.S1_at	ENSMUSG00000037196	Pacrg	NA	-8.17E-02	NA	2.99	mirnaUID0443	miR-101	mir-101	cfa	cel-miR-35-3p	NA	TACAGTACTGTGATAACTGA	TACAGTACTGTGATAACTGAAG	0	0	2
cfa-miR-101	Cfa.18058.1.S1_at	ENSMUSG00000040225	Prrc2c	PRRC2C	-8.15E-02	NA	5.34	mirnaUID0443	miR-101	mir-101	cfa	cel-miR-35-3p	NA	TACAGTACTGTGATAACTGA	TACAGTACTGTGATAACTGAAG	0	0	2
cfa-miR-101	CfaAffx.30615.1.S1_at	ENSMUSG00000054414	Slc30a7	SLC30A7	-8.13E-02	NA	6.03	mirnaUID0443	miR-101	mir-101	cfa	cel-miR-35-3p	NA	TACAGTACTGTGATAACTGA	TACAGTACTGTGATAACTGAAG	0	0	2
cfa-miR-101	CfaAffx.5344.1.S1_at	ENSMUSG00000060961	Slc4a4	SLC4A4	-8.00E-02	NA	6.18	mirnaUID0443	miR-101	mir-101	cfa	cel-miR-35-3p	NA	TACAGTACTGTGATAACTGA	TACAGTACTGTGATAACTGAAG	0	0	2
cfa-miR-101	CfaAffx.23074.1.S1_at	ENSMUSG00000026586	Prrx1	PRRX1	-7.73E-02	NA	8.3	mirnaUID0443	miR-101	mir-101	cfa	cel-miR-35-3p	NA	TACAGTACTGTGATAACTGA	TACAGTACTGTGATAACTGAAG	0	0	2
cfa-miR-101	CfaAffx.24285.1.S1_s_at	ENSMUSG00000034593	Myo5a	MYO5A	-7.68E-02	NA	3.15	mirnaUID0443	miR-101	mir-101	cfa	cel-miR-35-3p	NA	TACAGTACTGTGATAACTGA	TACAGTACTGTGATAACTGAAG	0	0	2
cfa-miR-101	CfaAffx.2078.1.S1_s_at	ENSMUSG00000037196	Pacrg	NA	-7.68E-02	NA	4.04	mirnaUID0443	miR-101	mir-101	cfa	cel-miR-35-3p	NA	TACAGTACTGTGATAACTGA	TACAGTACTGTGATAACTGAAG	0	0	2
cfa-miR-101	Cfa.2366.1.A1_at	ENSMUSG00000069601	Ank3	NA	-7.63E-02	NA	9.44	mirnaUID0443	miR-101	mir-101	cfa	cel-miR-35-3p	NA	TACAGTACTGTGATAACTGA	TACAGTACTGTGATAACTGAAG	0	0	2
cfa-miR-101	Cfa.10743.1.S1_s_at	ENSMUSG00000062604	Srpk2	SRPK2	-7.42E-02	NA	8.59	mirnaUID0443	miR-101	mir-101	cfa	cel-miR-35-3p	NA	TACAGTACTGTGATAACTGA	TACAGTACTGTGATAACTGAAG	0	0	2
cfa-miR-101	CfaAffx.28370.1.S1_s_at	ENSMUSG00000024299	Adamts10	ADAMTS10	-7.37E-02	NA	4.48	mirnaUID0443	miR-101	mir-101	cfa	cel-miR-35-3p	NA	TACAGTACTGTGATAACTGA	TACAGTACTGTGATAACTGAAG	0	0	2
cfa-miR-101	CfaAffx.24602.1.S1_s_at	ENSMUSG00000039477	Tnrc18	TNRC18	-7.18E-02	NA	4.58	mirnaUID0443	miR-101	mir-101	cfa	cel-miR-35-3p	NA	TACAGTACTGTGATAACTGA	TACAGTACTGTGATAACTGAAG	0	0	2
cfa-miR-101	CfaAffx.12356.1.S1_s_at	ENSMUSG00000004319	Clcn3	Q4LAL8_CANFA	-7.06E-02	NA	5.96	mirnaUID0443	miR-101	mir-101	cfa	cel-miR-35-3p	NA	TACAGTACTGTGATAACTGA	TACAGTACTGTGATAACTGAAG	0	0	2
cfa-miR-101	CfaAffx.4095.1.S1_at	ENSMUSG00000038658	C030046E11Rik	KIAA1432	-7.02E-02	NA	4.06	mirnaUID0443	miR-101	mir-101	cfa	cel-miR-35-3p	NA	TACAGTACTGTGATAACTGA	TACAGTACTGTGATAACTGAAG	0	0	2
cfa-miR-101	CfaAffx.28540.1.S1_at	ENSMUSG00000052105	1110012J17Rik	SOGA2	-7.01E-02	NA	4.71	mirnaUID0443	miR-101	mir-101	cfa	cel-miR-35-3p	NA	TACAGTACTGTGATAACTGA	TACAGTACTGTGATAACTGAAG	0	0	2
cfa-miR-101	CfaAffx.8753.1.S1_at	ENSMUSG00000022120	Rnf219	RNF219	-6.91E-02	NA	5.22	mirnaUID0443	miR-101	mir-101	cfa	cel-miR-35-3p	NA	TACAGTACTGTGATAACTGA	TACAGTACTGTGATAACTGAAG	0	0	2
cfa-miR-101	Cfa.767.1.S1_at	ENSMUSG00000038126	Mphosph9	MPHOSPH9	-6.87E-02	NA	8.43	mirnaUID0443	miR-101	mir-101	cfa	cel-miR-35-3p	NA	TACAGTACTGTGATAACTGA	TACAGTACTGTGATAACTGAAG	0	0	2
cfa-miR-101	CfaAffx.20845.1.S1_at	ENSMUSG00000032076	Cadm1	CADM1	-6.86E-02	NA	4.83	mirnaUID0443	miR-101	mir-101	cfa	cel-miR-35-3p	NA	TACAGTACTGTGATAACTGA	TACAGTACTGTGATAACTGAAG	0	0	2
cfa-miR-101	CfaAffx.22339.1.S1_s_at	ENSMUSG00000026185	Igfbp5	IGFBP5	-6.85E-02	NA	6.39	mirnaUID0443	miR-101	mir-101	cfa	cel-miR-35-3p	NA	TACAGTACTGTGATAACTGA	TACAGTACTGTGATAACTGAAG	0	0	2
cfa-miR-101	CfaAffx.7930.1.S1_at	ENSMUSG00000026768	Itga8	ITGA8	-6.82E-02	NA	5.17	mirnaUID0443	miR-101	mir-101	cfa	cel-miR-35-3p	NA	TACAGTACTGTGATAACTGA	TACAGTACTGTGATAACTGAAG	0	0	2
cfa-miR-101	CfaAffx.28534.1.S1_s_at	ENSMUSG00000031099	Smarca1	SMARCA1	-6.72E-02	NA	8.21	mirnaUID0443	miR-101	mir-101	cfa	cel-miR-35-3p	NA	TACAGTACTGTGATAACTGA	TACAGTACTGTGATAACTGAAG	0	0	2
cfa-miR-101	Cfa.14034.1.A1_at	ENSMUSG00000027070	Lrp2	LRP2	-6.65E-02	NA	3.8	mirnaUID0443	miR-101	mir-101	cfa	cel-miR-35-3p	NA	TACAGTACTGTGATAACTGA	TACAGTACTGTGATAACTGAAG	0	0	2
cfa-miR-101	CfaAffx.12147.1.S1_s_at	ENSMUSG00000038126	Mphosph9	MPHOSPH9	-6.61E-02	NA	7	mirnaUID0443	miR-101	mir-101	cfa	cel-miR-35-3p	NA	TACAGTACTGTGATAACTGA	TACAGTACTGTGATAACTGAAG	0	0	2
cfa-miR-101	Cfa.10521.1.A1_at	ENSMUSG00000022685	Parn	PARN	-6.37E-02	NA	6.34	mirnaUID0443	miR-101	mir-101	cfa	cel-miR-35-3p	NA	TACAGTACTGTGATAACTGA	TACAGTACTGTGATAACTGAAG	0	0	2
cfa-miR-101	CfaAffx.22339.1.S1_at	ENSMUSG00000026185	Igfbp5	IGFBP5	-6.34E-02	NA	7.61	mirnaUID0443	miR-101	mir-101	cfa	cel-miR-35-3p	NA	TACAGTACTGTGATAACTGA	TACAGTACTGTGATAACTGAAG	0	0	2
cfa-miR-101	CfaAffx.22006.1.S1_s_at	ENSMUSG00000000787	Ddx3x	DDX3X	-6.31E-02	NA	6.32	mirnaUID0443	miR-101	mir-101	cfa	cel-miR-35-3p	NA	TACAGTACTGTGATAACTGA	TACAGTACTGTGATAACTGAAG	0	0	2
cfa-miR-101	Cfa.8067.2.S1_at	ENSMUSG00000042323	Pbrm1	PBRM1	-6.11E-02	NA	2.72	mirnaUID0443	miR-101	mir-101	cfa	cel-miR-35-3p	NA	TACAGTACTGTGATAACTGA	TACAGTACTGTGATAACTGAAG	0	0	2
cfa-miR-101	CfaAffx.15124.1.S1_at	ENSMUSG00000018209	Stk4	STK4	-5.96E-02	NA	4.07	mirnaUID0443	miR-101	mir-101	cfa	cel-miR-35-3p	NA	TACAGTACTGTGATAACTGA	TACAGTACTGTGATAACTGAAG	0	0	2
cfa-miR-101	CfaAffx.25704.1.S1_at	ENSMUSG00000010608	Rbm25	RBM25	-5.88E-02	NA	9.45	mirnaUID0443	miR-101	mir-101	cfa	cel-miR-35-3p	NA	TACAGTACTGTGATAACTGA	TACAGTACTGTGATAACTGAAG	0	0	2
cfa-miR-101	CfaAffx.12293.1.S1_s_at	ENSMUSG00000031642	Sh3rf1	SH3RF1	-5.65E-02	NA	6.61	mirnaUID0443	miR-101	mir-101	cfa	cel-miR-35-3p	NA	TACAGTACTGTGATAACTGA	TACAGTACTGTGATAACTGAAG	0	0	2
cfa-miR-101	Cfa.18633.1.S1_at	ENSMUSG00000028001	Fga	FGA	-5.56E-02	NA	3.64	mirnaUID0443	miR-101	mir-101	cfa	cel-miR-35-3p	NA	TACAGTACTGTGATAACTGA	TACAGTACTGTGATAACTGAAG	0	0	2
cfa-miR-101	CfaAffx.6511.1.S1_at	ENSMUSG00000037169	Mycn	MYCN	-5.55E-02	NA	4.98	mirnaUID0443	miR-101	mir-101	cfa	cel-miR-35-3p	NA	TACAGTACTGTGATAACTGA	TACAGTACTGTGATAACTGAAG	0	0	2
cfa-miR-101	Cfa.762.1.S1_at	ENSMUSG00000009470	Tnpo1	TNPO1	-5.50E-02	NA	7.29	mirnaUID0443	miR-101	mir-101	cfa	cel-miR-35-3p	NA	TACAGTACTGTGATAACTGA	TACAGTACTGTGATAACTGAAG	0	0	2
cfa-miR-101	CfaAffx.23298.1.S1_s_at	ENSMUSG00000026199	Ankzf1	ANKZF1	-5.41E-02	NA	6.07	mirnaUID0443	miR-101	mir-101	cfa	cel-miR-35-3p	NA	TACAGTACTGTGATAACTGA	TACAGTACTGTGATAACTGAAG	0	0	2
cfa-miR-101	CfaAffx.12768.1.S1_at	ENSMUSG00000052516	Robo2	ROBO2	-5.11E-02	NA	4.56	mirnaUID0443	miR-101	mir-101	cfa	cel-miR-35-3p	NA	TACAGTACTGTGATAACTGA	TACAGTACTGTGATAACTGAAG	0	0	2
cfa-miR-101	CfaAffx.26065.1.S1_at	ENSMUSG00000021250	Fos	NA	-4.94E-02	NA	6.29	mirnaUID0443	miR-101	mir-101	cfa	cel-miR-35-3p	NA	TACAGTACTGTGATAACTGA	TACAGTACTGTGATAACTGAAG	0	0	2
cfa-miR-101	CfaAffx.19812.1.S1_s_at	ENSMUSG00000069601	Ank3	NA	-4.88E-02	NA	11.9	mirnaUID0443	miR-101	mir-101	cfa	cel-miR-35-3p	NA	TACAGTACTGTGATAACTGA	TACAGTACTGTGATAACTGAAG	0	0	2
cfa-miR-101	CfaAffx.25506.1.S1_s_at	ENSMUSG00000028991	Mtor	MTOR	-4.86E-02	NA	5.82	mirnaUID0443	miR-101	mir-101	cfa	cel-miR-35-3p	NA	TACAGTACTGTGATAACTGA	TACAGTACTGTGATAACTGAAG	0	0	2
cfa-miR-101	CfaAffx.20937.1.S1_at	ENSMUSG00000051391	Ywhag	YWHAG	-4.76E-02	NA	6.36	mirnaUID0443	miR-101	mir-101	cfa	cel-miR-35-3p	NA	TACAGTACTGTGATAACTGA	TACAGTACTGTGATAACTGAAG	0	0	2
cfa-miR-101	CfaAffx.26066.1.S1_at	ENSMUSG00000034271	Jdp2	JDP2	-4.63E-02	NA	5.25	mirnaUID0443	miR-101	mir-101	cfa	cel-miR-35-3p	NA	TACAGTACTGTGATAACTGA	TACAGTACTGTGATAACTGAAG	0	0	2
cfa-miR-101	Cfa.12061.1.A1_s_at	ENSMUSG00000031666	Rbl2	RBL2	-4.61E-02	NA	3.41	mirnaUID0443	miR-101	mir-101	cfa	cel-miR-35-3p	NA	TACAGTACTGTGATAACTGA	TACAGTACTGTGATAACTGAAG	0	0	2
cfa-miR-101	CfaAffx.22088.1.S1_at	ENSMUSG00000078307	AI593442	C11orf87	-4.58E-02	NA	4.52	mirnaUID0443	miR-101	mir-101	cfa	cel-miR-35-3p	NA	TACAGTACTGTGATAACTGA	TACAGTACTGTGATAACTGAAG	0	0	2
cfa-miR-101	CfaAffx.18972.1.S1_s_at	ENSMUSG00000027070	Lrp2	LRP2	-4.56E-02	NA	4.31	mirnaUID0443	miR-101	mir-101	cfa	cel-miR-35-3p	NA	TACAGTACTGTGATAACTGA	TACAGTACTGTGATAACTGAAG	0	0	2
cfa-miR-101	Cfa.17444.1.S1_at	ENSMUSG00000002546	Golga2	NA	-4.55E-02	NA	6.53	mirnaUID0443	miR-101	mir-101	cfa	cel-miR-35-3p	NA	TACAGTACTGTGATAACTGA	TACAGTACTGTGATAACTGAAG	0	0	2
cfa-miR-101	CfaAffx.13809.1.S1_s_at	ENSMUSG00000025612	Bach1	BACH1	-4.32E-02	NA	4.39	mirnaUID0443	miR-101	mir-101	cfa	cel-miR-35-3p	NA	TACAGTACTGTGATAACTGA	TACAGTACTGTGATAACTGAAG	0	0	2
cfa-miR-101	CfaAffx.22901.1.S1_s_at	ENSMUSG00000029729	Zkscan1	ZKSCAN1	-4.28E-02	NA	4.04	mirnaUID0443	miR-101	mir-101	cfa	cel-miR-35-3p	NA	TACAGTACTGTGATAACTGA	TACAGTACTGTGATAACTGAAG	0	0	2
cfa-miR-101	CfaAffx.8660.1.S1_at	ENSMUSG00000001566	Mnx1	MNX1	-4.19E-02	NA	6.28	mirnaUID0443	miR-101	mir-101	cfa	cel-miR-35-3p	NA	TACAGTACTGTGATAACTGA	TACAGTACTGTGATAACTGAAG	0	0	2
cfa-miR-101	CfaAffx.20880.1.S1_at	ENSMUSG00000060227	Casc4	CASC4	-4.01E-02	NA	4.42	mirnaUID0443	miR-101	mir-101	cfa	cel-miR-35-3p	NA	TACAGTACTGTGATAACTGA	TACAGTACTGTGATAACTGAAG	0	0	2
cfa-miR-101	Cfa.19619.1.A1_at	ENSMUSG00000024598	Fbn2	FBN2	-3.72E-02	NA	8.91	mirnaUID0443	miR-101	mir-101	cfa	cel-miR-35-3p	NA	TACAGTACTGTGATAACTGA	TACAGTACTGTGATAACTGAAG	0	0	2
cfa-miR-101	Cfa.8330.1.A1_s_at	ENSMUSG00000051910	Sox6	SOX6	-3.12E-02	NA	5.64	mirnaUID0443	miR-101	mir-101	cfa	cel-miR-35-3p	NA	TACAGTACTGTGATAACTGA	TACAGTACTGTGATAACTGAAG	0	0	2
cfa-miR-101	Cfa.7069.1.A1_at	ENSMUSG00000000787	Ddx3x	DDX3X	-3.01E-02	NA	5.15	mirnaUID0443	miR-101	mir-101	cfa	cel-miR-35-3p	NA	TACAGTACTGTGATAACTGA	TACAGTACTGTGATAACTGAAG	0	0	2
cfa-miR-101	CfaAffx.12766.1.S1_at	ENSMUSG00000052516	Robo2	ROBO2	-2.91E-02	NA	5.52	mirnaUID0443	miR-101	mir-101	cfa	cel-miR-35-3p	NA	TACAGTACTGTGATAACTGA	TACAGTACTGTGATAACTGAAG	0	0	2
cfa-miR-101	CfaAffx.25005.1.S1_s_at	ENSMUSG00000037999	Arap2	ARAP2	-2.39E-02	NA	4.84	mirnaUID0443	miR-101	mir-101	cfa	cel-miR-35-3p	NA	TACAGTACTGTGATAACTGA	TACAGTACTGTGATAACTGAAG	0	0	2
cfa-miR-101	CfaAffx.5026.1.S1_s_at	ENSMUSG00000015243	Abca1	ABCA1	-2.37E-02	NA	3.92	mirnaUID0443	miR-101	mir-101	cfa	cel-miR-35-3p	NA	TACAGTACTGTGATAACTGA	TACAGTACTGTGATAACTGAAG	0	0	2
cfa-miR-101	Cfa.1567.2.A1_s_at	ENSMUSG00000062604	Srpk2	SRPK2	-2.32E-02	NA	5.51	mirnaUID0443	miR-101	mir-101	cfa	cel-miR-35-3p	NA	TACAGTACTGTGATAACTGA	TACAGTACTGTGATAACTGAAG	0	0	2
cfa-miR-101	CfaAffx.10405.1.S1_at	ENSMUSG00000036452	Arhgap26	ARHGAP26	-2.29E-02	NA	6.78	mirnaUID0443	miR-101	mir-101	cfa	cel-miR-35-3p	NA	TACAGTACTGTGATAACTGA	TACAGTACTGTGATAACTGAAG	0	0	2
cfa-miR-101	CfaAffx.25506.1.S1_at	ENSMUSG00000028991	Mtor	MTOR	-2.19E-02	NA	6.41	mirnaUID0443	miR-101	mir-101	cfa	cel-miR-35-3p	NA	TACAGTACTGTGATAACTGA	TACAGTACTGTGATAACTGAAG	0	0	2
cfa-miR-101	CfaAffx.7164.1.S1_s_at	ENSMUSG00000020661	Dnmt3a	DNMT3A	-2.19E-02	NA	6.66	mirnaUID0443	miR-101	mir-101	cfa	cel-miR-35-3p	NA	TACAGTACTGTGATAACTGA	TACAGTACTGTGATAACTGAAG	0	0	2
cfa-miR-101	Cfa.2892.1.A1_at	ENSMUSG00000050192	Eif5a2	EIF5A2	-2.18E-02	NA	6.51	mirnaUID0443	miR-101	mir-101	cfa	cel-miR-35-3p	NA	TACAGTACTGTGATAACTGA	TACAGTACTGTGATAACTGAAG	0	0	2
cfa-miR-101	CfaAffx.4611.1.S1_at	ENSMUSG00000048874	Phf3	PHF3	-2.15E-02	NA	6.66	mirnaUID0443	miR-101	mir-101	cfa	cel-miR-35-3p	NA	TACAGTACTGTGATAACTGA	TACAGTACTGTGATAACTGAAG	0	0	2
cfa-miR-101	CfaAffx.9600.1.S1_at	ENSMUSG00000021775	Nr1d2	NR1D2	-2.05E-02	NA	2.76	mirnaUID0443	miR-101	mir-101	cfa	cel-miR-35-3p	NA	TACAGTACTGTGATAACTGA	TACAGTACTGTGATAACTGAAG	0	0	2
cfa-miR-101	CfaAffx.19834.1.S1_s_at	ENSMUSG00000069601	Ank3	NA	-2.05E-02	NA	10.9	mirnaUID0443	miR-101	mir-101	cfa	cel-miR-35-3p	NA	TACAGTACTGTGATAACTGA	TACAGTACTGTGATAACTGAAG	0	0	2
cfa-miR-101	CfaAffx.9046.1.S1_s_at	ENSMUSG00000001632	Brpf1	BRPF1	-2.00E-02	NA	5.48	mirnaUID0443	miR-101	mir-101	cfa	cel-miR-35-3p	NA	TACAGTACTGTGATAACTGA	TACAGTACTGTGATAACTGAAG	0	0	2
cfa-miR-101	Cfa.12664.2.A1_s_at	ENSMUSG00000069601	Ank3	NA	-1.96E-02	NA	12	mirnaUID0443	miR-101	mir-101	cfa	cel-miR-35-3p	NA	TACAGTACTGTGATAACTGA	TACAGTACTGTGATAACTGAAG	0	0	2
cfa-miR-101	CfaAffx.9237.1.S1_at	ENSMUSG00000022139	Mbnl2	MBNL2	-1.92E-02	NA	3.17	mirnaUID0443	miR-101	mir-101	cfa	cel-miR-35-3p	NA	TACAGTACTGTGATAACTGA	TACAGTACTGTGATAACTGAAG	0	0	2
cfa-miR-101	Cfa.6838.1.A1_s_at	ENSMUSG00000050592	Fam78a	FAM78A	-1.82E-02	NA	4.62	mirnaUID0443	miR-101	mir-101	cfa	cel-miR-35-3p	NA	TACAGTACTGTGATAACTGA	TACAGTACTGTGATAACTGAAG	0	0	2
cfa-miR-101	CfaAffx.31257.1.S1_s_at	ENSMUSG00000031871	Cdh5	CDH5	-1.80E-02	NA	5.88	mirnaUID0443	miR-101	mir-101	cfa	cel-miR-35-3p	NA	TACAGTACTGTGATAACTGA	TACAGTACTGTGATAACTGAAG	0	0	2
cfa-miR-101	Cfa.19264.1.S1_s_at	ENSMUSG00000032735	Ablim3	ABLIM3	-1.80E-02	NA	6.03	mirnaUID0443	miR-101	mir-101	cfa	cel-miR-35-3p	NA	TACAGTACTGTGATAACTGA	TACAGTACTGTGATAACTGAAG	0	0	2
cfa-miR-101	Cfa.18314.1.S1_s_at	ENSMUSG00000002546	Golga2	NA	-1.78E-02	NA	6.43	mirnaUID0443	miR-101	mir-101	cfa	cel-miR-35-3p	NA	TACAGTACTGTGATAACTGA	TACAGTACTGTGATAACTGAAG	0	0	2
cfa-miR-101	CfaAffx.30406.1.S1_s_at	ENSMUSG00000040389	Wdr47	WDR47	-1.68E-02	NA	7.94	mirnaUID0443	miR-101	mir-101	cfa	cel-miR-35-3p	NA	TACAGTACTGTGATAACTGA	TACAGTACTGTGATAACTGAAG	0	0	2
cfa-miR-101	CfaAffx.10938.1.S1_at	ENSMUSG00000030031	Kbtbd8	KBTBD8	-1.50E-02	NA	3.65	mirnaUID0443	miR-101	mir-101	cfa	cel-miR-35-3p	NA	TACAGTACTGTGATAACTGA	TACAGTACTGTGATAACTGAAG	0	0	2
cfa-miR-101	CfaAffx.24234.1.S1_s_at	ENSMUSG00000034593	Myo5a	MYO5A	-1.48E-02	NA	6.69	mirnaUID0443	miR-101	mir-101	cfa	cel-miR-35-3p	NA	TACAGTACTGTGATAACTGA	TACAGTACTGTGATAACTGAAG	0	0	2
cfa-miR-101	Cfa.12664.3.A1_at	ENSMUSG00000069601	Ank3	NA	-1.27E-02	NA	8.28	mirnaUID0443	miR-101	mir-101	cfa	cel-miR-35-3p	NA	TACAGTACTGTGATAACTGA	TACAGTACTGTGATAACTGAAG	0	0	2
cfa-miR-101	CfaAffx.24469.1.S1_s_at	ENSMUSG00000029203	Ube2k	UBE2K	-1.21E-02	NA	8.82	mirnaUID0443	miR-101	mir-101	cfa	cel-miR-35-3p	NA	TACAGTACTGTGATAACTGA	TACAGTACTGTGATAACTGAAG	0	0	2
cfa-miR-101	CfaAffx.12776.1.S1_at	ENSMUSG00000052516	Robo2	ROBO2	-1.20E-02	NA	3.63	mirnaUID0443	miR-101	mir-101	cfa	cel-miR-35-3p	NA	TACAGTACTGTGATAACTGA	TACAGTACTGTGATAACTGAAG	0	0	2
cfa-miR-101	Cfa.20096.1.S1_s_at	ENSMUSG00000050697	Prkaa1	PRKAA1	-9.86E-03	NA	3.64	mirnaUID0443	miR-101	mir-101	cfa	cel-miR-35-3p	NA	TACAGTACTGTGATAACTGA	TACAGTACTGTGATAACTGAAG	0	0	2
cfa-miR-101	CfaAffx.22328.1.S1_s_at	ENSMUSG00000029094	Afap1	AFAP1	-6.37E-03	NA	3.68	mirnaUID0443	miR-101	mir-101	cfa	cel-miR-35-3p	NA	TACAGTACTGTGATAACTGA	TACAGTACTGTGATAACTGAAG	0	0	2
cfa-miR-101	Cfa.9360.1.A1_s_at	ENSMUSG00000020694	Tlk2	TLK2	-5.88E-03	NA	7.79	mirnaUID0443	miR-101	mir-101	cfa	cel-miR-35-3p	NA	TACAGTACTGTGATAACTGA	TACAGTACTGTGATAACTGAAG	0	0	2
cfa-miR-101	CfaAffx.28011.1.S1_s_at	ENSMUSG00000021285	Ppp1r13b	PPP1R13B	-4.32E-03	NA	5.7	mirnaUID0443	miR-101	mir-101	cfa	cel-miR-35-3p	NA	TACAGTACTGTGATAACTGA	TACAGTACTGTGATAACTGAAG	0	0	2
cfa-miR-101	Cfa.6902.1.A1_at	ENSMUSG00000036990	Otud4	OTUD4	-3.14E-03	NA	2.92	mirnaUID0443	miR-101	mir-101	cfa	cel-miR-35-3p	NA	TACAGTACTGTGATAACTGA	TACAGTACTGTGATAACTGAAG	0	0	2
cfa-miR-101	Cfa.8026.1.A1_at	ENSMUSG00000021285	Ppp1r13b	PPP1R13B	-1.78E-03	NA	8.3	mirnaUID0443	miR-101	mir-101	cfa	cel-miR-35-3p	NA	TACAGTACTGTGATAACTGA	TACAGTACTGTGATAACTGAAG	0	0	2
cfa-miR-101	CfaAffx.2562.1.S1_at	ENSMUSG00000072501	Phf20l1	PHF20L1	-1.25E-03	NA	3.49	mirnaUID0443	miR-101	mir-101	cfa	cel-miR-35-3p	NA	TACAGTACTGTGATAACTGA	TACAGTACTGTGATAACTGAAG	0	0	2
cfa-miR-101	Cfa.766.1.A1_at	ENSMUSG00000037075	Rnf139	RNF139	-9.57E-04	NA	7.16	mirnaUID0443	miR-101	mir-101	cfa	cel-miR-35-3p	NA	TACAGTACTGTGATAACTGA	TACAGTACTGTGATAACTGAAG	0	0	2
cfa-miR-101	Cfa.17369.1.S1_at	ENSMUSG00000050017	Pitpnb	PITPNB	3.06E-03	NA	5.83	mirnaUID0443	miR-101	mir-101	cfa	cel-miR-35-3p	NA	TACAGTACTGTGATAACTGA	TACAGTACTGTGATAACTGAAG	0	0	2
cfa-miR-101	Cfa.12664.3.A1_x_at	ENSMUSG00000069601	Ank3	NA	3.35E-03	NA	8.36	mirnaUID0443	miR-101	mir-101	cfa	cel-miR-35-3p	NA	TACAGTACTGTGATAACTGA	TACAGTACTGTGATAACTGAAG	0	0	2
cfa-miR-101	CfaAffx.13360.1.S1_at	ENSMUSG00000040209	Zfp704	ZNF704	3.59E-03	NA	5.91	mirnaUID0443	miR-101	mir-101	cfa	cel-miR-35-3p	NA	TACAGTACTGTGATAACTGA	TACAGTACTGTGATAACTGAAG	0	0	2
cfa-miR-101	CfaAffx.13257.1.S1_at	ENSMUSG00000027803	Wwtr1	WWTR1	5.37E-03	NA	5.64	mirnaUID0443	miR-101	mir-101	cfa	cel-miR-35-3p	NA	TACAGTACTGTGATAACTGA	TACAGTACTGTGATAACTGAAG	0	0	2
cfa-miR-101	CfaAffx.19909.1.S1_s_at	ENSMUSG00000069601	Ank3	NA	6.78E-03	NA	10.7	mirnaUID0443	miR-101	mir-101	cfa	cel-miR-35-3p	NA	TACAGTACTGTGATAACTGA	TACAGTACTGTGATAACTGAAG	0	0	2
cfa-miR-101	Cfa.13970.1.S1_at	ENSMUSG00000050192	Eif5a2	EIF5A2	7.41E-03	NA	4.83	mirnaUID0443	miR-101	mir-101	cfa	cel-miR-35-3p	NA	TACAGTACTGTGATAACTGA	TACAGTACTGTGATAACTGAAG	0	0	2
cfa-miR-101	CfaAffx.29775.1.S1_at	ENSMUSG00000039410	Prdm16	PRDM16	8.70E-03	NA	4.94	mirnaUID0443	miR-101	mir-101	cfa	cel-miR-35-3p	NA	TACAGTACTGTGATAACTGA	TACAGTACTGTGATAACTGAAG	0	0	2
cfa-miR-101	CfaAffx.6899.1.S1_s_at	ENSMUSG00000042599	Jhdm1d	JHDM1D	9.45E-03	NA	4.77	mirnaUID0443	miR-101	mir-101	cfa	cel-miR-35-3p	NA	TACAGTACTGTGATAACTGA	TACAGTACTGTGATAACTGAAG	0	0	2
cfa-miR-101	Cfa.20881.1.S1_s_at	ENSMUSG00000031715	Smarca5	SMARCA5	1.04E-02	NA	5.63	mirnaUID0443	miR-101	mir-101	cfa	cel-miR-35-3p	NA	TACAGTACTGTGATAACTGA	TACAGTACTGTGATAACTGAAG	0	0	2
cfa-miR-101	Cfa.7556.1.A1_at	ENSMUSG00000000787	Ddx3x	DDX3X	1.14E-02	NA	2.89	mirnaUID0443	miR-101	mir-101	cfa	cel-miR-35-3p	NA	TACAGTACTGTGATAACTGA	TACAGTACTGTGATAACTGAAG	0	0	2
cfa-miR-101	Cfa.17996.1.S1_a_at	ENSMUSG00000035696	Rnf38	RNF38	1.17E-02	NA	2.67	mirnaUID0443	miR-101	mir-101	cfa	cel-miR-35-3p	NA	TACAGTACTGTGATAACTGA	TACAGTACTGTGATAACTGAAG	0	0	2
cfa-miR-101	CfaAffx.30369.1.S1_s_at	ENSMUSG00000035569	Ankrd11	ANKRD11	1.37E-02	NA	6.7	mirnaUID0443	miR-101	mir-101	cfa	cel-miR-35-3p	NA	TACAGTACTGTGATAACTGA	TACAGTACTGTGATAACTGAAG	0	0	2
cfa-miR-101	CfaAffx.15955.1.S1_at	ENSMUSG00000021379	Id4	ID4	1.38E-02	NA	5.3	mirnaUID0443	miR-101	mir-101	cfa	cel-miR-35-3p	NA	TACAGTACTGTGATAACTGA	TACAGTACTGTGATAACTGAAG	0	0	2
cfa-miR-101	CfaAffx.12268.1.S1_s_at	ENSMUSG00000031642	Sh3rf1	SH3RF1	1.45E-02	NA	5.88	mirnaUID0443	miR-101	mir-101	cfa	cel-miR-35-3p	NA	TACAGTACTGTGATAACTGA	TACAGTACTGTGATAACTGAAG	0	0	2
cfa-miR-101	CfaAffx.26915.1.S1_s_at	ENSMUSG00000041712	Ubr7	NA	1.62E-02	NA	4.84	mirnaUID0443	miR-101	mir-101	cfa	cel-miR-35-3p	NA	TACAGTACTGTGATAACTGA	TACAGTACTGTGATAACTGAAG	0	0	2
cfa-miR-101	CfaAffx.1939.1.S1_at	ENSMUSG00000022305	Lrp12	LRP12	1.64E-02	NA	4.85	mirnaUID0443	miR-101	mir-101	cfa	cel-miR-35-3p	NA	TACAGTACTGTGATAACTGA	TACAGTACTGTGATAACTGAAG	0	0	2
cfa-miR-101	CfaAffx.15465.1.S1_at	ENSMUSG00000038546	Ranbp9	RANBP9	1.65E-02	NA	9.62	mirnaUID0443	miR-101	mir-101	cfa	cel-miR-35-3p	NA	TACAGTACTGTGATAACTGA	TACAGTACTGTGATAACTGAAG	0	0	2
cfa-miR-101	CfaAffx.24599.1.S1_at	ENSMUSG00000039477	Tnrc18	TNRC18	1.85E-02	NA	5.11	mirnaUID0443	miR-101	mir-101	cfa	cel-miR-35-3p	NA	TACAGTACTGTGATAACTGA	TACAGTACTGTGATAACTGAAG	0	0	2
cfa-miR-101	CfaAffx.1978.1.S1_s_at	ENSMUSG00000024598	Fbn2	FBN2	1.86E-02	NA	7	mirnaUID0443	miR-101	mir-101	cfa	cel-miR-35-3p	NA	TACAGTACTGTGATAACTGA	TACAGTACTGTGATAACTGAAG	0	0	2
cfa-miR-101	Cfa.18397.1.S1_s_at	ENSMUSG00000021806	Nid2	NID2	1.88E-02	NA	5.42	mirnaUID0443	miR-101	mir-101	cfa	cel-miR-35-3p	NA	TACAGTACTGTGATAACTGA	TACAGTACTGTGATAACTGAAG	0	0	2
cfa-miR-101	CfaAffx.2260.1.S1_s_at	ENSMUSG00000018865	Sult4a1	SULT4A1	1.91E-02	NA	5.45	mirnaUID0443	miR-101	mir-101	cfa	cel-miR-35-3p	NA	TACAGTACTGTGATAACTGA	TACAGTACTGTGATAACTGAAG	0	0	2
cfa-miR-101	Cfa.19764.1.S1_at	ENSMUSG00000014496	Ankrd28	ANKRD28	1.96E-02	NA	4.18	mirnaUID0443	miR-101	mir-101	cfa	cel-miR-35-3p	NA	TACAGTACTGTGATAACTGA	TACAGTACTGTGATAACTGAAG	0	0	2
cfa-miR-101	Cfa.20096.1.S1_at	ENSMUSG00000050697	Prkaa1	PRKAA1	2.02E-02	NA	2.77	mirnaUID0443	miR-101	mir-101	cfa	cel-miR-35-3p	NA	TACAGTACTGTGATAACTGA	TACAGTACTGTGATAACTGAAG	0	0	2
cfa-miR-101	CfaAffx.26396.1.S1_s_at	ENSMUSG00000031229	Atrx	ATRX	2.10E-02	NA	8.46	mirnaUID0443	miR-101	mir-101	cfa	cel-miR-35-3p	NA	TACAGTACTGTGATAACTGA	TACAGTACTGTGATAACTGAAG	0	0	2
cfa-miR-101	Cfa.21634.1.S1_at	ENSMUSG00000029669	Tspan12	TSPAN12	2.40E-02	NA	11.5	mirnaUID0443	miR-101	mir-101	cfa	cel-miR-35-3p	NA	TACAGTACTGTGATAACTGA	TACAGTACTGTGATAACTGAAG	0	0	2
cfa-miR-101	Cfa.7920.1.A1_s_at	ENSMUSG00000019906	Lin7a	LIN7A	2.46E-02	NA	4.95	mirnaUID0443	miR-101	mir-101	cfa	cel-miR-35-3p	NA	TACAGTACTGTGATAACTGA	TACAGTACTGTGATAACTGAAG	0	0	2
cfa-miR-101	Cfa.6131.1.S1_s_at	ENSMUSG00000023033	Scn8a	SCN8A	2.52E-02	NA	3.41	mirnaUID0443	miR-101	mir-101	cfa	cel-miR-35-3p	NA	TACAGTACTGTGATAACTGA	TACAGTACTGTGATAACTGAAG	0	0	2
cfa-miR-101	CfaAffx.13190.1.S1_s_at	ENSMUSG00000025255	Zfhx4	ZFHX4	2.57E-02	NA	5.15	mirnaUID0443	miR-101	mir-101	cfa	cel-miR-35-3p	NA	TACAGTACTGTGATAACTGA	TACAGTACTGTGATAACTGAAG	0	0	2
cfa-miR-101	Cfa.2632.1.S1_s_at	ENSMUSG00000031229	Atrx	ATRX	2.62E-02	NA	6.34	mirnaUID0443	miR-101	mir-101	cfa	cel-miR-35-3p	NA	TACAGTACTGTGATAACTGA	TACAGTACTGTGATAACTGAAG	0	0	2
cfa-miR-101	CfaAffx.17533.1.S1_at	ENSMUSG00000000142	Axin2	AXIN2	2.69E-02	NA	4.46	mirnaUID0443	miR-101	mir-101	cfa	cel-miR-35-3p	NA	TACAGTACTGTGATAACTGA	TACAGTACTGTGATAACTGAAG	0	0	2
cfa-miR-101	CfaAffx.17420.1.S1_s_at	ENSMUSG00000075318	Scn2a1	SCN2A	2.70E-02	NA	2.86	mirnaUID0443	miR-101	mir-101	cfa	cel-miR-35-3p	NA	TACAGTACTGTGATAACTGA	TACAGTACTGTGATAACTGAAG	0	0	2
cfa-miR-101	CfaAffx.13624.1.S1_at	ENSMUSG00000027763	Mbnl1	MBNL1	2.79E-02	NA	6.62	mirnaUID0443	miR-101	mir-101	cfa	cel-miR-35-3p	NA	TACAGTACTGTGATAACTGA	TACAGTACTGTGATAACTGAAG	0	0	2
cfa-miR-101	Cfa.20043.2.S1_at	ENSMUSG00000026594	Ralgps2	NA	2.93E-02	NA	3.91	mirnaUID0443	miR-101	mir-101	cfa	cel-miR-35-3p	NA	TACAGTACTGTGATAACTGA	TACAGTACTGTGATAACTGAAG	0	0	2
cfa-miR-101	CfaAffx.21707.1.S1_s_at	ENSMUSG00000051747	Ttn	NA	2.97E-02	NA	6.52	mirnaUID0443	miR-101	mir-101	cfa	cel-miR-35-3p	NA	TACAGTACTGTGATAACTGA	TACAGTACTGTGATAACTGAAG	0	0	2
cfa-miR-101	Cfa.10429.2.S1_at	ENSMUSG00000026155	Smap1	A1EAA2_CANFA	2.97E-02	NA	7.36	mirnaUID0443	miR-101	mir-101	cfa	cel-miR-35-3p	NA	TACAGTACTGTGATAACTGA	TACAGTACTGTGATAACTGAAG	0	0	2
cfa-miR-101	Cfa.13786.1.A1_s_at	ENSMUSG00000027070	Lrp2	LRP2	3.01E-02	NA	4.27	mirnaUID0443	miR-101	mir-101	cfa	cel-miR-35-3p	NA	TACAGTACTGTGATAACTGA	TACAGTACTGTGATAACTGAAG	0	0	2
cfa-miR-101	CfaAffx.2065.1.S1_at	ENSMUSG00000014426	Map3k4	MAP3K4	3.03E-02	NA	6.74	mirnaUID0443	miR-101	mir-101	cfa	cel-miR-35-3p	NA	TACAGTACTGTGATAACTGA	TACAGTACTGTGATAACTGAAG	0	0	2
cfa-miR-101	CfaAffx.10096.1.S1_s_at	ENSMUSG00000025162	Csnk1d	CSNK1D	3.04E-02	NA	5.53	mirnaUID0443	miR-101	mir-101	cfa	cel-miR-35-3p	NA	TACAGTACTGTGATAACTGA	TACAGTACTGTGATAACTGAAG	0	0	2
cfa-miR-101	Cfa.3691.1.S1_s_at	ENSMUSG00000046159	Chrm3	O77766_CANFA	3.17E-02	NA	4.89	mirnaUID0443	miR-101	mir-101	cfa	cel-miR-35-3p	NA	TACAGTACTGTGATAACTGA	TACAGTACTGTGATAACTGAAG	0	0	2
cfa-miR-101	CfaAffx.13451.1.S1_at	ENSMUSG00000036564	Ndrg4	NDRG4	3.25E-02	NA	3.39	mirnaUID0443	miR-101	mir-101	cfa	cel-miR-35-3p	NA	TACAGTACTGTGATAACTGA	TACAGTACTGTGATAACTGAAG	0	0	2
cfa-miR-101	Cfa.19516.1.S1_s_at	ENSMUSG00000038909	Myst2	KAT7	3.39E-02	NA	3.97	mirnaUID0443	miR-101	mir-101	cfa	cel-miR-35-3p	NA	TACAGTACTGTGATAACTGA	TACAGTACTGTGATAACTGAAG	0	0	2
cfa-miR-101	CfaAffx.8766.1.S1_at	ENSMUSG00000029135	Fosl2	FOSL2	3.41E-02	NA	5.7	mirnaUID0443	miR-101	mir-101	cfa	cel-miR-35-3p	NA	TACAGTACTGTGATAACTGA	TACAGTACTGTGATAACTGAAG	0	0	2
cfa-miR-101	Cfa.11853.1.A1_at	ENSMUSG00000036990	Otud4	OTUD4	3.58E-02	NA	5.51	mirnaUID0443	miR-101	mir-101	cfa	cel-miR-35-3p	NA	TACAGTACTGTGATAACTGA	TACAGTACTGTGATAACTGAAG	0	0	2
cfa-miR-101	CfaAffx.16028.1.S1_s_at	ENSMUSG00000036902	Neto2	NETO2	3.59E-02	NA	2.89	mirnaUID0443	miR-101	mir-101	cfa	cel-miR-35-3p	NA	TACAGTACTGTGATAACTGA	TACAGTACTGTGATAACTGAAG	0	0	2
cfa-miR-101	CfaAffx.4663.1.S1_at	ENSMUSG00000007613	Tgfbr1	TGFBR1	3.76E-02	NA	3.74	mirnaUID0443	miR-101	mir-101	cfa	cel-miR-35-3p	NA	TACAGTACTGTGATAACTGA	TACAGTACTGTGATAACTGAAG	0	0	2
cfa-miR-101	CfaAffx.16870.1.S1_at	ENSMUSG00000030557	Mef2a	MEF2A	3.84E-02	NA	3.54	mirnaUID0443	miR-101	mir-101	cfa	cel-miR-35-3p	NA	TACAGTACTGTGATAACTGA	TACAGTACTGTGATAACTGAAG	0	0	2
cfa-miR-101	CfaAffx.22527.1.S1_s_at	ENSMUSG00000021071	Trim9	TRIM9	3.85E-02	NA	4.29	mirnaUID0443	miR-101	mir-101	cfa	cel-miR-35-3p	NA	TACAGTACTGTGATAACTGA	TACAGTACTGTGATAACTGAAG	0	0	2
cfa-miR-101	Cfa.14547.1.A1_at	ENSMUSG00000024096	Ralbp1	RALBP1	4.14E-02	NA	6.33	mirnaUID0443	miR-101	mir-101	cfa	cel-miR-35-3p	NA	TACAGTACTGTGATAACTGA	TACAGTACTGTGATAACTGAAG	0	0	2
cfa-miR-101	CfaAffx.2283.1.S1_at	ENSMUSG00000039656	Rxrb	RXRB	4.35E-02	NA	5.6	mirnaUID0443	miR-101	mir-101	cfa	cel-miR-35-3p	NA	TACAGTACTGTGATAACTGA	TACAGTACTGTGATAACTGAAG	0	0	2
cfa-miR-101	CfaAffx.16981.1.S1_at	ENSMUSG00000040943	Tet2	TET2	4.40E-02	NA	5.6	mirnaUID0443	miR-101	mir-101	cfa	cel-miR-35-3p	NA	TACAGTACTGTGATAACTGA	TACAGTACTGTGATAACTGAAG	0	0	2
cfa-miR-101	Cfa.17854.1.S1_s_at	ENSMUSG00000040209	Zfp704	ZNF704	4.40E-02	NA	7.1	mirnaUID0443	miR-101	mir-101	cfa	cel-miR-35-3p	NA	TACAGTACTGTGATAACTGA	TACAGTACTGTGATAACTGAAG	0	0	2
cfa-miR-101	CfaAffx.13627.1.S1_s_at	ENSMUSG00000027763	Mbnl1	MBNL1	4.51E-02	NA	6.41	mirnaUID0443	miR-101	mir-101	cfa	cel-miR-35-3p	NA	TACAGTACTGTGATAACTGA	TACAGTACTGTGATAACTGAAG	0	0	2
cfa-miR-101	CfaAffx.128.1.S1_at	ENSMUSG00000063659	Zfp238	ZNF238	4.72E-02	NA	5.05	mirnaUID0443	miR-101	mir-101	cfa	cel-miR-35-3p	NA	TACAGTACTGTGATAACTGA	TACAGTACTGTGATAACTGAAG	0	0	2
cfa-miR-101	Cfa.13632.1.A1_at	ENSMUSG00000074505	Fat3	FAT3	4.74E-02	NA	5.04	mirnaUID0443	miR-101	mir-101	cfa	cel-miR-35-3p	NA	TACAGTACTGTGATAACTGA	TACAGTACTGTGATAACTGAAG	0	0	2
cfa-miR-101	CfaAffx.31257.1.S1_at	ENSMUSG00000031871	Cdh5	CDH5	4.75E-02	NA	4.26	mirnaUID0443	miR-101	mir-101	cfa	cel-miR-35-3p	NA	TACAGTACTGTGATAACTGA	TACAGTACTGTGATAACTGAAG	0	0	2
cfa-miR-101	CfaAffx.16276.1.S1_at	ENSMUSG00000048578	Mlec	MLEC	4.77E-02	NA	8.18	mirnaUID0443	miR-101	mir-101	cfa	cel-miR-35-3p	NA	TACAGTACTGTGATAACTGA	TACAGTACTGTGATAACTGAAG	0	0	2
cfa-miR-101	CfaAffx.2685.1.S1_s_at	ENSMUSG00000003778	Brd8	NA	4.81E-02	NA	9.28	mirnaUID0443	miR-101	mir-101	cfa	cel-miR-35-3p	NA	TACAGTACTGTGATAACTGA	TACAGTACTGTGATAACTGAAG	0	0	2
cfa-miR-101	Cfa.15085.1.A1_at	ENSMUSG00000051391	Ywhag	YWHAG	4.84E-02	NA	7.62	mirnaUID0443	miR-101	mir-101	cfa	cel-miR-35-3p	NA	TACAGTACTGTGATAACTGA	TACAGTACTGTGATAACTGAAG	0	0	2
cfa-miR-101	CfaAffx.27895.1.S1_s_at	ENSMUSG00000001036	Epn2	EPN2	4.85E-02	NA	4	mirnaUID0443	miR-101	mir-101	cfa	cel-miR-35-3p	NA	TACAGTACTGTGATAACTGA	TACAGTACTGTGATAACTGAAG	0	0	2
cfa-miR-101	Cfa.20043.1.S1_s_at	ENSMUSG00000026594	Ralgps2	NA	4.92E-02	NA	4.46	mirnaUID0443	miR-101	mir-101	cfa	cel-miR-35-3p	NA	TACAGTACTGTGATAACTGA	TACAGTACTGTGATAACTGAAG	0	0	2
cfa-miR-101	CfaAffx.17412.1.S1_s_at	ENSMUSG00000075318	Scn2a1	SCN2A	4.94E-02	NA	3.47	mirnaUID0443	miR-101	mir-101	cfa	cel-miR-35-3p	NA	TACAGTACTGTGATAACTGA	TACAGTACTGTGATAACTGAAG	0	0	2
cfa-miR-101	Cfa.3773.1.A1_s_at	ENSMUSG00000029064	Gnb1	GBB1_CANFA	5.03E-02	NA	9.36	mirnaUID0443	miR-101	mir-101	cfa	cel-miR-35-3p	NA	TACAGTACTGTGATAACTGA	TACAGTACTGTGATAACTGAAG	0	0	2
cfa-miR-101	Cfa.9939.1.A1_at	ENSMUSG00000026199	Ankzf1	ANKZF1	5.16E-02	NA	4.59	mirnaUID0443	miR-101	mir-101	cfa	cel-miR-35-3p	NA	TACAGTACTGTGATAACTGA	TACAGTACTGTGATAACTGAAG	0	0	2
cfa-miR-101	CfaAffx.7943.1.S1_s_at	ENSMUSG00000026768	Itga8	ITGA8	5.19E-02	NA	4.83	mirnaUID0443	miR-101	mir-101	cfa	cel-miR-35-3p	NA	TACAGTACTGTGATAACTGA	TACAGTACTGTGATAACTGAAG	0	0	2
cfa-miR-101	Cfa.18058.1.S1_s_at	ENSMUSG00000040225	Prrc2c	PRRC2C	5.36E-02	NA	5.23	mirnaUID0443	miR-101	mir-101	cfa	cel-miR-35-3p	NA	TACAGTACTGTGATAACTGA	TACAGTACTGTGATAACTGAAG	0	0	2
cfa-miR-101	Cfa.18962.1.S1_s_at	ENSMUSG00000019970	Sgk1	SGK1	5.36E-02	NA	4.61	mirnaUID0443	miR-101	mir-101	cfa	cel-miR-35-3p	NA	TACAGTACTGTGATAACTGA	TACAGTACTGTGATAACTGAAG	0	0	2
cfa-miR-101	CfaAffx.5937.1.S1_s_at	ENSMUSG00000071337	Tia1	TIA1	5.43E-02	NA	8.72	mirnaUID0443	miR-101	mir-101	cfa	cel-miR-35-3p	NA	TACAGTACTGTGATAACTGA	TACAGTACTGTGATAACTGAAG	0	0	2
cfa-miR-101	Cfa.17996.1.S1_s_at	ENSMUSG00000035696	Rnf38	RNF38	5.54E-02	NA	3.49	mirnaUID0443	miR-101	mir-101	cfa	cel-miR-35-3p	NA	TACAGTACTGTGATAACTGA	TACAGTACTGTGATAACTGAAG	0	0	2
cfa-miR-101	Cfa.8586.1.S1_at	ENSMUSG00000027763	Mbnl1	MBNL1	5.54E-02	NA	10	mirnaUID0443	miR-101	mir-101	cfa	cel-miR-35-3p	NA	TACAGTACTGTGATAACTGA	TACAGTACTGTGATAACTGAAG	0	0	2
cfa-miR-101	CfaAffx.18398.1.S1_s_at	ENSMUSG00000037705	Tecta	TECTA	5.66E-02	NA	3.93	mirnaUID0443	miR-101	mir-101	cfa	cel-miR-35-3p	NA	TACAGTACTGTGATAACTGA	TACAGTACTGTGATAACTGAAG	0	0	2
cfa-miR-101	Cfa.15009.1.A1_at	ENSMUSG00000020271	Fbxw11	FBXW11	5.69E-02	NA	9.21	mirnaUID0443	miR-101	mir-101	cfa	cel-miR-35-3p	NA	TACAGTACTGTGATAACTGA	TACAGTACTGTGATAACTGAAG	0	0	2
cfa-miR-101	Cfa.6902.1.A1_s_at	ENSMUSG00000036990	Otud4	OTUD4	5.78E-02	NA	5.95	mirnaUID0443	miR-101	mir-101	cfa	cel-miR-35-3p	NA	TACAGTACTGTGATAACTGA	TACAGTACTGTGATAACTGAAG	0	0	2
cfa-miR-101	Cfa.19684.1.S1_s_at	ENSMUSG00000020271	Fbxw11	FBXW11	5.87E-02	NA	4.23	mirnaUID0443	miR-101	mir-101	cfa	cel-miR-35-3p	NA	TACAGTACTGTGATAACTGA	TACAGTACTGTGATAACTGAAG	0	0	2
cfa-miR-101	CfaAffx.25003.1.S1_at	ENSMUSG00000037999	Arap2	ARAP2	5.95E-02	NA	3.96	mirnaUID0443	miR-101	mir-101	cfa	cel-miR-35-3p	NA	TACAGTACTGTGATAACTGA	TACAGTACTGTGATAACTGAAG	0	0	2
cfa-miR-101	CfaAffx.13539.1.S1_s_at	ENSMUSG00000062175	Tgif2	TGIF2	6.05E-02	NA	6.26	mirnaUID0443	miR-101	mir-101	cfa	cel-miR-35-3p	NA	TACAGTACTGTGATAACTGA	TACAGTACTGTGATAACTGAAG	0	0	2
cfa-miR-101	CfaAffx.3818.1.S1_at	ENSMUSG00000034612	Chst11	CHST11	6.06E-02	NA	3.51	mirnaUID0443	miR-101	mir-101	cfa	cel-miR-35-3p	NA	TACAGTACTGTGATAACTGA	TACAGTACTGTGATAACTGAAG	0	0	2
cfa-miR-101	CfaAffx.6825.1.S1_at	ENSMUSG00000052812	Atad2b	ATAD2B	6.07E-02	NA	4.87	mirnaUID0443	miR-101	mir-101	cfa	cel-miR-35-3p	NA	TACAGTACTGTGATAACTGA	TACAGTACTGTGATAACTGAAG	0	0	2
cfa-miR-101	CfaAffx.9359.1.S1_at	ENSMUSG00000062098	Btbd3	BTBD3	6.16E-02	NA	5.1	mirnaUID0443	miR-101	mir-101	cfa	cel-miR-35-3p	NA	TACAGTACTGTGATAACTGA	TACAGTACTGTGATAACTGAAG	0	0	2
cfa-miR-101	Cfa.16135.1.S1_at	ENSMUSG00000029726	Mepce	MEPCE	6.17E-02	NA	8.04	mirnaUID0443	miR-101	mir-101	cfa	cel-miR-35-3p	NA	TACAGTACTGTGATAACTGA	TACAGTACTGTGATAACTGAAG	0	0	2
cfa-miR-101	CfaAffx.14848.1.S1_at	ENSMUSG00000028211	Trp53inp1	TP53INP1	6.21E-02	NA	5.29	mirnaUID0443	miR-101	mir-101	cfa	cel-miR-35-3p	NA	TACAGTACTGTGATAACTGA	TACAGTACTGTGATAACTGAAG	0	0	2
cfa-miR-101	Cfa.17716.1.S1_s_at	ENSMUSG00000063406	Tmed5	TMED5	6.26E-02	NA	8.16	mirnaUID0443	miR-101	mir-101	cfa	cel-miR-35-3p	NA	TACAGTACTGTGATAACTGA	TACAGTACTGTGATAACTGAAG	0	0	2
cfa-miR-101	CfaAffx.2563.1.S1_at	ENSMUSG00000072501	Phf20l1	PHF20L1	6.27E-02	NA	4.81	mirnaUID0443	miR-101	mir-101	cfa	cel-miR-35-3p	NA	TACAGTACTGTGATAACTGA	TACAGTACTGTGATAACTGAAG	0	0	2
cfa-miR-101	CfaAffx.19528.1.S1_s_at	ENSMUSG00000022811	Zfp148	ZNF148	6.31E-02	NA	6.1	mirnaUID0443	miR-101	mir-101	cfa	cel-miR-35-3p	NA	TACAGTACTGTGATAACTGA	TACAGTACTGTGATAACTGAAG	0	0	2
cfa-miR-101	CfaAffx.27363.1.S1_at	ENSMUSG00000048787	Dcun1d3	DCUN1D3	6.57E-02	NA	4.44	mirnaUID0443	miR-101	mir-101	cfa	cel-miR-35-3p	NA	TACAGTACTGTGATAACTGA	TACAGTACTGTGATAACTGAAG	0	0	2
cfa-miR-101	CfaAffx.6155.1.S1_at	ENSMUSG00000029669	Tspan12	TSPAN12	6.58E-02	NA	7.15	mirnaUID0443	miR-101	mir-101	cfa	cel-miR-35-3p	NA	TACAGTACTGTGATAACTGA	TACAGTACTGTGATAACTGAAG	0	0	2
cfa-miR-101	CfaAffx.8490.1.S1_s_at	ENSMUSG00000030307	Slc6a11	SLC6A11	6.64E-02	NA	4.3	mirnaUID0443	miR-101	mir-101	cfa	cel-miR-35-3p	NA	TACAGTACTGTGATAACTGA	TACAGTACTGTGATAACTGAAG	0	0	2
cfa-miR-101	CfaAffx.2813.1.S1_s_at	ENSMUSG00000047888	Tnrc6b	TNRC6B	6.93E-02	NA	5.06	mirnaUID0443	miR-101	mir-101	cfa	cel-miR-35-3p	NA	TACAGTACTGTGATAACTGA	TACAGTACTGTGATAACTGAAG	0	0	2
cfa-miR-101	CfaAffx.26556.1.S1_at	ENSMUSG00000011256	Adam19	ADAM19	6.96E-02	NA	3.27	mirnaUID0443	miR-101	mir-101	cfa	cel-miR-35-3p	NA	TACAGTACTGTGATAACTGA	TACAGTACTGTGATAACTGAAG	0	0	2
cfa-miR-101	CfaAffx.9600.1.S1_s_at	ENSMUSG00000021775	Nr1d2	NR1D2	6.99E-02	NA	4.46	mirnaUID0443	miR-101	mir-101	cfa	cel-miR-35-3p	NA	TACAGTACTGTGATAACTGA	TACAGTACTGTGATAACTGAAG	0	0	2
cfa-miR-101	CfaAffx.3200.1.S1_at	ENSMUSG00000059049	Frem1	FREM1	7.00E-02	NA	3.93	mirnaUID0443	miR-101	mir-101	cfa	cel-miR-35-3p	NA	TACAGTACTGTGATAACTGA	TACAGTACTGTGATAACTGAAG	0	0	2
[truncated: 41,205,260 more chars]
