# Supplementary material for: Heart Structure-Specific Transcriptomic Atlas Reveals Conserved microRNA-mRNA Interactions
Source: PLoS One. 2013 Jan 2;8(1):e52442. doi: 10.1371/journal.pone.0052442 (PMC3534709; doi:10.1371/journal.pone.0052442)
Supplement: Table S7 — miRNA/mRNA correlations in Cynomolgus monkey. (ZIP) [file pone.0052442.s014.zip › correlation_cyno.txt]

miRNA	ProbeID	TargetscanGeneId	TargetscanGeneSymbol	CynoGeneSymbol	Correlation	Validated.Predictions	Average.Expression	uid	familyName	mirBaseFamily	species	alias	targetId	sequence	reference	errors	leading	trailing
mml-let-7a	221985_at	ENSMUSG00000062901	Klhl24	KLHL24	-7.61E-01	NA	7.54	mirnaUID1886	let-7	let-7	mml	mmu-miR-501-3p	NA	TGAGGTAGTAGGTTGTATAGTT	TGAGGTAGTAGGTTGTATAGTT	0	0	0
mml-let-7a	206679_at	ENSMUSG00000024897	Apba1	APBA1	-7.47E-01	NA	4.8	mirnaUID1886	let-7	let-7	mml	mmu-miR-501-3p	NA	TGAGGTAGTAGGTTGTATAGTT	TGAGGTAGTAGGTTGTATAGTT	0	0	0
mml-let-7a	223858_at	ENSMUSG00000021255	Esrrb	ESRRB	-7.35E-01	NA	6.14	mirnaUID1886	let-7	let-7	mml	mmu-miR-501-3p	NA	TGAGGTAGTAGGTTGTATAGTT	TGAGGTAGTAGGTTGTATAGTT	0	0	0
mml-let-7a	214474_at	ENSMUSG00000038205	Prkab2	PRKAB2	-7.18E-01	NA	5.51	mirnaUID1886	let-7	let-7	mml	mmu-miR-501-3p	NA	TGAGGTAGTAGGTTGTATAGTT	TGAGGTAGTAGGTTGTATAGTT	0	0	0
mml-let-7a	220453_at	ENSMUSG00000028744	Pqlc2	PQLC2	-7.17E-01	NA	5.78	mirnaUID1886	let-7	let-7	mml	mmu-miR-501-3p	NA	TGAGGTAGTAGGTTGTATAGTT	TGAGGTAGTAGGTTGTATAGTT	0	0	0
mml-let-7a	212739_s_at	ENSMUSG00000024177	Nme4	NME4	-7.16E-01	NA	7.04	mirnaUID1886	let-7	let-7	mml	mmu-miR-501-3p	NA	TGAGGTAGTAGGTTGTATAGTT	TGAGGTAGTAGGTTGTATAGTT	0	0	0
mml-let-7a	220511_s_at	ENSMUSG00000031523	Dlc1	DLC1	-7.13E-01	NA	5.1	mirnaUID1886	let-7	let-7	mml	mmu-miR-501-3p	NA	TGAGGTAGTAGGTTGTATAGTT	TGAGGTAGTAGGTTGTATAGTT	0	0	0
mml-let-7a	218550_s_at	ENSMUSG00000037151	Lrrc20	LRRC20	-7.11E-01	NA	5.91	mirnaUID1886	let-7	let-7	mml	mmu-miR-501-3p	NA	TGAGGTAGTAGGTTGTATAGTT	TGAGGTAGTAGGTTGTATAGTT	0	0	0
mml-let-7a	206870_at	ENSMUSG00000022383	Ppara	PPARA	-7.06E-01	NA	6.99	mirnaUID1886	let-7	let-7	mml	mmu-miR-501-3p	NA	TGAGGTAGTAGGTTGTATAGTT	TGAGGTAGTAGGTTGTATAGTT	0	0	0
mml-let-7a	204371_s_at	ENSMUSG00000007670	Khsrp	KHSRP	-7.03E-01	NA	5.36	mirnaUID1886	let-7	let-7	mml	mmu-miR-501-3p	NA	TGAGGTAGTAGGTTGTATAGTT	TGAGGTAGTAGGTTGTATAGTT	0	0	0
mml-let-7a	226974_at	ENSMUSG00000024589	Nedd4l	NEDD4L	-6.91E-01	NA	5.23	mirnaUID1886	let-7	let-7	mml	mmu-miR-501-3p	NA	TGAGGTAGTAGGTTGTATAGTT	TGAGGTAGTAGGTTGTATAGTT	0	0	0
mml-let-7a	226864_at	ENSMUSG00000027499	Pkia	PKIA	-6.90E-01	NA	7.22	mirnaUID1886	let-7	let-7	mml	mmu-miR-501-3p	NA	TGAGGTAGTAGGTTGTATAGTT	TGAGGTAGTAGGTTGTATAGTT	0	0	0
mml-let-7a	234130_at	ENSMUSG00000021798	Ldb3	LDB3	-6.89E-01	NA	6.85	mirnaUID1886	let-7	let-7	mml	mmu-miR-501-3p	NA	TGAGGTAGTAGGTTGTATAGTT	TGAGGTAGTAGGTTGTATAGTT	0	0	0
mml-let-7a	224551_s_at	ENSMUSG00000011751	Spnb4	SPTBN4	-6.86E-01	NA	4.83	mirnaUID1886	let-7	let-7	mml	mmu-miR-501-3p	NA	TGAGGTAGTAGGTTGTATAGTT	TGAGGTAGTAGGTTGTATAGTT	0	0	0
mml-let-7a	203006_at	ENSMUSG00000025477	Inpp5a	INPP5A	-6.84E-01	NA	8.77	mirnaUID1886	let-7	let-7	mml	mmu-miR-501-3p	NA	TGAGGTAGTAGGTTGTATAGTT	TGAGGTAGTAGGTTGTATAGTT	0	0	0
mml-let-7a	213749_at	ENSMUSG00000022887	Masp1	MASP1	-6.83E-01	NA	6.23	mirnaUID1886	let-7	let-7	mml	mmu-miR-501-3p	NA	TGAGGTAGTAGGTTGTATAGTT	TGAGGTAGTAGGTTGTATAGTT	0	0	0
mml-let-7a	207578_s_at	ENSMUSG00000026322	Htr4	HTR4	-6.79E-01	NA	7.37	mirnaUID1886	let-7	let-7	mml	mmu-miR-501-3p	NA	TGAGGTAGTAGGTTGTATAGTT	TGAGGTAGTAGGTTGTATAGTT	0	0	0
mml-let-7a	224144_at	ENSMUSG00000011751	Spnb4	SPTBN4	-6.76E-01	NA	4.8	mirnaUID1886	let-7	let-7	mml	mmu-miR-501-3p	NA	TGAGGTAGTAGGTTGTATAGTT	TGAGGTAGTAGGTTGTATAGTT	0	0	0
mml-let-7a	231969_at	ENSMUSG00000038143	Stox2	STOX2	-6.74E-01	NA	9.16	mirnaUID1886	let-7	let-7	mml	mmu-miR-501-3p	NA	TGAGGTAGTAGGTTGTATAGTT	TGAGGTAGTAGGTTGTATAGTT	0	0	0
mml-let-7a	235439_at	ENSMUSG00000040043	Rbms2	RBMS2	-6.74E-01	NA	3.54	mirnaUID1886	let-7	let-7	mml	mmu-miR-501-3p	NA	TGAGGTAGTAGGTTGTATAGTT	TGAGGTAGTAGGTTGTATAGTT	0	0	0
mml-let-7a	244689_at	ENSMUSG00000022383	Ppara	PPARA	-6.72E-01	NA	6.32	mirnaUID1886	let-7	let-7	mml	mmu-miR-501-3p	NA	TGAGGTAGTAGGTTGTATAGTT	TGAGGTAGTAGGTTGTATAGTT	0	0	0
mml-let-7a	213717_at	ENSMUSG00000021798	Ldb3	LDB3	-6.70E-01	NA	8.1	mirnaUID1886	let-7	let-7	mml	mmu-miR-501-3p	NA	TGAGGTAGTAGGTTGTATAGTT	TGAGGTAGTAGGTTGTATAGTT	0	0	0
mml-let-7a	237498_at	ENSMUSG00000024589	Nedd4l	NEDD4L	-6.68E-01	NA	4.83	mirnaUID1886	let-7	let-7	mml	mmu-miR-501-3p	NA	TGAGGTAGTAGGTTGTATAGTT	TGAGGTAGTAGGTTGTATAGTT	0	0	0
mml-let-7a	204612_at	ENSMUSG00000027499	Pkia	PKIA	-6.67E-01	NA	9.45	mirnaUID1886	let-7	let-7	mml	mmu-miR-501-3p	NA	TGAGGTAGTAGGTTGTATAGTT	TGAGGTAGTAGGTTGTATAGTT	0	0	0
mml-let-7a	225293_at	ENSMUSG00000045672	Col27a1	COL27A1	-6.64E-01	NA	6.65	mirnaUID1886	let-7	let-7	mml	mmu-miR-501-3p	NA	TGAGGTAGTAGGTTGTATAGTT	TGAGGTAGTAGGTTGTATAGTT	0	0	0
mml-let-7a	1554757_a_at	ENSMUSG00000025477	Inpp5a	INPP5A	-6.64E-01	NA	5.2	mirnaUID1886	let-7	let-7	mml	mmu-miR-501-3p	NA	TGAGGTAGTAGGTTGTATAGTT	TGAGGTAGTAGGTTGTATAGTT	0	0	0
mml-let-7a	220185_at	ENSMUSG00000011751	Spnb4	SPTBN4	-6.63E-01	NA	5.85	mirnaUID1886	let-7	let-7	mml	mmu-miR-501-3p	NA	TGAGGTAGTAGGTTGTATAGTT	TGAGGTAGTAGGTTGTATAGTT	0	0	0
mml-let-7a	212459_x_at	ENSMUSG00000061838	Suclg2	SUCLG2	-6.62E-01	NA	9.99	mirnaUID1886	let-7	let-7	mml	mmu-miR-501-3p	NA	TGAGGTAGTAGGTTGTATAGTT	TGAGGTAGTAGGTTGTATAGTT	0	0	0
mml-let-7a	223438_s_at	ENSMUSG00000022383	Ppara	PPARA	-6.59E-01	NA	4.6	mirnaUID1886	let-7	let-7	mml	mmu-miR-501-3p	NA	TGAGGTAGTAGGTTGTATAGTT	TGAGGTAGTAGGTTGTATAGTT	0	0	0
mml-let-7a	212445_s_at	ENSMUSG00000024589	Nedd4l	NEDD4L	-6.58E-01	NA	7.23	mirnaUID1886	let-7	let-7	mml	mmu-miR-501-3p	NA	TGAGGTAGTAGGTTGTATAGTT	TGAGGTAGTAGGTTGTATAGTT	0	0	0
mml-let-7a	211320_s_at	ENSMUSG00000028909	Ptpru	PTPRU	-6.53E-01	NA	6.56	mirnaUID1886	let-7	let-7	mml	mmu-miR-501-3p	NA	TGAGGTAGTAGGTTGTATAGTT	TGAGGTAGTAGGTTGTATAGTT	0	0	0
mml-let-7a	239073_at	ENSMUSG00000020790	Ankfy1	ANKFY1	-6.53E-01	NA	5.16	mirnaUID1886	let-7	let-7	mml	mmu-miR-501-3p	NA	TGAGGTAGTAGGTTGTATAGTT	TGAGGTAGTAGGTTGTATAGTT	0	0	0
mml-let-7a	241646_s_at	ENSMUSG00000020650	Bcap29	BCAP29	-6.52E-01	NA	4.84	mirnaUID1886	let-7	let-7	mml	mmu-miR-501-3p	NA	TGAGGTAGTAGGTTGTATAGTT	TGAGGTAGTAGGTTGTATAGTT	0	0	0
mml-let-7a	219223_at	ENSMUSG00000015488	5930434B04Rik	CACFD1	-6.49E-01	NA	6.08	mirnaUID1886	let-7	let-7	mml	mmu-miR-501-3p	NA	TGAGGTAGTAGGTTGTATAGTT	TGAGGTAGTAGGTTGTATAGTT	0	0	0
mml-let-7a	224460_s_at	ENSMUSG00000020988	L2hgdh	L2HGDH	-6.48E-01	NA	4.73	mirnaUID1886	let-7	let-7	mml	mmu-miR-501-3p	NA	TGAGGTAGTAGGTTGTATAGTT	TGAGGTAGTAGGTTGTATAGTT	0	0	0
mml-let-7a	227080_at	ENSMUSG00000050064	Zfp697	ZNF697	-6.47E-01	NA	6.99	mirnaUID1886	let-7	let-7	mml	mmu-miR-501-3p	NA	TGAGGTAGTAGGTTGTATAGTT	TGAGGTAGTAGGTTGTATAGTT	0	0	0
mml-let-7a	232393_at	ENSMUSG00000060206	Zfp462	ZNF462	-6.42E-01	NA	4.01	mirnaUID1886	let-7	let-7	mml	mmu-miR-501-3p	NA	TGAGGTAGTAGGTTGTATAGTT	TGAGGTAGTAGGTTGTATAGTT	0	0	0
mml-let-7a	226978_at	ENSMUSG00000022383	Ppara	PPARA	-6.41E-01	NA	7.12	mirnaUID1886	let-7	let-7	mml	mmu-miR-501-3p	NA	TGAGGTAGTAGGTTGTATAGTT	TGAGGTAGTAGGTTGTATAGTT	0	0	0
mml-let-7a	218845_at	ENSMUSG00000069255	Dusp22	DUSP22	-6.41E-01	NA	5.57	mirnaUID1886	let-7	let-7	mml	mmu-miR-501-3p	NA	TGAGGTAGTAGGTTGTATAGTT	TGAGGTAGTAGGTTGTATAGTT	0	0	0
mml-let-7a	238722_x_at	ENSMUSG00000044968	Napepld	NAPEPLD	-6.40E-01	NA	4.3	mirnaUID1886	let-7	let-7	mml	mmu-miR-501-3p	NA	TGAGGTAGTAGGTTGTATAGTT	TGAGGTAGTAGGTTGTATAGTT	0	0	0
mml-let-7a	216887_s_at	ENSMUSG00000021798	Ldb3	LDB3	-6.39E-01	NA	9.38	mirnaUID1886	let-7	let-7	mml	mmu-miR-501-3p	NA	TGAGGTAGTAGGTTGTATAGTT	TGAGGTAGTAGGTTGTATAGTT	0	0	0
mml-let-7a	224297_s_at	ENSMUSG00000011751	Spnb4	SPTBN4	-6.39E-01	NA	5.48	mirnaUID1886	let-7	let-7	mml	mmu-miR-501-3p	NA	TGAGGTAGTAGGTTGTATAGTT	TGAGGTAGTAGGTTGTATAGTT	0	0	0
mml-let-7a	215772_x_at	ENSMUSG00000061838	Suclg2	SUCLG2	-6.39E-01	NA	9.24	mirnaUID1886	let-7	let-7	mml	mmu-miR-501-3p	NA	TGAGGTAGTAGGTTGTATAGTT	TGAGGTAGTAGGTTGTATAGTT	0	0	0
mml-let-7a	207726_at	ENSMUSG00000021255	Esrrb	ESRRB	-6.37E-01	NA	4.56	mirnaUID1886	let-7	let-7	mml	mmu-miR-501-3p	NA	TGAGGTAGTAGGTTGTATAGTT	TGAGGTAGTAGGTTGTATAGTT	0	0	0
mml-let-7a	212448_at	ENSMUSG00000024589	Nedd4l	NEDD4L	-6.36E-01	NA	7.35	mirnaUID1886	let-7	let-7	mml	mmu-miR-501-3p	NA	TGAGGTAGTAGGTTGTATAGTT	TGAGGTAGTAGGTTGTATAGTT	0	0	0
mml-let-7a	1558027_s_at	ENSMUSG00000038205	Prkab2	PRKAB2	-6.34E-01	NA	7.78	mirnaUID1886	let-7	let-7	mml	mmu-miR-501-3p	NA	TGAGGTAGTAGGTTGTATAGTT	TGAGGTAGTAGGTTGTATAGTT	0	0	0
mml-let-7a	217809_at	ENSMUSG00000020547	Bzw2	BZW2	-6.33E-01	NA	10.6	mirnaUID1886	let-7	let-7	mml	mmu-miR-501-3p	NA	TGAGGTAGTAGGTTGTATAGTT	TGAGGTAGTAGGTTGTATAGTT	0	0	0
mml-let-7a	212430_at	ENSMUSG00000027510	Rbm38	RBM38	-6.31E-01	NA	6.63	mirnaUID1886	let-7	let-7	mml	mmu-miR-501-3p	NA	TGAGGTAGTAGGTTGTATAGTT	TGAGGTAGTAGGTTGTATAGTT	0	0	0
mml-let-7a	239607_at	ENSMUSG00000046961	Gpr156	GPR156	-6.29E-01	NA	6.28	mirnaUID1886	let-7	let-7	mml	mmu-miR-501-3p	NA	TGAGGTAGTAGGTTGTATAGTT	TGAGGTAGTAGGTTGTATAGTT	0	0	0
mml-let-7a	211433_x_at	ENSMUSG00000036002	B230312A22Rik	FAM214B	-6.29E-01	NA	6.49	mirnaUID1886	let-7	let-7	mml	mmu-miR-501-3p	NA	TGAGGTAGTAGGTTGTATAGTT	TGAGGTAGTAGGTTGTATAGTT	0	0	0
mml-let-7a	213371_at	ENSMUSG00000021798	Ldb3	LDB3	-6.29E-01	NA	7.77	mirnaUID1886	let-7	let-7	mml	mmu-miR-501-3p	NA	TGAGGTAGTAGGTTGTATAGTT	TGAGGTAGTAGGTTGTATAGTT	0	0	0
mml-let-7a	220398_at	ENSMUSG00000035311	Gnptab	GNPTAB	-6.28E-01	NA	5.23	mirnaUID1886	let-7	let-7	mml	mmu-miR-501-3p	NA	TGAGGTAGTAGGTTGTATAGTT	TGAGGTAGTAGGTTGTATAGTT	0	0	0
mml-let-7a	216911_s_at	ENSMUSG00000050240	Hic2	HIC2	-6.26E-01	NA	6.17	mirnaUID1886	let-7	let-7	mml	mmu-miR-501-3p	NA	TGAGGTAGTAGGTTGTATAGTT	TGAGGTAGTAGGTTGTATAGTT	0	0	0
mml-let-7a	243403_x_at	ENSMUSG00000020183	Cpm	CPM	-6.17E-01	NA	4.57	mirnaUID1886	let-7	let-7	mml	mmu-miR-501-3p	NA	TGAGGTAGTAGGTTGTATAGTT	TGAGGTAGTAGGTTGTATAGTT	0	0	0
mml-let-7a	234317_s_at	ENSMUSG00000038143	Stox2	STOX2	-6.17E-01	NA	7.55	mirnaUID1886	let-7	let-7	mml	mmu-miR-501-3p	NA	TGAGGTAGTAGGTTGTATAGTT	TGAGGTAGTAGGTTGTATAGTT	0	0	0
mml-let-7a	242088_at	ENSMUSG00000062901	Klhl24	KLHL24	-6.14E-01	NA	5.49	mirnaUID1886	let-7	let-7	mml	mmu-miR-501-3p	NA	TGAGGTAGTAGGTTGTATAGTT	TGAGGTAGTAGGTTGTATAGTT	0	0	0
mml-let-7a	223437_at	ENSMUSG00000022383	Ppara	PPARA	-6.14E-01	NA	6.62	mirnaUID1886	let-7	let-7	mml	mmu-miR-501-3p	NA	TGAGGTAGTAGGTTGTATAGTT	TGAGGTAGTAGGTTGTATAGTT	0	0	0
mml-let-7a	221986_s_at	ENSMUSG00000062901	Klhl24	KLHL24	-6.12E-01	NA	8.51	mirnaUID1886	let-7	let-7	mml	mmu-miR-501-3p	NA	TGAGGTAGTAGGTTGTATAGTT	TGAGGTAGTAGGTTGTATAGTT	0	0	0
mml-let-7a	1558631_at	ENSMUSG00000022383	Ppara	PPARA	-6.07E-01	NA	3.74	mirnaUID1886	let-7	let-7	mml	mmu-miR-501-3p	NA	TGAGGTAGTAGGTTGTATAGTT	TGAGGTAGTAGGTTGTATAGTT	0	0	0
mml-let-7a	204290_s_at	ENSMUSG00000021238	Aldh6a1	ALDH6A1	-6.05E-01	NA	7.07	mirnaUID1886	let-7	let-7	mml	mmu-miR-501-3p	NA	TGAGGTAGTAGGTTGTATAGTT	TGAGGTAGTAGGTTGTATAGTT	0	0	0
mml-let-7a	220138_at	ENSMUSG00000037335	Hand1	HAND1	-5.99E-01	NA	5.74	mirnaUID1886	let-7	let-7	mml	mmu-miR-501-3p	NA	TGAGGTAGTAGGTTGTATAGTT	TGAGGTAGTAGGTTGTATAGTT	0	0	0
mml-let-7a	209454_s_at	ENSMUSG00000002249	Tead3	TEAD3	-5.97E-01	NA	4.77	mirnaUID1886	let-7	let-7	mml	mmu-miR-501-3p	NA	TGAGGTAGTAGGTTGTATAGTT	TGAGGTAGTAGGTTGTATAGTT	0	0	0
mml-let-7a	238837_at	ENSMUSG00000041229	Phf8	PHF8	-5.91E-01	NA	4.12	mirnaUID1886	let-7	let-7	mml	mmu-miR-501-3p	NA	TGAGGTAGTAGGTTGTATAGTT	TGAGGTAGTAGGTTGTATAGTT	0	0	0
mml-let-7a	214835_s_at	ENSMUSG00000061838	Suclg2	SUCLG2	-5.91E-01	NA	9.42	mirnaUID1886	let-7	let-7	mml	mmu-miR-501-3p	NA	TGAGGTAGTAGGTTGTATAGTT	TGAGGTAGTAGGTTGTATAGTT	0	0	0
mml-let-7a	1562495_at	ENSMUSG00000020790	Ankfy1	ANKFY1	-5.89E-01	NA	4.74	mirnaUID1886	let-7	let-7	mml	mmu-miR-501-3p	NA	TGAGGTAGTAGGTTGTATAGTT	TGAGGTAGTAGGTTGTATAGTT	0	0	0
mml-let-7a	222590_s_at	ENSMUSG00000017376	Nlk	NLK	-5.86E-01	NA	7.35	mirnaUID1886	let-7	let-7	mml	mmu-miR-501-3p	NA	TGAGGTAGTAGGTTGTATAGTT	TGAGGTAGTAGGTTGTATAGTT	0	0	0
mml-let-7a	207765_s_at	ENSMUSG00000036002	B230312A22Rik	FAM214B	-5.82E-01	NA	6.04	mirnaUID1886	let-7	let-7	mml	mmu-miR-501-3p	NA	TGAGGTAGTAGGTTGTATAGTT	TGAGGTAGTAGGTTGTATAGTT	0	0	0
mml-let-7a	217557_s_at	ENSMUSG00000020183	Cpm	CPM	-5.80E-01	NA	4.9	mirnaUID1886	let-7	let-7	mml	mmu-miR-501-3p	NA	TGAGGTAGTAGGTTGTATAGTT	TGAGGTAGTAGGTTGTATAGTT	0	0	0
mml-let-7a	219877_at	ENSMUSG00000037492	Zmat4	ZMAT4	-5.79E-01	NA	5.75	mirnaUID1886	let-7	let-7	mml	mmu-miR-501-3p	NA	TGAGGTAGTAGGTTGTATAGTT	TGAGGTAGTAGGTTGTATAGTT	0	0	0
mml-let-7a	218318_s_at	ENSMUSG00000017376	Nlk	NLK	-5.75E-01	NA	7.51	mirnaUID1886	let-7	let-7	mml	mmu-miR-501-3p	NA	TGAGGTAGTAGGTTGTATAGTT	TGAGGTAGTAGGTTGTATAGTT	0	0	0
mml-let-7a	216888_at	ENSMUSG00000021798	Ldb3	LDB3	-5.72E-01	NA	5.98	mirnaUID1886	let-7	let-7	mml	mmu-miR-501-3p	NA	TGAGGTAGTAGGTTGTATAGTT	TGAGGTAGTAGGTTGTATAGTT	0	0	0
mml-let-7a	221590_s_at	ENSMUSG00000021238	Aldh6a1	ALDH6A1	-5.71E-01	NA	6.06	mirnaUID1886	let-7	let-7	mml	mmu-miR-501-3p	NA	TGAGGTAGTAGGTTGTATAGTT	TGAGGTAGTAGGTTGTATAGTT	0	0	0
mml-let-7a	231297_at	ENSMUSG00000061589	Dot1l	DOT1L	-5.63E-01	NA	4.32	mirnaUID1886	let-7	let-7	mml	mmu-miR-501-3p	NA	TGAGGTAGTAGGTTGTATAGTT	TGAGGTAGTAGGTTGTATAGTT	0	0	0
mml-let-7a	223995_at	ENSMUSG00000037344	Slc12a9	SLC12A9	-5.62E-01	NA	3.49	mirnaUID1886	let-7	let-7	mml	mmu-miR-501-3p	NA	TGAGGTAGTAGGTTGTATAGTT	TGAGGTAGTAGGTTGTATAGTT	0	0	0
mml-let-7a	230188_at	ENSMUSG00000020411	Nipal4	NIPAL4	-5.54E-01	NA	5.5	mirnaUID1886	let-7	let-7	mml	mmu-miR-501-3p	NA	TGAGGTAGTAGGTTGTATAGTT	TGAGGTAGTAGGTTGTATAGTT	0	0	0
mml-let-7a	1556156_at	ENSMUSG00000021255	Esrrb	ESRRB	-5.53E-01	NA	4.13	mirnaUID1886	let-7	let-7	mml	mmu-miR-501-3p	NA	TGAGGTAGTAGGTTGTATAGTT	TGAGGTAGTAGGTTGTATAGTT	0	0	0
mml-let-7a	217192_s_at	ENSMUSG00000038151	Prdm1	PRDM1	-5.52E-01	http://mirecords.biolead.org/interactions.php?species=Homo+sapiens&mirna_acc=hsa-let-7a&targetgene_type=refseq_acc&targetgene_info=NM_182907&v=no&search_int=Search Homo sapiens	6.21	mirnaUID1886	let-7	let-7	mml	mmu-miR-501-3p	NA	TGAGGTAGTAGGTTGTATAGTT	TGAGGTAGTAGGTTGTATAGTT	0	0	0
mml-let-7a	204744_s_at	ENSMUSG00000037851	Iars	IARS	-5.50E-01	NA	9.95	mirnaUID1886	let-7	let-7	mml	mmu-miR-501-3p	NA	TGAGGTAGTAGGTTGTATAGTT	TGAGGTAGTAGGTTGTATAGTT	0	0	0
mml-let-7a	226822_at	ENSMUSG00000038143	Stox2	STOX2	-5.47E-01	NA	8.12	mirnaUID1886	let-7	let-7	mml	mmu-miR-501-3p	NA	TGAGGTAGTAGGTTGTATAGTT	TGAGGTAGTAGGTTGTATAGTT	0	0	0
mml-let-7a	242635_s_at	ENSMUSG00000044968	Napepld	NAPEPLD	-5.47E-01	NA	3.5	mirnaUID1886	let-7	let-7	mml	mmu-miR-501-3p	NA	TGAGGTAGTAGGTTGTATAGTT	TGAGGTAGTAGGTTGTATAGTT	0	0	0
mml-let-7a	213022_s_at	ENSMUSG00000019820	Utrn	UTRN	-5.45E-01	NA	6.49	mirnaUID1886	let-7	let-7	mml	mmu-miR-501-3p	NA	TGAGGTAGTAGGTTGTATAGTT	TGAGGTAGTAGGTTGTATAGTT	0	0	0
mml-let-7a	241640_at	ENSMUSG00000020650	Bcap29	BCAP29	-5.44E-01	NA	6.29	mirnaUID1886	let-7	let-7	mml	mmu-miR-501-3p	NA	TGAGGTAGTAGGTTGTATAGTT	TGAGGTAGTAGGTTGTATAGTT	0	0	0
mml-let-7a	230603_at	ENSMUSG00000045672	Col27a1	COL27A1	-5.42E-01	NA	5.7	mirnaUID1886	let-7	let-7	mml	mmu-miR-501-3p	NA	TGAGGTAGTAGGTTGTATAGTT	TGAGGTAGTAGGTTGTATAGTT	0	0	0
mml-let-7a	226578_s_at	ENSMUSG00000024190	Dusp1	DUSP1	-5.42E-01	NA	5.54	mirnaUID1886	let-7	let-7	mml	mmu-miR-501-3p	NA	TGAGGTAGTAGGTTGTATAGTT	TGAGGTAGTAGGTTGTATAGTT	0	0	0
mml-let-7a	226454_at	ENSMUSG00000040502	9-Mar	9-Mar	-5.38E-01	NA	5.81	mirnaUID1886	let-7	let-7	mml	mmu-miR-501-3p	NA	TGAGGTAGTAGGTTGTATAGTT	TGAGGTAGTAGGTTGTATAGTT	0	0	0
mml-let-7a	219915_s_at	ENSMUSG00000019838	Slc16a10	SLC16A10	-5.34E-01	NA	5.97	mirnaUID1886	let-7	let-7	mml	mmu-miR-501-3p	NA	TGAGGTAGTAGGTTGTATAGTT	TGAGGTAGTAGGTTGTATAGTT	0	0	0
mml-let-7a	216939_s_at	ENSMUSG00000026322	Htr4	HTR4	-5.33E-01	NA	3.92	mirnaUID1886	let-7	let-7	mml	mmu-miR-501-3p	NA	TGAGGTAGTAGGTTGTATAGTT	TGAGGTAGTAGGTTGTATAGTT	0	0	0
mml-let-7a	1558174_at	ENSMUSG00000046546	Fam43a	FAM43A	-5.32E-01	NA	4.4	mirnaUID1886	let-7	let-7	mml	mmu-miR-501-3p	NA	TGAGGTAGTAGGTTGTATAGTT	TGAGGTAGTAGGTTGTATAGTT	0	0	0
mml-let-7a	229361_at	ENSMUSG00000023912	Slc25a27	SLC25A27	-5.28E-01	NA	5.23	mirnaUID1886	let-7	let-7	mml	mmu-miR-501-3p	NA	TGAGGTAGTAGGTTGTATAGTT	TGAGGTAGTAGGTTGTATAGTT	0	0	0
mml-let-7a	226158_at	ENSMUSG00000062901	Klhl24	KLHL24	-5.21E-01	NA	8.32	mirnaUID1886	let-7	let-7	mml	mmu-miR-501-3p	NA	TGAGGTAGTAGGTTGTATAGTT	TGAGGTAGTAGGTTGTATAGTT	0	0	0
mml-let-7a	208477_at	ENSMUSG00000058975	Kcnc1	KCNC1	-5.19E-01	NA	3.17	mirnaUID1886	let-7	let-7	mml	mmu-miR-501-3p	NA	TGAGGTAGTAGGTTGTATAGTT	TGAGGTAGTAGGTTGTATAGTT	0	0	0
mml-let-7a	224145_s_at	ENSMUSG00000011751	Spnb4	SPTBN4	-5.17E-01	NA	6.04	mirnaUID1886	let-7	let-7	mml	mmu-miR-501-3p	NA	TGAGGTAGTAGGTTGTATAGTT	TGAGGTAGTAGGTTGTATAGTT	0	0	0
mml-let-7a	228380_at	ENSMUSG00000022855	Senp2	SENP2	-5.15E-01	NA	5.19	mirnaUID1886	let-7	let-7	mml	mmu-miR-501-3p	NA	TGAGGTAGTAGGTTGTATAGTT	TGAGGTAGTAGGTTGTATAGTT	0	0	0
mml-let-7a	225679_at	ENSMUSG00000036282	Naa30	NAA30	-5.14E-01	NA	8.73	mirnaUID1886	let-7	let-7	mml	mmu-miR-501-3p	NA	TGAGGTAGTAGGTTGTATAGTT	TGAGGTAGTAGGTTGTATAGTT	0	0	0
mml-let-7a	207844_at	ENSMUSG00000020383	Il13	IL13	-5.13E-01	NA	5.33	mirnaUID1886	let-7	let-7	mml	mmu-miR-501-3p	NA	TGAGGTAGTAGGTTGTATAGTT	TGAGGTAGTAGGTTGTATAGTT	0	0	0
mml-let-7a	215065_at	ENSMUSG00000041229	Phf8	PHF8	-5.13E-01	NA	3.79	mirnaUID1886	let-7	let-7	mml	mmu-miR-501-3p	NA	TGAGGTAGTAGGTTGTATAGTT	TGAGGTAGTAGGTTGTATAGTT	0	0	0
mml-let-7a	226041_at	ENSMUSG00000044968	Napepld	NAPEPLD	-5.06E-01	NA	6.18	mirnaUID1886	let-7	let-7	mml	mmu-miR-501-3p	NA	TGAGGTAGTAGGTTGTATAGTT	TGAGGTAGTAGGTTGTATAGTT	0	0	0
mml-let-7a	211981_at	ENSMUSG00000031502	Col4a1	COL4A1	-5.01E-01	NA	6.52	mirnaUID1886	let-7	let-7	mml	mmu-miR-501-3p	NA	TGAGGTAGTAGGTTGTATAGTT	TGAGGTAGTAGGTTGTATAGTT	0	0	0
mml-let-7a	1552875_a_at	ENSMUSG00000022667	Cd200r1	CD200R1	-4.95E-01	NA	2.87	mirnaUID1886	let-7	let-7	mml	mmu-miR-501-3p	NA	TGAGGTAGTAGGTTGTATAGTT	TGAGGTAGTAGGTTGTATAGTT	0	0	0
mml-let-7a	223994_s_at	ENSMUSG00000037344	Slc12a9	SLC12A9	-4.82E-01	NA	5	mirnaUID1886	let-7	let-7	mml	mmu-miR-501-3p	NA	TGAGGTAGTAGGTTGTATAGTT	TGAGGTAGTAGGTTGTATAGTT	0	0	0
mml-let-7a	205084_at	ENSMUSG00000020650	Bcap29	BCAP29	-4.80E-01	NA	6.47	mirnaUID1886	let-7	let-7	mml	mmu-miR-501-3p	NA	TGAGGTAGTAGGTTGTATAGTT	TGAGGTAGTAGGTTGTATAGTT	0	0	0
mml-let-7a	239304_at	ENSMUSG00000059149	Mfsd4	MFSD4	-4.79E-01	NA	5.26	mirnaUID1886	let-7	let-7	mml	mmu-miR-501-3p	NA	TGAGGTAGTAGGTTGTATAGTT	TGAGGTAGTAGGTTGTATAGTT	0	0	0
mml-let-7a	211473_s_at	ENSMUSG00000031273	Col4a6	COL4A6	-4.75E-01	NA	5.65	mirnaUID1886	let-7	let-7	mml	mmu-miR-501-3p	NA	TGAGGTAGTAGGTTGTATAGTT	TGAGGTAGTAGGTTGTATAGTT	0	0	0
mml-let-7a	210680_s_at	ENSMUSG00000022887	Masp1	MASP1	-4.74E-01	NA	5.13	mirnaUID1886	let-7	let-7	mml	mmu-miR-501-3p	NA	TGAGGTAGTAGGTTGTATAGTT	TGAGGTAGTAGGTTGTATAGTT	0	0	0
mml-let-7a	215774_s_at	ENSMUSG00000061838	Suclg2	SUCLG2	-4.71E-01	NA	3.57	mirnaUID1886	let-7	let-7	mml	mmu-miR-501-3p	NA	TGAGGTAGTAGGTTGTATAGTT	TGAGGTAGTAGGTTGTATAGTT	0	0	0
mml-let-7a	235426_at	ENSMUSG00000027199	Gatm	GATM	-4.70E-01	NA	4.88	mirnaUID1886	let-7	let-7	mml	mmu-miR-501-3p	NA	TGAGGTAGTAGGTTGTATAGTT	TGAGGTAGTAGGTTGTATAGTT	0	0	0
mml-let-7a	227410_at	ENSMUSG00000046546	Fam43a	FAM43A	-4.69E-01	NA	5.81	mirnaUID1886	let-7	let-7	mml	mmu-miR-501-3p	NA	TGAGGTAGTAGGTTGTATAGTT	TGAGGTAGTAGGTTGTATAGTT	0	0	0
mml-let-7a	1553702_at	ENSMUSG00000050064	Zfp697	ZNF697	-4.69E-01	NA	4.33	mirnaUID1886	let-7	let-7	mml	mmu-miR-501-3p	NA	TGAGGTAGTAGGTTGTATAGTT	TGAGGTAGTAGGTTGTATAGTT	0	0	0
mml-let-7a	222939_s_at	ENSMUSG00000019838	Slc16a10	SLC16A10	-4.64E-01	NA	5.91	mirnaUID1886	let-7	let-7	mml	mmu-miR-501-3p	NA	TGAGGTAGTAGGTTGTATAGTT	TGAGGTAGTAGGTTGTATAGTT	0	0	0
mml-let-7a	222589_at	ENSMUSG00000017376	Nlk	NLK	-4.63E-01	NA	8.29	mirnaUID1886	let-7	let-7	mml	mmu-miR-501-3p	NA	TGAGGTAGTAGGTTGTATAGTT	TGAGGTAGTAGGTTGTATAGTT	0	0	0
mml-let-7a	206449_s_at	ENSMUSG00000022887	Masp1	MASP1	-4.62E-01	NA	3.56	mirnaUID1886	let-7	let-7	mml	mmu-miR-501-3p	NA	TGAGGTAGTAGGTTGTATAGTT	TGAGGTAGTAGGTTGTATAGTT	0	0	0
mml-let-7a	231839_at	ENSMUSG00000043702	Pde12	PDE12	-4.57E-01	NA	6.49	mirnaUID1886	let-7	let-7	mml	mmu-miR-501-3p	NA	TGAGGTAGTAGGTTGTATAGTT	TGAGGTAGTAGGTTGTATAGTT	0	0	0
mml-let-7a	237142_at	ENSMUSG00000022383	Ppara	PPARA	-4.54E-01	NA	2.56	mirnaUID1886	let-7	let-7	mml	mmu-miR-501-3p	NA	TGAGGTAGTAGGTTGTATAGTT	TGAGGTAGTAGGTTGTATAGTT	0	0	0
mml-let-7a	210945_at	ENSMUSG00000031273	Col4a6	COL4A6	-4.49E-01	NA	3.04	mirnaUID1886	let-7	let-7	mml	mmu-miR-501-3p	NA	TGAGGTAGTAGGTTGTATAGTT	TGAGGTAGTAGGTTGTATAGTT	0	0	0
mml-let-7a	201182_s_at	ENSMUSG00000063870	Chd4	CHD4	-4.48E-01	NA	7.78	mirnaUID1886	let-7	let-7	mml	mmu-miR-501-3p	NA	TGAGGTAGTAGGTTGTATAGTT	TGAGGTAGTAGGTTGTATAGTT	0	0	0
mml-let-7a	202618_s_at	ENSMUSG00000031393	Mecp2	MECP2	-4.47E-01	NA	6.12	mirnaUID1886	let-7	let-7	mml	mmu-miR-501-3p	NA	TGAGGTAGTAGGTTGTATAGTT	TGAGGTAGTAGGTTGTATAGTT	0	0	0
mml-let-7a	235770_at	ENSMUSG00000022887	Masp1	MASP1	-4.45E-01	NA	3.12	mirnaUID1886	let-7	let-7	mml	mmu-miR-501-3p	NA	TGAGGTAGTAGGTTGTATAGTT	TGAGGTAGTAGGTTGTATAGTT	0	0	0
mml-let-7a	233823_at	ENSMUSG00000015879	Fam184b	FAM184B	-4.42E-01	NA	4.72	mirnaUID1886	let-7	let-7	mml	mmu-miR-501-3p	NA	TGAGGTAGTAGGTTGTATAGTT	TGAGGTAGTAGGTTGTATAGTT	0	0	0
mml-let-7a	210771_at	ENSMUSG00000022383	Ppara	PPARA	-4.40E-01	NA	2.9	mirnaUID1886	let-7	let-7	mml	mmu-miR-501-3p	NA	TGAGGTAGTAGGTTGTATAGTT	TGAGGTAGTAGGTTGTATAGTT	0	0	0
mml-let-7a	227555_s_at	ENSMUSG00000007670	Khsrp	KHSRP	-4.39E-01	NA	5.24	mirnaUID1886	let-7	let-7	mml	mmu-miR-501-3p	NA	TGAGGTAGTAGGTTGTATAGTT	TGAGGTAGTAGGTTGTATAGTT	0	0	0
mml-let-7a	1560981_a_at	ENSMUSG00000022383	Ppara	PPARA	-4.36E-01	NA	3.07	mirnaUID1886	let-7	let-7	mml	mmu-miR-501-3p	NA	TGAGGTAGTAGGTTGTATAGTT	TGAGGTAGTAGGTTGTATAGTT	0	0	0
mml-let-7a	206337_at	ENSMUSG00000037944	Ccr7	CCR7	-4.30E-01	NA	3.51	mirnaUID1886	let-7	let-7	mml	mmu-miR-501-3p	NA	TGAGGTAGTAGGTTGTATAGTT	TGAGGTAGTAGGTTGTATAGTT	0	0	0
mml-let-7a	220382_s_at	ENSMUSG00000024043	Arhgap28	ARHGAP28	-4.29E-01	NA	3.46	mirnaUID1886	let-7	let-7	mml	mmu-miR-501-3p	NA	TGAGGTAGTAGGTTGTATAGTT	TGAGGTAGTAGGTTGTATAGTT	0	0	0
mml-let-7a	35179_at	ENSMUSG00000071649	B3gat3	B3GAT3	-4.27E-01	NA	5.74	mirnaUID1886	let-7	let-7	mml	mmu-miR-501-3p	NA	TGAGGTAGTAGGTTGTATAGTT	TGAGGTAGTAGGTTGTATAGTT	0	0	0
mml-let-7a	210401_at	ENSMUSG00000020787	P2rx1	P2RX1	-4.24E-01	NA	5.7	mirnaUID1886	let-7	let-7	mml	mmu-miR-501-3p	NA	TGAGGTAGTAGGTTGTATAGTT	TGAGGTAGTAGGTTGTATAGTT	0	0	0
mml-let-7a	242229_at	ENSMUSG00000044968	Napepld	NAPEPLD	-4.23E-01	NA	4.08	mirnaUID1886	let-7	let-7	mml	mmu-miR-501-3p	NA	TGAGGTAGTAGGTTGTATAGTT	TGAGGTAGTAGGTTGTATAGTT	0	0	0
mml-let-7a	225093_at	ENSMUSG00000019820	Utrn	UTRN	-4.19E-01	NA	8.95	mirnaUID1886	let-7	let-7	mml	mmu-miR-501-3p	NA	TGAGGTAGTAGGTTGTATAGTT	TGAGGTAGTAGGTTGTATAGTT	0	0	0
mml-let-7a	240140_s_at	ENSMUSG00000030029	Lrig1	LRIG1	-4.18E-01	NA	4.38	mirnaUID1886	let-7	let-7	mml	mmu-miR-501-3p	NA	TGAGGTAGTAGGTTGTATAGTT	TGAGGTAGTAGGTTGTATAGTT	0	0	0
mml-let-7a	218666_s_at	ENSMUSG00000061455	Stx17	STX17	-4.16E-01	NA	3.98	mirnaUID1886	let-7	let-7	mml	mmu-miR-501-3p	NA	TGAGGTAGTAGGTTGTATAGTT	TGAGGTAGTAGGTTGTATAGTT	0	0	0
mml-let-7a	1556199_a_at	ENSMUSG00000056043	Rgs9bp	RGS9BP	-4.11E-01	NA	3.54	mirnaUID1886	let-7	let-7	mml	mmu-miR-501-3p	NA	TGAGGTAGTAGGTTGTATAGTT	TGAGGTAGTAGGTTGTATAGTT	0	0	0
mml-let-7a	202919_at	ENSMUSG00000025979	Mob4	MOB4	-3.99E-01	NA	8.99	mirnaUID1886	let-7	let-7	mml	mmu-miR-501-3p	NA	TGAGGTAGTAGGTTGTATAGTT	TGAGGTAGTAGGTTGTATAGTT	0	0	0
mml-let-7a	220331_at	ENSMUSG00000021259	Cyp46a1	CYP46A1	-3.96E-01	NA	5.16	mirnaUID1886	let-7	let-7	mml	mmu-miR-501-3p	NA	TGAGGTAGTAGGTTGTATAGTT	TGAGGTAGTAGGTTGTATAGTT	0	0	0
mml-let-7a	228327_x_at	ENSMUSG00000041420	Meis3	MEIS3	-3.95E-01	NA	6.14	mirnaUID1886	let-7	let-7	mml	mmu-miR-501-3p	NA	TGAGGTAGTAGGTTGTATAGTT	TGAGGTAGTAGGTTGTATAGTT	0	0	0
mml-let-7a	225288_at	ENSMUSG00000045672	Col27a1	COL27A1	-3.94E-01	NA	3.45	mirnaUID1886	let-7	let-7	mml	mmu-miR-501-3p	NA	TGAGGTAGTAGGTTGTATAGTT	TGAGGTAGTAGGTTGTATAGTT	0	0	0
mml-let-7a	225792_at	ENSMUSG00000028572	Hook1	HOOK1	-3.91E-01	NA	3.29	mirnaUID1886	let-7	let-7	mml	mmu-miR-501-3p	NA	TGAGGTAGTAGGTTGTATAGTT	TGAGGTAGTAGGTTGTATAGTT	0	0	0
mml-let-7a	236490_at	ENSMUSG00000024589	Nedd4l	NEDD4L	-3.89E-01	NA	4.72	mirnaUID1886	let-7	let-7	mml	mmu-miR-501-3p	NA	TGAGGTAGTAGGTTGTATAGTT	TGAGGTAGTAGGTTGTATAGTT	0	0	0
mml-let-7a	232081_at	ENSMUSG00000024030	Abcg1	ABCG1	-3.87E-01	NA	3.64	mirnaUID1886	let-7	let-7	mml	mmu-miR-501-3p	NA	TGAGGTAGTAGGTTGTATAGTT	TGAGGTAGTAGGTTGTATAGTT	0	0	0
mml-let-7a	208378_x_at	ENSMUSG00000029337	Fgf5	FGF5	-3.84E-01	NA	4.37	mirnaUID1886	let-7	let-7	mml	mmu-miR-501-3p	NA	TGAGGTAGTAGGTTGTATAGTT	TGAGGTAGTAGGTTGTATAGTT	0	0	0
mml-let-7a	214826_at	ENSMUSG00000043702	Pde12	PDE12	-3.75E-01	NA	3.19	mirnaUID1886	let-7	let-7	mml	mmu-miR-501-3p	NA	TGAGGTAGTAGGTTGTATAGTT	TGAGGTAGTAGGTTGTATAGTT	0	0	0
mml-let-7a	1552982_a_at	ENSMUSG00000050917	Fgf4	FGF4	-3.72E-01	NA	4.82	mirnaUID1886	let-7	let-7	mml	mmu-miR-501-3p	NA	TGAGGTAGTAGGTTGTATAGTT	TGAGGTAGTAGGTTGTATAGTT	0	0	0
mml-let-7a	210683_at	ENSMUSG00000039481	Nrtn	NRTN	-3.70E-01	NA	3.77	mirnaUID1886	let-7	let-7	mml	mmu-miR-501-3p	NA	TGAGGTAGTAGGTTGTATAGTT	TGAGGTAGTAGGTTGTATAGTT	0	0	0
mml-let-7a	243972_at	ENSMUSG00000028568	Btf3l4	BTF3L4	-3.70E-01	NA	3	mirnaUID1886	let-7	let-7	mml	mmu-miR-501-3p	NA	TGAGGTAGTAGGTTGTATAGTT	TGAGGTAGTAGGTTGTATAGTT	0	0	0
mml-let-7a	212892_at	ENSMUSG00000025821	Zfp282	ZNF282	-3.68E-01	NA	5.78	mirnaUID1886	let-7	let-7	mml	mmu-miR-501-3p	NA	TGAGGTAGTAGGTTGTATAGTT	TGAGGTAGTAGGTTGTATAGTT	0	0	0
mml-let-7a	207704_s_at	ENSMUSG00000033066	Gas7	GAS7	-3.67E-01	NA	4	mirnaUID1886	let-7	let-7	mml	mmu-miR-501-3p	NA	TGAGGTAGTAGGTTGTATAGTT	TGAGGTAGTAGGTTGTATAGTT	0	0	0
mml-let-7a	227460_at	ENSMUSG00000040651	D14Abb1e	FAM208A	-3.65E-01	NA	3.65	mirnaUID1886	let-7	let-7	mml	mmu-miR-501-3p	NA	TGAGGTAGTAGGTTGTATAGTT	TGAGGTAGTAGGTTGTATAGTT	0	0	0
mml-let-7a	209131_s_at	ENSMUSG00000027287	Snap23	SNAP23	-3.62E-01	NA	5.54	mirnaUID1886	let-7	let-7	mml	mmu-miR-501-3p	NA	TGAGGTAGTAGGTTGTATAGTT	TGAGGTAGTAGGTTGTATAGTT	0	0	0
mml-let-7a	210310_s_at	ENSMUSG00000029337	Fgf5	FGF5	-3.60E-01	NA	5.41	mirnaUID1886	let-7	let-7	mml	mmu-miR-501-3p	NA	TGAGGTAGTAGGTTGTATAGTT	TGAGGTAGTAGGTTGTATAGTT	0	0	0
mml-let-7a	244133_at	ENSMUSG00000090115	Usp49	USP49	-3.58E-01	NA	3.91	mirnaUID1886	let-7	let-7	mml	mmu-miR-501-3p	NA	TGAGGTAGTAGGTTGTATAGTT	TGAGGTAGTAGGTTGTATAGTT	0	0	0
mml-let-7a	227144_at	ENSMUSG00000036046	5031439G07Rik	KIAA0930	-3.57E-01	NA	3.84	mirnaUID1886	let-7	let-7	mml	mmu-miR-501-3p	NA	TGAGGTAGTAGGTTGTATAGTT	TGAGGTAGTAGGTTGTATAGTT	0	0	0
mml-let-7a	228321_s_at	ENSMUSG00000036282	Naa30	NAA30	-3.53E-01	NA	2.66	mirnaUID1886	let-7	let-7	mml	mmu-miR-501-3p	NA	TGAGGTAGTAGGTTGTATAGTT	TGAGGTAGTAGGTTGTATAGTT	0	0	0
mml-let-7a	202491_s_at	ENSMUSG00000028431	Ikbkap	IKBKAP	-3.52E-01	NA	5.69	mirnaUID1886	let-7	let-7	mml	mmu-miR-501-3p	NA	TGAGGTAGTAGGTTGTATAGTT	TGAGGTAGTAGGTTGTATAGTT	0	0	0
mml-let-7a	228322_at	ENSMUSG00000036282	Naa30	NAA30	-3.51E-01	NA	3.09	mirnaUID1886	let-7	let-7	mml	mmu-miR-501-3p	NA	TGAGGTAGTAGGTTGTATAGTT	TGAGGTAGTAGGTTGTATAGTT	0	0	0
mml-let-7a	221588_x_at	ENSMUSG00000021238	Aldh6a1	ALDH6A1	-3.47E-01	NA	5.53	mirnaUID1886	let-7	let-7	mml	mmu-miR-501-3p	NA	TGAGGTAGTAGGTTGTATAGTT	TGAGGTAGTAGGTTGTATAGTT	0	0	0
mml-let-7a	211980_at	ENSMUSG00000031502	Col4a1	COL4A1	-3.45E-01	NA	9.13	mirnaUID1886	let-7	let-7	mml	mmu-miR-501-3p	NA	TGAGGTAGTAGGTTGTATAGTT	TGAGGTAGTAGGTTGTATAGTT	0	0	0
mml-let-7a	212965_at	ENSMUSG00000050240	Hic2	HIC2	-3.42E-01	NA	4.68	mirnaUID1886	let-7	let-7	mml	mmu-miR-501-3p	NA	TGAGGTAGTAGGTTGTATAGTT	TGAGGTAGTAGGTTGTATAGTT	0	0	0
mml-let-7a	243392_at	ENSMUSG00000090115	Usp49	USP49	-3.32E-01	NA	4.06	mirnaUID1886	let-7	let-7	mml	mmu-miR-501-3p	NA	TGAGGTAGTAGGTTGTATAGTT	TGAGGTAGTAGGTTGTATAGTT	0	0	0
mml-let-7a	206783_at	ENSMUSG00000050917	Fgf4	FGF4	-3.31E-01	NA	5.16	mirnaUID1886	let-7	let-7	mml	mmu-miR-501-3p	NA	TGAGGTAGTAGGTTGTATAGTT	TGAGGTAGTAGGTTGTATAGTT	0	0	0
mml-let-7a	201050_at	ENSMUSG00000003363	Pld3	PLD3	-3.31E-01	NA	5.51	mirnaUID1886	let-7	let-7	mml	mmu-miR-501-3p	NA	TGAGGTAGTAGGTTGTATAGTT	TGAGGTAGTAGGTTGTATAGTT	0	0	0
mml-let-7a	1554994_at	ENSMUSG00000061311	Rag1	RAG1	-3.28E-01	NA	2.66	mirnaUID1886	let-7	let-7	mml	mmu-miR-501-3p	NA	TGAGGTAGTAGGTTGTATAGTT	TGAGGTAGTAGGTTGTATAGTT	0	0	0
mml-let-7a	220667_at	ENSMUSG00000090115	Usp49	USP49	-3.23E-01	NA	3.1	mirnaUID1886	let-7	let-7	mml	mmu-miR-501-3p	NA	TGAGGTAGTAGGTTGTATAGTT	TGAGGTAGTAGGTTGTATAGTT	0	0	0
mml-let-7a	211113_s_at	ENSMUSG00000024030	Abcg1	ABCG1	-3.20E-01	NA	4.31	mirnaUID1886	let-7	let-7	mml	mmu-miR-501-3p	NA	TGAGGTAGTAGGTTGTATAGTT	TGAGGTAGTAGGTTGTATAGTT	0	0	0
mml-let-7a	204281_at	ENSMUSG00000030353	Tead4	TEAD4	-3.18E-01	NA	5.9	mirnaUID1886	let-7	let-7	mml	mmu-miR-501-3p	NA	TGAGGTAGTAGGTTGTATAGTT	TGAGGTAGTAGGTTGTATAGTT	0	0	0
mml-let-7a	219868_s_at	ENSMUSG00000020790	Ankfy1	ANKFY1	-3.16E-01	NA	4.62	mirnaUID1886	let-7	let-7	mml	mmu-miR-501-3p	NA	TGAGGTAGTAGGTTGTATAGTT	TGAGGTAGTAGGTTGTATAGTT	0	0	0
mml-let-7a	219976_at	ENSMUSG00000028572	Hook1	HOOK1	-3.15E-01	NA	4.23	mirnaUID1886	let-7	let-7	mml	mmu-miR-501-3p	NA	TGAGGTAGTAGGTTGTATAGTT	TGAGGTAGTAGGTTGTATAGTT	0	0	0
mml-let-7a	230719_at	ENSMUSG00000029670	Ing3	ING3	-3.11E-01	NA	2.99	mirnaUID1886	let-7	let-7	mml	mmu-miR-501-3p	NA	TGAGGTAGTAGGTTGTATAGTT	TGAGGTAGTAGGTTGTATAGTT	0	0	0
mml-let-7a	207157_s_at	ENSMUSG00000068523	Gng5	GNG5	-3.11E-01	NA	9.99	mirnaUID1886	let-7	let-7	mml	mmu-miR-501-3p	NA	TGAGGTAGTAGGTTGTATAGTT	TGAGGTAGTAGGTTGTATAGTT	0	0	0
mml-let-7a	225674_at	ENSMUSG00000020650	Bcap29	BCAP29	-3.11E-01	NA	8.42	mirnaUID1886	let-7	let-7	mml	mmu-miR-501-3p	NA	TGAGGTAGTAGGTTGTATAGTT	TGAGGTAGTAGGTTGTATAGTT	0	0	0
mml-let-7a	225278_at	ENSMUSG00000038205	Prkab2	PRKAB2	-3.09E-01	NA	7.25	mirnaUID1886	let-7	let-7	mml	mmu-miR-501-3p	NA	TGAGGTAGTAGGTTGTATAGTT	TGAGGTAGTAGGTTGTATAGTT	0	0	0
mml-let-7a	1553028_at	ENSMUSG00000046961	Gpr156	GPR156	-3.08E-01	NA	3.35	mirnaUID1886	let-7	let-7	mml	mmu-miR-501-3p	NA	TGAGGTAGTAGGTTGTATAGTT	TGAGGTAGTAGGTTGTATAGTT	0	0	0
mml-let-7a	223701_s_at	ENSMUSG00000059263	Usp47	USP47	-3.06E-01	NA	8.33	mirnaUID1886	let-7	let-7	mml	mmu-miR-501-3p	NA	TGAGGTAGTAGGTTGTATAGTT	TGAGGTAGTAGGTTGTATAGTT	0	0	0
mml-let-7a	219491_at	ENSMUSG00000045045	Lrfn4	LRFN4	-3.05E-01	NA	6.33	mirnaUID1886	let-7	let-7	mml	mmu-miR-501-3p	NA	TGAGGTAGTAGGTTGTATAGTT	TGAGGTAGTAGGTTGTATAGTT	0	0	0
mml-let-7a	240106_at	ENSMUSG00000035311	Gnptab	GNPTAB	-3.05E-01	NA	5.04	mirnaUID1886	let-7	let-7	mml	mmu-miR-501-3p	NA	TGAGGTAGTAGGTTGTATAGTT	TGAGGTAGTAGGTTGTATAGTT	0	0	0
mml-let-7a	208422_at	ENSMUSG00000025044	Msr1	MSR1	-3.00E-01	NA	3.78	mirnaUID1886	let-7	let-7	mml	mmu-miR-501-3p	NA	TGAGGTAGTAGGTTGTATAGTT	TGAGGTAGTAGGTTGTATAGTT	0	0	0
mml-let-7a	202918_s_at	ENSMUSG00000025979	Mob4	MOB4	-2.96E-01	NA	9.4	mirnaUID1886	let-7	let-7	mml	mmu-miR-501-3p	NA	TGAGGTAGTAGGTTGTATAGTT	TGAGGTAGTAGGTTGTATAGTT	0	0	0
mml-let-7a	230001_at	ENSMUSG00000040502	9-Mar	9-Mar	-2.90E-01	NA	5.08	mirnaUID1886	let-7	let-7	mml	mmu-miR-501-3p	NA	TGAGGTAGTAGGTTGTATAGTT	TGAGGTAGTAGGTTGTATAGTT	0	0	0
mml-let-7a	220008_at	ENSMUSG00000074305	C230081A13Rik	PEAK1	-2.89E-01	NA	5.41	mirnaUID1886	let-7	let-7	mml	mmu-miR-501-3p	NA	TGAGGTAGTAGGTTGTATAGTT	TGAGGTAGTAGGTTGTATAGTT	0	0	0
mml-let-7a	223958_s_at	ENSMUSG00000042523	Dnalc1	DNAL1	-2.85E-01	NA	3.64	mirnaUID1886	let-7	let-7	mml	mmu-miR-501-3p	NA	TGAGGTAGTAGGTTGTATAGTT	TGAGGTAGTAGGTTGTATAGTT	0	0	0
mml-let-7a	214544_s_at	ENSMUSG00000027287	Snap23	SNAP23	-2.82E-01	NA	6.14	mirnaUID1886	let-7	let-7	mml	mmu-miR-501-3p	NA	TGAGGTAGTAGGTTGTATAGTT	TGAGGTAGTAGGTTGTATAGTT	0	0	0
mml-let-7a	237256_at	ENSMUSG00000066892	Fbxl12	FBXL12	-2.79E-01	NA	4.94	mirnaUID1886	let-7	let-7	mml	mmu-miR-501-3p	NA	TGAGGTAGTAGGTTGTATAGTT	TGAGGTAGTAGGTTGTATAGTT	0	0	0
mml-let-7a	211815_s_at	ENSMUSG00000020740	Gga3	GGA3	-2.74E-01	NA	5.18	mirnaUID1886	let-7	let-7	mml	mmu-miR-501-3p	NA	TGAGGTAGTAGGTTGTATAGTT	TGAGGTAGTAGGTTGTATAGTT	0	0	0
mml-let-7a	227269_s_at	ENSMUSG00000025730	Rab40c	RAB40C	-2.69E-01	NA	4.56	mirnaUID1886	let-7	let-7	mml	mmu-miR-501-3p	NA	TGAGGTAGTAGGTTGTATAGTT	TGAGGTAGTAGGTTGTATAGTT	0	0	0
mml-let-7a	238339_x_at	ENSMUSG00000030029	Lrig1	LRIG1	-2.69E-01	NA	4.37	mirnaUID1886	let-7	let-7	mml	mmu-miR-501-3p	NA	TGAGGTAGTAGGTTGTATAGTT	TGAGGTAGTAGGTTGTATAGTT	0	0	0
mml-let-7a	1555632_at	ENSMUSG00000034614	Pik3ip1	PIK3IP1	-2.68E-01	NA	4.38	mirnaUID1886	let-7	let-7	mml	mmu-miR-501-3p	NA	TGAGGTAGTAGGTTGTATAGTT	TGAGGTAGTAGGTTGTATAGTT	0	0	0
mml-let-7a	206356_s_at	ENSMUSG00000024524	Gnal	GNAL	-2.54E-01	NA	3.57	mirnaUID1886	let-7	let-7	mml	mmu-miR-501-3p	NA	TGAGGTAGTAGGTTGTATAGTT	TGAGGTAGTAGGTTGTATAGTT	0	0	0
mml-let-7a	223249_at	ENSMUSG00000046798	Cldn12	CLDN12	-2.51E-01	NA	5.45	mirnaUID1886	let-7	let-7	mml	mmu-miR-501-3p	NA	TGAGGTAGTAGGTTGTATAGTT	TGAGGTAGTAGGTTGTATAGTT	0	0	0
mml-let-7a	231283_at	ENSMUSG00000026110	Mgat4a	MGAT4A	-2.48E-01	NA	4.13	mirnaUID1886	let-7	let-7	mml	mmu-miR-501-3p	NA	TGAGGTAGTAGGTTGTATAGTT	TGAGGTAGTAGGTTGTATAGTT	0	0	0
mml-let-7a	236970_s_at	ENSMUSG00000020650	Bcap29	BCAP29	-2.48E-01	NA	3.5	mirnaUID1886	let-7	let-7	mml	mmu-miR-501-3p	NA	TGAGGTAGTAGGTTGTATAGTT	TGAGGTAGTAGGTTGTATAGTT	0	0	0
mml-let-7a	220381_at	ENSMUSG00000024043	Arhgap28	ARHGAP28	-2.48E-01	NA	4.09	mirnaUID1886	let-7	let-7	mml	mmu-miR-501-3p	NA	TGAGGTAGTAGGTTGTATAGTT	TGAGGTAGTAGGTTGTATAGTT	0	0	0
mml-let-7a	235091_at	ENSMUSG00000043702	Pde12	PDE12	-2.47E-01	NA	5.07	mirnaUID1886	let-7	let-7	mml	mmu-miR-501-3p	NA	TGAGGTAGTAGGTTGTATAGTT	TGAGGTAGTAGGTTGTATAGTT	0	0	0
mml-let-7a	203178_at	ENSMUSG00000027199	Gatm	GATM	-2.34E-01	NA	8.55	mirnaUID1886	let-7	let-7	mml	mmu-miR-501-3p	NA	TGAGGTAGTAGGTTGTATAGTT	TGAGGTAGTAGGTTGTATAGTT	0	0	0
mml-let-7a	213023_at	ENSMUSG00000019820	Utrn	UTRN	-2.33E-01	NA	5.35	mirnaUID1886	let-7	let-7	mml	mmu-miR-501-3p	NA	TGAGGTAGTAGGTTGTATAGTT	TGAGGTAGTAGGTTGTATAGTT	0	0	0
mml-let-7a	205712_at	ENSMUSG00000028399	Ptprd	PTPRD	-2.25E-01	NA	4.15	mirnaUID1886	let-7	let-7	mml	mmu-miR-501-3p	NA	TGAGGTAGTAGGTTGTATAGTT	TGAGGTAGTAGGTTGTATAGTT	0	0	0
mml-let-7a	225976_at	ENSMUSG00000028568	Btf3l4	BTF3L4	-2.25E-01	NA	7.74	mirnaUID1886	let-7	let-7	mml	mmu-miR-501-3p	NA	TGAGGTAGTAGGTTGTATAGTT	TGAGGTAGTAGGTTGTATAGTT	0	0	0
mml-let-7a	1555606_a_at	ENSMUSG00000061666	Gdpd1	GDPD1	-2.23E-01	NA	3.63	mirnaUID1886	let-7	let-7	mml	mmu-miR-501-3p	NA	TGAGGTAGTAGGTTGTATAGTT	TGAGGTAGTAGGTTGTATAGTT	0	0	0
mml-let-7a	225755_at	ENSMUSG00000032609	Klhdc8b	KLHDC8B	-2.19E-01	NA	5.41	mirnaUID1886	let-7	let-7	mml	mmu-miR-501-3p	NA	TGAGGTAGTAGGTTGTATAGTT	TGAGGTAGTAGGTTGTATAGTT	0	0	0
mml-let-7a	228416_at	ENSMUSG00000052155	Acvr2a	ACVR2A	-2.18E-01	NA	7.35	mirnaUID1886	let-7	let-7	mml	mmu-miR-501-3p	NA	TGAGGTAGTAGGTTGTATAGTT	TGAGGTAGTAGGTTGTATAGTT	0	0	0
mml-let-7a	227294_at	ENSMUSG00000048921	Zfp689	ZNF689	-2.17E-01	NA	5.52	mirnaUID1886	let-7	let-7	mml	mmu-miR-501-3p	NA	TGAGGTAGTAGGTTGTATAGTT	TGAGGTAGTAGGTTGTATAGTT	0	0	0
mml-let-7a	216733_s_at	ENSMUSG00000027199	Gatm	GATM	-2.15E-01	NA	9.13	mirnaUID1886	let-7	let-7	mml	mmu-miR-501-3p	NA	TGAGGTAGTAGGTTGTATAGTT	TGAGGTAGTAGGTTGTATAGTT	0	0	0
mml-let-7a	1555783_x_at	ENSMUSG00000028744	Pqlc2	PQLC2	-2.10E-01	NA	4.25	mirnaUID1886	let-7	let-7	mml	mmu-miR-501-3p	NA	TGAGGTAGTAGGTTGTATAGTT	TGAGGTAGTAGGTTGTATAGTT	0	0	0
mml-let-7a	226662_at	ENSMUSG00000061455	Stx17	STX17	-2.08E-01	NA	3.68	mirnaUID1886	let-7	let-7	mml	mmu-miR-501-3p	NA	TGAGGTAGTAGGTTGTATAGTT	TGAGGTAGTAGGTTGTATAGTT	0	0	0
mml-let-7a	234990_at	ENSMUSG00000009575	Cbx5	CBX5	-2.07E-01	NA	2.92	mirnaUID1886	let-7	let-7	mml	mmu-miR-501-3p	NA	TGAGGTAGTAGGTTGTATAGTT	TGAGGTAGTAGGTTGTATAGTT	0	0	0
mml-let-7a	204433_s_at	ENSMUSG00000047030	Spata2	SPATA2	-2.05E-01	NA	5.31	mirnaUID1886	let-7	let-7	mml	mmu-miR-501-3p	NA	TGAGGTAGTAGGTTGTATAGTT	TGAGGTAGTAGGTTGTATAGTT	0	0	0
mml-let-7a	203051_at	ENSMUSG00000040007	Bahd1	BAHD1	-2.01E-01	NA	6.36	mirnaUID1886	let-7	let-7	mml	mmu-miR-501-3p	NA	TGAGGTAGTAGGTTGTATAGTT	TGAGGTAGTAGGTTGTATAGTT	0	0	0
mml-let-7a	225677_at	ENSMUSG00000020650	Bcap29	BCAP29	-1.98E-01	NA	4.8	mirnaUID1886	let-7	let-7	mml	mmu-miR-501-3p	NA	TGAGGTAGTAGGTTGTATAGTT	TGAGGTAGTAGGTTGTATAGTT	0	0	0
mml-let-7a	234682_at	ENSMUSG00000062202	Btbd9	BTBD9	-1.97E-01	NA	4.52	mirnaUID1886	let-7	let-7	mml	mmu-miR-501-3p	NA	TGAGGTAGTAGGTTGTATAGTT	TGAGGTAGTAGGTTGTATAGTT	0	0	0
mml-let-7a	214058_at	ENSMUSG00000028654	Mycl1	MYCL1	-1.95E-01	NA	4.2	mirnaUID1886	let-7	let-7	mml	mmu-miR-501-3p	NA	TGAGGTAGTAGGTTGTATAGTT	TGAGGTAGTAGGTTGTATAGTT	0	0	0
mml-let-7a	228483_s_at	ENSMUSG00000047242	Taf9b	TAF9B	-1.94E-01	NA	3.75	mirnaUID1886	let-7	let-7	mml	mmu-miR-501-3p	NA	TGAGGTAGTAGGTTGTATAGTT	TGAGGTAGTAGGTTGTATAGTT	0	0	0
mml-let-7a	206591_at	ENSMUSG00000061311	Rag1	RAG1	-1.92E-01	NA	2.61	mirnaUID1886	let-7	let-7	mml	mmu-miR-501-3p	NA	TGAGGTAGTAGGTTGTATAGTT	TGAGGTAGTAGGTTGTATAGTT	0	0	0
mml-let-7a	206473_at	ENSMUSG00000046873	Mbtps2	MBTPS2	-1.78E-01	NA	4.49	mirnaUID1886	let-7	let-7	mml	mmu-miR-501-3p	NA	TGAGGTAGTAGGTTGTATAGTT	TGAGGTAGTAGGTTGTATAGTT	0	0	0
mml-let-7a	235019_at	ENSMUSG00000020183	Cpm	CPM	-1.77E-01	NA	3.45	mirnaUID1886	let-7	let-7	mml	mmu-miR-501-3p	NA	TGAGGTAGTAGGTTGTATAGTT	TGAGGTAGTAGGTTGTATAGTT	0	0	0
mml-let-7a	220780_at	ENSMUSG00000034579	Pla2g3	PLA2G3	-1.68E-01	NA	3.89	mirnaUID1886	let-7	let-7	mml	mmu-miR-501-3p	NA	TGAGGTAGTAGGTTGTATAGTT	TGAGGTAGTAGGTTGTATAGTT	0	0	0
mml-let-7a	220342_x_at	ENSMUSG00000043019	Edem3	EDEM3	-1.65E-01	NA	4.63	mirnaUID1886	let-7	let-7	mml	mmu-miR-501-3p	NA	TGAGGTAGTAGGTTGTATAGTT	TGAGGTAGTAGGTTGTATAGTT	0	0	0
mml-let-7a	231686_at	ENSMUSG00000027199	Gatm	GATM	-1.62E-01	NA	4.67	mirnaUID1886	let-7	let-7	mml	mmu-miR-501-3p	NA	TGAGGTAGTAGGTTGTATAGTT	TGAGGTAGTAGGTTGTATAGTT	0	0	0
mml-let-7a	204567_s_at	ENSMUSG00000024030	Abcg1	ABCG1	-1.60E-01	NA	2.58	mirnaUID1886	let-7	let-7	mml	mmu-miR-501-3p	NA	TGAGGTAGTAGGTTGTATAGTT	TGAGGTAGTAGGTTGTATAGTT	0	0	0
mml-let-7a	242493_at	ENSMUSG00000028399	Ptprd	PTPRD	-1.57E-01	NA	2.67	mirnaUID1886	let-7	let-7	mml	mmu-miR-501-3p	NA	TGAGGTAGTAGGTTGTATAGTT	TGAGGTAGTAGGTTGTATAGTT	0	0	0
mml-let-7a	219797_at	ENSMUSG00000026110	Mgat4a	MGAT4A	-1.57E-01	NA	4.65	mirnaUID1886	let-7	let-7	mml	mmu-miR-501-3p	NA	TGAGGTAGTAGGTTGTATAGTT	TGAGGTAGTAGGTTGTATAGTT	0	0	0
mml-let-7a	1569033_at	ENSMUSG00000029814	Igf2bp3	IGF2BP3	-1.55E-01	NA	4.07	mirnaUID1886	let-7	let-7	mml	mmu-miR-501-3p	NA	TGAGGTAGTAGGTTGTATAGTT	TGAGGTAGTAGGTTGTATAGTT	0	0	0
mml-let-7a	204586_at	ENSMUSG00000032589	Bsn	BSN	-1.47E-01	NA	4.64	mirnaUID1886	let-7	let-7	mml	mmu-miR-501-3p	NA	TGAGGTAGTAGGTTGTATAGTT	TGAGGTAGTAGGTTGTATAGTT	0	0	0
mml-let-7a	235368_at	ENSMUSG00000022894	Adamts5	ADAMTS5	-1.45E-01	NA	4.3	mirnaUID1886	let-7	let-7	mml	mmu-miR-501-3p	NA	TGAGGTAGTAGGTTGTATAGTT	TGAGGTAGTAGGTTGTATAGTT	0	0	0
mml-let-7a	242069_at	ENSMUSG00000009575	Cbx5	CBX5	-1.45E-01	NA	3.45	mirnaUID1886	let-7	let-7	mml	mmu-miR-501-3p	NA	TGAGGTAGTAGGTTGTATAGTT	TGAGGTAGTAGGTTGTATAGTT	0	0	0
mml-let-7a	230150_at	ENSMUSG00000020650	Bcap29	BCAP29	-1.41E-01	NA	5.61	mirnaUID1886	let-7	let-7	mml	mmu-miR-501-3p	NA	TGAGGTAGTAGGTTGTATAGTT	TGAGGTAGTAGGTTGTATAGTT	0	0	0
mml-let-7a	226440_at	ENSMUSG00000069255	Dusp22	DUSP22	-1.40E-01	NA	6.45	mirnaUID1886	let-7	let-7	mml	mmu-miR-501-3p	NA	TGAGGTAGTAGGTTGTATAGTT	TGAGGTAGTAGGTTGTATAGTT	0	0	0
mml-let-7a	210311_at	ENSMUSG00000029337	Fgf5	FGF5	-1.40E-01	NA	4.35	mirnaUID1886	let-7	let-7	mml	mmu-miR-501-3p	NA	TGAGGTAGTAGGTTGTATAGTT	TGAGGTAGTAGGTTGTATAGTT	0	0	0
mml-let-7a	202528_at	ENSMUSG00000028671	Gale	GALE	-1.39E-01	NA	5.71	mirnaUID1886	let-7	let-7	mml	mmu-miR-501-3p	NA	TGAGGTAGTAGGTTGTATAGTT	TGAGGTAGTAGGTTGTATAGTT	0	0	0
mml-let-7a	202101_s_at	ENSMUSG00000004451	Ralb	RALB	-1.39E-01	NA	6.22	mirnaUID1886	let-7	let-7	mml	mmu-miR-501-3p	NA	TGAGGTAGTAGGTTGTATAGTT	TGAGGTAGTAGGTTGTATAGTT	0	0	0
mml-let-7a	225100_at	ENSMUSG00000035764	Fbxo45	FBXO45	-1.34E-01	NA	5.79	mirnaUID1886	let-7	let-7	mml	mmu-miR-501-3p	NA	TGAGGTAGTAGGTTGTATAGTT	TGAGGTAGTAGGTTGTATAGTT	0	0	0
mml-let-7a	227445_at	ENSMUSG00000048921	Zfp689	ZNF689	-1.33E-01	NA	5.6	mirnaUID1886	let-7	let-7	mml	mmu-miR-501-3p	NA	TGAGGTAGTAGGTTGTATAGTT	TGAGGTAGTAGGTTGTATAGTT	0	0	0
mml-let-7a	224822_at	ENSMUSG00000031523	Dlc1	DLC1	-1.29E-01	NA	8.45	mirnaUID1886	let-7	let-7	mml	mmu-miR-501-3p	NA	TGAGGTAGTAGGTTGTATAGTT	TGAGGTAGTAGGTTGTATAGTT	0	0	0
mml-let-7a	220521_s_at	ENSMUSG00000026289	Atg16l1	ATG16L1	-1.23E-01	NA	4.96	mirnaUID1886	let-7	let-7	mml	mmu-miR-501-3p	NA	TGAGGTAGTAGGTTGTATAGTT	TGAGGTAGTAGGTTGTATAGTT	0	0	0
mml-let-7a	226309_at	ENSMUSG00000042523	Dnalc1	DNAL1	-1.06E-01	NA	6.16	mirnaUID1886	let-7	let-7	mml	mmu-miR-501-3p	NA	TGAGGTAGTAGGTTGTATAGTT	TGAGGTAGTAGGTTGTATAGTT	0	0	0
mml-let-7a	212303_x_at	ENSMUSG00000007670	Khsrp	KHSRP	-1.01E-01	NA	5.81	mirnaUID1886	let-7	let-7	mml	mmu-miR-501-3p	NA	TGAGGTAGTAGGTTGTATAGTT	TGAGGTAGTAGGTTGTATAGTT	0	0	0
mml-let-7a	1554915_a_at	ENSMUSG00000043702	Pde12	PDE12	-1.00E-01	NA	4.88	mirnaUID1886	let-7	let-7	mml	mmu-miR-501-3p	NA	TGAGGTAGTAGGTTGTATAGTT	TGAGGTAGTAGGTTGTATAGTT	0	0	0
mml-let-7a	1554807_a_at	ENSMUSG00000024533	Spire1	SPIRE1	-9.68E-02	NA	5.01	mirnaUID1886	let-7	let-7	mml	mmu-miR-501-3p	NA	TGAGGTAGTAGGTTGTATAGTT	TGAGGTAGTAGGTTGTATAGTT	0	0	0
mml-let-7a	214865_at	ENSMUSG00000061589	Dot1l	DOT1L	-8.74E-02	NA	3.94	mirnaUID1886	let-7	let-7	mml	mmu-miR-501-3p	NA	TGAGGTAGTAGGTTGTATAGTT	TGAGGTAGTAGGTTGTATAGTT	0	0	0
mml-let-7a	235558_at	ENSMUSG00000040043	Rbms2	RBMS2	-8.63E-02	NA	5.36	mirnaUID1886	let-7	let-7	mml	mmu-miR-501-3p	NA	TGAGGTAGTAGGTTGTATAGTT	TGAGGTAGTAGGTTGTATAGTT	0	0	0
mml-let-7a	221618_s_at	ENSMUSG00000047242	Taf9b	TAF9B	-8.63E-02	NA	2.96	mirnaUID1886	let-7	let-7	mml	mmu-miR-501-3p	NA	TGAGGTAGTAGGTTGTATAGTT	TGAGGTAGTAGGTTGTATAGTT	0	0	0
mml-let-7a	231237_x_at	ENSMUSG00000027552	E2f5	E2F5	-8.41E-02	NA	4.81	mirnaUID1886	let-7	let-7	mml	mmu-miR-501-3p	NA	TGAGGTAGTAGGTTGTATAGTT	TGAGGTAGTAGGTTGTATAGTT	0	0	0
mml-let-7a	232612_s_at	ENSMUSG00000026289	Atg16l1	ATG16L1	-8.24E-02	NA	6.05	mirnaUID1886	let-7	let-7	mml	mmu-miR-501-3p	NA	TGAGGTAGTAGGTTGTATAGTT	TGAGGTAGTAGGTTGTATAGTT	0	0	0
mml-let-7a	218122_s_at	ENSMUSG00000022855	Senp2	SENP2	-6.33E-02	NA	7.16	mirnaUID1886	let-7	let-7	mml	mmu-miR-501-3p	NA	TGAGGTAGTAGGTTGTATAGTT	TGAGGTAGTAGGTTGTATAGTT	0	0	0
mml-let-7a	226655_at	ENSMUSG00000061455	Stx17	STX17	-6.25E-02	NA	4.53	mirnaUID1886	let-7	let-7	mml	mmu-miR-501-3p	NA	TGAGGTAGTAGGTTGTATAGTT	TGAGGTAGTAGGTTGTATAGTT	0	0	0
mml-let-7a	206688_s_at	ENSMUSG00000029625	Cpsf4	CPSF4	-6.18E-02	NA	7.16	mirnaUID1886	let-7	let-7	mml	mmu-miR-501-3p	NA	TGAGGTAGTAGGTTGTATAGTT	TGAGGTAGTAGGTTGTATAGTT	0	0	0
mml-let-7a	203587_at	ENSMUSG00000034936	Arl4d	ARL4D	-6.04E-02	NA	3.57	mirnaUID1886	let-7	let-7	mml	mmu-miR-501-3p	NA	TGAGGTAGTAGGTTGTATAGTT	TGAGGTAGTAGGTTGTATAGTT	0	0	0
mml-let-7a	1555028_at	ENSMUSG00000026918	Brd3	BRD3	-6.04E-02	NA	3.73	mirnaUID1886	let-7	let-7	mml	mmu-miR-501-3p	NA	TGAGGTAGTAGGTTGTATAGTT	TGAGGTAGTAGGTTGTATAGTT	0	0	0
mml-let-7a	235248_at	ENSMUSG00000062202	Btbd9	BTBD9	-5.60E-02	NA	5.3	mirnaUID1886	let-7	let-7	mml	mmu-miR-501-3p	NA	TGAGGTAGTAGGTTGTATAGTT	TGAGGTAGTAGGTTGTATAGTT	0	0	0
mml-let-7a	229773_at	ENSMUSG00000027287	Snap23	SNAP23	-5.36E-02	NA	2.99	mirnaUID1886	let-7	let-7	mml	mmu-miR-501-3p	NA	TGAGGTAGTAGGTTGTATAGTT	TGAGGTAGTAGGTTGTATAGTT	0	0	0
mml-let-7a	220416_at	ENSMUSG00000060131	Atp8b4	ATP8B4	-5.22E-02	NA	2.66	mirnaUID1886	let-7	let-7	mml	mmu-miR-501-3p	NA	TGAGGTAGTAGGTTGTATAGTT	TGAGGTAGTAGGTTGTATAGTT	0	0	0
mml-let-7a	221518_s_at	ENSMUSG00000059263	Usp47	USP47	-5.18E-02	NA	10.8	mirnaUID1886	let-7	let-7	mml	mmu-miR-501-3p	NA	TGAGGTAGTAGGTTGTATAGTT	TGAGGTAGTAGGTTGTATAGTT	0	0	0
mml-let-7a	208423_s_at	ENSMUSG00000025044	Msr1	MSR1	-5.11E-02	NA	4.19	mirnaUID1886	let-7	let-7	mml	mmu-miR-501-3p	NA	TGAGGTAGTAGGTTGTATAGTT	TGAGGTAGTAGGTTGTATAGTT	0	0	0
mml-let-7a	241396_at	ENSMUSG00000024589	Nedd4l	NEDD4L	-4.52E-02	NA	3.44	mirnaUID1886	let-7	let-7	mml	mmu-miR-501-3p	NA	TGAGGTAGTAGGTTGTATAGTT	TGAGGTAGTAGGTTGTATAGTT	0	0	0
mml-let-7a	1569396_at	ENSMUSG00000025730	Rab40c	RAB40C	-4.24E-02	NA	6.32	mirnaUID1886	let-7	let-7	mml	mmu-miR-501-3p	NA	TGAGGTAGTAGGTTGTATAGTT	TGAGGTAGTAGGTTGTATAGTT	0	0	0
mml-let-7a	221616_s_at	ENSMUSG00000047242	Taf9b	TAF9B	-4.10E-02	NA	3.94	mirnaUID1886	let-7	let-7	mml	mmu-miR-501-3p	NA	TGAGGTAGTAGGTTGTATAGTT	TGAGGTAGTAGGTTGTATAGTT	0	0	0
mml-let-7a	206170_at	ENSMUSG00000045730	Adrb2	ADRB2	-3.83E-02	NA	6.33	mirnaUID1886	let-7	let-7	mml	mmu-miR-501-3p	NA	TGAGGTAGTAGGTTGTATAGTT	TGAGGTAGTAGGTTGTATAGTT	0	0	0
mml-let-7a	206355_at	ENSMUSG00000024524	Gnal	GNAL	-3.16E-02	NA	2.73	mirnaUID1886	let-7	let-7	mml	mmu-miR-501-3p	NA	TGAGGTAGTAGGTTGTATAGTT	TGAGGTAGTAGGTTGTATAGTT	0	0	0
mml-let-7a	232317_at	ENSMUSG00000029765	Plxna4	PLXNA4	-2.53E-02	NA	4.22	mirnaUID1886	let-7	let-7	mml	mmu-miR-501-3p	NA	TGAGGTAGTAGGTTGTATAGTT	TGAGGTAGTAGGTTGTATAGTT	0	0	0
mml-let-7a	236173_s_at	ENSMUSG00000030029	Lrig1	LRIG1	-2.35E-02	NA	3.46	mirnaUID1886	let-7	let-7	mml	mmu-miR-501-3p	NA	TGAGGTAGTAGGTTGTATAGTT	TGAGGTAGTAGGTTGTATAGTT	0	0	0
mml-let-7a	233802_at	ENSMUSG00000015879	Fam184b	FAM184B	-2.22E-02	NA	4.98	mirnaUID1886	let-7	let-7	mml	mmu-miR-501-3p	NA	TGAGGTAGTAGGTTGTATAGTT	TGAGGTAGTAGGTTGTATAGTT	0	0	0
mml-let-7a	233539_at	ENSMUSG00000044968	Napepld	NAPEPLD	-1.89E-02	NA	3.44	mirnaUID1886	let-7	let-7	mml	mmu-miR-501-3p	NA	TGAGGTAGTAGGTTGTATAGTT	TGAGGTAGTAGGTTGTATAGTT	0	0	0
mml-let-7a	219935_at	ENSMUSG00000022894	Adamts5	ADAMTS5	-1.80E-02	NA	3.53	mirnaUID1886	let-7	let-7	mml	mmu-miR-501-3p	NA	TGAGGTAGTAGGTTGTATAGTT	TGAGGTAGTAGGTTGTATAGTT	0	0	0
mml-let-7a	231863_at	ENSMUSG00000029670	Ing3	ING3	-9.25E-03	NA	5.63	mirnaUID1886	let-7	let-7	mml	mmu-miR-501-3p	NA	TGAGGTAGTAGGTTGTATAGTT	TGAGGTAGTAGGTTGTATAGTT	0	0	0
mml-let-7a	209130_at	ENSMUSG00000027287	Snap23	SNAP23	-5.81E-03	NA	7.76	mirnaUID1886	let-7	let-7	mml	mmu-miR-501-3p	NA	TGAGGTAGTAGGTTGTATAGTT	TGAGGTAGTAGGTTGTATAGTT	0	0	0
mml-let-7a	216493_s_at	ENSMUSG00000029814	Igf2bp3	IGF2BP3	-5.35E-03	NA	3.01	mirnaUID1886	let-7	let-7	mml	mmu-miR-501-3p	NA	TGAGGTAGTAGGTTGTATAGTT	TGAGGTAGTAGGTTGTATAGTT	0	0	0
mml-let-7a	213924_at	ENSMUSG00000024524	Gnal	GNAL	-2.16E-03	NA	5.36	mirnaUID1886	let-7	let-7	mml	mmu-miR-501-3p	NA	TGAGGTAGTAGGTTGTATAGTT	TGAGGTAGTAGGTTGTATAGTT	0	0	0
mml-let-7a	1559701_s_at	ENSMUSG00000039308	Ndst2	NDST2	1.12E-03	NA	4.39	mirnaUID1886	let-7	let-7	mml	mmu-miR-501-3p	NA	TGAGGTAGTAGGTTGTATAGTT	TGAGGTAGTAGGTTGTATAGTT	0	0	0
mml-let-7a	236746_at	ENSMUSG00000000420	Galnt1	GALNT1	3.43E-03	NA	4.21	mirnaUID1886	let-7	let-7	mml	mmu-miR-501-3p	NA	TGAGGTAGTAGGTTGTATAGTT	TGAGGTAGTAGGTTGTATAGTT	0	0	0
mml-let-7a	223243_s_at	ENSMUSG00000043019	Edem3	EDEM3	5.59E-03	NA	6.89	mirnaUID1886	let-7	let-7	mml	mmu-miR-501-3p	NA	TGAGGTAGTAGGTTGTATAGTT	TGAGGTAGTAGGTTGTATAGTT	0	0	0
mml-let-7a	210810_s_at	ENSMUSG00000039728	Slc6a5	SLC6A5	1.33E-02	NA	5.11	mirnaUID1886	let-7	let-7	mml	mmu-miR-501-3p	NA	TGAGGTAGTAGGTTGTATAGTT	TGAGGTAGTAGGTTGTATAGTT	0	0	0
mml-let-7a	223117_s_at	ENSMUSG00000059263	Usp47	USP47	1.80E-02	NA	7.86	mirnaUID1886	let-7	let-7	mml	mmu-miR-501-3p	NA	TGAGGTAGTAGGTTGTATAGTT	TGAGGTAGTAGGTTGTATAGTT	0	0	0
mml-let-7a	223959_at	ENSMUSG00000042523	Dnalc1	DNAL1	1.84E-02	NA	3.94	mirnaUID1886	let-7	let-7	mml	mmu-miR-501-3p	NA	TGAGGTAGTAGGTTGTATAGTT	TGAGGTAGTAGGTTGTATAGTT	0	0	0
mml-let-7a	235819_at	ENSMUSG00000028568	Btf3l4	BTF3L4	3.08E-02	NA	3.15	mirnaUID1886	let-7	let-7	mml	mmu-miR-501-3p	NA	TGAGGTAGTAGGTTGTATAGTT	TGAGGTAGTAGGTTGTATAGTT	0	0	0
mml-let-7a	1553682_at	ENSMUSG00000030019	Fbxl14	FBXL14	4.70E-02	NA	3.13	mirnaUID1886	let-7	let-7	mml	mmu-miR-501-3p	NA	TGAGGTAGTAGGTTGTATAGTT	TGAGGTAGTAGGTTGTATAGTT	0	0	0
mml-let-7a	211596_s_at	ENSMUSG00000030029	Lrig1	LRIG1	5.02E-02	NA	7.24	mirnaUID1886	let-7	let-7	mml	mmu-miR-501-3p	NA	TGAGGTAGTAGGTTGTATAGTT	TGAGGTAGTAGGTTGTATAGTT	0	0	0
mml-let-7a	235668_at	ENSMUSG00000038151	Prdm1	PRDM1	5.40E-02	http://mirecords.biolead.org/interactions.php?species=Homo+sapiens&mirna_acc=hsa-let-7a&targetgene_type=refseq_acc&targetgene_info=NM_182907&v=no&search_int=Search Homo sapiens	4.87	mirnaUID1886	let-7	let-7	mml	mmu-miR-501-3p	NA	TGAGGTAGTAGGTTGTATAGTT	TGAGGTAGTAGGTTGTATAGTT	0	0	0
mml-let-7a	34187_at	ENSMUSG00000040043	Rbms2	RBMS2	5.47E-02	NA	6.58	mirnaUID1886	let-7	let-7	mml	mmu-miR-501-3p	NA	TGAGGTAGTAGGTTGTATAGTT	TGAGGTAGTAGGTTGTATAGTT	0	0	0
mml-let-7a	213466_at	ENSMUSG00000025730	Rab40c	RAB40C	5.66E-02	NA	5.63	mirnaUID1886	let-7	let-7	mml	mmu-miR-501-3p	NA	TGAGGTAGTAGGTTGTATAGTT	TGAGGTAGTAGGTTGTATAGTT	0	0	0
mml-let-7a	231590_at	ENSMUSG00000027199	Gatm	GATM	7.17E-02	NA	3.76	mirnaUID1886	let-7	let-7	mml	mmu-miR-501-3p	NA	TGAGGTAGTAGGTTGTATAGTT	TGAGGTAGTAGGTTGTATAGTT	0	0	0
mml-let-7a	220371_s_at	ENSMUSG00000037344	Slc12a9	SLC12A9	7.30E-02	NA	6.48	mirnaUID1886	let-7	let-7	mml	mmu-miR-501-3p	NA	TGAGGTAGTAGGTTGTATAGTT	TGAGGTAGTAGGTTGTATAGTT	0	0	0
mml-let-7a	223119_s_at	ENSMUSG00000059263	Usp47	USP47	7.38E-02	NA	5.02	mirnaUID1886	let-7	let-7	mml	mmu-miR-501-3p	NA	TGAGGTAGTAGGTTGTATAGTT	TGAGGTAGTAGGTTGTATAGTT	0	0	0
mml-let-7a	219629_at	ENSMUSG00000022434	Fam118a	FAM118A	7.43E-02	NA	3.82	mirnaUID1886	let-7	let-7	mml	mmu-miR-501-3p	NA	TGAGGTAGTAGGTTGTATAGTT	TGAGGTAGTAGGTTGTATAGTT	0	0	0
mml-let-7a	202490_at	ENSMUSG00000028431	Ikbkap	IKBKAP	8.52E-02	NA	2.95	mirnaUID1886	let-7	let-7	mml	mmu-miR-501-3p	NA	TGAGGTAGTAGGTTGTATAGTT	TGAGGTAGTAGGTTGTATAGTT	0	0	0
mml-let-7a	221756_at	ENSMUSG00000034614	Pik3ip1	PIK3IP1	9.11E-02	NA	6.57	mirnaUID1886	let-7	let-7	mml	mmu-miR-501-3p	NA	TGAGGTAGTAGGTTGTATAGTT	TGAGGTAGTAGGTTGTATAGTT	0	0	0
mml-let-7a	217657_at	ENSMUSG00000020650	Bcap29	BCAP29	1.04E-01	NA	4.02	mirnaUID1886	let-7	let-7	mml	mmu-miR-501-3p	NA	TGAGGTAGTAGGTTGTATAGTT	TGAGGTAGTAGGTTGTATAGTT	0	0	0
mml-let-7a	225778_at	ENSMUSG00000040043	Rbms2	RBMS2	1.07E-01	NA	5.72	mirnaUID1886	let-7	let-7	mml	mmu-miR-501-3p	NA	TGAGGTAGTAGGTTGTATAGTT	TGAGGTAGTAGGTTGTATAGTT	0	0	0
mml-let-7a	221617_at	ENSMUSG00000047242	Taf9b	TAF9B	1.10E-01	NA	3.96	mirnaUID1886	let-7	let-7	mml	mmu-miR-501-3p	NA	TGAGGTAGTAGGTTGTATAGTT	TGAGGTAGTAGGTTGTATAGTT	0	0	0
mml-let-7a	210762_s_at	ENSMUSG00000031523	Dlc1	DLC1	1.13E-01	NA	5.42	mirnaUID1886	let-7	let-7	mml	mmu-miR-501-3p	NA	TGAGGTAGTAGGTTGTATAGTT	TGAGGTAGTAGGTTGTATAGTT	0	0	0
mml-let-7a	212421_at	ENSMUSG00000036046	5031439G07Rik	KIAA0930	1.20E-01	NA	4.29	mirnaUID1886	let-7	let-7	mml	mmu-miR-501-3p	NA	TGAGGTAGTAGGTTGTATAGTT	TGAGGTAGTAGGTTGTATAGTT	0	0	0
mml-let-7a	231719_at	ENSMUSG00000079252	Tor1aip2	AL359853.2	1.22E-01	NA	4.72	mirnaUID1886	let-7	let-7	mml	mmu-miR-501-3p	NA	TGAGGTAGTAGGTTGTATAGTT	TGAGGTAGTAGGTTGTATAGTT	0	0	0
mml-let-7a	222051_s_at	ENSMUSG00000027552	E2f5	E2F5	1.24E-01	NA	2.98	mirnaUID1886	let-7	let-7	mml	mmu-miR-501-3p	NA	TGAGGTAGTAGGTTGTATAGTT	TGAGGTAGTAGGTTGTATAGTT	0	0	0
mml-let-7a	1553395_a_at	ENSMUSG00000022667	Cd200r1	CD200R1	1.28E-01	NA	4.42	mirnaUID1886	let-7	let-7	mml	mmu-miR-501-3p	NA	TGAGGTAGTAGGTTGTATAGTT	TGAGGTAGTAGGTTGTATAGTT	0	0	0
mml-let-7a	244739_at	ENSMUSG00000032050	Rdx	RDX	1.31E-01	NA	2.69	mirnaUID1886	let-7	let-7	mml	mmu-miR-501-3p	NA	TGAGGTAGTAGGTTGTATAGTT	TGAGGTAGTAGGTTGTATAGTT	0	0	0
mml-let-7a	238732_at	ENSMUSG00000028197	Col24a1	COL24A1	1.34E-01	NA	4.52	mirnaUID1886	let-7	let-7	mml	mmu-miR-501-3p	NA	TGAGGTAGTAGGTTGTATAGTT	TGAGGTAGTAGGTTGTATAGTT	0	0	0
mml-let-7a	221421_s_at	ENSMUSG00000047497	Adamts12	ADAMTS12	1.39E-01	NA	5.96	mirnaUID1886	let-7	let-7	mml	mmu-miR-501-3p	NA	TGAGGTAGTAGGTTGTATAGTT	TGAGGTAGTAGGTTGTATAGTT	0	0	0
mml-let-7a	228964_at	ENSMUSG00000038151	Prdm1	PRDM1	1.59E-01	http://mirecords.biolead.org/interactions.php?species=Homo+sapiens&mirna_acc=hsa-let-7a&targetgene_type=refseq_acc&targetgene_info=NM_182907&v=no&search_int=Search Homo sapiens	3.27	mirnaUID1886	let-7	let-7	mml	mmu-miR-501-3p	NA	TGAGGTAGTAGGTTGTATAGTT	TGAGGTAGTAGGTTGTATAGTT	0	0	0
mml-let-7a	201184_s_at	ENSMUSG00000063870	Chd4	CHD4	1.60E-01	NA	7.94	mirnaUID1886	let-7	let-7	mml	mmu-miR-501-3p	NA	TGAGGTAGTAGGTTGTATAGTT	TGAGGTAGTAGGTTGTATAGTT	0	0	0
mml-let-7a	229357_at	ENSMUSG00000022894	Adamts5	ADAMTS5	1.63E-01	NA	6.76	mirnaUID1886	let-7	let-7	mml	mmu-miR-501-3p	NA	TGAGGTAGTAGGTTGTATAGTT	TGAGGTAGTAGGTTGTATAGTT	0	0	0
mml-let-7a	1555020_a_at	ENSMUSG00000053199	Arhgap20	ARHGAP20	1.69E-01	NA	5.58	mirnaUID1886	let-7	let-7	mml	mmu-miR-501-3p	NA	TGAGGTAGTAGGTTGTATAGTT	TGAGGTAGTAGGTTGTATAGTT	0	0	0
mml-let-7a	1553375_at	ENSMUSG00000062202	Btbd9	BTBD9	1.73E-01	NA	4.49	mirnaUID1886	let-7	let-7	mml	mmu-miR-501-3p	NA	TGAGGTAGTAGGTTGTATAGTT	TGAGGTAGTAGGTTGTATAGTT	0	0	0
mml-let-7a	1564029_at	ENSMUSG00000090115	Usp49	USP49	1.75E-01	NA	3.56	mirnaUID1886	let-7	let-7	mml	mmu-miR-501-3p	NA	TGAGGTAGTAGGTTGTATAGTT	TGAGGTAGTAGGTTGTATAGTT	0	0	0
mml-let-7a	230321_at	ENSMUSG00000079252	Tor1aip2	AL359853.2	1.75E-01	NA	4.44	mirnaUID1886	let-7	let-7	mml	mmu-miR-501-3p	NA	TGAGGTAGTAGGTTGTATAGTT	TGAGGTAGTAGGTTGTATAGTT	0	0	0
mml-let-7a	224459_at	ENSMUSG00000020988	L2hgdh	L2HGDH	1.76E-01	NA	3.14	mirnaUID1886	let-7	let-7	mml	mmu-miR-501-3p	NA	TGAGGTAGTAGGTTGTATAGTT	TGAGGTAGTAGGTTGTATAGTT	0	0	0
mml-let-7a	41037_at	ENSMUSG00000030353	Tead4	TEAD4	1.87E-01	NA	4.57	mirnaUID1886	let-7	let-7	mml	mmu-miR-501-3p	NA	TGAGGTAGTAGGTTGTATAGTT	TGAGGTAGTAGGTTGTATAGTT	0	0	0
mml-let-7a	220089_at	ENSMUSG00000020988	L2hgdh	L2HGDH	1.90E-01	NA	3.98	mirnaUID1886	let-7	let-7	mml	mmu-miR-501-3p	NA	TGAGGTAGTAGGTTGTATAGTT	TGAGGTAGTAGGTTGTATAGTT	0	0	0
mml-let-7a	201044_x_at	ENSMUSG00000024190	Dusp1	DUSP1	1.91E-01	NA	5.55	mirnaUID1886	let-7	let-7	mml	mmu-miR-501-3p	NA	TGAGGTAGTAGGTTGTATAGTT	TGAGGTAGTAGGTTGTATAGTT	0	0	0
mml-let-7a	223208_at	ENSMUSG00000001098	Kctd10	KCTD10	1.94E-01	NA	5.8	mirnaUID1886	let-7	let-7	mml	mmu-miR-501-3p	NA	TGAGGTAGTAGGTTGTATAGTT	TGAGGTAGTAGGTTGTATAGTT	0	0	0
mml-let-7a	1559517_a_at	ENSMUSG00000024533	Spire1	SPIRE1	1.99E-01	NA	3.01	mirnaUID1886	let-7	let-7	mml	mmu-miR-501-3p	NA	TGAGGTAGTAGGTTGTATAGTT	TGAGGTAGTAGGTTGTATAGTT	0	0	0
mml-let-7a	209390_at	ENSMUSG00000026812	Tsc1	TSC1	1.99E-01	NA	8.02	mirnaUID1886	let-7	let-7	mml	mmu-miR-501-3p	NA	TGAGGTAGTAGGTTGTATAGTT	TGAGGTAGTAGGTTGTATAGTT	0	0	0
mml-let-7a	229867_at	ENSMUSG00000062202	Btbd9	BTBD9	2.10E-01	NA	5.36	mirnaUID1886	let-7	let-7	mml	mmu-miR-501-3p	NA	TGAGGTAGTAGGTTGTATAGTT	TGAGGTAGTAGGTTGTATAGTT	0	0	0
mml-let-7a	1569676_at	ENSMUSG00000079252	Tor1aip2	AL359853.2	2.13E-01	NA	3.62	mirnaUID1886	let-7	let-7	mml	mmu-miR-501-3p	NA	TGAGGTAGTAGGTTGTATAGTT	TGAGGTAGTAGGTTGTATAGTT	0	0	0
mml-let-7a	226037_s_at	ENSMUSG00000047242	Taf9b	TAF9B	2.15E-01	NA	6.96	mirnaUID1886	let-7	let-7	mml	mmu-miR-501-3p	NA	TGAGGTAGTAGGTTGTATAGTT	TGAGGTAGTAGGTTGTATAGTT	0	0	0
mml-let-7a	1569402_at	ENSMUSG00000041420	Meis3	MEIS3	2.19E-01	NA	5.45	mirnaUID1886	let-7	let-7	mml	mmu-miR-501-3p	NA	TGAGGTAGTAGGTTGTATAGTT	TGAGGTAGTAGGTTGTATAGTT	0	0	0
mml-let-7a	225776_at	ENSMUSG00000040043	Rbms2	RBMS2	2.20E-01	NA	5.63	mirnaUID1886	let-7	let-7	mml	mmu-miR-501-3p	NA	TGAGGTAGTAGGTTGTATAGTT	TGAGGTAGTAGGTTGTATAGTT	0	0	0
mml-let-7a	225292_at	ENSMUSG00000045672	Col27a1	COL27A1	2.23E-01	NA	5.94	mirnaUID1886	let-7	let-7	mml	mmu-miR-501-3p	NA	TGAGGTAGTAGGTTGTATAGTT	TGAGGTAGTAGGTTGTATAGTT	0	0	0
mml-let-7a	225018_at	ENSMUSG00000024533	Spire1	SPIRE1	2.28E-01	NA	5.16	mirnaUID1886	let-7	let-7	mml	mmu-miR-501-3p	NA	TGAGGTAGTAGGTTGTATAGTT	TGAGGTAGTAGGTTGTATAGTT	0	0	0
mml-let-7a	1569136_at	ENSMUSG00000026110	Mgat4a	MGAT4A	2.31E-01	NA	2.59	mirnaUID1886	let-7	let-7	mml	mmu-miR-501-3p	NA	TGAGGTAGTAGGTTGTATAGTT	TGAGGTAGTAGGTTGTATAGTT	0	0	0
mml-let-7a	230547_at	ENSMUSG00000058975	Kcnc1	KCNC1	2.39E-01	NA	3.54	mirnaUID1886	let-7	let-7	mml	mmu-miR-501-3p	NA	TGAGGTAGTAGGTTGTATAGTT	TGAGGTAGTAGGTTGTATAGTT	0	0	0
mml-let-7a	220926_s_at	ENSMUSG00000043019	Edem3	EDEM3	2.39E-01	NA	2.85	mirnaUID1886	let-7	let-7	mml	mmu-miR-501-3p	NA	TGAGGTAGTAGGTTGTATAGTT	TGAGGTAGTAGGTTGTATAGTT	0	0	0
mml-let-7a	220512_at	ENSMUSG00000031523	Dlc1	DLC1	2.40E-01	NA	4.58	mirnaUID1886	let-7	let-7	mml	mmu-miR-501-3p	NA	TGAGGTAGTAGGTTGTATAGTT	TGAGGTAGTAGGTTGTATAGTT	0	0	0
mml-let-7a	224995_at	ENSMUSG00000024533	Spire1	SPIRE1	2.46E-01	NA	7.32	mirnaUID1886	let-7	let-7	mml	mmu-miR-501-3p	NA	TGAGGTAGTAGGTTGTATAGTT	TGAGGTAGTAGGTTGTATAGTT	0	0	0
mml-let-7a	1557651_x_at	ENSMUSG00000028671	Gale	GALE	2.47E-01	NA	6.22	mirnaUID1886	let-7	let-7	mml	mmu-miR-501-3p	NA	TGAGGTAGTAGGTTGTATAGTT	TGAGGTAGTAGGTTGTATAGTT	0	0	0
mml-let-7a	203676_at	ENSMUSG00000034707	Gns	GNS	2.55E-01	NA	5.83	mirnaUID1886	let-7	let-7	mml	mmu-miR-501-3p	NA	TGAGGTAGTAGGTTGTATAGTT	TGAGGTAGTAGGTTGTATAGTT	0	0	0
mml-let-7a	215491_at	ENSMUSG00000028654	Mycl1	MYCL1	2.70E-01	NA	4.76	mirnaUID1886	let-7	let-7	mml	mmu-miR-501-3p	NA	TGAGGTAGTAGGTTGTATAGTT	TGAGGTAGTAGGTTGTATAGTT	0	0	0
mml-let-7a	204969_s_at	ENSMUSG00000032050	Rdx	RDX	2.75E-01	NA	5.88	mirnaUID1886	let-7	let-7	mml	mmu-miR-501-3p	NA	TGAGGTAGTAGGTTGTATAGTT	TGAGGTAGTAGGTTGTATAGTT	0	0	0
mml-let-7a	202100_at	ENSMUSG00000004451	Ralb	RALB	2.79E-01	NA	7.33	mirnaUID1886	let-7	let-7	mml	mmu-miR-501-3p	NA	TGAGGTAGTAGGTTGTATAGTT	TGAGGTAGTAGGTTGTATAGTT	0	0	0
mml-let-7a	227698_s_at	ENSMUSG00000025730	Rab40c	RAB40C	2.82E-01	NA	4.64	mirnaUID1886	let-7	let-7	mml	mmu-miR-501-3p	NA	TGAGGTAGTAGGTTGTATAGTT	TGAGGTAGTAGGTTGTATAGTT	0	0	0
mml-let-7a	211067_s_at	ENSMUSG00000033066	Gas7	GAS7	2.85E-01	NA	5.03	mirnaUID1886	let-7	let-7	mml	mmu-miR-501-3p	NA	TGAGGTAGTAGGTTGTATAGTT	TGAGGTAGTAGGTTGTATAGTT	0	0	0
mml-let-7a	234859_at	ENSMUSG00000029765	Plxna4	PLXNA4	2.87E-01	NA	4.05	mirnaUID1886	let-7	let-7	mml	mmu-miR-501-3p	NA	TGAGGTAGTAGGTTGTATAGTT	TGAGGTAGTAGGTTGTATAGTT	0	0	0
mml-let-7a	226085_at	ENSMUSG00000009575	Cbx5	CBX5	2.96E-01	NA	4.04	mirnaUID1886	let-7	let-7	mml	mmu-miR-501-3p	NA	TGAGGTAGTAGGTTGTATAGTT	TGAGGTAGTAGGTTGTATAGTT	0	0	0
mml-let-7a	209285_s_at	ENSMUSG00000040651	D14Abb1e	FAM208A	2.98E-01	NA	4.31	mirnaUID1886	let-7	let-7	mml	mmu-miR-501-3p	NA	TGAGGTAGTAGGTTGTATAGTT	TGAGGTAGTAGGTTGTATAGTT	0	0	0
mml-let-7a	214071_at	ENSMUSG00000024524	Gnal	GNAL	3.00E-01	NA	3.28	mirnaUID1886	let-7	let-7	mml	mmu-miR-501-3p	NA	TGAGGTAGTAGGTTGTATAGTT	TGAGGTAGTAGGTTGTATAGTT	0	0	0
mml-let-7a	1555781_at	ENSMUSG00000028744	Pqlc2	PQLC2	3.06E-01	NA	3.81	mirnaUID1886	let-7	let-7	mml	mmu-miR-501-3p	NA	TGAGGTAGTAGGTTGTATAGTT	TGAGGTAGTAGGTTGTATAGTT	0	0	0
mml-let-7a	234387_at	ENSMUSG00000031274	Col4a5	COL4A5	3.07E-01	NA	3.83	mirnaUID1886	let-7	let-7	mml	mmu-miR-501-3p	NA	TGAGGTAGTAGGTTGTATAGTT	TGAGGTAGTAGGTTGTATAGTT	0	0	0
mml-let-7a	211887_x_at	ENSMUSG00000025044	Msr1	MSR1	3.10E-01	NA	3.71	mirnaUID1886	let-7	let-7	mml	mmu-miR-501-3p	NA	TGAGGTAGTAGGTTGTATAGTT	TGAGGTAGTAGGTTGTATAGTT	0	0	0
mml-let-7a	204840_s_at	ENSMUSG00000036499	Eea1	EEA1	3.11E-01	NA	5.26	mirnaUID1886	let-7	let-7	mml	mmu-miR-501-3p	NA	TGAGGTAGTAGGTTGTATAGTT	TGAGGTAGTAGGTTGTATAGTT	0	0	0
mml-let-7a	234319_at	ENSMUSG00000038143	Stox2	STOX2	3.12E-01	NA	4.95	mirnaUID1886	let-7	let-7	mml	mmu-miR-501-3p	NA	TGAGGTAGTAGGTTGTATAGTT	TGAGGTAGTAGGTTGTATAGTT	0	0	0
mml-let-7a	213362_at	ENSMUSG00000028399	Ptprd	PTPRD	3.20E-01	NA	2.89	mirnaUID1886	let-7	let-7	mml	mmu-miR-501-3p	NA	TGAGGTAGTAGGTTGTATAGTT	TGAGGTAGTAGGTTGTATAGTT	0	0	0
mml-let-7a	242294_at	ENSMUSG00000035764	Fbxo45	FBXO45	3.24E-01	NA	3.79	mirnaUID1886	let-7	let-7	mml	mmu-miR-501-3p	NA	TGAGGTAGTAGGTTGTATAGTT	TGAGGTAGTAGGTTGTATAGTT	0	0	0
mml-let-7a	212334_at	ENSMUSG00000034707	Gns	GNS	3.26E-01	NA	9.23	mirnaUID1886	let-7	let-7	mml	mmu-miR-501-3p	NA	TGAGGTAGTAGGTTGTATAGTT	TGAGGTAGTAGGTTGTATAGTT	0	0	0
mml-let-7a	238845_at	ENSMUSG00000005802	Slc30a4	SLC30A4	3.32E-01	NA	3.8	mirnaUID1886	let-7	let-7	mml	mmu-miR-501-3p	NA	TGAGGTAGTAGGTTGTATAGTT	TGAGGTAGTAGGTTGTATAGTT	0	0	0
mml-let-7a	235461_at	ENSMUSG00000040943	Tet2	TET2	3.38E-01	NA	4.2	mirnaUID1886	let-7	let-7	mml	mmu-miR-501-3p	NA	TGAGGTAGTAGGTTGTATAGTT	TGAGGTAGTAGGTTGTATAGTT	0	0	0
mml-let-7a	203452_at	ENSMUSG00000071649	B3gat3	B3GAT3	3.47E-01	NA	6.09	mirnaUID1886	let-7	let-7	mml	mmu-miR-501-3p	NA	TGAGGTAGTAGGTTGTATAGTT	TGAGGTAGTAGGTTGTATAGTT	0	0	0
mml-let-7a	205327_s_at	ENSMUSG00000052155	Acvr2a	ACVR2A	3.50E-01	NA	6.03	mirnaUID1886	let-7	let-7	mml	mmu-miR-501-3p	NA	TGAGGTAGTAGGTTGTATAGTT	TGAGGTAGTAGGTTGTATAGTT	0	0	0
mml-let-7a	238681_at	ENSMUSG00000061666	Gdpd1	GDPD1	3.55E-01	NA	3.49	mirnaUID1886	let-7	let-7	mml	mmu-miR-501-3p	NA	TGAGGTAGTAGGTTGTATAGTT	TGAGGTAGTAGGTTGTATAGTT	0	0	0
mml-let-7a	242293_at	ENSMUSG00000029670	Ing3	ING3	3.64E-01	NA	6.88	mirnaUID1886	let-7	let-7	mml	mmu-miR-501-3p	NA	TGAGGTAGTAGGTTGTATAGTT	TGAGGTAGTAGGTTGTATAGTT	0	0	0
mml-let-7a	228104_at	ENSMUSG00000029765	Plxna4	PLXNA4	3.70E-01	NA	6.99	mirnaUID1886	let-7	let-7	mml	mmu-miR-501-3p	NA	TGAGGTAGTAGGTTGTATAGTT	TGAGGTAGTAGGTTGTATAGTT	0	0	0
mml-let-7a	205228_at	ENSMUSG00000040043	Rbms2	RBMS2	3.71E-01	NA	6.06	mirnaUID1886	let-7	let-7	mml	mmu-miR-501-3p	NA	TGAGGTAGTAGGTTGTATAGTT	TGAGGTAGTAGGTTGTATAGTT	0	0	0
mml-let-7a	213482_at	ENSMUSG00000039716	Dock3	DOCK3	3.74E-01	NA	5.46	mirnaUID1886	let-7	let-7	mml	mmu-miR-501-3p	NA	TGAGGTAGTAGGTTGTATAGTT	TGAGGTAGTAGGTTGTATAGTT	0	0	0
mml-let-7a	224900_at	ENSMUSG00000020790	Ankfy1	ANKFY1	3.77E-01	NA	5.51	mirnaUID1886	let-7	let-7	mml	mmu-miR-501-3p	NA	TGAGGTAGTAGGTTGTATAGTT	TGAGGTAGTAGGTTGTATAGTT	0	0	0
mml-let-7a	238862_at	ENSMUSG00000059149	Mfsd4	MFSD4	3.84E-01	NA	3.25	mirnaUID1886	let-7	let-7	mml	mmu-miR-501-3p	NA	TGAGGTAGTAGGTTGTATAGTT	TGAGGTAGTAGGTTGTATAGTT	0	0	0
mml-let-7a	1554606_at	ENSMUSG00000048799	Cep120	CEP120	3.98E-01	NA	4.24	mirnaUID1886	let-7	let-7	mml	mmu-miR-501-3p	NA	TGAGGTAGTAGGTTGTATAGTT	TGAGGTAGTAGGTTGTATAGTT	0	0	0
mml-let-7a	226760_at	ENSMUSG00000046873	Mbtps2	MBTPS2	4.02E-01	NA	6.79	mirnaUID1886	let-7	let-7	mml	mmu-miR-501-3p	NA	TGAGGTAGTAGGTTGTATAGTT	TGAGGTAGTAGGTTGTATAGTT	0	0	0
mml-let-7a	231787_at	ENSMUSG00000023912	Slc25a27	SLC25A27	4.03E-01	NA	5.64	mirnaUID1886	let-7	let-7	mml	mmu-miR-501-3p	NA	TGAGGTAGTAGGTTGTATAGTT	TGAGGTAGTAGGTTGTATAGTT	0	0	0
mml-let-7a	204650_s_at	ENSMUSG00000001379	Apbb3	APBB3	4.07E-01	NA	5.04	mirnaUID1886	let-7	let-7	mml	mmu-miR-501-3p	NA	TGAGGTAGTAGGTTGTATAGTT	TGAGGTAGTAGGTTGTATAGTT	0	0	0
mml-let-7a	201183_s_at	ENSMUSG00000063870	Chd4	CHD4	4.08E-01	NA	7.83	mirnaUID1886	let-7	let-7	mml	mmu-miR-501-3p	NA	TGAGGTAGTAGGTTGTATAGTT	TGAGGTAGTAGGTTGTATAGTT	0	0	0
mml-let-7a	212916_at	ENSMUSG00000041229	Phf8	PHF8	4.10E-01	NA	5.46	mirnaUID1886	let-7	let-7	mml	mmu-miR-501-3p	NA	TGAGGTAGTAGGTTGTATAGTT	TGAGGTAGTAGGTTGTATAGTT	0	0	0
mml-let-7a	205281_s_at	ENSMUSG00000031381	Piga	PIGA	4.14E-01	NA	2.91	mirnaUID1886	let-7	let-7	mml	mmu-miR-501-3p	NA	TGAGGTAGTAGGTTGTATAGTT	TGAGGTAGTAGGTTGTATAGTT	0	0	0
mml-let-7a	212398_at	ENSMUSG00000032050	Rdx	RDX	4.15E-01	NA	6.63	mirnaUID1886	let-7	let-7	mml	mmu-miR-501-3p	NA	TGAGGTAGTAGGTTGTATAGTT	TGAGGTAGTAGGTTGTATAGTT	0	0	0
mml-let-7a	230421_at	ENSMUSG00000044296	Zfp879	ZNF879	4.16E-01	NA	4.92	mirnaUID1886	let-7	let-7	mml	mmu-miR-501-3p	NA	TGAGGTAGTAGGTTGTATAGTT	TGAGGTAGTAGGTTGTATAGTT	0	0	0
mml-let-7a	1558636_s_at	ENSMUSG00000022894	Adamts5	ADAMTS5	4.16E-01	NA	2.59	mirnaUID1886	let-7	let-7	mml	mmu-miR-501-3p	NA	TGAGGTAGTAGGTTGTATAGTT	TGAGGTAGTAGGTTGTATAGTT	0	0	0
mml-let-7a	219701_at	ENSMUSG00000032186	Tmod2	TMOD2	4.17E-01	NA	2.73	mirnaUID1886	let-7	let-7	mml	mmu-miR-501-3p	NA	TGAGGTAGTAGGTTGTATAGTT	TGAGGTAGTAGGTTGTATAGTT	0	0	0
mml-let-7a	61874_at	ENSMUSG00000015488	5930434B04Rik	CACFD1	4.20E-01	NA	7.71	mirnaUID1886	let-7	let-7	mml	mmu-miR-501-3p	NA	TGAGGTAGTAGGTTGTATAGTT	TGAGGTAGTAGGTTGTATAGTT	0	0	0
mml-let-7a	206551_x_at	ENSMUSG00000062901	Klhl24	KLHL24	4.27E-01	NA	9.23	mirnaUID1886	let-7	let-7	mml	mmu-miR-501-3p	NA	TGAGGTAGTAGGTTGTATAGTT	TGAGGTAGTAGGTTGTATAGTT	0	0	0
mml-let-7a	1554604_at	ENSMUSG00000046873	Mbtps2	MBTPS2	4.28E-01	NA	3.08	mirnaUID1886	let-7	let-7	mml	mmu-miR-501-3p	NA	TGAGGTAGTAGGTTGTATAGTT	TGAGGTAGTAGGTTGTATAGTT	0	0	0
mml-let-7a	1554161_at	ENSMUSG00000023912	Slc25a27	SLC25A27	4.30E-01	NA	5.74	mirnaUID1886	let-7	let-7	mml	mmu-miR-501-3p	NA	TGAGGTAGTAGGTTGTATAGTT	TGAGGTAGTAGGTTGTATAGTT	0	0	0
mml-let-7a	222523_at	ENSMUSG00000022855	Senp2	SENP2	4.31E-01	NA	5.61	mirnaUID1886	let-7	let-7	mml	mmu-miR-501-3p	NA	TGAGGTAGTAGGTTGTATAGTT	TGAGGTAGTAGGTTGTATAGTT	0	0	0
mml-let-7a	226449_at	ENSMUSG00000048799	Cep120	CEP120	4.31E-01	NA	5.39	mirnaUID1886	let-7	let-7	mml	mmu-miR-501-3p	NA	TGAGGTAGTAGGTTGTATAGTT	TGAGGTAGTAGGTTGTATAGTT	0	0	0
mml-let-7a	202617_s_at	ENSMUSG00000031393	Mecp2	MECP2	4.32E-01	NA	5.98	mirnaUID1886	let-7	let-7	mml	mmu-miR-501-3p	NA	TGAGGTAGTAGGTTGTATAGTT	TGAGGTAGTAGGTTGTATAGTT	0	0	0
mml-let-7a	220127_s_at	ENSMUSG00000066892	Fbxl12	FBXL12	4.33E-01	NA	6.39	mirnaUID1886	let-7	let-7	mml	mmu-miR-501-3p	NA	TGAGGTAGTAGGTTGTATAGTT	TGAGGTAGTAGGTTGTATAGTT	0	0	0
mml-let-7a	230447_at	ENSMUSG00000028246	6230409E13Rik	FAXC	4.33E-01	NA	2.52	mirnaUID1886	let-7	let-7	mml	mmu-miR-501-3p	NA	TGAGGTAGTAGGTTGTATAGTT	TGAGGTAGTAGGTTGTATAGTT	0	0	0
mml-let-7a	223118_s_at	ENSMUSG00000059263	Usp47	USP47	4.35E-01	NA	6.25	mirnaUID1886	let-7	let-7	mml	mmu-miR-501-3p	NA	TGAGGTAGTAGGTTGTATAGTT	TGAGGTAGTAGGTTGTATAGTT	0	0	0
mml-let-7a	241765_at	ENSMUSG00000020183	Cpm	CPM	4.36E-01	NA	2.97	mirnaUID1886	let-7	let-7	mml	mmu-miR-501-3p	NA	TGAGGTAGTAGGTTGTATAGTT	TGAGGTAGTAGGTTGTATAGTT	0	0	0
mml-let-7a	242631_x_at	ENSMUSG00000031523	Dlc1	DLC1	4.40E-01	NA	2.55	mirnaUID1886	let-7	let-7	mml	mmu-miR-501-3p	NA	TGAGGTAGTAGGTTGTATAGTT	TGAGGTAGTAGGTTGTATAGTT	0	0	0
mml-let-7a	209773_s_at	ENSMUSG00000020649	Rrm2	RRM2	4.41E-01	NA	5.1	mirnaUID1886	let-7	let-7	mml	mmu-miR-501-3p	NA	TGAGGTAGTAGGTTGTATAGTT	TGAGGTAGTAGGTTGTATAGTT	0	0	0
mml-let-7a	1560227_at	ENSMUSG00000061666	Gdpd1	GDPD1	4.41E-01	NA	2.91	mirnaUID1886	let-7	let-7	mml	mmu-miR-501-3p	NA	TGAGGTAGTAGGTTGTATAGTT	TGAGGTAGTAGGTTGTATAGTT	0	0	0
mml-let-7a	213073_at	ENSMUSG00000066440	Zfyve26	ZFYVE26	4.42E-01	NA	6.58	mirnaUID1886	let-7	let-7	mml	mmu-miR-501-3p	NA	TGAGGTAGTAGGTTGTATAGTT	TGAGGTAGTAGGTTGTATAGTT	0	0	0
mml-let-7a	230238_at	ENSMUSG00000044352	Sowaha	SOWAHA	4.45E-01	NA	3	mirnaUID1886	let-7	let-7	mml	mmu-miR-501-3p	NA	TGAGGTAGTAGGTTGTATAGTT	TGAGGTAGTAGGTTGTATAGTT	0	0	0
mml-let-7a	204114_at	ENSMUSG00000021806	Nid2	NID2	4.49E-01	NA	6.69	mirnaUID1886	let-7	let-7	mml	mmu-miR-501-3p	NA	TGAGGTAGTAGGTTGTATAGTT	TGAGGTAGTAGGTTGTATAGTT	0	0	0
mml-let-7a	201722_s_at	ENSMUSG00000000420	Galnt1	GALNT1	4.51E-01	NA	6.66	mirnaUID1886	let-7	let-7	mml	mmu-miR-501-3p	NA	TGAGGTAGTAGGTTGTATAGTT	TGAGGTAGTAGGTTGTATAGTT	0	0	0
mml-let-7a	204372_s_at	ENSMUSG00000007670	Khsrp	KHSRP	4.52E-01	NA	6.59	mirnaUID1886	let-7	let-7	mml	mmu-miR-501-3p	NA	TGAGGTAGTAGGTTGTATAGTT	TGAGGTAGTAGGTTGTATAGTT	0	0	0
mml-let-7a	203916_at	ENSMUSG00000039308	Ndst2	NDST2	4.67E-01	NA	6.98	mirnaUID1886	let-7	let-7	mml	mmu-miR-501-3p	NA	TGAGGTAGTAGGTTGTATAGTT	TGAGGTAGTAGGTTGTATAGTT	0	0	0
mml-let-7a	209715_at	ENSMUSG00000009575	Cbx5	CBX5	4.68E-01	NA	6.92	mirnaUID1886	let-7	let-7	mml	mmu-miR-501-3p	NA	TGAGGTAGTAGGTTGTATAGTT	TGAGGTAGTAGGTTGTATAGTT	0	0	0
mml-let-7a	1564008_at	ENSMUSG00000045672	Col27a1	COL27A1	4.72E-01	NA	3.55	mirnaUID1886	let-7	let-7	mml	mmu-miR-501-3p	NA	TGAGGTAGTAGGTTGTATAGTT	TGAGGTAGTAGGTTGTATAGTT	0	0	0
mml-let-7a	212335_at	ENSMUSG00000034707	Gns	GNS	4.79E-01	NA	6.09	mirnaUID1886	let-7	let-7	mml	mmu-miR-501-3p	NA	TGAGGTAGTAGGTTGTATAGTT	TGAGGTAGTAGGTTGTATAGTT	0	0	0
mml-let-7a	201723_s_at	ENSMUSG00000000420	Galnt1	GALNT1	4.83E-01	NA	8.74	mirnaUID1886	let-7	let-7	mml	mmu-miR-501-3p	NA	TGAGGTAGTAGGTTGTATAGTT	TGAGGTAGTAGGTTGTATAGTT	0	0	0
mml-let-7a	204434_at	ENSMUSG00000047030	Spata2	SPATA2	4.85E-01	NA	6.05	mirnaUID1886	let-7	let-7	mml	mmu-miR-501-3p	NA	TGAGGTAGTAGGTTGTATAGTT	TGAGGTAGTAGGTTGTATAGTT	0	0	0
mml-let-7a	203820_s_at	ENSMUSG00000029814	Igf2bp3	IGF2BP3	4.88E-01	NA	3.44	mirnaUID1886	let-7	let-7	mml	mmu-miR-501-3p	NA	TGAGGTAGTAGGTTGTATAGTT	TGAGGTAGTAGGTTGTATAGTT	0	0	0
mml-let-7a	206100_at	ENSMUSG00000020183	Cpm	CPM	4.88E-01	NA	4.82	mirnaUID1886	let-7	let-7	mml	mmu-miR-501-3p	NA	TGAGGTAGTAGGTTGTATAGTT	TGAGGTAGTAGGTTGTATAGTT	0	0	0
mml-let-7a	1562240_at	ENSMUSG00000029765	Plxna4	PLXNA4	4.91E-01	NA	3.82	mirnaUID1886	let-7	let-7	mml	mmu-miR-501-3p	NA	TGAGGTAGTAGGTTGTATAGTT	TGAGGTAGTAGGTTGTATAGTT	0	0	0
mml-let-7a	235453_at	ENSMUSG00000079252	Tor1aip2	AL359853.2	4.94E-01	NA	2.25	mirnaUID1886	let-7	let-7	mml	mmu-miR-501-3p	NA	TGAGGTAGTAGGTTGTATAGTT	TGAGGTAGTAGGTTGTATAGTT	0	0	0
mml-let-7a	37943_at	ENSMUSG00000066440	Zfyve26	ZFYVE26	4.94E-01	NA	4.72	mirnaUID1886	let-7	let-7	mml	mmu-miR-501-3p	NA	TGAGGTAGTAGGTTGTATAGTT	TGAGGTAGTAGGTTGTATAGTT	0	0	0
mml-let-7a	224221_s_at	ENSMUSG00000033721	Vav3	VAV3	4.98E-01	NA	3.18	mirnaUID1886	let-7	let-7	mml	mmu-miR-501-3p	NA	TGAGGTAGTAGGTTGTATAGTT	TGAGGTAGTAGGTTGTATAGTT	0	0	0
mml-let-7a	212619_at	ENSMUSG00000040195	Tmem194	TMEM194A	4.98E-01	NA	3.9	mirnaUID1886	let-7	let-7	mml	mmu-miR-501-3p	NA	TGAGGTAGTAGGTTGTATAGTT	TGAGGTAGTAGGTTGTATAGTT	0	0	0
mml-let-7a	227385_at	ENSMUSG00000040105	Ppapdc2	PPAPDC2	4.99E-01	NA	3.29	mirnaUID1886	let-7	let-7	mml	mmu-miR-501-3p	NA	TGAGGTAGTAGGTTGTATAGTT	TGAGGTAGTAGGTTGTATAGTT	0	0	0
mml-let-7a	227870_at	ENSMUSG00000032816	Igdcc4	IGDCC4	5.00E-01	NA	6.75	mirnaUID1886	let-7	let-7	mml	mmu-miR-501-3p	NA	TGAGGTAGTAGGTTGTATAGTT	TGAGGTAGTAGGTTGTATAGTT	0	0	0
mml-let-7a	226997_at	ENSMUSG00000047497	Adamts12	ADAMTS12	5.01E-01	NA	4.86	mirnaUID1886	let-7	let-7	mml	mmu-miR-501-3p	NA	TGAGGTAGTAGGTTGTATAGTT	TGAGGTAGTAGGTTGTATAGTT	0	0	0
mml-let-7a	218806_s_at	ENSMUSG00000033721	Vav3	VAV3	5.04E-01	NA	4.1	mirnaUID1886	let-7	let-7	mml	mmu-miR-501-3p	NA	TGAGGTAGTAGGTTGTATAGTT	TGAGGTAGTAGGTTGTATAGTT	0	0	0
mml-let-7a	221757_at	ENSMUSG00000034614	Pik3ip1	PIK3IP1	5.06E-01	NA	6.54	mirnaUID1886	let-7	let-7	mml	mmu-miR-501-3p	NA	TGAGGTAGTAGGTTGTATAGTT	TGAGGTAGTAGGTTGTATAGTT	0	0	0
mml-let-7a	1568618_a_at	ENSMUSG00000000420	Galnt1	GALNT1	5.09E-01	NA	9.08	mirnaUID1886	let-7	let-7	mml	mmu-miR-501-3p	NA	TGAGGTAGTAGGTTGTATAGTT	TGAGGTAGTAGGTTGTATAGTT	0	0	0
mml-let-7a	212964_at	ENSMUSG00000050240	Hic2	HIC2	5.10E-01	NA	5.81	mirnaUID1886	let-7	let-7	mml	mmu-miR-501-3p	NA	TGAGGTAGTAGGTTGTATAGTT	TGAGGTAGTAGGTTGTATAGTT	0	0	0
mml-let-7a	201890_at	ENSMUSG00000020649	Rrm2	RRM2	5.13E-01	NA	2.95	mirnaUID1886	let-7	let-7	mml	mmu-miR-501-3p	NA	TGAGGTAGTAGGTTGTATAGTT	TGAGGTAGTAGGTTGTATAGTT	0	0	0
mml-let-7a	226475_at	ENSMUSG00000022434	Fam118a	FAM118A	5.13E-01	NA	4.87	mirnaUID1886	let-7	let-7	mml	mmu-miR-501-3p	NA	TGAGGTAGTAGGTTGTATAGTT	TGAGGTAGTAGGTTGTATAGTT	0	0	0
mml-let-7a	226201_at	ENSMUSG00000061589	Dot1l	DOT1L	5.13E-01	NA	5.55	mirnaUID1886	let-7	let-7	mml	mmu-miR-501-3p	NA	TGAGGTAGTAGGTTGTATAGTT	TGAGGTAGTAGGTTGTATAGTT	0	0	0
mml-let-7a	216494_at	ENSMUSG00000029814	Igf2bp3	IGF2BP3	5.17E-01	NA	3.25	mirnaUID1886	let-7	let-7	mml	mmu-miR-501-3p	NA	TGAGGTAGTAGGTTGTATAGTT	TGAGGTAGTAGGTTGTATAGTT	0	0	0
mml-let-7a	205152_at	ENSMUSG00000030310	Slc6a1	SLC6A1	5.22E-01	NA	5.19	mirnaUID1886	let-7	let-7	mml	mmu-miR-501-3p	NA	TGAGGTAGTAGGTTGTATAGTT	TGAGGTAGTAGGTTGTATAGTT	0	0	0
mml-let-7a	204841_s_at	ENSMUSG00000036499	Eea1	EEA1	5.22E-01	NA	4.01	mirnaUID1886	let-7	let-7	mml	mmu-miR-501-3p	NA	TGAGGTAGTAGGTTGTATAGTT	TGAGGTAGTAGGTTGTATAGTT	0	0	0
mml-let-7a	218807_at	ENSMUSG00000033721	Vav3	VAV3	5.23E-01	NA	5.92	mirnaUID1886	let-7	let-7	mml	mmu-miR-501-3p	NA	TGAGGTAGTAGGTTGTATAGTT	TGAGGTAGTAGGTTGTATAGTT	0	0	0
mml-let-7a	203825_at	ENSMUSG00000026918	Brd3	BRD3	5.23E-01	NA	7.41	mirnaUID1886	let-7	let-7	mml	mmu-miR-501-3p	NA	TGAGGTAGTAGGTTGTATAGTT	TGAGGTAGTAGGTTGTATAGTT	0	0	0
mml-let-7a	226039_at	ENSMUSG00000026110	Mgat4a	MGAT4A	5.26E-01	NA	5.63	mirnaUID1886	let-7	let-7	mml	mmu-miR-501-3p	NA	TGAGGTAGTAGGTTGTATAGTT	TGAGGTAGTAGGTTGTATAGTT	0	0	0
mml-let-7a	232224_at	ENSMUSG00000022887	Masp1	MASP1	5.27E-01	NA	4.89	mirnaUID1886	let-7	let-7	mml	mmu-miR-501-3p	NA	TGAGGTAGTAGGTTGTATAGTT	TGAGGTAGTAGGTTGTATAGTT	0	0	0
mml-let-7a	225099_at	ENSMUSG00000035764	Fbxo45	FBXO45	5.29E-01	NA	6.06	mirnaUID1886	let-7	let-7	mml	mmu-miR-501-3p	NA	TGAGGTAGTAGGTTGTATAGTT	TGAGGTAGTAGGTTGTATAGTT	0	0	0
mml-let-7a	203358_s_at	ENSMUSG00000029687	Ezh2	EZH2	5.32E-01	NA	3.46	mirnaUID1886	let-7	let-7	mml	mmu-miR-501-3p	NA	TGAGGTAGTAGGTTGTATAGTT	TGAGGTAGTAGGTTGTATAGTT	0	0	0
mml-let-7a	202192_s_at	ENSMUSG00000033066	Gas7	GAS7	5.39E-01	NA	9.28	mirnaUID1886	let-7	let-7	mml	mmu-miR-501-3p	NA	TGAGGTAGTAGGTTGTATAGTT	TGAGGTAGTAGGTTGTATAGTT	0	0	0
mml-let-7a	228101_at	ENSMUSG00000024897	Apba1	APBA1	5.39E-01	NA	4.75	mirnaUID1886	let-7	let-7	mml	mmu-miR-501-3p	NA	TGAGGTAGTAGGTTGTATAGTT	TGAGGTAGTAGGTTGTATAGTT	0	0	0
mml-let-7a	242372_s_at	ENSMUSG00000059149	Mfsd4	MFSD4	5.50E-01	NA	4.44	mirnaUID1886	let-7	let-7	mml	mmu-miR-501-3p	NA	TGAGGTAGTAGGTTGTATAGTT	TGAGGTAGTAGGTTGTATAGTT	0	0	0
mml-let-7a	1557649_at	ENSMUSG00000028671	Gale	GALE	5.51E-01	NA	6.19	mirnaUID1886	let-7	let-7	mml	mmu-miR-501-3p	NA	TGAGGTAGTAGGTTGTATAGTT	TGAGGTAGTAGGTTGTATAGTT	0	0	0
mml-let-7a	244007_at	ENSMUSG00000060206	Zfp462	ZNF462	5.52E-01	NA	7.26	mirnaUID1886	let-7	let-7	mml	mmu-miR-501-3p	NA	TGAGGTAGTAGGTTGTATAGTT	TGAGGTAGTAGGTTGTATAGTT	0	0	0
mml-let-7a	228091_at	ENSMUSG00000061455	Stx17	STX17	5.66E-01	NA	3.6	mirnaUID1886	let-7	let-7	mml	mmu-miR-501-3p	NA	TGAGGTAGTAGGTTGTATAGTT	TGAGGTAGTAGGTTGTATAGTT	0	0	0
mml-let-7a	238675_x_at	ENSMUSG00000028568	Btf3l4	BTF3L4	5.67E-01	NA	4.72	mirnaUID1886	let-7	let-7	mml	mmu-miR-501-3p	NA	TGAGGTAGTAGGTTGTATAGTT	TGAGGTAGTAGGTTGTATAGTT	0	0	0
mml-let-7a	214770_at	ENSMUSG00000025044	Msr1	MSR1	5.77E-01	NA	2.65	mirnaUID1886	let-7	let-7	mml	mmu-miR-501-3p	NA	TGAGGTAGTAGGTTGTATAGTT	TGAGGTAGTAGGTTGTATAGTT	0	0	0
mml-let-7a	1569385_s_at	ENSMUSG00000040943	Tet2	TET2	5.78E-01	NA	5.3	mirnaUID1886	let-7	let-7	mml	mmu-miR-501-3p	NA	TGAGGTAGTAGGTTGTATAGTT	TGAGGTAGTAGGTTGTATAGTT	0	0	0
mml-let-7a	226575_at	ENSMUSG00000060206	Zfp462	ZNF462	5.78E-01	NA	8.26	mirnaUID1886	let-7	let-7	mml	mmu-miR-501-3p	NA	TGAGGTAGTAGGTTGTATAGTT	TGAGGTAGTAGGTTGTATAGTT	0	0	0
mml-let-7a	214786_at	ENSMUSG00000021754	Map3k1	MAP3K1	5.78E-01	NA	5.21	mirnaUID1886	let-7	let-7	mml	mmu-miR-501-3p	NA	TGAGGTAGTAGGTTGTATAGTT	TGAGGTAGTAGGTTGTATAGTT	0	0	0
mml-let-7a	212959_s_at	ENSMUSG00000035311	Gnptab	GNPTAB	5.79E-01	NA	7.1	mirnaUID1886	let-7	let-7	mml	mmu-miR-501-3p	NA	TGAGGTAGTAGGTTGTATAGTT	TGAGGTAGTAGGTTGTATAGTT	0	0	0
mml-let-7a	230624_at	ENSMUSG00000023912	Slc25a27	SLC25A27	5.79E-01	NA	7.76	mirnaUID1886	let-7	let-7	mml	mmu-miR-501-3p	NA	TGAGGTAGTAGGTTGTATAGTT	TGAGGTAGTAGGTTGTATAGTT	0	0	0
mml-let-7a	228149_at	ENSMUSG00000042742	B630005N14Rik	C7orf60	5.82E-01	NA	5.59	mirnaUID1886	let-7	let-7	mml	mmu-miR-501-3p	NA	TGAGGTAGTAGGTTGTATAGTT	TGAGGTAGTAGGTTGTATAGTT	0	0	0
mml-let-7a	209411_s_at	ENSMUSG00000020740	Gga3	GGA3	5.86E-01	NA	6.52	mirnaUID1886	let-7	let-7	mml	mmu-miR-501-3p	NA	TGAGGTAGTAGGTTGTATAGTT	TGAGGTAGTAGGTTGTATAGTT	0	0	0
mml-let-7a	212966_at	ENSMUSG00000050240	Hic2	HIC2	5.90E-01	NA	4.34	mirnaUID1886	let-7	let-7	mml	mmu-miR-501-3p	NA	TGAGGTAGTAGGTTGTATAGTT	TGAGGTAGTAGGTTGTATAGTT	0	0	0
mml-let-7a	202616_s_at	ENSMUSG00000031393	Mecp2	MECP2	5.97E-01	NA	6.72	mirnaUID1886	let-7	let-7	mml	mmu-miR-501-3p	NA	TGAGGTAGTAGGTTGTATAGTT	TGAGGTAGTAGGTTGTATAGTT	0	0	0
mml-let-7a	223065_s_at	ENSMUSG00000003062	Stard3nl	STARD3NL	6.01E-01	NA	7.66	mirnaUID1886	let-7	let-7	mml	mmu-miR-501-3p	NA	TGAGGTAGTAGGTTGTATAGTT	TGAGGTAGTAGGTTGTATAGTT	0	0	0
mml-let-7a	240700_at	ENSMUSG00000079252	Tor1aip2	AL359853.2	6.01E-01	NA	5.82	mirnaUID1886	let-7	let-7	mml	mmu-miR-501-3p	NA	TGAGGTAGTAGGTTGTATAGTT	TGAGGTAGTAGGTTGTATAGTT	0	0	0
mml-let-7a	203586_s_at	ENSMUSG00000034936	Arl4d	ARL4D	6.01E-01	NA	6.7	mirnaUID1886	let-7	let-7	mml	mmu-miR-501-3p	NA	TGAGGTAGTAGGTTGTATAGTT	TGAGGTAGTAGGTTGTATAGTT	0	0	0
mml-let-7a	224308_s_at	ENSMUSG00000018068	Ints2	INTS2	6.07E-01	NA	5.84	mirnaUID1886	let-7	let-7	mml	mmu-miR-501-3p	NA	TGAGGTAGTAGGTTGTATAGTT	TGAGGTAGTAGGTTGTATAGTT	0	0	0
mml-let-7a	231862_at	ENSMUSG00000009575	Cbx5	CBX5	6.10E-01	NA	6.22	mirnaUID1886	let-7	let-7	mml	mmu-miR-501-3p	NA	TGAGGTAGTAGGTTGTATAGTT	TGAGGTAGTAGGTTGTATAGTT	0	0	0
mml-let-7a	201724_s_at	ENSMUSG00000000420	Galnt1	GALNT1	6.14E-01	NA	7.47	mirnaUID1886	let-7	let-7	mml	mmu-miR-501-3p	NA	TGAGGTAGTAGGTTGTATAGTT	TGAGGTAGTAGGTTGTATAGTT	0	0	0
mml-let-7a	1553683_s_at	ENSMUSG00000030019	Fbxl14	FBXL14	6.18E-01	NA	4.59	mirnaUID1886	let-7	let-7	mml	mmu-miR-501-3p	NA	TGAGGTAGTAGGTTGTATAGTT	TGAGGTAGTAGGTTGTATAGTT	0	0	0
mml-let-7a	210872_x_at	ENSMUSG00000033066	Gas7	GAS7	6.21E-01	NA	5.69	mirnaUID1886	let-7	let-7	mml	mmu-miR-501-3p	NA	TGAGGTAGTAGGTTGTATAGTT	TGAGGTAGTAGGTTGTATAGTT	0	0	0
mml-let-7a	1552774_a_at	ENSMUSG00000023912	Slc25a27	SLC25A27	6.30E-01	NA	5.64	mirnaUID1886	let-7	let-7	mml	mmu-miR-501-3p	NA	TGAGGTAGTAGGTTGTATAGTT	TGAGGTAGTAGGTTGTATAGTT	0	0	0
mml-let-7a	205070_at	ENSMUSG00000029670	Ing3	ING3	6.30E-01	NA	7.93	mirnaUID1886	let-7	let-7	mml	mmu-miR-501-3p	NA	TGAGGTAGTAGGTTGTATAGTT	TGAGGTAGTAGGTTGTATAGTT	0	0	0
mml-let-7a	227624_at	ENSMUSG00000040943	Tet2	TET2	6.32E-01	NA	7.07	mirnaUID1886	let-7	let-7	mml	mmu-miR-501-3p	NA	TGAGGTAGTAGGTTGTATAGTT	TGAGGTAGTAGGTTGTATAGTT	0	0	0
mml-let-7a	212397_at	ENSMUSG00000032050	Rdx	RDX	6.33E-01	NA	8.25	mirnaUID1886	let-7	let-7	mml	mmu-miR-501-3p	NA	TGAGGTAGTAGGTTGTATAGTT	TGAGGTAGTAGGTTGTATAGTT	0	0	0
mml-let-7a	217118_s_at	ENSMUSG00000036046	5031439G07Rik	KIAA0930	6.37E-01	NA	6.07	mirnaUID1886	let-7	let-7	mml	mmu-miR-501-3p	NA	TGAGGTAGTAGGTTGTATAGTT	TGAGGTAGTAGGTTGTATAGTT	0	0	0
mml-let-7a	222708_s_at	ENSMUSG00000061455	Stx17	STX17	6.39E-01	NA	6.04	mirnaUID1886	let-7	let-7	mml	mmu-miR-501-3p	NA	TGAGGTAGTAGGTTGTATAGTT	TGAGGTAGTAGGTTGTATAGTT	0	0	0
mml-let-7a	203304_at	ENSMUSG00000024232	Bambi	BAMBI	6.41E-01	NA	7.04	mirnaUID1886	let-7	let-7	mml	mmu-miR-501-3p	NA	TGAGGTAGTAGGTTGTATAGTT	TGAGGTAGTAGGTTGTATAGTT	0	0	0
mml-let-7a	221586_s_at	ENSMUSG00000027552	E2f5	E2F5	6.53E-01	NA	4.24	mirnaUID1886	let-7	let-7	mml	mmu-miR-501-3p	NA	TGAGGTAGTAGGTTGTATAGTT	TGAGGTAGTAGGTTGTATAGTT	0	0	0
mml-let-7a	229254_at	ENSMUSG00000059149	Mfsd4	MFSD4	6.54E-01	NA	5.94	mirnaUID1886	let-7	let-7	mml	mmu-miR-501-3p	NA	TGAGGTAGTAGGTTGTATAGTT	TGAGGTAGTAGGTTGTATAGTT	0	0	0
mml-let-7a	226963_at	ENSMUSG00000028568	Btf3l4	BTF3L4	6.55E-01	NA	9.19	mirnaUID1886	let-7	let-7	mml	mmu-miR-501-3p	NA	TGAGGTAGTAGGTTGTATAGTT	TGAGGTAGTAGGTTGTATAGTT	0	0	0
mml-let-7a	207362_at	ENSMUSG00000005802	Slc30a4	SLC30A4	6.56E-01	NA	3.79	mirnaUID1886	let-7	let-7	mml	mmu-miR-501-3p	NA	TGAGGTAGTAGGTTGTATAGTT	TGAGGTAGTAGGTTGTATAGTT	0	0	0
mml-let-7a	228368_at	ENSMUSG00000053199	Arhgap20	ARHGAP20	6.56E-01	NA	4.35	mirnaUID1886	let-7	let-7	mml	mmu-miR-501-3p	NA	TGAGGTAGTAGGTTGTATAGTT	TGAGGTAGTAGGTTGTATAGTT	0	0	0
mml-let-7a	227506_at	ENSMUSG00000037762	Slc16a9	SLC16A9	6.57E-01	NA	4.07	mirnaUID1886	let-7	let-7	mml	mmu-miR-501-3p	NA	TGAGGTAGTAGGTTGTATAGTT	TGAGGTAGTAGGTTGTATAGTT	0	0	0
mml-let-7a	226518_at	ENSMUSG00000001098	Kctd10	KCTD10	6.64E-01	NA	7.62	mirnaUID1886	let-7	let-7	mml	mmu-miR-501-3p	NA	TGAGGTAGTAGGTTGTATAGTT	TGAGGTAGTAGGTTGTATAGTT	0	0	0
mml-let-7a	226276_at	ENSMUSG00000012422	Tmem167	TMEM167A	6.66E-01	NA	7.2	mirnaUID1886	let-7	let-7	mml	mmu-miR-501-3p	NA	TGAGGTAGTAGGTTGTATAGTT	TGAGGTAGTAGGTTGTATAGTT	0	0	0
mml-let-7a	227911_at	ENSMUSG00000024043	Arhgap28	ARHGAP28	6.79E-01	NA	3.59	mirnaUID1886	let-7	let-7	mml	mmu-miR-501-3p	NA	TGAGGTAGTAGGTTGTATAGTT	TGAGGTAGTAGGTTGTATAGTT	0	0	0
mml-let-7a	201041_s_at	ENSMUSG00000024190	Dusp1	DUSP1	6.79E-01	NA	7.29	mirnaUID1886	let-7	let-7	mml	mmu-miR-501-3p	NA	TGAGGTAGTAGGTTGTATAGTT	TGAGGTAGTAGGTTGTATAGTT	0	0	0
mml-let-7a	212621_at	ENSMUSG00000040195	Tmem194	TMEM194A	6.86E-01	NA	5.09	mirnaUID1886	let-7	let-7	mml	mmu-miR-501-3p	NA	TGAGGTAGTAGGTTGTATAGTT	TGAGGTAGTAGGTTGTATAGTT	0	0	0
mml-let-7a	225913_at	ENSMUSG00000074305	C230081A13Rik	PEAK1	6.90E-01	NA	7.97	mirnaUID1886	let-7	let-7	mml	mmu-miR-501-3p	NA	TGAGGTAGTAGGTTGTATAGTT	TGAGGTAGTAGGTTGTATAGTT	0	0	0
mml-let-7a	224702_at	ENSMUSG00000012422	Tmem167	TMEM167A	6.90E-01	NA	7.04	mirnaUID1886	let-7	let-7	mml	mmu-miR-501-3p	NA	TGAGGTAGTAGGTTGTATAGTT	TGAGGTAGTAGGTTGTATAGTT	0	0	0
mml-let-7a	226186_at	ENSMUSG00000032186	Tmod2	TMOD2	6.91E-01	NA	6.7	mirnaUID1886	let-7	let-7	mml	mmu-miR-501-3p	NA	TGAGGTAGTAGGTTGTATAGTT	TGAGGTAGTAGGTTGTATAGTT	0	0	0
mml-let-7a	225880_at	ENSMUSG00000079252	Tor1aip2	AL359853.2	6.96E-01	NA	5.37	mirnaUID1886	let-7	let-7	mml	mmu-miR-501-3p	NA	TGAGGTAGTAGGTTGTATAGTT	TGAGGTAGTAGGTTGTATAGTT	0	0	0
mml-let-7a	225283_at	ENSMUSG00000042659	Arrdc4	ARRDC4	7.01E-01	NA	6.15	mirnaUID1886	let-7	let-7	mml	mmu-miR-501-3p	NA	TGAGGTAGTAGGTTGTATAGTT	TGAGGTAGTAGGTTGTATAGTT	0	0	0
mml-let-7a	212126_at	ENSMUSG00000009575	Cbx5	CBX5	7.03E-01	NA	6.89	mirnaUID1886	let-7	let-7	mml	mmu-miR-501-3p	NA	TGAGGTAGTAGGTTGTATAGTT	TGAGGTAGTAGGTTGTATAGTT	0	0	0
mml-let-7a	207577_at	ENSMUSG00000026322	Htr4	HTR4	7.05E-01	NA	4.64	mirnaUID1886	let-7	let-7	mml	mmu-miR-501-3p	NA	TGAGGTAGTAGGTTGTATAGTT	TGAGGTAGTAGGTTGTATAGTT	0	0	0
mml-let-7a	214043_at	ENSMUSG00000028399	Ptprd	PTPRD	7.09E-01	NA	5.28	mirnaUID1886	let-7	let-7	mml	mmu-miR-501-3p	NA	TGAGGTAGTAGGTTGTATAGTT	TGAGGTAGTAGGTTGTATAGTT	0	0	0
mml-let-7a	232067_at	ENSMUSG00000028246	6230409E13Rik	FAXC	7.11E-01	NA	3.97	mirnaUID1886	let-7	let-7	mml	mmu-miR-501-3p	NA	TGAGGTAGTAGGTTGTATAGTT	TGAGGTAGTAGGTTGTATAGTT	0	0	0
mml-let-7a	235706_at	ENSMUSG00000020183	Cpm	CPM	7.12E-01	NA	5.62	mirnaUID1886	let-7	let-7	mml	mmu-miR-501-3p	NA	TGAGGTAGTAGGTTGTATAGTT	TGAGGTAGTAGGTTGTATAGTT	0	0	0
mml-let-7a	225681_at	ENSMUSG00000054196	Cthrc1	CTHRC1	7.12E-01	NA	6.99	mirnaUID1886	let-7	let-7	mml	mmu-miR-501-3p	NA	TGAGGTAGTAGGTTGTATAGTT	TGAGGTAGTAGGTTGTATAGTT	0	0	0
mml-let-7a	202191_s_at	ENSMUSG00000033066	Gas7	GAS7	7.15E-01	NA	6.32	mirnaUID1886	let-7	let-7	mml	mmu-miR-501-3p	NA	TGAGGTAGTAGGTTGTATAGTT	TGAGGTAGTAGGTTGTATAGTT	0	0	0
mml-let-7a	222846_at	ENSMUSG00000036943	Rab8b	RAB8B	7.16E-01	NA	4.8	mirnaUID1886	let-7	let-7	mml	mmu-miR-501-3p	NA	TGAGGTAGTAGGTTGTATAGTT	TGAGGTAGTAGGTTGTATAGTT	0	0	0
mml-let-7a	213145_at	ENSMUSG00000030019	Fbxl14	FBXL14	7.21E-01	NA	5	mirnaUID1886	let-7	let-7	mml	mmu-miR-501-3p	NA	TGAGGTAGTAGGTTGTATAGTT	TGAGGTAGTAGGTTGTATAGTT	0	0	0
mml-let-7a	212547_at	ENSMUSG00000026918	Brd3	BRD3	7.26E-01	NA	7.45	mirnaUID1886	let-7	let-7	mml	mmu-miR-501-3p	NA	TGAGGTAGTAGGTTGTATAGTT	TGAGGTAGTAGGTTGTATAGTT	0	0	0
mml-let-7a	213110_s_at	ENSMUSG00000031274	Col4a5	COL4A5	7.26E-01	NA	7.33	mirnaUID1886	let-7	let-7	mml	mmu-miR-501-3p	NA	TGAGGTAGTAGGTTGTATAGTT	TGAGGTAGTAGGTTGTATAGTT	0	0	0
mml-let-7a	213992_at	ENSMUSG00000031273	Col4a6	COL4A6	7.27E-01	NA	5.03	mirnaUID1886	let-7	let-7	mml	mmu-miR-501-3p	NA	TGAGGTAGTAGGTTGTATAGTT	TGAGGTAGTAGGTTGTATAGTT	0	0	0
mml-let-7a	209284_s_at	ENSMUSG00000040651	D14Abb1e	FAM208A	7.29E-01	NA	8.01	mirnaUID1886	let-7	let-7	mml	mmu-miR-501-3p	NA	TGAGGTAGTAGGTTGTATAGTT	TGAGGTAGTAGGTTGTATAGTT	0	0	0
mml-let-7a	225885_at	ENSMUSG00000036499	Eea1	EEA1	7.37E-01	NA	7.76	mirnaUID1886	let-7	let-7	mml	mmu-miR-501-3p	NA	TGAGGTAGTAGGTTGTATAGTT	TGAGGTAGTAGGTTGTATAGTT	0	0	0
mml-let-7a	219210_s_at	ENSMUSG00000036943	Rab8b	RAB8B	7.49E-01	NA	4.83	mirnaUID1886	let-7	let-7	mml	mmu-miR-501-3p	NA	TGAGGTAGTAGGTTGTATAGTT	TGAGGTAGTAGGTTGTATAGTT	0	0	0
mml-let-7a	227193_at	ENSMUSG00000005802	Slc30a4	SLC30A4	7.51E-01	NA	5.93	mirnaUID1886	let-7	let-7	mml	mmu-miR-501-3p	NA	TGAGGTAGTAGGTTGTATAGTT	TGAGGTAGTAGGTTGTATAGTT	0	0	0
mml-let-7a	225927_at	ENSMUSG00000021754	Map3k1	MAP3K1	7.61E-01	NA	7.81	mirnaUID1886	let-7	let-7	mml	mmu-miR-501-3p	NA	TGAGGTAGTAGGTTGTATAGTT	TGAGGTAGTAGGTTGTATAGTT	0	0	0
mml-let-7a	225259_at	ENSMUSG00000032549	Rab6b	RAB6B	7.65E-01	NA	5.91	mirnaUID1886	let-7	let-7	mml	mmu-miR-501-3p	NA	TGAGGTAGTAGGTTGTATAGTT	TGAGGTAGTAGGTTGTATAGTT	0	0	0
mml-let-7a	221792_at	ENSMUSG00000032549	Rab6b	RAB6B	7.68E-01	NA	6.95	mirnaUID1886	let-7	let-7	mml	mmu-miR-501-3p	NA	TGAGGTAGTAGGTTGTATAGTT	TGAGGTAGTAGGTTGTATAGTT	0	0	0
mml-let-7a	210127_at	ENSMUSG00000032549	Rab6b	RAB6B	7.92E-01	NA	4.99	mirnaUID1886	let-7	let-7	mml	mmu-miR-501-3p	NA	TGAGGTAGTAGGTTGTATAGTT	TGAGGTAGTAGGTTGTATAGTT	0	0	0
mml-let-7a	226908_at	ENSMUSG00000020105	Lrig3	LRIG3	7.92E-01	NA	4.38	mirnaUID1886	let-7	let-7	mml	mmu-miR-501-3p	NA	TGAGGTAGTAGGTTGTATAGTT	TGAGGTAGTAGGTTGTATAGTT	0	0	0
mml-let-7a	227980_at	ENSMUSG00000046351	Zfp322a	ZNF322	7.98E-01	NA	7.13	mirnaUID1886	let-7	let-7	mml	mmu-miR-501-3p	NA	TGAGGTAGTAGGTTGTATAGTT	TGAGGTAGTAGGTTGTATAGTT	0	0	0
mml-let-7a	226633_at	ENSMUSG00000036943	Rab8b	RAB8B	8.04E-01	NA	5.01	mirnaUID1886	let-7	let-7	mml	mmu-miR-501-3p	NA	TGAGGTAGTAGGTTGTATAGTT	TGAGGTAGTAGGTTGTATAGTT	0	0	0
mml-let-7b	226548_at	ENSMUSG00000042978	Sbk1	SBK1	-8.87E-01	NA	6.83	mirnaUID0876	let-7	let-7	mml	mmu-miR-450b-5p	NA	TGAGGTAGTAGGTTGTGTGGTT	TGAGGTAGTAGGTTGTGTGGTT	0	0	0
mml-let-7b	225803_at	ENSMUSG00000022358	Fbxo32	FBXO32	-8.51E-01	NA	7.86	mirnaUID0876	let-7	let-7	mml	mmu-miR-450b-5p	NA	TGAGGTAGTAGGTTGTGTGGTT	TGAGGTAGTAGGTTGTGTGGTT	0	0	0
mml-let-7b	207993_s_at	ENSMUSG00000014077	1500003O03Rik	CHP1	-8.46E-01	NA	5.75	mirnaUID0876	let-7	let-7	mml	mmu-miR-450b-5p	NA	TGAGGTAGTAGGTTGTGTGGTT	TGAGGTAGTAGGTTGTGTGGTT	0	0	0
mml-let-7b	232729_at	ENSMUSG00000022358	Fbxo32	FBXO32	-8.15E-01	NA	4.44	mirnaUID0876	let-7	let-7	mml	mmu-miR-450b-5p	NA	TGAGGTAGTAGGTTGTGTGGTT	TGAGGTAGTAGGTTGTGTGGTT	0	0	0
mml-let-7b	225328_at	ENSMUSG00000022358	Fbxo32	FBXO32	-8.06E-01	NA	9.37	mirnaUID0876	let-7	let-7	mml	mmu-miR-450b-5p	NA	TGAGGTAGTAGGTTGTGTGGTT	TGAGGTAGTAGGTTGTGTGGTT	0	0	0
mml-let-7b	219116_s_at	ENSMUSG00000038506	Dcun1d2	DCUN1D2	-7.97E-01	NA	6.35	mirnaUID0876	let-7	let-7	mml	mmu-miR-450b-5p	NA	TGAGGTAGTAGGTTGTGTGGTT	TGAGGTAGTAGGTTGTGTGGTT	0	0	0
mml-let-7b	226549_at	ENSMUSG00000042978	Sbk1	SBK1	-7.75E-01	NA	6.01	mirnaUID0876	let-7	let-7	mml	mmu-miR-450b-5p	NA	TGAGGTAGTAGGTTGTGTGGTT	TGAGGTAGTAGGTTGTGTGGTT	0	0	0
mml-let-7b	214665_s_at	ENSMUSG00000014077	1500003O03Rik	CHP1	-7.65E-01	NA	9.18	mirnaUID0876	let-7	let-7	mml	mmu-miR-450b-5p	NA	TGAGGTAGTAGGTTGTGTGGTT	TGAGGTAGTAGGTTGTGTGGTT	0	0	0
mml-let-7b	234687_x_at	ENSMUSG00000025239	Limd1	LIMD1	-7.65E-01	NA	6.51	mirnaUID0876	let-7	let-7	mml	mmu-miR-450b-5p	NA	TGAGGTAGTAGGTTGTGTGGTT	TGAGGTAGTAGGTTGTGTGGTT	0	0	0
mml-let-7b	232706_s_at	ENSMUSG00000015363	Trabd	TRABD	-7.38E-01	NA	5.7	mirnaUID0876	let-7	let-7	mml	mmu-miR-450b-5p	NA	TGAGGTAGTAGGTTGTGTGGTT	TGAGGTAGTAGGTTGTGTGGTT	0	0	0
mml-let-7b	222762_x_at	ENSMUSG00000025239	Limd1	LIMD1	-7.38E-01	NA	7.89	mirnaUID0876	let-7	let-7	mml	mmu-miR-450b-5p	NA	TGAGGTAGTAGGTTGTGTGGTT	TGAGGTAGTAGGTTGTGTGGTT	0	0	0
mml-let-7b	215989_at	ENSMUSG00000025577	Cbx2	CBX2	-6.99E-01	NA	5.8	mirnaUID0876	let-7	let-7	mml	mmu-miR-450b-5p	NA	TGAGGTAGTAGGTTGTGTGGTT	TGAGGTAGTAGGTTGTGTGGTT	0	0	0
mml-let-7b	218600_at	ENSMUSG00000040699	Limd2	LIMD2	-6.94E-01	NA	4.85	mirnaUID0876	let-7	let-7	mml	mmu-miR-450b-5p	NA	TGAGGTAGTAGGTTGTGTGGTT	TGAGGTAGTAGGTTGTGTGGTT	0	0	0
mml-let-7b	222012_at	ENSMUSG00000037103	Dcaf15	DCAF15	-6.73E-01	NA	5.6	mirnaUID0876	let-7	let-7	mml	mmu-miR-450b-5p	NA	TGAGGTAGTAGGTTGTGTGGTT	TGAGGTAGTAGGTTGTGTGGTT	0	0	0
mml-let-7b	205561_at	ENSMUSG00000033287	Kctd17	KCTD17	-6.72E-01	NA	6.39	mirnaUID0876	let-7	let-7	mml	mmu-miR-450b-5p	NA	TGAGGTAGTAGGTTGTGTGGTT	TGAGGTAGTAGGTTGTGTGGTT	0	0	0
mml-let-7b	201982_s_at	ENSMUSG00000028370	Pappa	PAPPA	-6.65E-01	NA	4.17	mirnaUID0876	let-7	let-7	mml	mmu-miR-450b-5p	NA	TGAGGTAGTAGGTTGTGTGGTT	TGAGGTAGTAGGTTGTGTGGTT	0	0	0
mml-let-7b	225801_at	ENSMUSG00000022358	Fbxo32	FBXO32	-6.58E-01	NA	3.73	mirnaUID0876	let-7	let-7	mml	mmu-miR-450b-5p	NA	TGAGGTAGTAGGTTGTGTGGTT	TGAGGTAGTAGGTTGTGTGGTT	0	0	0
mml-let-7b	207998_s_at	ENSMUSG00000015968	Cacna1d	CACNA1D	-6.37E-01	NA	4.85	mirnaUID0876	let-7	let-7	mml	mmu-miR-450b-5p	NA	TGAGGTAGTAGGTTGTGTGGTT	TGAGGTAGTAGGTTGTGTGGTT	0	0	0
mml-let-7b	231511_at	ENSMUSG00000034687	Fras1	FRAS1	-6.22E-01	NA	4.98	mirnaUID0876	let-7	let-7	mml	mmu-miR-450b-5p	NA	TGAGGTAGTAGGTTGTGTGGTT	TGAGGTAGTAGGTTGTGTGGTT	0	0	0
mml-let-7b	1554566_at	ENSMUSG00000033287	Kctd17	KCTD17	-5.98E-01	NA	5.13	mirnaUID0876	let-7	let-7	mml	mmu-miR-450b-5p	NA	TGAGGTAGTAGGTTGTGTGGTT	TGAGGTAGTAGGTTGTGTGGTT	0	0	0
mml-let-7b	226145_s_at	ENSMUSG00000034687	Fras1	FRAS1	-5.89E-01	NA	7.5	mirnaUID0876	let-7	let-7	mml	mmu-miR-450b-5p	NA	TGAGGTAGTAGGTTGTGTGGTT	TGAGGTAGTAGGTTGTGTGGTT	0	0	0
mml-let-7b	244471_x_at	ENSMUSG00000058441	Panx2	PANX2	-5.82E-01	NA	6.79	mirnaUID0876	let-7	let-7	mml	mmu-miR-450b-5p	NA	TGAGGTAGTAGGTTGTGTGGTT	TGAGGTAGTAGGTTGTGTGGTT	0	0	0
mml-let-7b	229549_at	ENSMUSG00000029767	Calu	CALU	-5.82E-01	NA	5.08	mirnaUID0876	let-7	let-7	mml	mmu-miR-450b-5p	NA	TGAGGTAGTAGGTTGTGTGGTT	TGAGGTAGTAGGTTGTGTGGTT	0	0	0
mml-let-7b	200756_x_at	ENSMUSG00000029767	Calu	CALU	-5.68E-01	NA	7.39	mirnaUID0876	let-7	let-7	mml	mmu-miR-450b-5p	NA	TGAGGTAGTAGGTTGTGTGGTT	TGAGGTAGTAGGTTGTGTGGTT	0	0	0
mml-let-7b	244709_at	ENSMUSG00000045174	Fam123c	FAM123C	-5.59E-01	NA	4.55	mirnaUID0876	let-7	let-7	mml	mmu-miR-450b-5p	NA	TGAGGTAGTAGGTTGTGTGGTT	TGAGGTAGTAGGTTGTGTGGTT	0	0	0
mml-let-7b	43934_at	ENSMUSG00000024958	Gpr137	GPR137	-5.44E-01	NA	6.28	mirnaUID0876	let-7	let-7	mml	mmu-miR-450b-5p	NA	TGAGGTAGTAGGTTGTGTGGTT	TGAGGTAGTAGGTTGTGTGGTT	0	0	0
mml-let-7b	1560153_at	ENSMUSG00000034687	Fras1	FRAS1	-5.32E-01	NA	3.75	mirnaUID0876	let-7	let-7	mml	mmu-miR-450b-5p	NA	TGAGGTAGTAGGTTGTGTGGTT	TGAGGTAGTAGGTTGTGTGGTT	0	0	0
mml-let-7b	1558607_at	ENSMUSG00000028370	Pappa	PAPPA	-5.26E-01	NA	4.4	mirnaUID0876	let-7	let-7	mml	mmu-miR-450b-5p	NA	TGAGGTAGTAGGTTGTGTGGTT	TGAGGTAGTAGGTTGTGTGGTT	0	0	0
mml-let-7b	218850_s_at	ENSMUSG00000025239	Limd1	LIMD1	-5.05E-01	NA	5.37	mirnaUID0876	let-7	let-7	mml	mmu-miR-450b-5p	NA	TGAGGTAGTAGGTTGTGTGGTT	TGAGGTAGTAGGTTGTGTGGTT	0	0	0
mml-let-7b	242112_at	ENSMUSG00000044847	Lsm11	LSM11	-4.94E-01	NA	3.24	mirnaUID0876	let-7	let-7	mml	mmu-miR-450b-5p	NA	TGAGGTAGTAGGTTGTGTGGTT	TGAGGTAGTAGGTTGTGTGGTT	0	0	0
mml-let-7b	220910_at	ENSMUSG00000034687	Fras1	FRAS1	-4.92E-01	NA	4.04	mirnaUID0876	let-7	let-7	mml	mmu-miR-450b-5p	NA	TGAGGTAGTAGGTTGTGTGGTT	TGAGGTAGTAGGTTGTGTGGTT	0	0	0
mml-let-7b	243935_at	ENSMUSG00000034687	Fras1	FRAS1	-4.81E-01	NA	2.92	mirnaUID0876	let-7	let-7	mml	mmu-miR-450b-5p	NA	TGAGGTAGTAGGTTGTGTGGTT	TGAGGTAGTAGGTTGTGTGGTT	0	0	0
mml-let-7b	243358_at	ENSMUSG00000005533	Igf1r	IGF1R	-4.74E-01	NA	5.29	mirnaUID0876	let-7	let-7	mml	mmu-miR-450b-5p	NA	TGAGGTAGTAGGTTGTGTGGTT	TGAGGTAGTAGGTTGTGTGGTT	0	0	0
mml-let-7b	1552944_a_at	ENSMUSG00000058441	Panx2	PANX2	-4.72E-01	NA	6.12	mirnaUID0876	let-7	let-7	mml	mmu-miR-450b-5p	NA	TGAGGTAGTAGGTTGTGTGGTT	TGAGGTAGTAGGTTGTGTGGTT	0	0	0
mml-let-7b	204458_at	ENSMUSG00000031903	Pla2g15	PLA2G15	-4.31E-01	NA	4.63	mirnaUID0876	let-7	let-7	mml	mmu-miR-450b-5p	NA	TGAGGTAGTAGGTTGTGTGGTT	TGAGGTAGTAGGTTGTGTGGTT	0	0	0
mml-let-7b	211131_s_at	ENSMUSG00000059327	Eda	EDA	-3.94E-01	NA	4.77	mirnaUID0876	let-7	let-7	mml	mmu-miR-450b-5p	NA	TGAGGTAGTAGGTTGTGTGGTT	TGAGGTAGTAGGTTGTGTGGTT	0	0	0
mml-let-7b	225360_at	ENSMUSG00000015363	Trabd	TRABD	-3.86E-01	NA	5.52	mirnaUID0876	let-7	let-7	mml	mmu-miR-450b-5p	NA	TGAGGTAGTAGGTTGTGTGGTT	TGAGGTAGTAGGTTGTGTGGTT	0	0	0
mml-let-7b	222353_at	ENSMUSG00000025239	Limd1	LIMD1	-3.47E-01	NA	2.77	mirnaUID0876	let-7	let-7	mml	mmu-miR-450b-5p	NA	TGAGGTAGTAGGTTGTGTGGTT	TGAGGTAGTAGGTTGTGTGGTT	0	0	0
mml-let-7b	236729_at	ENSMUSG00000031628	Casp3	CASP3	-3.31E-01	NA	4.01	mirnaUID0876	let-7	let-7	mml	mmu-miR-450b-5p	NA	TGAGGTAGTAGGTTGTGTGGTT	TGAGGTAGTAGGTTGTGTGGTT	0	0	0
mml-let-7b	236638_at	ENSMUSG00000045174	Fam123c	FAM123C	-3.27E-01	NA	3.86	mirnaUID0876	let-7	let-7	mml	mmu-miR-450b-5p	NA	TGAGGTAGTAGGTTGTGTGGTT	TGAGGTAGTAGGTTGTGTGGTT	0	0	0
mml-let-7b	225345_s_at	ENSMUSG00000022358	Fbxo32	FBXO32	-3.25E-01	NA	4.9	mirnaUID0876	let-7	let-7	mml	mmu-miR-450b-5p	NA	TGAGGTAGTAGGTTGTGTGGTT	TGAGGTAGTAGGTTGTGTGGTT	0	0	0
mml-let-7b	202763_at	ENSMUSG00000031628	Casp3	CASP3	-3.21E-01	NA	3.8	mirnaUID0876	let-7	let-7	mml	mmu-miR-450b-5p	NA	TGAGGTAGTAGGTTGTGTGGTT	TGAGGTAGTAGGTTGTGTGGTT	0	0	0
mml-let-7b	221966_at	ENSMUSG00000024958	Gpr137	GPR137	-2.92E-01	NA	5.24	mirnaUID0876	let-7	let-7	mml	mmu-miR-450b-5p	NA	TGAGGTAGTAGGTTGTGTGGTT	TGAGGTAGTAGGTTGTGTGGTT	0	0	0
mml-let-7b	205102_at	ENSMUSG00000000385	Tmprss2	TMPRSS2	-2.50E-01	NA	6.32	mirnaUID0876	let-7	let-7	mml	mmu-miR-450b-5p	NA	TGAGGTAGTAGGTTGTGTGGTT	TGAGGTAGTAGGTTGTGTGGTT	0	0	0
mml-let-7b	1558608_a_at	ENSMUSG00000028370	Pappa	PAPPA	-2.21E-01	NA	3.98	mirnaUID0876	let-7	let-7	mml	mmu-miR-450b-5p	NA	TGAGGTAGTAGGTTGTGTGGTT	TGAGGTAGTAGGTTGTGTGGTT	0	0	0
mml-let-7b	214793_at	ENSMUSG00000053716	Dusp7	DUSP7	-2.20E-01	NA	5.47	mirnaUID0876	let-7	let-7	mml	mmu-miR-450b-5p	NA	TGAGGTAGTAGGTTGTGTGGTT	TGAGGTAGTAGGTTGTGTGGTT	0	0	0
mml-let-7b	1570433_at	ENSMUSG00000000385	Tmprss2	TMPRSS2	-2.04E-01	NA	3.86	mirnaUID0876	let-7	let-7	mml	mmu-miR-450b-5p	NA	TGAGGTAGTAGGTTGTGTGGTT	TGAGGTAGTAGGTTGTGTGGTT	0	0	0
mml-let-7b	1559928_at	ENSMUSG00000028370	Pappa	PAPPA	-2.04E-01	NA	4.15	mirnaUID0876	let-7	let-7	mml	mmu-miR-450b-5p	NA	TGAGGTAGTAGGTTGTGTGGTT	TGAGGTAGTAGGTTGTGTGGTT	0	0	0
mml-let-7b	208441_at	ENSMUSG00000005533	Igf1r	IGF1R	-1.97E-01	NA	4.58	mirnaUID0876	let-7	let-7	mml	mmu-miR-450b-5p	NA	TGAGGTAGTAGGTTGTGTGGTT	TGAGGTAGTAGGTTGTGTGGTT	0	0	0
mml-let-7b	241599_at	ENSMUSG00000044847	Lsm11	LSM11	-1.81E-01	NA	4.35	mirnaUID0876	let-7	let-7	mml	mmu-miR-450b-5p	NA	TGAGGTAGTAGGTTGTGTGGTT	TGAGGTAGTAGGTTGTGTGGTT	0	0	0
mml-let-7b	201981_at	ENSMUSG00000028370	Pappa	PAPPA	-1.73E-01	NA	4.56	mirnaUID0876	let-7	let-7	mml	mmu-miR-450b-5p	NA	TGAGGTAGTAGGTTGTGTGGTT	TGAGGTAGTAGGTTGTGTGGTT	0	0	0
mml-let-7b	224138_at	ENSMUSG00000025577	Cbx2	CBX2	-1.73E-01	NA	5.24	mirnaUID0876	let-7	let-7	mml	mmu-miR-450b-5p	NA	TGAGGTAGTAGGTTGTGTGGTT	TGAGGTAGTAGGTTGTGTGGTT	0	0	0
mml-let-7b	210284_s_at	ENSMUSG00000015755	Tab2	TAB2	-1.67E-01	NA	5.74	mirnaUID0876	let-7	let-7	mml	mmu-miR-450b-5p	NA	TGAGGTAGTAGGTTGTGTGGTT	TGAGGTAGTAGGTTGTGTGGTT	0	0	0
mml-let-7b	221851_at	ENSMUSG00000037103	Dcaf15	DCAF15	-1.59E-01	NA	4.48	mirnaUID0876	let-7	let-7	mml	mmu-miR-450b-5p	NA	TGAGGTAGTAGGTTGTGTGGTT	TGAGGTAGTAGGTTGTGTGGTT	0	0	0
mml-let-7b	223963_s_at	ENSMUSG00000033581	Igf2bp2	IGF2BP2	-1.38E-01	NA	3.85	mirnaUID0876	let-7	let-7	mml	mmu-miR-450b-5p	NA	TGAGGTAGTAGGTTGTGTGGTT	TGAGGTAGTAGGTTGTGTGGTT	0	0	0
mml-let-7b	214845_s_at	ENSMUSG00000029767	Calu	CALU	-1.28E-01	NA	6.91	mirnaUID0876	let-7	let-7	mml	mmu-miR-450b-5p	NA	TGAGGTAGTAGGTTGTGTGGTT	TGAGGTAGTAGGTTGTGTGGTT	0	0	0
mml-let-7b	1555993_at	ENSMUSG00000015968	Cacna1d	CACNA1D	-1.26E-01	NA	4.23	mirnaUID0876	let-7	let-7	mml	mmu-miR-450b-5p	NA	TGAGGTAGTAGGTTGTGTGGTT	TGAGGTAGTAGGTTGTGTGGTT	0	0	0
mml-let-7b	234743_at	ENSMUSG00000025239	Limd1	LIMD1	-1.25E-01	NA	3.94	mirnaUID0876	let-7	let-7	mml	mmu-miR-450b-5p	NA	TGAGGTAGTAGGTTGTGTGGTT	TGAGGTAGTAGGTTGTGTGGTT	0	0	0
mml-let-7b	226553_at	ENSMUSG00000000385	Tmprss2	TMPRSS2	-1.16E-01	NA	5.41	mirnaUID0876	let-7	let-7	mml	mmu-miR-450b-5p	NA	TGAGGTAGTAGGTTGTGTGGTT	TGAGGTAGTAGGTTGTGTGGTT	0	0	0
mml-let-7b	219430_at	ENSMUSG00000024958	Gpr137	GPR137	-1.14E-01	NA	4.43	mirnaUID0876	let-7	let-7	mml	mmu-miR-450b-5p	NA	TGAGGTAGTAGGTTGTGTGGTT	TGAGGTAGTAGGTTGTGTGGTT	0	0	0
mml-let-7b	239067_s_at	ENSMUSG00000058441	Panx2	PANX2	-8.08E-02	NA	5.32	mirnaUID0876	let-7	let-7	mml	mmu-miR-450b-5p	NA	TGAGGTAGTAGGTTGTGTGGTT	TGAGGTAGTAGGTTGTGTGGTT	0	0	0
mml-let-7b	215547_at	ENSMUSG00000027806	Tsc22d2	TSC22D2	-6.22E-02	NA	3.84	mirnaUID0876	let-7	let-7	mml	mmu-miR-450b-5p	NA	TGAGGTAGTAGGTTGTGTGGTT	TGAGGTAGTAGGTTGTGTGGTT	0	0	0
mml-let-7b	1561358_at	ENSMUSG00000053841	Txlna	TXLNA	-3.29E-02	NA	5.21	mirnaUID0876	let-7	let-7	mml	mmu-miR-450b-5p	NA	TGAGGTAGTAGGTTGTGTGGTT	TGAGGTAGTAGGTTGTGTGGTT	0	0	0
mml-let-7b	228957_at	ENSMUSG00000028799	Zfp362	ZNF362	-2.59E-03	NA	4.77	mirnaUID0876	let-7	let-7	mml	mmu-miR-450b-5p	NA	TGAGGTAGTAGGTTGTGTGGTT	TGAGGTAGTAGGTTGTGTGGTT	0	0	0
mml-let-7b	200755_s_at	ENSMUSG00000029767	Calu	CALU	5.98E-03	NA	7.04	mirnaUID0876	let-7	let-7	mml	mmu-miR-450b-5p	NA	TGAGGTAGTAGGTTGTGTGGTT	TGAGGTAGTAGGTTGTGTGGTT	0	0	0
mml-let-7b	1553333_at	ENSMUSG00000044313	Mab21l3	MAB21L3	8.18E-03	NA	2.52	mirnaUID0876	let-7	let-7	mml	mmu-miR-450b-5p	NA	TGAGGTAGTAGGTTGTGTGGTT	TGAGGTAGTAGGTTGTGTGGTT	0	0	0
mml-let-7b	202925_s_at	ENSMUSG00000051413	Plagl2	PLAGL2	3.78E-02	NA	4.88	mirnaUID0876	let-7	let-7	mml	mmu-miR-450b-5p	NA	TGAGGTAGTAGGTTGTGTGGTT	TGAGGTAGTAGGTTGTGTGGTT	0	0	0
mml-let-7b	206217_at	ENSMUSG00000059327	Eda	EDA	7.89E-02	NA	6.05	mirnaUID0876	let-7	let-7	mml	mmu-miR-450b-5p	NA	TGAGGTAGTAGGTTGTGTGGTT	TGAGGTAGTAGGTTGTGTGGTT	0	0	0
mml-let-7b	210954_s_at	ENSMUSG00000027806	Tsc22d2	TSC22D2	8.43E-02	NA	4.06	mirnaUID0876	let-7	let-7	mml	mmu-miR-450b-5p	NA	TGAGGTAGTAGGTTGTGTGGTT	TGAGGTAGTAGGTTGTGTGGTT	0	0	0
mml-let-7b	210439_at	ENSMUSG00000026009	Icos	ICOS	8.47E-02	NA	3.49	mirnaUID0876	let-7	let-7	mml	mmu-miR-450b-5p	NA	TGAGGTAGTAGGTTGTGTGGTT	TGAGGTAGTAGGTTGTGTGGTT	0	0	0
mml-let-7b	218964_at	ENSMUSG00000004661	Arid3b	ARID3B	1.30E-01	NA	5.53	mirnaUID0876	let-7	let-7	mml	mmu-miR-450b-5p	NA	TGAGGTAGTAGGTTGTGTGGTT	TGAGGTAGTAGGTTGTGTGGTT	0	0	0
mml-let-7b	243142_at	ENSMUSG00000020021	Fgd6	FGD6	1.38E-01	NA	2.33	mirnaUID0876	let-7	let-7	mml	mmu-miR-450b-5p	NA	TGAGGTAGTAGGTTGTGTGGTT	TGAGGTAGTAGGTTGTGTGGTT	0	0	0
mml-let-7b	221807_s_at	ENSMUSG00000015363	Trabd	TRABD	1.43E-01	NA	5.48	mirnaUID0876	let-7	let-7	mml	mmu-miR-450b-5p	NA	TGAGGTAGTAGGTTGTGTGGTT	TGAGGTAGTAGGTTGTGTGGTT	0	0	0
mml-let-7b	214915_at	ENSMUSG00000028799	Zfp362	ZNF362	1.46E-01	NA	5.04	mirnaUID0876	let-7	let-7	mml	mmu-miR-450b-5p	NA	TGAGGTAGTAGGTTGTGTGGTT	TGAGGTAGTAGGTTGTGTGGTT	0	0	0
mml-let-7b	202924_s_at	ENSMUSG00000051413	Plagl2	PLAGL2	1.46E-01	NA	4.15	mirnaUID0876	let-7	let-7	mml	mmu-miR-450b-5p	NA	TGAGGTAGTAGGTTGTGTGGTT	TGAGGTAGTAGGTTGTGTGGTT	0	0	0
mml-let-7b	226473_at	ENSMUSG00000025577	Cbx2	CBX2	1.58E-01	NA	4.85	mirnaUID0876	let-7	let-7	mml	mmu-miR-450b-5p	NA	TGAGGTAGTAGGTTGTGTGGTT	TGAGGTAGTAGGTTGTGTGGTT	0	0	0
mml-let-7b	200757_s_at	ENSMUSG00000029767	Calu	CALU	1.69E-01	NA	8.92	mirnaUID0876	let-7	let-7	mml	mmu-miR-450b-5p	NA	TGAGGTAGTAGGTTGTGTGGTT	TGAGGTAGTAGGTTGTGTGGTT	0	0	0
mml-let-7b	208711_s_at	ENSMUSG00000070348	Ccnd1	CCND1	1.76E-01	http://mirecords.biolead.org/interactions.php?species=Homo+sapiens&mirna_acc=hsa-let-7b&targetgene_type=refseq_acc&targetgene_info=NM_053056&v=no&search_int=Search Homo sapiens	7.46	mirnaUID0876	let-7	let-7	mml	mmu-miR-450b-5p	NA	TGAGGTAGTAGGTTGTGTGGTT	TGAGGTAGTAGGTTGTGTGGTT	0	0	0
mml-let-7b	221849_s_at	ENSMUSG00000037103	Dcaf15	DCAF15	1.84E-01	NA	4.17	mirnaUID0876	let-7	let-7	mml	mmu-miR-450b-5p	NA	TGAGGTAGTAGGTTGTGTGGTT	TGAGGTAGTAGGTTGTGTGGTT	0	0	0
mml-let-7b	1552503_at	ENSMUSG00000034687	Fras1	FRAS1	1.86E-01	NA	5.17	mirnaUID0876	let-7	let-7	mml	mmu-miR-450b-5p	NA	TGAGGTAGTAGGTTGTGTGGTT	TGAGGTAGTAGGTTGTGTGGTT	0	0	0
mml-let-7b	214398_s_at	ENSMUSG00000042349	Ikbke	IKBKE	1.94E-01	NA	5.22	mirnaUID0876	let-7	let-7	mml	mmu-miR-450b-5p	NA	TGAGGTAGTAGGTTGTGTGGTT	TGAGGTAGTAGGTTGTGTGGTT	0	0	0
mml-let-7b	226855_at	ENSMUSG00000048371	Pdp2	PDP2	2.07E-01	NA	3.73	mirnaUID0876	let-7	let-7	mml	mmu-miR-450b-5p	NA	TGAGGTAGTAGGTTGTGTGGTT	TGAGGTAGTAGGTTGTGTGGTT	0	0	0
mml-let-7b	204494_s_at	ENSMUSG00000032300	1700017B05Rik	C15orf39	2.14E-01	NA	5.5	mirnaUID0876	let-7	let-7	mml	mmu-miR-450b-5p	NA	TGAGGTAGTAGGTTGTGTGGTT	TGAGGTAGTAGGTTGTGTGGTT	0	0	0
mml-let-7b	232861_at	ENSMUSG00000048371	Pdp2	PDP2	2.29E-01	NA	3.88	mirnaUID0876	let-7	let-7	mml	mmu-miR-450b-5p	NA	TGAGGTAGTAGGTTGTGTGGTT	TGAGGTAGTAGGTTGTGTGGTT	0	0	0
mml-let-7b	213184_at	ENSMUSG00000022772	Senp5	SENP5	2.29E-01	NA	6.75	mirnaUID0876	let-7	let-7	mml	mmu-miR-450b-5p	NA	TGAGGTAGTAGGTTGTGTGGTT	TGAGGTAGTAGGTTGTGTGGTT	0	0	0
mml-let-7b	203628_at	ENSMUSG00000005533	Igf1r	IGF1R	2.39E-01	NA	4.87	mirnaUID0876	let-7	let-7	mml	mmu-miR-450b-5p	NA	TGAGGTAGTAGGTTGTGTGGTT	TGAGGTAGTAGGTTGTGTGGTT	0	0	0
mml-let-7b	215087_at	ENSMUSG00000032300	1700017B05Rik	C15orf39	2.50E-01	NA	4.06	mirnaUID0876	let-7	let-7	mml	mmu-miR-450b-5p	NA	TGAGGTAGTAGGTTGTGTGGTT	TGAGGTAGTAGGTTGTGTGGTT	0	0	0
mml-let-7b	212184_s_at	ENSMUSG00000015755	Tab2	TAB2	2.79E-01	NA	9.02	mirnaUID0876	let-7	let-7	mml	mmu-miR-450b-5p	NA	TGAGGTAGTAGGTTGTGTGGTT	TGAGGTAGTAGGTTGTGTGGTT	0	0	0
mml-let-7b	232094_at	ENSMUSG00000027132	2410042D21Rik	C15orf29	2.91E-01	NA	3.26	mirnaUID0876	let-7	let-7	mml	mmu-miR-450b-5p	NA	TGAGGTAGTAGGTTGTGTGGTT	TGAGGTAGTAGGTTGTGTGGTT	0	0	0
mml-let-7b	1553350_at	ENSMUSG00000045174	Fam123c	FAM123C	3.14E-01	NA	4.74	mirnaUID0876	let-7	let-7	mml	mmu-miR-450b-5p	NA	TGAGGTAGTAGGTTGTGTGGTT	TGAGGTAGTAGGTTGTGTGGTT	0	0	0
mml-let-7b	211540_s_at	ENSMUSG00000022105	Rb1	RB1	3.16E-01	NA	4.77	mirnaUID0876	let-7	let-7	mml	mmu-miR-450b-5p	NA	TGAGGTAGTAGGTTGTGTGGTT	TGAGGTAGTAGGTTGTGTGGTT	0	0	0
mml-let-7b	240084_at	ENSMUSG00000025577	Cbx2	CBX2	3.26E-01	NA	4.76	mirnaUID0876	let-7	let-7	mml	mmu-miR-450b-5p	NA	TGAGGTAGTAGGTTGTGTGGTT	TGAGGTAGTAGGTTGTGTGGTT	0	0	0
mml-let-7b	206003_at	ENSMUSG00000036403	Cep135	CEP135	3.30E-01	NA	4.09	mirnaUID0876	let-7	let-7	mml	mmu-miR-450b-5p	NA	TGAGGTAGTAGGTTGTGTGGTT	TGAGGTAGTAGGTTGTGTGGTT	0	0	0
mml-let-7b	225382_at	ENSMUSG00000031365	Zfp275	ZNF275	3.59E-01	NA	4.63	mirnaUID0876	let-7	let-7	mml	mmu-miR-450b-5p	NA	TGAGGTAGTAGGTTGTGTGGTT	TGAGGTAGTAGGTTGTGTGGTT	0	0	0
mml-let-7b	226820_at	ENSMUSG00000028799	Zfp362	ZNF362	3.63E-01	NA	8.52	mirnaUID0876	let-7	let-7	mml	mmu-miR-450b-5p	NA	TGAGGTAGTAGGTTGTGTGGTT	TGAGGTAGTAGGTTGTGTGGTT	0	0	0
mml-let-7b	222110_at	ENSMUSG00000022772	Senp5	SENP5	3.84E-01	NA	4.91	mirnaUID0876	let-7	let-7	mml	mmu-miR-450b-5p	NA	TGAGGTAGTAGGTTGTGTGGTT	TGAGGTAGTAGGTTGTGTGGTT	0	0	0
mml-let-7b	1555137_a_at	ENSMUSG00000020021	Fgd6	FGD6	3.86E-01	NA	6.21	mirnaUID0876	let-7	let-7	mml	mmu-miR-450b-5p	NA	TGAGGTAGTAGGTTGTGTGGTT	TGAGGTAGTAGGTTGTGTGGTT	0	0	0
mml-let-7b	57703_at	ENSMUSG00000022772	Senp5	SENP5	3.95E-01	NA	4.93	mirnaUID0876	let-7	let-7	mml	mmu-miR-450b-5p	NA	TGAGGTAGTAGGTTGTGTGGTT	TGAGGTAGTAGGTTGTGTGGTT	0	0	0
mml-let-7b	211689_s_at	ENSMUSG00000000385	Tmprss2	TMPRSS2	4.13E-01	NA	2.87	mirnaUID0876	let-7	let-7	mml	mmu-miR-450b-5p	NA	TGAGGTAGTAGGTTGTGTGGTT	TGAGGTAGTAGGTTGTGTGGTT	0	0	0
mml-let-7b	91952_at	ENSMUSG00000037103	Dcaf15	DCAF15	4.31E-01	NA	5.31	mirnaUID0876	let-7	let-7	mml	mmu-miR-450b-5p	NA	TGAGGTAGTAGGTTGTGTGGTT	TGAGGTAGTAGGTTGTGTGGTT	0	0	0
mml-let-7b	1559658_at	ENSMUSG00000027132	2410042D21Rik	C15orf29	4.35E-01	NA	4.11	mirnaUID0876	let-7	let-7	mml	mmu-miR-450b-5p	NA	TGAGGTAGTAGGTTGTGTGGTT	TGAGGTAGTAGGTTGTGTGGTT	0	0	0
mml-let-7b	228461_at	ENSMUSG00000037990	Sh3rf3	SH3RF3	4.48E-01	NA	6.43	mirnaUID0876	let-7	let-7	mml	mmu-miR-450b-5p	NA	TGAGGTAGTAGGTTGTGTGGTT	TGAGGTAGTAGGTTGTGTGGTT	0	0	0
mml-let-7b	207286_at	ENSMUSG00000036403	Cep135	CEP135	4.52E-01	NA	2.58	mirnaUID0876	let-7	let-7	mml	mmu-miR-450b-5p	NA	TGAGGTAGTAGGTTGTGTGGTT	TGAGGTAGTAGGTTGTGTGGTT	0	0	0
mml-let-7b	222745_s_at	ENSMUSG00000027132	2410042D21Rik	C15orf29	4.66E-01	NA	5.78	mirnaUID0876	let-7	let-7	mml	mmu-miR-450b-5p	NA	TGAGGTAGTAGGTTGTGTGGTT	TGAGGTAGTAGGTTGTGTGGTT	0	0	0
mml-let-7b	226826_at	ENSMUSG00000044847	Lsm11	LSM11	4.90E-01	NA	6.51	mirnaUID0876	let-7	let-7	mml	mmu-miR-450b-5p	NA	TGAGGTAGTAGGTTGTGTGGTT	TGAGGTAGTAGGTTGTGTGGTT	0	0	0
mml-let-7b	1559400_s_at	ENSMUSG00000028370	Pappa	PAPPA	5.02E-01	NA	5.73	mirnaUID0876	let-7	let-7	mml	mmu-miR-450b-5p	NA	TGAGGTAGTAGGTTGTGTGGTT	TGAGGTAGTAGGTTGTGTGGTT	0	0	0
mml-let-7b	226799_at	ENSMUSG00000020021	Fgd6	FGD6	5.22E-01	NA	4.7	mirnaUID0876	let-7	let-7	mml	mmu-miR-450b-5p	NA	TGAGGTAGTAGGTTGTGTGGTT	TGAGGTAGTAGGTTGTGTGGTT	0	0	0
mml-let-7b	226819_at	ENSMUSG00000044847	Lsm11	LSM11	5.36E-01	NA	4.8	mirnaUID0876	let-7	let-7	mml	mmu-miR-450b-5p	NA	TGAGGTAGTAGGTTGTGTGGTT	TGAGGTAGTAGGTTGTGTGGTT	0	0	0
mml-let-7b	204495_s_at	ENSMUSG00000032300	1700017B05Rik	C15orf39	5.43E-01	NA	6.85	mirnaUID0876	let-7	let-7	mml	mmu-miR-450b-5p	NA	TGAGGTAGTAGGTTGTGTGGTT	TGAGGTAGTAGGTTGTGTGGTT	0	0	0
mml-let-7b	231018_at	ENSMUSG00000047986	Palm3	PALM3	5.54E-01	NA	5.48	mirnaUID0876	let-7	let-7	mml	mmu-miR-450b-5p	NA	TGAGGTAGTAGGTTGTGTGGTT	TGAGGTAGTAGGTTGTGTGGTT	0	0	0
mml-let-7b	208712_at	ENSMUSG00000070348	Ccnd1	CCND1	5.55E-01	http://mirecords.biolead.org/interactions.php?species=Homo+sapiens&mirna_acc=hsa-let-7b&targetgene_type=refseq_acc&targetgene_info=NM_053056&v=no&search_int=Search Homo sapiens	8.56	mirnaUID0876	let-7	let-7	mml	mmu-miR-450b-5p	NA	TGAGGTAGTAGGTTGTGTGGTT	TGAGGTAGTAGGTTGTGTGGTT	0	0	0
mml-let-7b	203627_at	ENSMUSG00000005533	Igf1r	IGF1R	5.65E-01	NA	6.45	mirnaUID0876	let-7	let-7	mml	mmu-miR-450b-5p	NA	TGAGGTAGTAGGTTGTGTGGTT	TGAGGTAGTAGGTTGTGTGGTT	0	0	0
mml-let-7b	219901_at	ENSMUSG00000020021	Fgd6	FGD6	6.09E-01	NA	6.48	mirnaUID0876	let-7	let-7	mml	mmu-miR-450b-5p	NA	TGAGGTAGTAGGTTGTGTGGTT	TGAGGTAGTAGGTTGTGTGGTT	0	0	0
mml-let-7b	211128_at	ENSMUSG00000059327	Eda	EDA	6.11E-01	NA	3.17	mirnaUID0876	let-7	let-7	mml	mmu-miR-450b-5p	NA	TGAGGTAGTAGGTTGTGTGGTT	TGAGGTAGTAGGTTGTGTGGTT	0	0	0
mml-let-7b	211129_x_at	ENSMUSG00000059327	Eda	EDA	6.24E-01	NA	4.14	mirnaUID0876	let-7	let-7	mml	mmu-miR-450b-5p	NA	TGAGGTAGTAGGTTGTGTGGTT	TGAGGTAGTAGGTTGTGTGGTT	0	0	0
mml-let-7b	232748_at	ENSMUSG00000028370	Pappa	PAPPA	6.24E-01	NA	3.44	mirnaUID0876	let-7	let-7	mml	mmu-miR-450b-5p	NA	TGAGGTAGTAGGTTGTGTGGTT	TGAGGTAGTAGGTTGTGTGGTT	0	0	0
mml-let-7b	225330_at	ENSMUSG00000005533	Igf1r	IGF1R	6.27E-01	NA	8.5	mirnaUID0876	let-7	let-7	mml	mmu-miR-450b-5p	NA	TGAGGTAGTAGGTTGTGTGGTT	TGAGGTAGTAGGTTGTGTGGTT	0	0	0
mml-let-7b	213848_at	ENSMUSG00000053716	Dusp7	DUSP7	6.36E-01	NA	6.84	mirnaUID0876	let-7	let-7	mml	mmu-miR-450b-5p	NA	TGAGGTAGTAGGTTGTGTGGTT	TGAGGTAGTAGGTTGTGTGGTT	0	0	0
mml-let-7b	204549_at	ENSMUSG00000042349	Ikbke	IKBKE	6.39E-01	NA	6.03	mirnaUID0876	let-7	let-7	mml	mmu-miR-450b-5p	NA	TGAGGTAGTAGGTTGTGTGGTT	TGAGGTAGTAGGTTGTGTGGTT	0	0	0
mml-let-7b	203132_at	ENSMUSG00000022105	Rb1	RB1	6.47E-01	NA	8.69	mirnaUID0876	let-7	let-7	mml	mmu-miR-450b-5p	NA	TGAGGTAGTAGGTTGTGTGGTT	TGAGGTAGTAGGTTGTGTGGTT	0	0	0
mml-let-7b	204094_s_at	ENSMUSG00000027806	Tsc22d2	TSC22D2	6.61E-01	NA	9.49	mirnaUID0876	let-7	let-7	mml	mmu-miR-450b-5p	NA	TGAGGTAGTAGGTTGTGTGGTT	TGAGGTAGTAGGTTGTGTGGTT	0	0	0
mml-let-7b	218847_at	ENSMUSG00000033581	Igf2bp2	IGF2BP2	6.83E-01	NA	6.67	mirnaUID0876	let-7	let-7	mml	mmu-miR-450b-5p	NA	TGAGGTAGTAGGTTGTGTGGTT	TGAGGTAGTAGGTTGTGTGGTT	0	0	0
mml-let-7b	238908_at	ENSMUSG00000029767	Calu	CALU	6.96E-01	NA	6.04	mirnaUID0876	let-7	let-7	mml	mmu-miR-450b-5p	NA	TGAGGTAGTAGGTTGTGTGGTT	TGAGGTAGTAGGTTGTGTGGTT	0	0	0
mml-let-7b	211127_x_at	ENSMUSG00000059327	Eda	EDA	7.08E-01	NA	3.19	mirnaUID0876	let-7	let-7	mml	mmu-miR-450b-5p	NA	TGAGGTAGTAGGTTGTGTGGTT	TGAGGTAGTAGGTTGTGTGGTT	0	0	0
mml-let-7b	218791_s_at	ENSMUSG00000027132	2410042D21Rik	C15orf29	7.60E-01	NA	7.23	mirnaUID0876	let-7	let-7	mml	mmu-miR-450b-5p	NA	TGAGGTAGTAGGTTGTGTGGTT	TGAGGTAGTAGGTTGTGTGGTT	0	0	0
mml-let-7b	224941_at	ENSMUSG00000028370	Pappa	PAPPA	7.64E-01	NA	4.77	mirnaUID0876	let-7	let-7	mml	mmu-miR-450b-5p	NA	TGAGGTAGTAGGTTGTGTGGTT	TGAGGTAGTAGGTTGTGTGGTT	0	0	0
mml-let-7b	1555136_at	ENSMUSG00000020021	Fgd6	FGD6	7.64E-01	NA	5.37	mirnaUID0876	let-7	let-7	mml	mmu-miR-450b-5p	NA	TGAGGTAGTAGGTTGTGTGGTT	TGAGGTAGTAGGTTGTGTGGTT	0	0	0
mml-let-7b	211130_x_at	ENSMUSG00000059327	Eda	EDA	7.69E-01	NA	4.92	mirnaUID0876	let-7	let-7	mml	mmu-miR-450b-5p	NA	TGAGGTAGTAGGTTGTGTGGTT	TGAGGTAGTAGGTTGTGTGGTT	0	0	0
mml-let-7b	210953_at	ENSMUSG00000027806	Tsc22d2	TSC22D2	7.80E-01	NA	3.72	mirnaUID0876	let-7	let-7	mml	mmu-miR-450b-5p	NA	TGAGGTAGTAGGTTGTGTGGTT	TGAGGTAGTAGGTTGTGTGGTT	0	0	0
mml-let-7b	207191_s_at	ENSMUSG00000037206	Islr	ISLR	7.83E-01	NA	5.75	mirnaUID0876	let-7	let-7	mml	mmu-miR-450b-5p	NA	TGAGGTAGTAGGTTGTGTGGTT	TGAGGTAGTAGGTTGTGTGGTT	0	0	0
mml-let-7b	243334_at	ENSMUSG00000015968	Cacna1d	CACNA1D	7.89E-01	NA	5	mirnaUID0876	let-7	let-7	mml	mmu-miR-450b-5p	NA	TGAGGTAGTAGGTTGTGTGGTT	TGAGGTAGTAGGTTGTGTGGTT	0	0	0
mml-let-7b	210108_at	ENSMUSG00000015968	Cacna1d	CACNA1D	7.92E-01	NA	3.22	mirnaUID0876	let-7	let-7	mml	mmu-miR-450b-5p	NA	TGAGGTAGTAGGTTGTGTGGTT	TGAGGTAGTAGGTTGTGTGGTT	0	0	0
mml-let-7b	225383_at	ENSMUSG00000031365	Zfp275	ZNF275	7.98E-01	NA	6.47	mirnaUID0876	let-7	let-7	mml	mmu-miR-450b-5p	NA	TGAGGTAGTAGGTTGTGTGGTT	TGAGGTAGTAGGTTGTGTGGTT	0	0	0
mml-let-7b	213798_s_at	ENSMUSG00000028656	Cap1	CAP1	8.04E-01	NA	9.32	mirnaUID0876	let-7	let-7	mml	mmu-miR-450b-5p	NA	TGAGGTAGTAGGTTGTGTGGTT	TGAGGTAGTAGGTTGTGTGGTT	0	0	0
mml-let-7b	212300_at	ENSMUSG00000053841	Txlna	TXLNA	8.18E-01	NA	4.7	mirnaUID0876	let-7	let-7	mml	mmu-miR-450b-5p	NA	TGAGGTAGTAGGTTGTGTGGTT	TGAGGTAGTAGGTTGTGTGGTT	0	0	0
mml-let-7b	224940_s_at	ENSMUSG00000028370	Pappa	PAPPA	8.27E-01	NA	6.29	mirnaUID0876	let-7	let-7	mml	mmu-miR-450b-5p	NA	TGAGGTAGTAGGTTGTGTGGTT	TGAGGTAGTAGGTTGTGTGGTT	0	0	0
mml-let-7b	228128_x_at	ENSMUSG00000028370	Pappa	PAPPA	8.36E-01	NA	4.19	mirnaUID0876	let-7	let-7	mml	mmu-miR-450b-5p	NA	TGAGGTAGTAGGTTGTGTGGTT	TGAGGTAGTAGGTTGTGTGGTT	0	0	0
mml-let-7b	200625_s_at	ENSMUSG00000028656	Cap1	CAP1	8.59E-01	NA	8.84	mirnaUID0876	let-7	let-7	mml	mmu-miR-450b-5p	NA	TGAGGTAGTAGGTTGTGTGGTT	TGAGGTAGTAGGTTGTGTGGTT	0	0	0
mml-let-7c	217669_s_at	ENSMUSG00000061603	Akap6	AKAP6	-8.04E-01	NA	4.66	mirnaUID2850	let-7	let-7	mml	mmu-miR-450b-3p	NA	TGAGGTAGTAGGTTGTATGGTT	TGAGGTAGTAGGTTGTATGGTT	0	0	0
mml-let-7c	242408_at	ENSMUSG00000071748	Gm14698	NA	-7.70E-01	NA	3.04	mirnaUID2850	let-7	let-7	mml	mmu-miR-450b-3p	NA	TGAGGTAGTAGGTTGTATGGTT	TGAGGTAGTAGGTTGTATGGTT	0	0	0
mml-let-7c	217067_s_at	ENSMUSG00000029307	Dmp1	DMP1	-7.58E-01	NA	3.12	mirnaUID2850	let-7	let-7	mml	mmu-miR-450b-3p	NA	TGAGGTAGTAGGTTGTATGGTT	TGAGGTAGTAGGTTGTATGGTT	0	0	0
mml-let-7c	205359_at	ENSMUSG00000061603	Akap6	AKAP6	-7.55E-01	NA	6.92	mirnaUID2850	let-7	let-7	mml	mmu-miR-450b-3p	NA	TGAGGTAGTAGGTTGTATGGTT	TGAGGTAGTAGGTTGTATGGTT	0	0	0
mml-let-7c	211810_s_at	ENSMUSG00000021003	Galc	GALC	-7.43E-01	NA	4.52	mirnaUID2850	let-7	let-7	mml	mmu-miR-450b-3p	NA	TGAGGTAGTAGGTTGTATGGTT	TGAGGTAGTAGGTTGTATGGTT	0	0	0
mml-let-7c	220984_s_at	ENSMUSG00000025938	Slco5a1	SLCO5A1	-6.83E-01	NA	3.68	mirnaUID2850	let-7	let-7	mml	mmu-miR-450b-3p	NA	TGAGGTAGTAGGTTGTATGGTT	TGAGGTAGTAGGTTGTATGGTT	0	0	0
mml-let-7c	213554_s_at	ENSMUSG00000032803	Cdv3	CDV3	-6.60E-01	NA	6.42	mirnaUID2850	let-7	let-7	mml	mmu-miR-450b-3p	NA	TGAGGTAGTAGGTTGTATGGTT	TGAGGTAGTAGGTTGTATGGTT	0	0	0
mml-let-7c	1554973_a_at	ENSMUSG00000050714	Zbtb26	ZBTB26	-6.03E-01	NA	4.55	mirnaUID2850	let-7	let-7	mml	mmu-miR-450b-3p	NA	TGAGGTAGTAGGTTGTATGGTT	TGAGGTAGTAGGTTGTATGGTT	0	0	0
mml-let-7c	203872_at	ENSMUSG00000031972	Acta1	ACTA1	-6.02E-01	NA	9.97	mirnaUID2850	let-7	let-7	mml	mmu-miR-450b-3p	NA	TGAGGTAGTAGGTTGTATGGTT	TGAGGTAGTAGGTTGTATGGTT	0	0	0
mml-let-7c	210818_s_at	ENSMUSG00000025612	Bach1	BACH1	-5.89E-01	NA	3.05	mirnaUID2850	let-7	let-7	mml	mmu-miR-450b-3p	NA	TGAGGTAGTAGGTTGTATGGTT	TGAGGTAGTAGGTTGTATGGTT	0	0	0
mml-let-7c	1560378_at	ENSMUSG00000025612	Bach1	BACH1	-5.85E-01	NA	4.22	mirnaUID2850	let-7	let-7	mml	mmu-miR-450b-3p	NA	TGAGGTAGTAGGTTGTATGGTT	TGAGGTAGTAGGTTGTATGGTT	0	0	0
mml-let-7c	244030_at	ENSMUSG00000071748	Gm14698	NA	-5.81E-01	NA	3.26	mirnaUID2850	let-7	let-7	mml	mmu-miR-450b-3p	NA	TGAGGTAGTAGGTTGTATGGTT	TGAGGTAGTAGGTTGTATGGTT	0	0	0
mml-let-7c	204417_at	ENSMUSG00000021003	Galc	GALC	-5.74E-01	NA	5.32	mirnaUID2850	let-7	let-7	mml	mmu-miR-450b-3p	NA	TGAGGTAGTAGGTTGTATGGTT	TGAGGTAGTAGGTTGTATGGTT	0	0	0
mml-let-7c	228746_s_at	ENSMUSG00000032803	Cdv3	CDV3	-5.64E-01	NA	7.08	mirnaUID2850	let-7	let-7	mml	mmu-miR-450b-3p	NA	TGAGGTAGTAGGTTGTATGGTT	TGAGGTAGTAGGTTGTATGGTT	0	0	0
mml-let-7c	240932_at	ENSMUSG00000038538	Ubn2	UBN2	-5.29E-01	NA	3.26	mirnaUID2850	let-7	let-7	mml	mmu-miR-450b-3p	NA	TGAGGTAGTAGGTTGTATGGTT	TGAGGTAGTAGGTTGTATGGTT	0	0	0
mml-let-7c	212695_at	ENSMUSG00000068742	Cry2	CRY2	-5.00E-01	NA	6.48	mirnaUID2850	let-7	let-7	mml	mmu-miR-450b-3p	NA	TGAGGTAGTAGGTTGTATGGTT	TGAGGTAGTAGGTTGTATGGTT	0	0	0
mml-let-7c	201107_s_at	ENSMUSG00000040152	Thbs1	THBS1	-4.80E-01	NA	4.92	mirnaUID2850	let-7	let-7	mml	mmu-miR-450b-3p	NA	TGAGGTAGTAGGTTGTATGGTT	TGAGGTAGTAGGTTGTATGGTT	0	0	0
mml-let-7c	213548_s_at	ENSMUSG00000032803	Cdv3	CDV3	-3.97E-01	NA	3.24	mirnaUID2850	let-7	let-7	mml	mmu-miR-450b-3p	NA	TGAGGTAGTAGGTTGTATGGTT	TGAGGTAGTAGGTTGTATGGTT	0	0	0
mml-let-7c	235086_at	ENSMUSG00000040152	Thbs1	THBS1	-3.80E-01	NA	4.09	mirnaUID2850	let-7	let-7	mml	mmu-miR-450b-3p	NA	TGAGGTAGTAGGTTGTATGGTT	TGAGGTAGTAGGTTGTATGGTT	0	0	0
mml-let-7c	208175_s_at	ENSMUSG00000029307	Dmp1	DMP1	-3.43E-01	NA	2.91	mirnaUID2850	let-7	let-7	mml	mmu-miR-450b-3p	NA	TGAGGTAGTAGGTTGTATGGTT	TGAGGTAGTAGGTTGTATGGTT	0	0	0
mml-let-7c	1552401_a_at	ENSMUSG00000025612	Bach1	BACH1	-2.23E-01	NA	3.37	mirnaUID2850	let-7	let-7	mml	mmu-miR-450b-3p	NA	TGAGGTAGTAGGTTGTATGGTT	TGAGGTAGTAGGTTGTATGGTT	0	0	0
mml-let-7c	238349_at	ENSMUSG00000038538	Ubn2	UBN2	-1.74E-01	NA	4.72	mirnaUID2850	let-7	let-7	mml	mmu-miR-450b-3p	NA	TGAGGTAGTAGGTTGTATGGTT	TGAGGTAGTAGGTTGTATGGTT	0	0	0
mml-let-7c	234938_at	ENSMUSG00000025612	Bach1	BACH1	-1.74E-01	NA	5.37	mirnaUID2850	let-7	let-7	mml	mmu-miR-450b-3p	NA	TGAGGTAGTAGGTTGTATGGTT	TGAGGTAGTAGGTTGTATGGTT	0	0	0
mml-let-7c	228853_at	ENSMUSG00000071748	Gm14698	NA	-1.48E-01	NA	6.61	mirnaUID2850	let-7	let-7	mml	mmu-miR-450b-3p	NA	TGAGGTAGTAGGTTGTATGGTT	TGAGGTAGTAGGTTGTATGGTT	0	0	0
mml-let-7c	212010_s_at	ENSMUSG00000032803	Cdv3	CDV3	-1.06E-01	NA	8.49	mirnaUID2850	let-7	let-7	mml	mmu-miR-450b-3p	NA	TGAGGTAGTAGGTTGTATGGTT	TGAGGTAGTAGGTTGTATGGTT	0	0	0
mml-let-7c	201108_s_at	ENSMUSG00000040152	Thbs1	THBS1	-5.49E-02	NA	5.96	mirnaUID2850	let-7	let-7	mml	mmu-miR-450b-3p	NA	TGAGGTAGTAGGTTGTATGGTT	TGAGGTAGTAGGTTGTATGGTT	0	0	0
mml-let-7c	234315_at	ENSMUSG00000025612	Bach1	BACH1	-5.40E-02	NA	4.49	mirnaUID2850	let-7	let-7	mml	mmu-miR-450b-3p	NA	TGAGGTAGTAGGTTGTATGGTT	TGAGGTAGTAGGTTGTATGGTT	0	0	0
mml-let-7c	235180_at	ENSMUSG00000071748	Gm14698	NA	-5.18E-02	NA	6.21	mirnaUID2850	let-7	let-7	mml	mmu-miR-450b-3p	NA	TGAGGTAGTAGGTTGTATGGTT	TGAGGTAGTAGGTTGTATGGTT	0	0	0
mml-let-7c	229118_at	ENSMUSG00000033361	Prrg3	PRRG3	-4.43E-02	NA	4.9	mirnaUID2850	let-7	let-7	mml	mmu-miR-450b-3p	NA	TGAGGTAGTAGGTTGTATGGTT	TGAGGTAGTAGGTTGTATGGTT	0	0	0
mml-let-7c	239336_at	ENSMUSG00000040152	Thbs1	THBS1	6.64E-02	NA	4.66	mirnaUID2850	let-7	let-7	mml	mmu-miR-450b-3p	NA	TGAGGTAGTAGGTTGTATGGTT	TGAGGTAGTAGGTTGTATGGTT	0	0	0
mml-let-7c	220433_at	ENSMUSG00000033361	Prrg3	PRRG3	1.46E-01	NA	5.67	mirnaUID2850	let-7	let-7	mml	mmu-miR-450b-3p	NA	TGAGGTAGTAGGTTGTATGGTT	TGAGGTAGTAGGTTGTATGGTT	0	0	0
mml-let-7c	1569490_at	ENSMUSG00000039286	Fndc3b	FNDC3B	2.40E-01	NA	3	mirnaUID2850	let-7	let-7	mml	mmu-miR-450b-3p	NA	TGAGGTAGTAGGTTGTATGGTT	TGAGGTAGTAGGTTGTATGGTT	0	0	0
mml-let-7c	215775_at	ENSMUSG00000040152	Thbs1	THBS1	3.39E-01	NA	4.09	mirnaUID2850	let-7	let-7	mml	mmu-miR-450b-3p	NA	TGAGGTAGTAGGTTGTATGGTT	TGAGGTAGTAGGTTGTATGGTT	0	0	0
mml-let-7c	227162_at	ENSMUSG00000050714	Zbtb26	ZBTB26	3.50E-01	NA	6.76	mirnaUID2850	let-7	let-7	mml	mmu-miR-450b-3p	NA	TGAGGTAGTAGGTTGTATGGTT	TGAGGTAGTAGGTTGTATGGTT	0	0	0
mml-let-7c	203508_at	ENSMUSG00000028599	Tnfrsf1b	TNFRSF1B	3.66E-01	NA	6.2	mirnaUID2850	let-7	let-7	mml	mmu-miR-450b-3p	NA	TGAGGTAGTAGGTTGTATGGTT	TGAGGTAGTAGGTTGTATGGTT	0	0	0
mml-let-7c	1552519_at	ENSMUSG00000026834	Acvr1c	ACVR1C	3.73E-01	NA	4.92	mirnaUID2850	let-7	let-7	mml	mmu-miR-450b-3p	NA	TGAGGTAGTAGGTTGTATGGTT	TGAGGTAGTAGGTTGTATGGTT	0	0	0
mml-let-7c	201109_s_at	ENSMUSG00000040152	Thbs1	THBS1	4.39E-01	NA	7.65	mirnaUID2850	let-7	let-7	mml	mmu-miR-450b-3p	NA	TGAGGTAGTAGGTTGTATGGTT	TGAGGTAGTAGGTTGTATGGTT	0	0	0
mml-let-7c	201110_s_at	ENSMUSG00000040152	Thbs1	THBS1	4.84E-01	NA	8.12	mirnaUID2850	let-7	let-7	mml	mmu-miR-450b-3p	NA	TGAGGTAGTAGGTTGTATGGTT	TGAGGTAGTAGGTTGTATGGTT	0	0	0
mml-let-7c	229865_at	ENSMUSG00000039286	Fndc3b	FNDC3B	5.36E-01	NA	3.42	mirnaUID2850	let-7	let-7	mml	mmu-miR-450b-3p	NA	TGAGGTAGTAGGTTGTATGGTT	TGAGGTAGTAGGTTGTATGGTT	0	0	0
mml-let-7c	226543_at	ENSMUSG00000038982	Muted	MUTED	5.52E-01	NA	5.23	mirnaUID2850	let-7	let-7	mml	mmu-miR-450b-3p	NA	TGAGGTAGTAGGTTGTATGGTT	TGAGGTAGTAGGTTGTATGGTT	0	0	0
mml-let-7c	212994_at	ENSMUSG00000037475	Thoc2	THOC2	5.88E-01	NA	7.94	mirnaUID2850	let-7	let-7	mml	mmu-miR-450b-3p	NA	TGAGGTAGTAGGTTGTATGGTT	TGAGGTAGTAGGTTGTATGGTT	0	0	0
mml-let-7c	222693_at	ENSMUSG00000039286	Fndc3b	FNDC3B	6.24E-01	NA	6.13	mirnaUID2850	let-7	let-7	mml	mmu-miR-450b-3p	NA	TGAGGTAGTAGGTTGTATGGTT	TGAGGTAGTAGGTTGTATGGTT	0	0	0
mml-let-7c	226626_at	ENSMUSG00000037475	Thoc2	THOC2	6.44E-01	NA	6.95	mirnaUID2850	let-7	let-7	mml	mmu-miR-450b-3p	NA	TGAGGTAGTAGGTTGTATGGTT	TGAGGTAGTAGGTTGTATGGTT	0	0	0
mml-let-7c	238350_at	ENSMUSG00000038538	Ubn2	UBN2	6.53E-01	NA	6.93	mirnaUID2850	let-7	let-7	mml	mmu-miR-450b-3p	NA	TGAGGTAGTAGGTTGTATGGTT	TGAGGTAGTAGGTTGTATGGTT	0	0	0
mml-let-7c	1563182_at	ENSMUSG00000026834	Acvr1c	ACVR1C	6.60E-01	NA	3.75	mirnaUID2850	let-7	let-7	mml	mmu-miR-450b-3p	NA	TGAGGTAGTAGGTTGTATGGTT	TGAGGTAGTAGGTTGTATGGTT	0	0	0
mml-let-7c	225445_at	ENSMUSG00000038538	Ubn2	UBN2	6.87E-01	NA	6.82	mirnaUID2850	let-7	let-7	mml	mmu-miR-450b-3p	NA	TGAGGTAGTAGGTTGTATGGTT	TGAGGTAGTAGGTTGTATGGTT	0	0	0
mml-let-7c	204194_at	ENSMUSG00000025612	Bach1	BACH1	7.06E-01	NA	5.92	mirnaUID2850	let-7	let-7	mml	mmu-miR-450b-3p	NA	TGAGGTAGTAGGTTGTATGGTT	TGAGGTAGTAGGTTGTATGGTT	0	0	0
mml-let-7c	225444_at	ENSMUSG00000038538	Ubn2	UBN2	7.53E-01	NA	7.04	mirnaUID2850	let-7	let-7	mml	mmu-miR-450b-3p	NA	TGAGGTAGTAGGTTGTATGGTT	TGAGGTAGTAGGTTGTATGGTT	0	0	0
mml-let-7c	202946_s_at	ENSMUSG00000062098	Btbd3	BTBD3	7.74E-01	NA	6.67	mirnaUID2850	let-7	let-7	mml	mmu-miR-450b-3p	NA	TGAGGTAGTAGGTTGTATGGTT	TGAGGTAGTAGGTTGTATGGTT	0	0	0
mml-let-7c	218618_s_at	ENSMUSG00000039286	Fndc3b	FNDC3B	7.85E-01	NA	8.78	mirnaUID2850	let-7	let-7	mml	mmu-miR-450b-3p	NA	TGAGGTAGTAGGTTGTATGGTT	TGAGGTAGTAGGTTGTATGGTT	0	0	0
mml-let-7c	222122_s_at	ENSMUSG00000037475	Thoc2	THOC2	7.88E-01	NA	8.11	mirnaUID2850	let-7	let-7	mml	mmu-miR-450b-3p	NA	TGAGGTAGTAGGTTGTATGGTT	TGAGGTAGTAGGTTGTATGGTT	0	0	0
mml-let-7c	226544_x_at	ENSMUSG00000038982	Muted	MUTED	7.90E-01	NA	8.67	mirnaUID2850	let-7	let-7	mml	mmu-miR-450b-3p	NA	TGAGGTAGTAGGTTGTATGGTT	TGAGGTAGTAGGTTGTATGGTT	0	0	0
mml-let-7c	222692_s_at	ENSMUSG00000039286	Fndc3b	FNDC3B	8.06E-01	NA	7.79	mirnaUID2850	let-7	let-7	mml	mmu-miR-450b-3p	NA	TGAGGTAGTAGGTTGTATGGTT	TGAGGTAGTAGGTTGTATGGTT	0	0	0
mml-let-7c	242029_at	ENSMUSG00000039286	Fndc3b	FNDC3B	8.20E-01	NA	6.26	mirnaUID2850	let-7	let-7	mml	mmu-miR-450b-3p	NA	TGAGGTAGTAGGTTGTATGGTT	TGAGGTAGTAGGTTGTATGGTT	0	0	0
mml-let-7c	225032_at	ENSMUSG00000039286	Fndc3b	FNDC3B	8.21E-01	NA	9.55	mirnaUID2850	let-7	let-7	mml	mmu-miR-450b-3p	NA	TGAGGTAGTAGGTTGTATGGTT	TGAGGTAGTAGGTTGTATGGTT	0	0	0
mml-let-7c	226628_at	ENSMUSG00000037475	Thoc2	THOC2	8.52E-01	NA	6.02	mirnaUID2850	let-7	let-7	mml	mmu-miR-450b-3p	NA	TGAGGTAGTAGGTTGTATGGTT	TGAGGTAGTAGGTTGTATGGTT	0	0	0
mml-let-7d	210001_s_at	ENSMUSG00000038037	Socs1	SOCS1	-5.90E-01	NA	4.37	mirnaUID2125	let-7	let-7	mml	mmu-miR-505-3p	NA	AGAGGTAGTAGGTTGCATAGTT	AGAGGTAGTAGGTTGCATAGTT	0	0	0
mml-let-7d	201024_x_at	ENSMUSG00000026083	Eif5b	EIF5B	-5.82E-01	NA	8.78	mirnaUID2125	let-7	let-7	mml	mmu-miR-505-3p	NA	AGAGGTAGTAGGTTGCATAGTT	AGAGGTAGTAGGTTGCATAGTT	0	0	0
mml-let-7d	214314_s_at	ENSMUSG00000026083	Eif5b	EIF5B	-5.37E-01	NA	7.61	mirnaUID2125	let-7	let-7	mml	mmu-miR-505-3p	NA	AGAGGTAGTAGGTTGCATAGTT	AGAGGTAGTAGGTTGCATAGTT	0	0	0
mml-let-7d	217303_s_at	ENSMUSG00000031489	Adrb3	ADRB3	-5.13E-01	NA	5.08	mirnaUID2125	let-7	let-7	mml	mmu-miR-505-3p	NA	AGAGGTAGTAGGTTGCATAGTT	AGAGGTAGTAGGTTGCATAGTT	0	0	0
mml-let-7d	206812_at	ENSMUSG00000031489	Adrb3	ADRB3	-5.04E-01	NA	4.46	mirnaUID2125	let-7	let-7	mml	mmu-miR-505-3p	NA	AGAGGTAGTAGGTTGCATAGTT	AGAGGTAGTAGGTTGCATAGTT	0	0	0
mml-let-7d	1569793_at	ENSMUSG00000004902	Slc25a18	SLC25A18	-4.95E-01	NA	4.72	mirnaUID2125	let-7	let-7	mml	mmu-miR-505-3p	NA	AGAGGTAGTAGGTTGCATAGTT	AGAGGTAGTAGGTTGCATAGTT	0	0	0
mml-let-7d	219674_s_at	ENSMUSG00000034088	Hdlbp	HDLBP	-4.83E-01	NA	4.62	mirnaUID2125	let-7	let-7	mml	mmu-miR-505-3p	NA	AGAGGTAGTAGGTTGCATAGTT	AGAGGTAGTAGGTTGCATAGTT	0	0	0
mml-let-7d	235582_at	ENSMUSG00000018983	E2f2	E2F2	-4.67E-01	NA	4.53	mirnaUID2125	let-7	let-7	mml	mmu-miR-505-3p	NA	AGAGGTAGTAGGTTGCATAGTT	AGAGGTAGTAGGTTGCATAGTT	0	0	0
mml-let-7d	1555399_a_at	ENSMUSG00000030203	Dusp16	DUSP16	-4.61E-01	NA	6.73	mirnaUID2125	let-7	let-7	mml	mmu-miR-505-3p	NA	AGAGGTAGTAGGTTGCATAGTT	AGAGGTAGTAGGTTGCATAGTT	0	0	0
mml-let-7d	231228_at	ENSMUSG00000007659	Bcl2l1	BCL2L1	-4.54E-01	NA	5.66	mirnaUID2125	let-7	let-7	mml	mmu-miR-505-3p	NA	AGAGGTAGTAGGTTGCATAGTT	AGAGGTAGTAGGTTGCATAGTT	0	0	0
mml-let-7d	235641_at	ENSMUSG00000032501	Trib1	TRIB1	-4.42E-01	NA	4.45	mirnaUID2125	let-7	let-7	mml	mmu-miR-505-3p	NA	AGAGGTAGTAGGTTGCATAGTT	AGAGGTAGTAGGTTGCATAGTT	0	0	0
mml-let-7d	230340_s_at	ENSMUSG00000029684	Wasl	WASL	-4.40E-01	NA	5.49	mirnaUID2125	let-7	let-7	mml	mmu-miR-505-3p	NA	AGAGGTAGTAGGTTGCATAGTT	AGAGGTAGTAGGTTGCATAGTT	0	0	0
mml-let-7d	239666_at	ENSMUSG00000047824	Pygo2	PYGO2	-4.33E-01	NA	5.77	mirnaUID2125	let-7	let-7	mml	mmu-miR-505-3p	NA	AGAGGTAGTAGGTTGCATAGTT	AGAGGTAGTAGGTTGCATAGTT	0	0	0
mml-let-7d	207042_at	ENSMUSG00000018983	E2f2	E2F2	-4.25E-01	NA	3.69	mirnaUID2125	let-7	let-7	mml	mmu-miR-505-3p	NA	AGAGGTAGTAGGTTGCATAGTT	AGAGGTAGTAGGTTGCATAGTT	0	0	0
mml-let-7d	221767_x_at	ENSMUSG00000034088	Hdlbp	HDLBP	-4.06E-01	NA	8.34	mirnaUID2125	let-7	let-7	mml	mmu-miR-505-3p	NA	AGAGGTAGTAGGTTGCATAGTT	AGAGGTAGTAGGTTGCATAGTT	0	0	0
mml-let-7d	231860_at	ENSMUSG00000022914	Brwd1	BRWD1	-4.06E-01	NA	3.76	mirnaUID2125	let-7	let-7	mml	mmu-miR-505-3p	NA	AGAGGTAGTAGGTTGCATAGTT	AGAGGTAGTAGGTTGCATAGTT	0	0	0
mml-let-7d	211579_at	ENSMUSG00000020689	Itgb3	RP11-290H9.2	-4.05E-01	NA	4.18	mirnaUID2125	let-7	let-7	mml	mmu-miR-505-3p	NA	AGAGGTAGTAGGTTGCATAGTT	AGAGGTAGTAGGTTGCATAGTT	0	0	0
mml-let-7d	224859_at	ENSMUSG00000035914	Cd276	CD276	-4.04E-01	NA	6.14	mirnaUID2125	let-7	let-7	mml	mmu-miR-505-3p	NA	AGAGGTAGTAGGTTGCATAGTT	AGAGGTAGTAGGTTGCATAGTT	0	0	0
mml-let-7d	204308_s_at	ENSMUSG00000021275	Tecpr2	TECPR2	-4.00E-01	NA	6.92	mirnaUID2125	let-7	let-7	mml	mmu-miR-505-3p	NA	AGAGGTAGTAGGTTGCATAGTT	AGAGGTAGTAGGTTGCATAGTT	0	0	0
mml-let-7d	206411_s_at	ENSMUSG00000026596	Abl2	ABL2	-3.94E-01	NA	4.83	mirnaUID2125	let-7	let-7	mml	mmu-miR-505-3p	NA	AGAGGTAGTAGGTTGCATAGTT	AGAGGTAGTAGGTTGCATAGTT	0	0	0
mml-let-7d	236749_at	ENSMUSG00000000282	Mnt	MNT	-3.92E-01	NA	5.97	mirnaUID2125	let-7	let-7	mml	mmu-miR-505-3p	NA	AGAGGTAGTAGGTTGCATAGTT	AGAGGTAGTAGGTTGCATAGTT	0	0	0
mml-let-7d	210865_at	ENSMUSG00000000817	Fasl	FASLG	-3.90E-01	NA	4.7	mirnaUID2125	let-7	let-7	mml	mmu-miR-505-3p	NA	AGAGGTAGTAGGTTGCATAGTT	AGAGGTAGTAGGTTGCATAGTT	0	0	0
mml-let-7d	233206_at	ENSMUSG00000038267	Slc22a23	SLC22A23	-3.86E-01	NA	5.94	mirnaUID2125	let-7	let-7	mml	mmu-miR-505-3p	NA	AGAGGTAGTAGGTTGCATAGTT	AGAGGTAGTAGGTTGCATAGTT	0	0	0
mml-let-7d	233695_s_at	ENSMUSG00000071226	Cecr2	CECR2	-3.80E-01	NA	3.35	mirnaUID2125	let-7	let-7	mml	mmu-miR-505-3p	NA	AGAGGTAGTAGGTTGCATAGTT	AGAGGTAGTAGGTTGCATAGTT	0	0	0
mml-let-7d	229577_at	ENSMUSG00000031545	Agpat6	AGPAT6	-3.77E-01	NA	5.3	mirnaUID2125	let-7	let-7	mml	mmu-miR-505-3p	NA	AGAGGTAGTAGGTTGCATAGTT	AGAGGTAGTAGGTTGCATAGTT	0	0	0
mml-let-7d	1557394_at	ENSMUSG00000061689	Dlgap4	DLGAP4	-3.74E-01	NA	4.51	mirnaUID2125	let-7	let-7	mml	mmu-miR-505-3p	NA	AGAGGTAGTAGGTTGCATAGTT	AGAGGTAGTAGGTTGCATAGTT	0	0	0
mml-let-7d	219268_at	ENSMUSG00000070644	Etnk2	ETNK2	-3.72E-01	NA	5.5	mirnaUID2125	let-7	let-7	mml	mmu-miR-505-3p	NA	AGAGGTAGTAGGTTGCATAGTT	AGAGGTAGTAGGTTGCATAGTT	0	0	0
mml-let-7d	211333_s_at	ENSMUSG00000000817	Fasl	FASLG	-3.69E-01	NA	3.53	mirnaUID2125	let-7	let-7	mml	mmu-miR-505-3p	NA	AGAGGTAGTAGGTTGCATAGTT	AGAGGTAGTAGGTTGCATAGTT	0	0	0
mml-let-7d	1569448_at	ENSMUSG00000030729	Pgm2l1	PGM2L1	-3.67E-01	NA	5.61	mirnaUID2125	let-7	let-7	mml	mmu-miR-505-3p	NA	AGAGGTAGTAGGTTGCATAGTT	AGAGGTAGTAGGTTGCATAGTT	0	0	0
mml-let-7d	1555092_at	ENSMUSG00000037568	Vash2	VASH2	-3.61E-01	NA	4.44	mirnaUID2125	let-7	let-7	mml	mmu-miR-505-3p	NA	AGAGGTAGTAGGTTGCATAGTT	AGAGGTAGTAGGTTGCATAGTT	0	0	0
mml-let-7d	215732_s_at	ENSMUSG00000004947	Dtx2	DTX2	-3.60E-01	NA	5.88	mirnaUID2125	let-7	let-7	mml	mmu-miR-505-3p	NA	AGAGGTAGTAGGTTGCATAGTT	AGAGGTAGTAGGTTGCATAGTT	0	0	0
mml-let-7d	232378_at	ENSMUSG00000028544	Slc5a9	SLC5A9	-3.55E-01	NA	4.78	mirnaUID2125	let-7	let-7	mml	mmu-miR-505-3p	NA	AGAGGTAGTAGGTTGCATAGTT	AGAGGTAGTAGGTTGCATAGTT	0	0	0
mml-let-7d	224024_at	ENSMUSG00000001576	Ergic1	ERGIC1	-3.55E-01	NA	2.74	mirnaUID2125	let-7	let-7	mml	mmu-miR-505-3p	NA	AGAGGTAGTAGGTTGCATAGTT	AGAGGTAGTAGGTTGCATAGTT	0	0	0
mml-let-7d	239911_at	ENSMUSG00000045991	Onecut2	ONECUT2	-3.53E-01	NA	2.55	mirnaUID2125	let-7	let-7	mml	mmu-miR-505-3p	NA	AGAGGTAGTAGGTTGCATAGTT	AGAGGTAGTAGGTTGCATAGTT	0	0	0
mml-let-7d	1568719_s_at	ENSMUSG00000038267	Slc22a23	SLC22A23	-3.50E-01	NA	5.23	mirnaUID2125	let-7	let-7	mml	mmu-miR-505-3p	NA	AGAGGTAGTAGGTTGCATAGTT	AGAGGTAGTAGGTTGCATAGTT	0	0	0
mml-let-7d	220635_at	ENSMUSG00000024409	Psors1c2	PSORS1C2	-3.48E-01	NA	5.63	mirnaUID2125	let-7	let-7	mml	mmu-miR-505-3p	NA	AGAGGTAGTAGGTTGCATAGTT	AGAGGTAGTAGGTTGCATAGTT	0	0	0
mml-let-7d	235149_at	ENSMUSG00000030729	Pgm2l1	PGM2L1	-3.44E-01	NA	4.07	mirnaUID2125	let-7	let-7	mml	mmu-miR-505-3p	NA	AGAGGTAGTAGGTTGCATAGTT	AGAGGTAGTAGGTTGCATAGTT	0	0	0
mml-let-7d	234782_at	ENSMUSG00000044938	Klhl31	KLHL31	-3.42E-01	NA	3.76	mirnaUID2125	let-7	let-7	mml	mmu-miR-505-3p	NA	AGAGGTAGTAGGTTGCATAGTT	AGAGGTAGTAGGTTGCATAGTT	0	0	0
mml-let-7d	214313_s_at	ENSMUSG00000026083	Eif5b	EIF5B	-3.39E-01	NA	4.3	mirnaUID2125	let-7	let-7	mml	mmu-miR-505-3p	NA	AGAGGTAGTAGGTTGCATAGTT	AGAGGTAGTAGGTTGCATAGTT	0	0	0
mml-let-7d	1569141_a_at	ENSMUSG00000029167	Ppargc1a	PPARGC1A	-3.32E-01	NA	3.48	mirnaUID2125	let-7	let-7	mml	mmu-miR-505-3p	NA	AGAGGTAGTAGGTTGCATAGTT	AGAGGTAGTAGGTTGCATAGTT	0	0	0
mml-let-7d	233441_at	ENSMUSG00000045991	Onecut2	ONECUT2	-3.29E-01	NA	2.5	mirnaUID2125	let-7	let-7	mml	mmu-miR-505-3p	NA	AGAGGTAGTAGGTTGCATAGTT	AGAGGTAGTAGGTTGCATAGTT	0	0	0
mml-let-7d	244656_at	ENSMUSG00000020684	Rasl10b	RASL10B	-3.24E-01	NA	5.46	mirnaUID2125	let-7	let-7	mml	mmu-miR-505-3p	NA	AGAGGTAGTAGGTTGCATAGTT	AGAGGTAGTAGGTTGCATAGTT	0	0	0
mml-let-7d	211494_s_at	ENSMUSG00000060961	Slc4a4	SLC4A4	-3.18E-01	NA	4.49	mirnaUID2125	let-7	let-7	mml	mmu-miR-505-3p	NA	AGAGGTAGTAGGTTGCATAGTT	AGAGGTAGTAGGTTGCATAGTT	0	0	0
mml-let-7d	236743_at	ENSMUSG00000031545	Agpat6	AGPAT6	-3.12E-01	NA	3.44	mirnaUID2125	let-7	let-7	mml	mmu-miR-505-3p	NA	AGAGGTAGTAGGTTGCATAGTT	AGAGGTAGTAGGTTGCATAGTT	0	0	0
mml-let-7d	221496_s_at	ENSMUSG00000048546	Tob2	TOB2	-3.05E-01	NA	7.13	mirnaUID2125	let-7	let-7	mml	mmu-miR-505-3p	NA	AGAGGTAGTAGGTTGCATAGTT	AGAGGTAGTAGGTTGCATAGTT	0	0	0
mml-let-7d	201026_at	ENSMUSG00000026083	Eif5b	EIF5B	-3.03E-01	NA	6.18	mirnaUID2125	let-7	let-7	mml	mmu-miR-505-3p	NA	AGAGGTAGTAGGTTGCATAGTT	AGAGGTAGTAGGTTGCATAGTT	0	0	0
mml-let-7d	236296_x_at	ENSMUSG00000044551	9930012K11Rik	C8orf58	-2.99E-01	NA	6.11	mirnaUID2125	let-7	let-7	mml	mmu-miR-505-3p	NA	AGAGGTAGTAGGTTGCATAGTT	AGAGGTAGTAGGTTGCATAGTT	0	0	0
mml-let-7d	234752_x_at	ENSMUSG00000045103	Dmd	DMD	-2.95E-01	NA	2.18	mirnaUID2125	let-7	let-7	mml	mmu-miR-505-3p	NA	AGAGGTAGTAGGTTGCATAGTT	AGAGGTAGTAGGTTGCATAGTT	0	0	0
mml-let-7d	221524_s_at	ENSMUSG00000028278	Rragd	RRAGD	-2.92E-01	NA	8.01	mirnaUID2125	let-7	let-7	mml	mmu-miR-505-3p	NA	AGAGGTAGTAGGTTGCATAGTT	AGAGGTAGTAGGTTGCATAGTT	0	0	0
mml-let-7d	214128_at	ENSMUSG00000035735	Dagla	DAGLA	-2.87E-01	NA	5.33	mirnaUID2125	let-7	let-7	mml	mmu-miR-505-3p	NA	AGAGGTAGTAGGTTGCATAGTT	AGAGGTAGTAGGTTGCATAGTT	0	0	0
mml-let-7d	205777_at	ENSMUSG00000031383	Dusp9	DUSP9	-2.84E-01	NA	4.6	mirnaUID2125	let-7	let-7	mml	mmu-miR-505-3p	NA	AGAGGTAGTAGGTTGCATAGTT	AGAGGTAGTAGGTTGCATAGTT	0	0	0
mml-let-7d	230218_at	ENSMUSG00000043099	Hic1	HIC1	-2.84E-01	NA	5.12	mirnaUID2125	let-7	let-7	mml	mmu-miR-505-3p	NA	AGAGGTAGTAGGTTGCATAGTT	AGAGGTAGTAGGTTGCATAGTT	0	0	0
mml-let-7d	208086_s_at	ENSMUSG00000045103	Dmd	DMD	-2.84E-01	NA	6.25	mirnaUID2125	let-7	let-7	mml	mmu-miR-505-3p	NA	AGAGGTAGTAGGTTGCATAGTT	AGAGGTAGTAGGTTGCATAGTT	0	0	0
mml-let-7d	205375_at	ENSMUSG00000032717	Mdfi	MDFI	-2.79E-01	NA	5.75	mirnaUID2125	let-7	let-7	mml	mmu-miR-505-3p	NA	AGAGGTAGTAGGTTGCATAGTT	AGAGGTAGTAGGTTGCATAGTT	0	0	0
mml-let-7d	228806_at	ENSMUSG00000028150	Rorc	RORC	-2.79E-01	NA	5.04	mirnaUID2125	let-7	let-7	mml	mmu-miR-505-3p	NA	AGAGGTAGTAGGTTGCATAGTT	AGAGGTAGTAGGTTGCATAGTT	0	0	0
mml-let-7d	242165_at	ENSMUSG00000032913	Lrig2	LRIG2	-2.76E-01	NA	3.65	mirnaUID2125	let-7	let-7	mml	mmu-miR-505-3p	NA	AGAGGTAGTAGGTTGCATAGTT	AGAGGTAGTAGGTTGCATAGTT	0	0	0
mml-let-7d	230306_at	ENSMUSG00000031988	Vps26b	VPS26B	-2.75E-01	NA	7.12	mirnaUID2125	let-7	let-7	mml	mmu-miR-505-3p	NA	AGAGGTAGTAGGTTGCATAGTT	AGAGGTAGTAGGTTGCATAGTT	0	0	0
mml-let-7d	232037_at	ENSMUSG00000032394	Igdcc3	IGDCC3	-2.75E-01	NA	6.84	mirnaUID2125	let-7	let-7	mml	mmu-miR-505-3p	NA	AGAGGTAGTAGGTTGCATAGTT	AGAGGTAGTAGGTTGCATAGTT	0	0	0
mml-let-7d	213337_s_at	ENSMUSG00000038037	Socs1	SOCS1	-2.70E-01	NA	5.95	mirnaUID2125	let-7	let-7	mml	mmu-miR-505-3p	NA	AGAGGTAGTAGGTTGCATAGTT	AGAGGTAGTAGGTTGCATAGTT	0	0	0
mml-let-7d	1555250_a_at	ENSMUSG00000039652	Cpeb3	CPEB3	-2.67E-01	NA	7.13	mirnaUID2125	let-7	let-7	mml	mmu-miR-505-3p	NA	AGAGGTAGTAGGTTGCATAGTT	AGAGGTAGTAGGTTGCATAGTT	0	0	0
mml-let-7d	224336_s_at	ENSMUSG00000030203	Dusp16	DUSP16	-2.63E-01	NA	4	mirnaUID2125	let-7	let-7	mml	mmu-miR-505-3p	NA	AGAGGTAGTAGGTTGCATAGTT	AGAGGTAGTAGGTTGCATAGTT	0	0	0
mml-let-7d	227377_at	ENSMUSG00000013415	Igf2bp1	IGF2BP1	-2.61E-01	NA	4.62	mirnaUID2125	let-7	let-7	mml	mmu-miR-505-3p	NA	AGAGGTAGTAGGTTGCATAGTT	AGAGGTAGTAGGTTGCATAGTT	0	0	0
mml-let-7d	209611_s_at	ENSMUSG00000020142	Slc1a4	SLC1A4	-2.60E-01	NA	5.18	mirnaUID2125	let-7	let-7	mml	mmu-miR-505-3p	NA	AGAGGTAGTAGGTTGCATAGTT	AGAGGTAGTAGGTTGCATAGTT	0	0	0
mml-let-7d	230271_at	ENSMUSG00000045991	Onecut2	ONECUT2	-2.60E-01	NA	5	mirnaUID2125	let-7	let-7	mml	mmu-miR-505-3p	NA	AGAGGTAGTAGGTTGCATAGTT	AGAGGTAGTAGGTTGCATAGTT	0	0	0
mml-let-7d	225015_s_at	ENSMUSG00000042608	Stk40	STK40	-2.60E-01	NA	6.27	mirnaUID2125	let-7	let-7	mml	mmu-miR-505-3p	NA	AGAGGTAGTAGGTTGCATAGTT	AGAGGTAGTAGGTTGCATAGTT	0	0	0
mml-let-7d	223605_at	ENSMUSG00000004902	Slc25a18	SLC25A18	-2.60E-01	NA	4.17	mirnaUID2125	let-7	let-7	mml	mmu-miR-505-3p	NA	AGAGGTAGTAGGTTGCATAGTT	AGAGGTAGTAGGTTGCATAGTT	0	0	0
mml-let-7d	206419_at	ENSMUSG00000028150	Rorc	RORC	-2.53E-01	NA	6.07	mirnaUID2125	let-7	let-7	mml	mmu-miR-505-3p	NA	AGAGGTAGTAGGTTGCATAGTT	AGAGGTAGTAGGTTGCATAGTT	0	0	0
mml-let-7d	229277_at	ENSMUSG00000035283	Adrb1	ADRB1	-2.51E-01	NA	4.01	mirnaUID2125	let-7	let-7	mml	mmu-miR-505-3p	NA	AGAGGTAGTAGGTTGCATAGTT	AGAGGTAGTAGGTTGCATAGTT	0	0	0
mml-let-7d	207660_at	ENSMUSG00000045103	Dmd	DMD	-2.48E-01	NA	4.07	mirnaUID2125	let-7	let-7	mml	mmu-miR-505-3p	NA	AGAGGTAGTAGGTTGCATAGTT	AGAGGTAGTAGGTTGCATAGTT	0	0	0
mml-let-7d	1553721_at	ENSMUSG00000047496	Rnf152	RNF152	-2.43E-01	NA	2.67	mirnaUID2125	let-7	let-7	mml	mmu-miR-505-3p	NA	AGAGGTAGTAGGTTGCATAGTT	AGAGGTAGTAGGTTGCATAGTT	0	0	0
mml-let-7d	244622_at	ENSMUSG00000022914	Brwd1	BRWD1	-2.42E-01	NA	3.29	mirnaUID2125	let-7	let-7	mml	mmu-miR-505-3p	NA	AGAGGTAGTAGGTTGCATAGTT	AGAGGTAGTAGGTTGCATAGTT	0	0	0
mml-let-7d	205832_at	ENSMUSG00000039070	Cpa4	CPA4	-2.42E-01	NA	5.42	mirnaUID2125	let-7	let-7	mml	mmu-miR-505-3p	NA	AGAGGTAGTAGGTTGCATAGTT	AGAGGTAGTAGGTTGCATAGTT	0	0	0
mml-let-7d	239308_at	ENSMUSG00000022897	Dyrk1a	DYRK1A	-2.41E-01	NA	4.17	mirnaUID2125	let-7	let-7	mml	mmu-miR-505-3p	NA	AGAGGTAGTAGGTTGCATAGTT	AGAGGTAGTAGGTTGCATAGTT	0	0	0
mml-let-7d	229349_at	ENSMUSG00000063804	Lin28b	LIN28B	-2.32E-01	NA	3.15	mirnaUID2125	let-7	let-7	mml	mmu-miR-505-3p	NA	AGAGGTAGTAGGTTGCATAGTT	AGAGGTAGTAGGTTGCATAGTT	0	0	0
mml-let-7d	239398_at	ENSMUSG00000044938	Klhl31	KLHL31	-2.26E-01	NA	5.55	mirnaUID2125	let-7	let-7	mml	mmu-miR-505-3p	NA	AGAGGTAGTAGGTTGCATAGTT	AGAGGTAGTAGGTTGCATAGTT	0	0	0
mml-let-7d	224652_at	ENSMUSG00000024286	Ccny	CCNY	-2.20E-01	NA	5.87	mirnaUID2125	let-7	let-7	mml	mmu-miR-505-3p	NA	AGAGGTAGTAGGTTGCATAGTT	AGAGGTAGTAGGTTGCATAGTT	0	0	0
mml-let-7d	223689_at	ENSMUSG00000013415	Igf2bp1	IGF2BP1	-2.20E-01	NA	5.5	mirnaUID2125	let-7	let-7	mml	mmu-miR-505-3p	NA	AGAGGTAGTAGGTTGCATAGTT	AGAGGTAGTAGGTTGCATAGTT	0	0	0
mml-let-7d	230960_at	ENSMUSG00000032394	Igdcc3	IGDCC3	-2.09E-01	NA	4.13	mirnaUID2125	let-7	let-7	mml	mmu-miR-505-3p	NA	AGAGGTAGTAGGTTGCATAGTT	AGAGGTAGTAGGTTGCATAGTT	0	0	0
mml-let-7d	243651_at	ENSMUSG00000039652	Cpeb3	CPEB3	-2.08E-01	NA	5.31	mirnaUID2125	let-7	let-7	mml	mmu-miR-505-3p	NA	AGAGGTAGTAGGTTGCATAGTT	AGAGGTAGTAGGTTGCATAGTT	0	0	0
mml-let-7d	224059_s_at	ENSMUSG00000063160	Numbl	NUMBL	-2.08E-01	NA	6.62	mirnaUID2125	let-7	let-7	mml	mmu-miR-505-3p	NA	AGAGGTAGTAGGTTGCATAGTT	AGAGGTAGTAGGTTGCATAGTT	0	0	0
mml-let-7d	227381_at	ENSMUSG00000039787	Cercam	CERCAM	-2.08E-01	NA	5.36	mirnaUID2125	let-7	let-7	mml	mmu-miR-505-3p	NA	AGAGGTAGTAGGTTGCATAGTT	AGAGGTAGTAGGTTGCATAGTT	0	0	0
mml-let-7d	239335_at	ENSMUSG00000048897	Zfp710	ZNF710	-2.08E-01	NA	5.31	mirnaUID2125	let-7	let-7	mml	mmu-miR-505-3p	NA	AGAGGTAGTAGGTTGCATAGTT	AGAGGTAGTAGGTTGCATAGTT	0	0	0
mml-let-7d	223847_s_at	ENSMUSG00000001576	Ergic1	ERGIC1	-2.08E-01	NA	5.73	mirnaUID2125	let-7	let-7	mml	mmu-miR-505-3p	NA	AGAGGTAGTAGGTTGCATAGTT	AGAGGTAGTAGGTTGCATAGTT	0	0	0
mml-let-7d	216162_at	ENSMUSG00000038095	Sbno1	SBNO1	-2.07E-01	NA	3.12	mirnaUID2125	let-7	let-7	mml	mmu-miR-505-3p	NA	AGAGGTAGTAGGTTGCATAGTT	AGAGGTAGTAGGTTGCATAGTT	0	0	0
mml-let-7d	222916_s_at	ENSMUSG00000034088	Hdlbp	HDLBP	-2.05E-01	NA	4.89	mirnaUID2125	let-7	let-7	mml	mmu-miR-505-3p	NA	AGAGGTAGTAGGTTGCATAGTT	AGAGGTAGTAGGTTGCATAGTT	0	0	0
mml-let-7d	221523_s_at	ENSMUSG00000028278	Rragd	RRAGD	-2.04E-01	NA	8.32	mirnaUID2125	let-7	let-7	mml	mmu-miR-505-3p	NA	AGAGGTAGTAGGTTGCATAGTT	AGAGGTAGTAGGTTGCATAGTT	0	0	0
mml-let-7d	228167_at	ENSMUSG00000043008	Klhl6	KLHL6	-2.03E-01	NA	2.59	mirnaUID2125	let-7	let-7	mml	mmu-miR-505-3p	NA	AGAGGTAGTAGGTTGCATAGTT	AGAGGTAGTAGGTTGCATAGTT	0	0	0
mml-let-7d	204411_at	ENSMUSG00000041642	Kif21b	KIF21B	-2.03E-01	NA	6.53	mirnaUID2125	let-7	let-7	mml	mmu-miR-505-3p	NA	AGAGGTAGTAGGTTGCATAGTT	AGAGGTAGTAGGTTGCATAGTT	0	0	0
mml-let-7d	219369_s_at	ENSMUSG00000021203	Otub2	OTUB2	-2.03E-01	NA	3.87	mirnaUID2125	let-7	let-7	mml	mmu-miR-505-3p	NA	AGAGGTAGTAGGTTGCATAGTT	AGAGGTAGTAGGTTGCATAGTT	0	0	0
mml-let-7d	1555682_at	ENSMUSG00000021203	Otub2	OTUB2	-2.02E-01	NA	5.19	mirnaUID2125	let-7	let-7	mml	mmu-miR-505-3p	NA	AGAGGTAGTAGGTTGCATAGTT	AGAGGTAGTAGGTTGCATAGTT	0	0	0
mml-let-7d	203273_s_at	ENSMUSG00000010054	Tusc2	TUSC2	-2.02E-01	NA	6.59	mirnaUID2125	let-7	let-7	mml	mmu-miR-505-3p	NA	AGAGGTAGTAGGTTGCATAGTT	AGAGGTAGTAGGTTGCATAGTT	0	0	0
mml-let-7d	208214_at	ENSMUSG00000035283	Adrb1	ADRB1	-1.95E-01	NA	4.67	mirnaUID2125	let-7	let-7	mml	mmu-miR-505-3p	NA	AGAGGTAGTAGGTTGCATAGTT	AGAGGTAGTAGGTTGCATAGTT	0	0	0
mml-let-7d	207676_at	ENSMUSG00000045991	Onecut2	ONECUT2	-1.92E-01	NA	5.19	mirnaUID2125	let-7	let-7	mml	mmu-miR-505-3p	NA	AGAGGTAGTAGGTTGCATAGTT	AGAGGTAGTAGGTTGCATAGTT	0	0	0
mml-let-7d	210738_s_at	ENSMUSG00000060961	Slc4a4	SLC4A4	-1.91E-01	NA	2.43	mirnaUID2125	let-7	let-7	mml	mmu-miR-505-3p	NA	AGAGGTAGTAGGTTGCATAGTT	AGAGGTAGTAGGTTGCATAGTT	0	0	0
mml-let-7d	1559265_at	ENSMUSG00000054074	2810030E01Rik	SKIDA1	-1.89E-01	NA	2.69	mirnaUID2125	let-7	let-7	mml	mmu-miR-505-3p	NA	AGAGGTAGTAGGTTGCATAGTT	AGAGGTAGTAGGTTGCATAGTT	0	0	0
mml-let-7d	233446_at	ENSMUSG00000045991	Onecut2	ONECUT2	-1.88E-01	NA	3.41	mirnaUID2125	let-7	let-7	mml	mmu-miR-505-3p	NA	AGAGGTAGTAGGTTGCATAGTT	AGAGGTAGTAGGTTGCATAGTT	0	0	0
mml-let-7d	202571_s_at	ENSMUSG00000061689	Dlgap4	DLGAP4	-1.84E-01	NA	5.31	mirnaUID2125	let-7	let-7	mml	mmu-miR-505-3p	NA	AGAGGTAGTAGGTTGCATAGTT	AGAGGTAGTAGGTTGCATAGTT	0	0	0
mml-let-7d	202572_s_at	ENSMUSG00000061689	Dlgap4	DLGAP4	-1.83E-01	NA	6.08	mirnaUID2125	let-7	let-7	mml	mmu-miR-505-3p	NA	AGAGGTAGTAGGTTGCATAGTT	AGAGGTAGTAGGTTGCATAGTT	0	0	0
mml-let-7d	223852_s_at	ENSMUSG00000042608	Stk40	STK40	-1.80E-01	NA	6.43	mirnaUID2125	let-7	let-7	mml	mmu-miR-505-3p	NA	AGAGGTAGTAGGTTGCATAGTT	AGAGGTAGTAGGTTGCATAGTT	0	0	0
mml-let-7d	204206_at	ENSMUSG00000000282	Mnt	MNT	-1.80E-01	NA	8.27	mirnaUID2125	let-7	let-7	mml	mmu-miR-505-3p	NA	AGAGGTAGTAGGTTGCATAGTT	AGAGGTAGTAGGTTGCATAGTT	0	0	0
mml-let-7d	229600_s_at	ENSMUSG00000020841	Cpd	CPD	-1.76E-01	NA	3.73	mirnaUID2125	let-7	let-7	mml	mmu-miR-505-3p	NA	AGAGGTAGTAGGTTGCATAGTT	AGAGGTAGTAGGTTGCATAGTT	0	0	0
mml-let-7d	212113_at	ENSMUSG00000074748	Atxn7l3b	ATXN7L3B	-1.69E-01	NA	7.88	mirnaUID2125	let-7	let-7	mml	mmu-miR-505-3p	NA	AGAGGTAGTAGGTTGCATAGTT	AGAGGTAGTAGGTTGCATAGTT	0	0	0
mml-let-7d	1568718_at	ENSMUSG00000038267	Slc22a23	SLC22A23	-1.64E-01	NA	6.02	mirnaUID2125	let-7	let-7	mml	mmu-miR-505-3p	NA	AGAGGTAGTAGGTTGCATAGTT	AGAGGTAGTAGGTTGCATAGTT	0	0	0
mml-let-7d	1557611_at	ENSMUSG00000033257	Ttll4	TTLL4	-1.64E-01	NA	5.53	mirnaUID2125	let-7	let-7	mml	mmu-miR-505-3p	NA	AGAGGTAGTAGGTTGCATAGTT	AGAGGTAGTAGGTTGCATAGTT	0	0	0
mml-let-7d	214903_at	ENSMUSG00000026452	Syt2	SYT2	-1.63E-01	NA	5.95	mirnaUID2125	let-7	let-7	mml	mmu-miR-505-3p	NA	AGAGGTAGTAGGTTGCATAGTT	AGAGGTAGTAGGTTGCATAGTT	0	0	0
mml-let-7d	224319_s_at	ENSMUSG00000022412	Smcr7l	SMCR7L	-1.62E-01	NA	5.02	mirnaUID2125	let-7	let-7	mml	mmu-miR-505-3p	NA	AGAGGTAGTAGGTTGCATAGTT	AGAGGTAGTAGGTTGCATAGTT	0	0	0
mml-let-7d	242164_s_at	ENSMUSG00000032913	Lrig2	LRIG2	-1.59E-01	NA	2.63	mirnaUID2125	let-7	let-7	mml	mmu-miR-505-3p	NA	AGAGGTAGTAGGTTGCATAGTT	AGAGGTAGTAGGTTGCATAGTT	0	0	0
mml-let-7d	1560397_s_at	ENSMUSG00000043008	Klhl6	KLHL6	-1.58E-01	NA	4.68	mirnaUID2125	let-7	let-7	mml	mmu-miR-505-3p	NA	AGAGGTAGTAGGTTGCATAGTT	AGAGGTAGTAGGTTGCATAGTT	0	0	0
mml-let-7d	232904_at	ENSMUSG00000069072	Slc7a14	SLC7A14	-1.58E-01	NA	3.54	mirnaUID2125	let-7	let-7	mml	mmu-miR-505-3p	NA	AGAGGTAGTAGGTTGCATAGTT	AGAGGTAGTAGGTTGCATAGTT	0	0	0
mml-let-7d	235488_at	ENSMUSG00000020684	Rasl10b	RASL10B	-1.57E-01	NA	6.08	mirnaUID2125	let-7	let-7	mml	mmu-miR-505-3p	NA	AGAGGTAGTAGGTTGCATAGTT	AGAGGTAGTAGGTTGCATAGTT	0	0	0
mml-let-7d	227138_at	ENSMUSG00000032431	Crtap	CRTAP	-1.56E-01	NA	4.78	mirnaUID2125	let-7	let-7	mml	mmu-miR-505-3p	NA	AGAGGTAGTAGGTTGCATAGTT	AGAGGTAGTAGGTTGCATAGTT	0	0	0
mml-let-7d	229087_s_at	ENSMUSG00000041629	D11Wsu99e	FAM104A	-1.48E-01	NA	5.46	mirnaUID2125	let-7	let-7	mml	mmu-miR-505-3p	NA	AGAGGTAGTAGGTTGCATAGTT	AGAGGTAGTAGGTTGCATAGTT	0	0	0
mml-let-7d	224393_s_at	ENSMUSG00000094626	Cecr6	CECR6	-1.47E-01	NA	4.98	mirnaUID2125	let-7	let-7	mml	mmu-miR-505-3p	NA	AGAGGTAGTAGGTTGCATAGTT	AGAGGTAGTAGGTTGCATAGTT	0	0	0
mml-let-7d	215240_at	ENSMUSG00000020689	Itgb3	RP11-290H9.2	-1.43E-01	NA	2.71	mirnaUID2125	let-7	let-7	mml	mmu-miR-505-3p	NA	AGAGGTAGTAGGTTGCATAGTT	AGAGGTAGTAGGTTGCATAGTT	0	0	0
mml-let-7d	225204_at	ENSMUSG00000038582	Pptc7	PPTC7	-1.37E-01	NA	9.55	mirnaUID2125	let-7	let-7	mml	mmu-miR-505-3p	NA	AGAGGTAGTAGGTTGCATAGTT	AGAGGTAGTAGGTTGCATAGTT	0	0	0
mml-let-7d	233325_at	ENSMUSG00000033114	Slc35d2	SLC35D2	-1.37E-01	NA	5.51	mirnaUID2125	let-7	let-7	mml	mmu-miR-505-3p	NA	AGAGGTAGTAGGTTGCATAGTT	AGAGGTAGTAGGTTGCATAGTT	0	0	0
mml-let-7d	243833_at	ENSMUSG00000025876	Unc5a	UNC5A	-1.34E-01	NA	5.99	mirnaUID2125	let-7	let-7	mml	mmu-miR-505-3p	NA	AGAGGTAGTAGGTTGCATAGTT	AGAGGTAGTAGGTTGCATAGTT	0	0	0
mml-let-7d	221765_at	ENSMUSG00000028381	Ugcg	UGCG	-1.34E-01	NA	5.52	mirnaUID2125	let-7	let-7	mml	mmu-miR-505-3p	NA	AGAGGTAGTAGGTTGCATAGTT	AGAGGTAGTAGGTTGCATAGTT	0	0	0
mml-let-7d	208252_s_at	ENSMUSG00000057337	Chst3	CHST3	-1.33E-01	NA	5.47	mirnaUID2125	let-7	let-7	mml	mmu-miR-505-3p	NA	AGAGGTAGTAGGTTGCATAGTT	AGAGGTAGTAGGTTGCATAGTT	0	0	0
mml-let-7d	241574_s_at	ENSMUSG00000013415	Igf2bp1	IGF2BP1	-1.30E-01	NA	4.05	mirnaUID2125	let-7	let-7	mml	mmu-miR-505-3p	NA	AGAGGTAGTAGGTTGCATAGTT	AGAGGTAGTAGGTTGCATAGTT	0	0	0
mml-let-7d	208461_at	ENSMUSG00000043099	Hic1	HIC1	-1.30E-01	NA	3.94	mirnaUID2125	let-7	let-7	mml	mmu-miR-505-3p	NA	AGAGGTAGTAGGTTGCATAGTT	AGAGGTAGTAGGTTGCATAGTT	0	0	0
mml-let-7d	229309_at	ENSMUSG00000035283	Adrb1	ADRB1	-1.27E-01	NA	8.5	mirnaUID2125	let-7	let-7	mml	mmu-miR-505-3p	NA	AGAGGTAGTAGGTTGCATAGTT	AGAGGTAGTAGGTTGCATAGTT	0	0	0
mml-let-7d	205974_at	ENSMUSG00000042448	Hoxd1	HOXD1	-1.26E-01	NA	2.96	mirnaUID2125	let-7	let-7	mml	mmu-miR-505-3p	NA	AGAGGTAGTAGGTTGCATAGTT	AGAGGTAGTAGGTTGCATAGTT	0	0	0
mml-let-7d	205773_at	ENSMUSG00000039652	Cpeb3	CPEB3	-1.25E-01	NA	7.96	mirnaUID2125	let-7	let-7	mml	mmu-miR-505-3p	NA	AGAGGTAGTAGGTTGCATAGTT	AGAGGTAGTAGGTTGCATAGTT	0	0	0
mml-let-7d	225370_at	ENSMUSG00000047824	Pygo2	PYGO2	-1.20E-01	NA	6.57	mirnaUID2125	let-7	let-7	mml	mmu-miR-505-3p	NA	AGAGGTAGTAGGTTGCATAGTT	AGAGGTAGTAGGTTGCATAGTT	0	0	0
mml-let-7d	219195_at	ENSMUSG00000029167	Ppargc1a	PPARGC1A	-1.20E-01	NA	8.55	mirnaUID2125	let-7	let-7	mml	mmu-miR-505-3p	NA	AGAGGTAGTAGGTTGCATAGTT	AGAGGTAGTAGGTTGCATAGTT	0	0	0
mml-let-7d	238890_at	ENSMUSG00000022914	Brwd1	BRWD1	-1.18E-01	NA	2.82	mirnaUID2125	let-7	let-7	mml	mmu-miR-505-3p	NA	AGAGGTAGTAGGTTGCATAGTT	AGAGGTAGTAGGTTGCATAGTT	0	0	0
mml-let-7d	216131_at	ENSMUSG00000030064	Frmd4b	FRMD4B	-1.18E-01	NA	2.88	mirnaUID2125	let-7	let-7	mml	mmu-miR-505-3p	NA	AGAGGTAGTAGGTTGCATAGTT	AGAGGTAGTAGGTTGCATAGTT	0	0	0
mml-let-7d	1556701_at	ENSMUSG00000061689	Dlgap4	DLGAP4	-1.17E-01	NA	5.49	mirnaUID2125	let-7	let-7	mml	mmu-miR-505-3p	NA	AGAGGTAGTAGGTTGCATAGTT	AGAGGTAGTAGGTTGCATAGTT	0	0	0
mml-let-7d	201025_at	ENSMUSG00000026083	Eif5b	EIF5B	-1.16E-01	NA	7.94	mirnaUID2125	let-7	let-7	mml	mmu-miR-505-3p	NA	AGAGGTAGTAGGTTGCATAGTT	AGAGGTAGTAGGTTGCATAGTT	0	0	0
mml-let-7d	205810_s_at	ENSMUSG00000029684	Wasl	WASL	-1.15E-01	NA	5.3	mirnaUID2125	let-7	let-7	mml	mmu-miR-505-3p	NA	AGAGGTAGTAGGTTGCATAGTT	AGAGGTAGTAGGTTGCATAGTT	0	0	0
mml-let-7d	202570_s_at	ENSMUSG00000061689	Dlgap4	DLGAP4	-1.15E-01	NA	6.9	mirnaUID2125	let-7	let-7	mml	mmu-miR-505-3p	NA	AGAGGTAGTAGGTTGCATAGTT	AGAGGTAGTAGGTTGCATAGTT	0	0	0
mml-let-7d	200643_at	ENSMUSG00000034088	Hdlbp	HDLBP	-1.12E-01	NA	6.54	mirnaUID2125	let-7	let-7	mml	mmu-miR-505-3p	NA	AGAGGTAGTAGGTTGCATAGTT	AGAGGTAGTAGGTTGCATAGTT	0	0	0
mml-let-7d	204625_s_at	ENSMUSG00000020689	Itgb3	RP11-290H9.2	-1.05E-01	NA	4.85	mirnaUID2125	let-7	let-7	mml	mmu-miR-505-3p	NA	AGAGGTAGTAGGTTGCATAGTT	AGAGGTAGTAGGTTGCATAGTT	0	0	0
mml-let-7d	241056_at	ENSMUSG00000075600	Zc3h3	ZC3H3	-1.04E-01	NA	3.05	mirnaUID2125	let-7	let-7	mml	mmu-miR-505-3p	NA	AGAGGTAGTAGGTTGCATAGTT	AGAGGTAGTAGGTTGCATAGTT	0	0	0
mml-let-7d	1556641_at	ENSMUSG00000069072	Slc7a14	SLC7A14	-1.04E-01	NA	5.18	mirnaUID2125	let-7	let-7	mml	mmu-miR-505-3p	NA	AGAGGTAGTAGGTTGCATAGTT	AGAGGTAGTAGGTTGCATAGTT	0	0	0
mml-let-7d	229528_at	ENSMUSG00000038095	Sbno1	SBNO1	-9.98E-02	NA	5.53	mirnaUID2125	let-7	let-7	mml	mmu-miR-505-3p	NA	AGAGGTAGTAGGTTGCATAGTT	AGAGGTAGTAGGTTGCATAGTT	0	0	0
mml-let-7d	207413_s_at	ENSMUSG00000032511	Scn5a	SCN5A	-9.97E-02	NA	6.17	mirnaUID2125	let-7	let-7	mml	mmu-miR-505-3p	NA	AGAGGTAGTAGGTTGCATAGTT	AGAGGTAGTAGGTTGCATAGTT	0	0	0
mml-let-7d	206751_s_at	ENSMUSG00000035246	Pcyt1b	PCYT1B	-9.78E-02	NA	3.22	mirnaUID2125	let-7	let-7	mml	mmu-miR-505-3p	NA	AGAGGTAGTAGGTTGCATAGTT	AGAGGTAGTAGGTTGCATAGTT	0	0	0
mml-let-7d	210456_at	ENSMUSG00000035246	Pcyt1b	PCYT1B	-9.71E-02	NA	4.42	mirnaUID2125	let-7	let-7	mml	mmu-miR-505-3p	NA	AGAGGTAGTAGGTTGCATAGTT	AGAGGTAGTAGGTTGCATAGTT	0	0	0
mml-let-7d	204066_s_at	ENSMUSG00000055013	Agap1	AGAP1	-9.56E-02	NA	5.38	mirnaUID2125	let-7	let-7	mml	mmu-miR-505-3p	NA	AGAGGTAGTAGGTTGCATAGTT	AGAGGTAGTAGGTTGCATAGTT	0	0	0
mml-let-7d	239700_at	ENSMUSG00000048897	Zfp710	ZNF710	-9.50E-02	NA	4.47	mirnaUID2125	let-7	let-7	mml	mmu-miR-505-3p	NA	AGAGGTAGTAGGTTGCATAGTT	AGAGGTAGTAGGTTGCATAGTT	0	0	0
mml-let-7d	225213_at	ENSMUSG00000038582	Pptc7	PPTC7	-9.36E-02	NA	8.49	mirnaUID2125	let-7	let-7	mml	mmu-miR-505-3p	NA	AGAGGTAGTAGGTTGCATAGTT	AGAGGTAGTAGGTTGCATAGTT	0	0	0
mml-let-7d	206814_at	ENSMUSG00000027859	Ngf	NGF	-8.34E-02	NA	6.41	mirnaUID2125	let-7	let-7	mml	mmu-miR-505-3p	NA	AGAGGTAGTAGGTTGCATAGTT	AGAGGTAGTAGGTTGCATAGTT	0	0	0
mml-let-7d	242061_at	ENSMUSG00000051920	Rspo2	RSPO2	-8.00E-02	NA	4.1	mirnaUID2125	let-7	let-7	mml	mmu-miR-505-3p	NA	AGAGGTAGTAGGTTGCATAGTT	AGAGGTAGTAGGTTGCATAGTT	0	0	0
mml-let-7d	222878_s_at	ENSMUSG00000021203	Otub2	OTUB2	-7.99E-02	NA	3.13	mirnaUID2125	let-7	let-7	mml	mmu-miR-505-3p	NA	AGAGGTAGTAGGTTGCATAGTT	AGAGGTAGTAGGTTGCATAGTT	0	0	0
mml-let-7d	219740_at	ENSMUSG00000037568	Vash2	VASH2	-7.50E-02	NA	4.89	mirnaUID2125	let-7	let-7	mml	mmu-miR-505-3p	NA	AGAGGTAGTAGGTTGCATAGTT	AGAGGTAGTAGGTTGCATAGTT	0	0	0
mml-let-7d	204626_s_at	ENSMUSG00000020689	Itgb3	RP11-290H9.2	-7.31E-02	NA	5.79	mirnaUID2125	let-7	let-7	mml	mmu-miR-505-3p	NA	AGAGGTAGTAGGTTGCATAGTT	AGAGGTAGTAGGTTGCATAGTT	0	0	0
mml-let-7d	235744_at	ENSMUSG00000038582	Pptc7	PPTC7	-7.09E-02	NA	6.34	mirnaUID2125	let-7	let-7	mml	mmu-miR-505-3p	NA	AGAGGTAGTAGGTTGCATAGTT	AGAGGTAGTAGGTTGCATAGTT	0	0	0
mml-let-7d	220009_at	ENSMUSG00000016239	Lonrf3	LONRF3	-7.08E-02	NA	4.34	mirnaUID2125	let-7	let-7	mml	mmu-miR-505-3p	NA	AGAGGTAGTAGGTTGCATAGTT	AGAGGTAGTAGGTTGCATAGTT	0	0	0
mml-let-7d	1560396_at	ENSMUSG00000043008	Klhl6	KLHL6	-6.94E-02	NA	3.79	mirnaUID2125	let-7	let-7	mml	mmu-miR-505-3p	NA	AGAGGTAGTAGGTTGCATAGTT	AGAGGTAGTAGGTTGCATAGTT	0	0	0
mml-let-7d	211541_s_at	ENSMUSG00000022897	Dyrk1a	DYRK1A	-6.78E-02	NA	6.15	mirnaUID2125	let-7	let-7	mml	mmu-miR-505-3p	NA	AGAGGTAGTAGGTTGCATAGTT	AGAGGTAGTAGGTTGCATAGTT	0	0	0
mml-let-7d	228819_at	ENSMUSG00000027217	Tspan18	TSPAN18	-6.30E-02	NA	5.33	mirnaUID2125	let-7	let-7	mml	mmu-miR-505-3p	NA	AGAGGTAGTAGGTTGCATAGTT	AGAGGTAGTAGGTTGCATAGTT	0	0	0
mml-let-7d	223925_s_at	ENSMUSG00000029840	Mtpn	MTPN	-6.26E-02	NA	5.01	mirnaUID2125	let-7	let-7	mml	mmu-miR-505-3p	NA	AGAGGTAGTAGGTTGCATAGTT	AGAGGTAGTAGGTTGCATAGTT	0	0	0
mml-let-7d	211079_s_at	ENSMUSG00000022897	Dyrk1a	DYRK1A	-5.93E-02	NA	3.52	mirnaUID2125	let-7	let-7	mml	mmu-miR-505-3p	NA	AGAGGTAGTAGGTTGCATAGTT	AGAGGTAGTAGGTTGCATAGTT	0	0	0
mml-let-7d	213445_at	ENSMUSG00000075600	Zc3h3	ZC3H3	-5.19E-02	NA	4.59	mirnaUID2125	let-7	let-7	mml	mmu-miR-505-3p	NA	AGAGGTAGTAGGTTGCATAGTT	AGAGGTAGTAGGTTGCATAGTT	0	0	0
mml-let-7d	235968_at	ENSMUSG00000055013	Agap1	AGAP1	-5.15E-02	NA	4.02	mirnaUID2125	let-7	let-7	mml	mmu-miR-505-3p	NA	AGAGGTAGTAGGTTGCATAGTT	AGAGGTAGTAGGTTGCATAGTT	0	0	0
mml-let-7d	1555275_a_at	ENSMUSG00000043008	Klhl6	KLHL6	-5.08E-02	NA	3.13	mirnaUID2125	let-7	let-7	mml	mmu-miR-505-3p	NA	AGAGGTAGTAGGTTGCATAGTT	AGAGGTAGTAGGTTGCATAGTT	0	0	0
mml-let-7d	205809_s_at	ENSMUSG00000029684	Wasl	WASL	-4.44E-02	NA	9.61	mirnaUID2125	let-7	let-7	mml	mmu-miR-505-3p	NA	AGAGGTAGTAGGTTGCATAGTT	AGAGGTAGTAGGTTGCATAGTT	0	0	0
mml-let-7d	209999_x_at	ENSMUSG00000038037	Socs1	SOCS1	-4.29E-02	NA	4.38	mirnaUID2125	let-7	let-7	mml	mmu-miR-505-3p	NA	AGAGGTAGTAGGTTGCATAGTT	AGAGGTAGTAGGTTGCATAGTT	0	0	0
mml-let-7d	201027_s_at	ENSMUSG00000026083	Eif5b	EIF5B	-4.21E-02	NA	8.29	mirnaUID2125	let-7	let-7	mml	mmu-miR-505-3p	NA	AGAGGTAGTAGGTTGCATAGTT	AGAGGTAGTAGGTTGCATAGTT	0	0	0
mml-let-7d	219521_at	ENSMUSG00000045994	B3gat1	B3GAT1	-3.33E-02	NA	5.19	mirnaUID2125	let-7	let-7	mml	mmu-miR-505-3p	NA	AGAGGTAGTAGGTTGCATAGTT	AGAGGTAGTAGGTTGCATAGTT	0	0	0
mml-let-7d	209610_s_at	ENSMUSG00000020142	Slc1a4	SLC1A4	-3.13E-02	NA	3.31	mirnaUID2125	let-7	let-7	mml	mmu-miR-505-3p	NA	AGAGGTAGTAGGTTGCATAGTT	AGAGGTAGTAGGTTGCATAGTT	0	0	0
mml-let-7d	225208_s_at	ENSMUSG00000038646	Fam103a1	NA	-2.77E-02	NA	7.29	mirnaUID2125	let-7	let-7	mml	mmu-miR-505-3p	NA	AGAGGTAGTAGGTTGCATAGTT	AGAGGTAGTAGGTTGCATAGTT	0	0	0
mml-let-7d	217607_x_at	ENSMUSG00000005610	Eif4g2	EIF4G2	-2.62E-02	http://mirecords.biolead.org/interactions.php?species=Homo+sapiens&mirna_acc=hsa-let-7d&targetgene_type=refseq_acc&targetgene_info=NM_001418.3&v=no&search_int=Search Homo sapiens	5.15	mirnaUID2125	let-7	let-7	mml	mmu-miR-505-3p	NA	AGAGGTAGTAGGTTGCATAGTT	AGAGGTAGTAGGTTGCATAGTT	0	0	0
mml-let-7d	215210_s_at	ENSMUSG00000004789	Dlst	DLST	-2.52E-02	NA	8.25	mirnaUID2125	let-7	let-7	mml	mmu-miR-505-3p	NA	AGAGGTAGTAGGTTGCATAGTT	AGAGGTAGTAGGTTGCATAGTT	0	0	0
mml-let-7d	1558277_at	ENSMUSG00000046897	Zfp740	ZNF740	-2.12E-02	NA	3.73	mirnaUID2125	let-7	let-7	mml	mmu-miR-505-3p	NA	AGAGGTAGTAGGTTGCATAGTT	AGAGGTAGTAGGTTGCATAGTT	0	0	0
mml-let-7d	233819_s_at	ENSMUSG00000052299	Ltn1	LTN1	-1.65E-02	NA	7.93	mirnaUID2125	let-7	let-7	mml	mmu-miR-505-3p	NA	AGAGGTAGTAGGTTGCATAGTT	AGAGGTAGTAGGTTGCATAGTT	0	0	0
mml-let-7d	207097_s_at	ENSMUSG00000036110	Slc17a2	SLC17A2	-1.63E-02	NA	3.28	mirnaUID2125	let-7	let-7	mml	mmu-miR-505-3p	NA	AGAGGTAGTAGGTTGCATAGTT	AGAGGTAGTAGGTTGCATAGTT	0	0	0
mml-let-7d	201380_at	ENSMUSG00000032431	Crtap	CRTAP	-1.58E-02	NA	3.66	mirnaUID2125	let-7	let-7	mml	mmu-miR-505-3p	NA	AGAGGTAGTAGGTTGCATAGTT	AGAGGTAGTAGGTTGCATAGTT	0	0	0
mml-let-7d	226656_at	ENSMUSG00000032431	Crtap	CRTAP	-1.56E-02	NA	6.35	mirnaUID2125	let-7	let-7	mml	mmu-miR-505-3p	NA	AGAGGTAGTAGGTTGCATAGTT	AGAGGTAGTAGGTTGCATAGTT	0	0	0
mml-let-7d	243904_at	ENSMUSG00000019790	Stxbp5	STXBP5	-9.74E-03	NA	6.85	mirnaUID2125	let-7	let-7	mml	mmu-miR-505-3p	NA	AGAGGTAGTAGGTTGCATAGTT	AGAGGTAGTAGGTTGCATAGTT	0	0	0
mml-let-7d	244377_at	ENSMUSG00000020142	Slc1a4	SLC1A4	-9.06E-03	NA	4.93	mirnaUID2125	let-7	let-7	mml	mmu-miR-505-3p	NA	AGAGGTAGTAGGTTGCATAGTT	AGAGGTAGTAGGTTGCATAGTT	0	0	0
mml-let-7d	203881_s_at	ENSMUSG00000045103	Dmd	DMD	-8.74E-03	NA	10.2	mirnaUID2125	let-7	let-7	mml	mmu-miR-505-3p	NA	AGAGGTAGTAGGTTGCATAGTT	AGAGGTAGTAGGTTGCATAGTT	0	0	0
mml-let-7d	206665_s_at	ENSMUSG00000007659	Bcl2l1	BCL2L1	-7.84E-03	NA	4.57	mirnaUID2125	let-7	let-7	mml	mmu-miR-505-3p	NA	AGAGGTAGTAGGTTGCATAGTT	AGAGGTAGTAGGTTGCATAGTT	0	0	0
mml-let-7d	242195_x_at	ENSMUSG00000063160	Numbl	NUMBL	-6.06E-03	NA	10.4	mirnaUID2125	let-7	let-7	mml	mmu-miR-505-3p	NA	AGAGGTAGTAGGTTGCATAGTT	AGAGGTAGTAGGTTGCATAGTT	0	0	0
mml-let-7d	222620_s_at	ENSMUSG00000026740	Dnajc1	DNAJC1	-8.85E-04	NA	8.71	mirnaUID2125	let-7	let-7	mml	mmu-miR-505-3p	NA	AGAGGTAGTAGGTTGCATAGTT	AGAGGTAGTAGGTTGCATAGTT	0	0	0
mml-let-7d	1552914_a_at	ENSMUSG00000035914	Cd276	CD276	4.21E-03	NA	4.95	mirnaUID2125	let-7	let-7	mml	mmu-miR-505-3p	NA	AGAGGTAGTAGGTTGCATAGTT	AGAGGTAGTAGGTTGCATAGTT	0	0	0
mml-let-7d	219937_at	ENSMUSG00000050663	Trhde	TRHDE	5.23E-03	NA	4.66	mirnaUID2125	let-7	let-7	mml	mmu-miR-505-3p	NA	AGAGGTAGTAGGTTGCATAGTT	AGAGGTAGTAGGTTGCATAGTT	0	0	0
mml-let-7d	205975_s_at	ENSMUSG00000042448	Hoxd1	HOXD1	1.20E-02	NA	4.67	mirnaUID2125	let-7	let-7	mml	mmu-miR-505-3p	NA	AGAGGTAGTAGGTTGCATAGTT	AGAGGTAGTAGGTTGCATAGTT	0	0	0
mml-let-7d	1563505_at	ENSMUSG00000030203	Dusp16	DUSP16	1.30E-02	NA	6.32	mirnaUID2125	let-7	let-7	mml	mmu-miR-505-3p	NA	AGAGGTAGTAGGTTGCATAGTT	AGAGGTAGTAGGTTGCATAGTT	0	0	0
mml-let-7d	220429_at	ENSMUSG00000027977	Ndst3	NDST3	1.41E-02	NA	4.21	mirnaUID2125	let-7	let-7	mml	mmu-miR-505-3p	NA	AGAGGTAGTAGGTTGCATAGTT	AGAGGTAGTAGGTTGCATAGTT	0	0	0
mml-let-7d	230643_at	ENSMUSG00000000126	Wnt9a	WNT9A	1.74E-02	NA	5.24	mirnaUID2125	let-7	let-7	mml	mmu-miR-505-3p	NA	AGAGGTAGTAGGTTGCATAGTT	AGAGGTAGTAGGTTGCATAGTT	0	0	0
mml-let-7d	236146_at	ENSMUSG00000032423	Syncrip	SYNCRIP	1.91E-02	NA	3.79	mirnaUID2125	let-7	let-7	mml	mmu-miR-505-3p	NA	AGAGGTAGTAGGTTGCATAGTT	AGAGGTAGTAGGTTGCATAGTT	0	0	0
mml-let-7d	233818_at	ENSMUSG00000052299	Ltn1	LTN1	2.02E-02	NA	3.43	mirnaUID2125	let-7	let-7	mml	mmu-miR-505-3p	NA	AGAGGTAGTAGGTTGCATAGTT	AGAGGTAGTAGGTTGCATAGTT	0	0	0
mml-let-7d	239818_x_at	ENSMUSG00000032501	Trib1	TRIB1	2.11E-02	NA	3.22	mirnaUID2125	let-7	let-7	mml	mmu-miR-505-3p	NA	AGAGGTAGTAGGTTGCATAGTT	AGAGGTAGTAGGTTGCATAGTT	0	0	0
mml-let-7d	227331_at	ENSMUSG00000046897	Zfp740	ZNF740	2.57E-02	NA	6.36	mirnaUID2125	let-7	let-7	mml	mmu-miR-505-3p	NA	AGAGGTAGTAGGTTGCATAGTT	AGAGGTAGTAGGTTGCATAGTT	0	0	0
mml-let-7d	229896_at	ENSMUSG00000060261	Gtf2i	GTF2I	2.80E-02	NA	3.06	mirnaUID2125	let-7	let-7	mml	mmu-miR-505-3p	NA	AGAGGTAGTAGGTTGCATAGTT	AGAGGTAGTAGGTTGCATAGTT	0	0	0
mml-let-7d	220073_s_at	ENSMUSG00000038167	Plekhg6	PLEKHG6	2.91E-02	NA	5.44	mirnaUID2125	let-7	let-7	mml	mmu-miR-505-3p	NA	AGAGGTAGTAGGTTGCATAGTT	AGAGGTAGTAGGTTGCATAGTT	0	0	0
mml-let-7d	1553725_s_at	ENSMUSG00000049606	Zfp644	ZNF644	3.61E-02	NA	4.22	mirnaUID2125	let-7	let-7	mml	mmu-miR-505-3p	NA	AGAGGTAGTAGGTTGCATAGTT	AGAGGTAGTAGGTTGCATAGTT	0	0	0
mml-let-7d	223729_at	ENSMUSG00000071226	Cecr2	CECR2	3.93E-02	NA	5.43	mirnaUID2125	let-7	let-7	mml	mmu-miR-505-3p	NA	AGAGGTAGTAGGTTGCATAGTT	AGAGGTAGTAGGTTGCATAGTT	0	0	0
mml-let-7d	216134_at	ENSMUSG00000030064	Frmd4b	FRMD4B	4.13E-02	NA	3.63	mirnaUID2125	let-7	let-7	mml	mmu-miR-505-3p	NA	AGAGGTAGTAGGTTGCATAGTT	AGAGGTAGTAGGTTGCATAGTT	0	0	0
mml-let-7d	230167_at	ENSMUSG00000059901	Adamts14	ADAMTS14	4.33E-02	NA	5.56	mirnaUID2125	let-7	let-7	mml	mmu-miR-505-3p	NA	AGAGGTAGTAGGTTGCATAGTT	AGAGGTAGTAGGTTGCATAGTT	0	0	0
mml-let-7d	208570_at	ENSMUSG00000022997	Wnt1	WNT1	4.73E-02	NA	3.36	mirnaUID2125	let-7	let-7	mml	mmu-miR-505-3p	NA	AGAGGTAGTAGGTTGCATAGTT	AGAGGTAGTAGGTTGCATAGTT	0	0	0
mml-let-7d	230907_at	ENSMUSG00000051043	Gprc5c	GPRC5C	4.78E-02	NA	4.08	mirnaUID2125	let-7	let-7	mml	mmu-miR-505-3p	NA	AGAGGTAGTAGGTTGCATAGTT	AGAGGTAGTAGGTTGCATAGTT	0	0	0
mml-let-7d	209024_s_at	ENSMUSG00000032423	Syncrip	SYNCRIP	5.36E-02	NA	8.11	mirnaUID2125	let-7	let-7	mml	mmu-miR-505-3p	NA	AGAGGTAGTAGGTTGCATAGTT	AGAGGTAGTAGGTTGCATAGTT	0	0	0
mml-let-7d	223194_s_at	ENSMUSG00000038267	Slc22a23	SLC22A23	6.11E-02	NA	6.12	mirnaUID2125	let-7	let-7	mml	mmu-miR-505-3p	NA	AGAGGTAGTAGGTTGCATAGTT	AGAGGTAGTAGGTTGCATAGTT	0	0	0
mml-let-7d	203798_s_at	ENSMUSG00000054459	Vsnl1	VSNL1	6.18E-02	NA	4.47	mirnaUID2125	let-7	let-7	mml	mmu-miR-505-3p	NA	AGAGGTAGTAGGTTGCATAGTT	AGAGGTAGTAGGTTGCATAGTT	0	0	0
mml-let-7d	204628_s_at	ENSMUSG00000020689	Itgb3	RP11-290H9.2	6.38E-02	NA	4.84	mirnaUID2125	let-7	let-7	mml	mmu-miR-505-3p	NA	AGAGGTAGTAGGTTGCATAGTT	AGAGGTAGTAGGTTGCATAGTT	0	0	0
mml-let-7d	1557964_at	ENSMUSG00000005610	Eif4g2	EIF4G2	6.56E-02	http://mirecords.biolead.org/interactions.php?species=Homo+sapiens&mirna_acc=hsa-let-7d&targetgene_type=refseq_acc&targetgene_info=NM_001418.3&v=no&search_int=Search Homo sapiens	6.54	mirnaUID2125	let-7	let-7	mml	mmu-miR-505-3p	NA	AGAGGTAGTAGGTTGCATAGTT	AGAGGTAGTAGGTTGCATAGTT	0	0	0
mml-let-7d	1553768_a_at	ENSMUSG00000019891	Dcbld1	DCBLD1	7.20E-02	NA	4.94	mirnaUID2125	let-7	let-7	mml	mmu-miR-505-3p	NA	AGAGGTAGTAGGTTGCATAGTT	AGAGGTAGTAGGTTGCATAGTT	0	0	0
mml-let-7d	1555025_at	ENSMUSG00000060044	Tmem26	TMEM26	7.50E-02	NA	2.94	mirnaUID2125	let-7	let-7	mml	mmu-miR-505-3p	NA	AGAGGTAGTAGGTTGCATAGTT	AGAGGTAGTAGGTTGCATAGTT	0	0	0
mml-let-7d	210739_x_at	ENSMUSG00000060961	Slc4a4	SLC4A4	7.78E-02	NA	4.82	mirnaUID2125	let-7	let-7	mml	mmu-miR-505-3p	NA	AGAGGTAGTAGGTTGCATAGTT	AGAGGTAGTAGGTTGCATAGTT	0	0	0
mml-let-7d	213083_at	ENSMUSG00000033114	Slc35d2	SLC35D2	8.06E-02	NA	3.95	mirnaUID2125	let-7	let-7	mml	mmu-miR-505-3p	NA	AGAGGTAGTAGGTTGCATAGTT	AGAGGTAGTAGGTTGCATAGTT	0	0	0
mml-let-7d	217834_s_at	ENSMUSG00000032423	Syncrip	SYNCRIP	8.42E-02	NA	7.77	mirnaUID2125	let-7	let-7	mml	mmu-miR-505-3p	NA	AGAGGTAGTAGGTTGCATAGTT	AGAGGTAGTAGGTTGCATAGTT	0	0	0
mml-let-7d	209834_at	ENSMUSG00000057337	Chst3	CHST3	8.51E-02	NA	5.61	mirnaUID2125	let-7	let-7	mml	mmu-miR-505-3p	NA	AGAGGTAGTAGGTTGCATAGTT	AGAGGTAGTAGGTTGCATAGTT	0	0	0
mml-let-7d	235624_at	ENSMUSG00000034088	Hdlbp	HDLBP	8.93E-02	NA	5.04	mirnaUID2125	let-7	let-7	mml	mmu-miR-505-3p	NA	AGAGGTAGTAGGTTGCATAGTT	AGAGGTAGTAGGTTGCATAGTT	0	0	0
mml-let-7d	221935_s_at	ENSMUSG00000035245	Eogt	EOGT	9.03E-02	NA	5.07	mirnaUID2125	let-7	let-7	mml	mmu-miR-505-3p	NA	AGAGGTAGTAGGTTGCATAGTT	AGAGGTAGTAGGTTGCATAGTT	0	0	0
mml-let-7d	218737_at	ENSMUSG00000038095	Sbno1	SBNO1	9.33E-02	NA	5.34	mirnaUID2125	let-7	let-7	mml	mmu-miR-505-3p	NA	AGAGGTAGTAGGTTGCATAGTT	AGAGGTAGTAGGTTGCATAGTT	0	0	0
mml-let-7d	238417_at	ENSMUSG00000030729	Pgm2l1	PGM2L1	9.35E-02	NA	5.85	mirnaUID2125	let-7	let-7	mml	mmu-miR-505-3p	NA	AGAGGTAGTAGGTTGCATAGTT	AGAGGTAGTAGGTTGCATAGTT	0	0	0
mml-let-7d	1554027_a_at	ENSMUSG00000060961	Slc4a4	SLC4A4	9.56E-02	NA	3.06	mirnaUID2125	let-7	let-7	mml	mmu-miR-505-3p	NA	AGAGGTAGTAGGTTGCATAGTT	AGAGGTAGTAGGTTGCATAGTT	0	0	0
mml-let-7d	224776_at	ENSMUSG00000031545	Agpat6	AGPAT6	9.63E-02	NA	6.78	mirnaUID2125	let-7	let-7	mml	mmu-miR-505-3p	NA	AGAGGTAGTAGGTTGCATAGTT	AGAGGTAGTAGGTTGCATAGTT	0	0	0
mml-let-7d	235090_at	ENSMUSG00000048897	Zfp710	ZNF710	9.98E-02	NA	3.85	mirnaUID2125	let-7	let-7	mml	mmu-miR-505-3p	NA	AGAGGTAGTAGGTTGCATAGTT	AGAGGTAGTAGGTTGCATAGTT	0	0	0
mml-let-7d	238699_s_at	ENSMUSG00000031012	Cask	CASK	1.01E-01	NA	4.46	mirnaUID2125	let-7	let-7	mml	mmu-miR-505-3p	NA	AGAGGTAGTAGGTTGCATAGTT	AGAGGTAGTAGGTTGCATAGTT	0	0	0
mml-let-7d	216161_at	ENSMUSG00000038095	Sbno1	SBNO1	1.05E-01	NA	3.61	mirnaUID2125	let-7	let-7	mml	mmu-miR-505-3p	NA	AGAGGTAGTAGGTTGCATAGTT	AGAGGTAGTAGGTTGCATAGTT	0	0	0
mml-let-7d	1554694_at	ENSMUSG00000024286	Ccny	CCNY	1.09E-01	NA	3.76	mirnaUID2125	let-7	let-7	mml	mmu-miR-505-3p	NA	AGAGGTAGTAGGTTGCATAGTT	AGAGGTAGTAGGTTGCATAGTT	0	0	0
mml-let-7d	233056_x_at	ENSMUSG00000061689	Dlgap4	DLGAP4	1.11E-01	NA	9.48	mirnaUID2125	let-7	let-7	mml	mmu-miR-505-3p	NA	AGAGGTAGTAGGTTGCATAGTT	AGAGGTAGTAGGTTGCATAGTT	0	0	0
mml-let-7d	230270_at	ENSMUSG00000027881	Prpf38b	PRPF38B	1.19E-01	NA	2.91	mirnaUID2125	let-7	let-7	mml	mmu-miR-505-3p	NA	AGAGGTAGTAGGTTGCATAGTT	AGAGGTAGTAGGTTGCATAGTT	0	0	0
mml-let-7d	204925_at	ENSMUSG00000005949	Ctns	CTNS	1.20E-01	NA	6.06	mirnaUID2125	let-7	let-7	mml	mmu-miR-505-3p	NA	AGAGGTAGTAGGTTGCATAGTT	AGAGGTAGTAGGTTGCATAGTT	0	0	0
mml-let-7d	1553045_at	ENSMUSG00000000126	Wnt9a	WNT9A	1.21E-01	NA	4.81	mirnaUID2125	let-7	let-7	mml	mmu-miR-505-3p	NA	AGAGGTAGTAGGTTGCATAGTT	AGAGGTAGTAGGTTGCATAGTT	0	0	0
mml-let-7d	227933_at	ENSMUSG00000049556	Lingo1	LINGO1	1.26E-01	NA	5.29	mirnaUID2125	let-7	let-7	mml	mmu-miR-505-3p	NA	AGAGGTAGTAGGTTGCATAGTT	AGAGGTAGTAGGTTGCATAGTT	0	0	0
mml-let-7d	225012_at	ENSMUSG00000034088	Hdlbp	HDLBP	1.29E-01	NA	5.64	mirnaUID2125	let-7	let-7	mml	mmu-miR-505-3p	NA	AGAGGTAGTAGGTTGCATAGTT	AGAGGTAGTAGGTTGCATAGTT	0	0	0
mml-let-7d	239648_at	ENSMUSG00000048787	Dcun1d3	DCUN1D3	1.35E-01	NA	4.94	mirnaUID2125	let-7	let-7	mml	mmu-miR-505-3p	NA	AGAGGTAGTAGGTTGCATAGTT	AGAGGTAGTAGGTTGCATAGTT	0	0	0
mml-let-7d	212810_s_at	ENSMUSG00000020142	Slc1a4	SLC1A4	1.35E-01	NA	5.05	mirnaUID2125	let-7	let-7	mml	mmu-miR-505-3p	NA	AGAGGTAGTAGGTTGCATAGTT	AGAGGTAGTAGGTTGCATAGTT	0	0	0
mml-let-7d	219327_s_at	ENSMUSG00000051043	Gprc5c	GPRC5C	1.42E-01	NA	6.19	mirnaUID2125	let-7	let-7	mml	mmu-miR-505-3p	NA	AGAGGTAGTAGGTTGCATAGTT	AGAGGTAGTAGGTTGCATAGTT	0	0	0
mml-let-7d	218409_s_at	ENSMUSG00000026740	Dnajc1	DNAJC1	1.42E-01	NA	7.29	mirnaUID2125	let-7	let-7	mml	mmu-miR-505-3p	NA	AGAGGTAGTAGGTTGCATAGTT	AGAGGTAGTAGGTTGCATAGTT	0	0	0
mml-let-7d	1554012_at	ENSMUSG00000051920	Rspo2	RSPO2	1.43E-01	NA	2.72	mirnaUID2125	let-7	let-7	mml	mmu-miR-505-3p	NA	AGAGGTAGTAGGTTGCATAGTT	AGAGGTAGTAGGTTGCATAGTT	0	0	0
mml-let-7d	222621_at	ENSMUSG00000026740	Dnajc1	DNAJC1	1.45E-01	NA	7.98	mirnaUID2125	let-7	let-7	mml	mmu-miR-505-3p	NA	AGAGGTAGTAGGTTGCATAGTT	AGAGGTAGTAGGTTGCATAGTT	0	0	0
mml-let-7d	209635_at	ENSMUSG00000004849	Ap1s1	AP1S1	1.48E-01	NA	6.04	mirnaUID2125	let-7	let-7	mml	mmu-miR-505-3p	NA	AGAGGTAGTAGGTTGCATAGTT	AGAGGTAGTAGGTTGCATAGTT	0	0	0
mml-let-7d	222182_s_at	ENSMUSG00000020166	Cnot2	CNOT2	1.48E-01	NA	7.24	mirnaUID2125	let-7	let-7	mml	mmu-miR-505-3p	NA	AGAGGTAGTAGGTTGCATAGTT	AGAGGTAGTAGGTTGCATAGTT	0	0	0
mml-let-7d	234720_s_at	ENSMUSG00000048546	Tob2	TOB2	1.51E-01	NA	4.77	mirnaUID2125	let-7	let-7	mml	mmu-miR-505-3p	NA	AGAGGTAGTAGGTTGCATAGTT	AGAGGTAGTAGGTTGCATAGTT	0	0	0
mml-let-7d	202241_at	ENSMUSG00000032501	Trib1	TRIB1	1.52E-01	NA	8.1	mirnaUID2125	let-7	let-7	mml	mmu-miR-505-3p	NA	AGAGGTAGTAGGTTGCATAGTT	AGAGGTAGTAGGTTGCATAGTT	0	0	0
mml-let-7d	203703_s_at	ENSMUSG00000033257	Ttll4	TTLL4	1.52E-01	NA	5.01	mirnaUID2125	let-7	let-7	mml	mmu-miR-505-3p	NA	AGAGGTAGTAGGTTGCATAGTT	AGAGGTAGTAGGTTGCATAGTT	0	0	0
mml-let-7d	209033_s_at	ENSMUSG00000022897	Dyrk1a	DYRK1A	1.55E-01	NA	10.9	mirnaUID2125	let-7	let-7	mml	mmu-miR-505-3p	NA	AGAGGTAGTAGGTTGCATAGTT	AGAGGTAGTAGGTTGCATAGTT	0	0	0
mml-let-7d	224794_s_at	ENSMUSG00000039787	Cercam	CERCAM	1.60E-01	NA	5.82	mirnaUID2125	let-7	let-7	mml	mmu-miR-505-3p	NA	AGAGGTAGTAGGTTGCATAGTT	AGAGGTAGTAGGTTGCATAGTT	0	0	0
mml-let-7d	213082_s_at	ENSMUSG00000033114	Slc35d2	SLC35D2	1.61E-01	NA	5.17	mirnaUID2125	let-7	let-7	mml	mmu-miR-505-3p	NA	AGAGGTAGTAGGTTGCATAGTT	AGAGGTAGTAGGTTGCATAGTT	0	0	0
mml-let-7d	203797_at	ENSMUSG00000054459	Vsnl1	VSNL1	1.64E-01	NA	5.64	mirnaUID2125	let-7	let-7	mml	mmu-miR-505-3p	NA	AGAGGTAGTAGGTTGCATAGTT	AGAGGTAGTAGGTTGCATAGTT	0	0	0
mml-let-7d	1553722_s_at	ENSMUSG00000047496	Rnf152	RNF152	1.71E-01	NA	2.84	mirnaUID2125	let-7	let-7	mml	mmu-miR-505-3p	NA	AGAGGTAGTAGGTTGCATAGTT	AGAGGTAGTAGGTTGCATAGTT	0	0	0
mml-let-7d	211208_s_at	ENSMUSG00000031012	Cask	CASK	1.72E-01	NA	7.93	mirnaUID2125	let-7	let-7	mml	mmu-miR-505-3p	NA	AGAGGTAGTAGGTTGCATAGTT	AGAGGTAGTAGGTTGCATAGTT	0	0	0
mml-let-7d	225483_at	ENSMUSG00000031988	Vps26b	VPS26B	1.77E-01	NA	5.63	mirnaUID2125	let-7	let-7	mml	mmu-miR-505-3p	NA	AGAGGTAGTAGGTTGCATAGTT	AGAGGTAGTAGGTTGCATAGTT	0	0	0
mml-let-7d	210000_s_at	ENSMUSG00000038037	Socs1	SOCS1	1.83E-01	NA	3.06	mirnaUID2125	let-7	let-7	mml	mmu-miR-505-3p	NA	AGAGGTAGTAGGTTGCATAGTT	AGAGGTAGTAGGTTGCATAGTT	0	0	0
mml-let-7d	203272_s_at	ENSMUSG00000010054	Tusc2	TUSC2	1.90E-01	NA	6.05	mirnaUID2125	let-7	let-7	mml	mmu-miR-505-3p	NA	AGAGGTAGTAGGTTGCATAGTT	AGAGGTAGTAGGTTGCATAGTT	0	0	0
mml-let-7d	202479_s_at	ENSMUSG00000020601	Trib2	TRIB2	1.92E-01	NA	6.68	mirnaUID2125	let-7	let-7	mml	mmu-miR-505-3p	NA	AGAGGTAGTAGGTTGCATAGTT	AGAGGTAGTAGGTTGCATAGTT	0	0	0
mml-let-7d	210892_s_at	ENSMUSG00000060261	Gtf2i	GTF2I	1.92E-01	NA	3.86	mirnaUID2125	let-7	let-7	mml	mmu-miR-505-3p	NA	AGAGGTAGTAGGTTGCATAGTT	AGAGGTAGTAGGTTGCATAGTT	0	0	0
mml-let-7d	228240_at	ENSMUSG00000055013	Agap1	AGAP1	1.93E-01	NA	6.12	mirnaUID2125	let-7	let-7	mml	mmu-miR-505-3p	NA	AGAGGTAGTAGGTTGCATAGTT	AGAGGTAGTAGGTTGCATAGTT	0	0	0
mml-let-7d	242212_at	ENSMUSG00000026475	Rgs16	RGS16	1.96E-01	NA	3.06	mirnaUID2125	let-7	let-7	mml	mmu-miR-505-3p	NA	AGAGGTAGTAGGTTGCATAGTT	AGAGGTAGTAGGTTGCATAGTT	0	0	0
mml-let-7d	1554154_at	ENSMUSG00000027865	Gdap2	GDAP2	2.04E-01	NA	5.63	mirnaUID2125	let-7	let-7	mml	mmu-miR-505-3p	NA	AGAGGTAGTAGGTTGCATAGTT	AGAGGTAGTAGGTTGCATAGTT	0	0	0
mml-let-7d	203514_at	ENSMUSG00000020700	Map3k3	MAP3K3	2.05E-01	NA	6.84	mirnaUID2125	let-7	let-7	mml	mmu-miR-505-3p	NA	AGAGGTAGTAGGTTGCATAGTT	AGAGGTAGTAGGTTGCATAGTT	0	0	0
mml-let-7d	231437_at	ENSMUSG00000033114	Slc35d2	SLC35D2	2.06E-01	NA	5.33	mirnaUID2125	let-7	let-7	mml	mmu-miR-505-3p	NA	AGAGGTAGTAGGTTGCATAGTT	AGAGGTAGTAGGTTGCATAGTT	0	0	0
mml-let-7d	205196_s_at	ENSMUSG00000004849	Ap1s1	AP1S1	2.08E-01	NA	5.71	mirnaUID2125	let-7	let-7	mml	mmu-miR-505-3p	NA	AGAGGTAGTAGGTTGCATAGTT	AGAGGTAGTAGGTTGCATAGTT	0	0	0
mml-let-7d	227131_at	ENSMUSG00000020700	Map3k3	MAP3K3	2.18E-01	NA	7.13	mirnaUID2125	let-7	let-7	mml	mmu-miR-505-3p	NA	AGAGGTAGTAGGTTGCATAGTT	AGAGGTAGTAGGTTGCATAGTT	0	0	0
mml-let-7d	1559266_s_at	ENSMUSG00000054074	2810030E01Rik	SKIDA1	2.20E-01	NA	4.74	mirnaUID2125	let-7	let-7	mml	mmu-miR-505-3p	NA	AGAGGTAGTAGGTTGCATAGTT	AGAGGTAGTAGGTTGCATAGTT	0	0	0
mml-let-7d	224576_at	ENSMUSG00000001576	Ergic1	ERGIC1	2.27E-01	NA	6.75	mirnaUID2125	let-7	let-7	mml	mmu-miR-505-3p	NA	AGAGGTAGTAGGTTGCATAGTT	AGAGGTAGTAGGTTGCATAGTT	0	0	0
mml-let-7d	219969_at	ENSMUSG00000038344	Txlng	TXLNG	2.30E-01	NA	5.98	mirnaUID2125	let-7	let-7	mml	mmu-miR-505-3p	NA	AGAGGTAGTAGGTTGCATAGTT	AGAGGTAGTAGGTTGCATAGTT	0	0	0
mml-let-7d	212811_x_at	ENSMUSG00000020142	Slc1a4	SLC1A4	2.31E-01	NA	5.91	mirnaUID2125	let-7	let-7	mml	mmu-miR-505-3p	NA	AGAGGTAGTAGGTTGCATAGTT	AGAGGTAGTAGGTTGCATAGTT	0	0	0
mml-let-7d	236448_at	ENSMUSG00000025876	Unc5a	UNC5A	2.32E-01	NA	4.71	mirnaUID2125	let-7	let-7	mml	mmu-miR-505-3p	NA	AGAGGTAGTAGGTTGCATAGTT	AGAGGTAGTAGGTTGCATAGTT	0	0	0
mml-let-7d	32094_at	ENSMUSG00000057337	Chst3	CHST3	2.41E-01	NA	5.76	mirnaUID2125	let-7	let-7	mml	mmu-miR-505-3p	NA	AGAGGTAGTAGGTTGCATAGTT	AGAGGTAGTAGGTTGCATAGTT	0	0	0
mml-let-7d	209025_s_at	ENSMUSG00000032423	Syncrip	SYNCRIP	2.43E-01	NA	7.48	mirnaUID2125	let-7	let-7	mml	mmu-miR-505-3p	NA	AGAGGTAGTAGGTTGCATAGTT	AGAGGTAGTAGGTTGCATAGTT	0	0	0
mml-let-7d	1555889_a_at	ENSMUSG00000032431	Crtap	CRTAP	2.44E-01	NA	8.78	mirnaUID2125	let-7	let-7	mml	mmu-miR-505-3p	NA	AGAGGTAGTAGGTTGCATAGTT	AGAGGTAGTAGGTTGCATAGTT	0	0	0
mml-let-7d	224832_at	ENSMUSG00000030203	Dusp16	DUSP16	2.49E-01	NA	6.93	mirnaUID2125	let-7	let-7	mml	mmu-miR-505-3p	NA	AGAGGTAGTAGGTTGCATAGTT	AGAGGTAGTAGGTTGCATAGTT	0	0	0
mml-let-7d	232908_at	ENSMUSG00000052812	Atad2b	ATAD2B	2.49E-01	NA	3.1	mirnaUID2125	let-7	let-7	mml	mmu-miR-505-3p	NA	AGAGGTAGTAGGTTGCATAGTT	AGAGGTAGTAGGTTGCATAGTT	0	0	0
mml-let-7d	216261_at	ENSMUSG00000020689	Itgb3	RP11-290H9.2	2.50E-01	NA	3.85	mirnaUID2125	let-7	let-7	mml	mmu-miR-505-3p	NA	AGAGGTAGTAGGTTGCATAGTT	AGAGGTAGTAGGTTGCATAGTT	0	0	0
mml-let-7d	225210_s_at	ENSMUSG00000038646	Fam103a1	NA	2.53E-01	NA	6.37	mirnaUID2125	let-7	let-7	mml	mmu-miR-505-3p	NA	AGAGGTAGTAGGTTGCATAGTT	AGAGGTAGTAGGTTGCATAGTT	0	0	0
mml-let-7d	205195_at	ENSMUSG00000004849	Ap1s1	AP1S1	2.54E-01	NA	5.2	mirnaUID2125	let-7	let-7	mml	mmu-miR-505-3p	NA	AGAGGTAGTAGGTTGCATAGTT	AGAGGTAGTAGGTTGCATAGTT	0	0	0
mml-let-7d	229684_s_at	ENSMUSG00000049606	Zfp644	ZNF644	2.65E-01	NA	4.69	mirnaUID2125	let-7	let-7	mml	mmu-miR-505-3p	NA	AGAGGTAGTAGGTTGCATAGTT	AGAGGTAGTAGGTTGCATAGTT	0	0	0
mml-let-7d	227263_at	ENSMUSG00000044551	9930012K11Rik	C8orf58	2.67E-01	NA	4.97	mirnaUID2125	let-7	let-7	mml	mmu-miR-505-3p	NA	AGAGGTAGTAGGTTGCATAGTT	AGAGGTAGTAGGTTGCATAGTT	0	0	0
mml-let-7d	227520_at	ENSMUSG00000038344	Txlng	TXLNG	2.79E-01	NA	7.93	mirnaUID2125	let-7	let-7	mml	mmu-miR-505-3p	NA	AGAGGTAGTAGGTTGCATAGTT	AGAGGTAGTAGGTTGCATAGTT	0	0	0
mml-let-7d	201943_s_at	ENSMUSG00000020841	Cpd	CPD	2.79E-01	NA	4.18	mirnaUID2125	let-7	let-7	mml	mmu-miR-505-3p	NA	AGAGGTAGTAGGTTGCATAGTT	AGAGGTAGTAGGTTGCATAGTT	0	0	0
mml-let-7d	238698_at	ENSMUSG00000031012	Cask	CASK	2.82E-01	NA	4.32	mirnaUID2125	let-7	let-7	mml	mmu-miR-505-3p	NA	AGAGGTAGTAGGTTGCATAGTT	AGAGGTAGTAGGTTGCATAGTT	0	0	0
mml-let-7d	202644_s_at	ENSMUSG00000019850	Tnfaip3	TNFAIP3	2.83E-01	NA	6.83	mirnaUID2125	let-7	let-7	mml	mmu-miR-505-3p	NA	AGAGGTAGTAGGTTGCATAGTT	AGAGGTAGTAGGTTGCATAGTT	0	0	0
mml-let-7d	204593_s_at	ENSMUSG00000022412	Smcr7l	SMCR7L	2.85E-01	NA	4.89	mirnaUID2125	let-7	let-7	mml	mmu-miR-505-3p	NA	AGAGGTAGTAGGTTGCATAGTT	AGAGGTAGTAGGTTGCATAGTT	0	0	0
mml-let-7d	1558807_at	ENSMUSG00000052812	Atad2b	ATAD2B	2.89E-01	NA	5.12	mirnaUID2125	let-7	let-7	mml	mmu-miR-505-3p	NA	AGAGGTAGTAGGTTGCATAGTT	AGAGGTAGTAGGTTGCATAGTT	0	0	0
mml-let-7d	232553_at	ENSMUSG00000035246	Pcyt1b	PCYT1B	2.91E-01	NA	3.74	mirnaUID2125	let-7	let-7	mml	mmu-miR-505-3p	NA	AGAGGTAGTAGGTTGCATAGTT	AGAGGTAGTAGGTTGCATAGTT	0	0	0
mml-let-7d	1569337_at	ENSMUSG00000028544	Slc5a9	SLC5A9	2.99E-01	NA	4.02	mirnaUID2125	let-7	let-7	mml	mmu-miR-505-3p	NA	AGAGGTAGTAGGTTGCATAGTT	AGAGGTAGTAGGTTGCATAGTT	0	0	0
mml-let-7d	243505_at	ENSMUSG00000020700	Map3k3	MAP3K3	3.00E-01	NA	4.31	mirnaUID2125	let-7	let-7	mml	mmu-miR-505-3p	NA	AGAGGTAGTAGGTTGCATAGTT	AGAGGTAGTAGGTTGCATAGTT	0	0	0
mml-let-7d	203702_s_at	ENSMUSG00000033257	Ttll4	TTLL4	3.00E-01	NA	5.1	mirnaUID2125	let-7	let-7	mml	mmu-miR-505-3p	NA	AGAGGTAGTAGGTTGCATAGTT	AGAGGTAGTAGGTTGCATAGTT	0	0	0
mml-let-7d	217798_at	ENSMUSG00000020166	Cnot2	CNOT2	3.12E-01	NA	8.58	mirnaUID2125	let-7	let-7	mml	mmu-miR-505-3p	NA	AGAGGTAGTAGGTTGCATAGTT	AGAGGTAGTAGGTTGCATAGTT	0	0	0
mml-let-7d	226794_at	ENSMUSG00000019790	Stxbp5	STXBP5	3.14E-01	NA	5.11	mirnaUID2125	let-7	let-7	mml	mmu-miR-505-3p	NA	AGAGGTAGTAGGTTGCATAGTT	AGAGGTAGTAGGTTGCATAGTT	0	0	0
mml-let-7d	1552673_at	ENSMUSG00000019900	Rfx6	RFX6	3.15E-01	NA	2.58	mirnaUID2125	let-7	let-7	mml	mmu-miR-505-3p	NA	AGAGGTAGTAGGTTGCATAGTT	AGAGGTAGTAGGTTGCATAGTT	0	0	0
mml-let-7d	222243_s_at	ENSMUSG00000048546	Tob2	TOB2	3.17E-01	NA	8.86	mirnaUID2125	let-7	let-7	mml	mmu-miR-505-3p	NA	AGAGGTAGTAGGTTGCATAGTT	AGAGGTAGTAGGTTGCATAGTT	0	0	0
mml-let-7d	204881_s_at	ENSMUSG00000028381	Ugcg	UGCG	3.21E-01	NA	8.16	mirnaUID2125	let-7	let-7	mml	mmu-miR-505-3p	NA	AGAGGTAGTAGGTTGCATAGTT	AGAGGTAGTAGGTTGCATAGTT	0	0	0
mml-let-7d	235037_at	ENSMUSG00000022856	Tmem41a	TMEM41A	3.25E-01	NA	6.46	mirnaUID2125	let-7	let-7	mml	mmu-miR-505-3p	NA	AGAGGTAGTAGGTTGCATAGTT	AGAGGTAGTAGGTTGCATAGTT	0	0	0
mml-let-7d	226893_at	ENSMUSG00000026596	Abl2	ABL2	3.26E-01	NA	5.45	mirnaUID2125	let-7	let-7	mml	mmu-miR-505-3p	NA	AGAGGTAGTAGGTTGCATAGTT	AGAGGTAGTAGGTTGCATAGTT	0	0	0
mml-let-7d	209324_s_at	ENSMUSG00000026475	Rgs16	RGS16	3.28E-01	NA	6.07	mirnaUID2125	let-7	let-7	mml	mmu-miR-505-3p	NA	AGAGGTAGTAGGTTGCATAGTT	AGAGGTAGTAGGTTGCATAGTT	0	0	0
mml-let-7d	214156_at	ENSMUSG00000041794	Myrip	MYRIP	3.29E-01	NA	7.11	mirnaUID2125	let-7	let-7	mml	mmu-miR-505-3p	NA	AGAGGTAGTAGGTTGCATAGTT	AGAGGTAGTAGGTTGCATAGTT	0	0	0
mml-let-7d	202643_s_at	ENSMUSG00000019850	Tnfaip3	TNFAIP3	3.29E-01	NA	4.98	mirnaUID2125	let-7	let-7	mml	mmu-miR-505-3p	NA	AGAGGTAGTAGGTTGCATAGTT	AGAGGTAGTAGGTTGCATAGTT	0	0	0
mml-let-7d	36566_at	ENSMUSG00000005949	Ctns	CTNS	3.30E-01	NA	4.67	mirnaUID2125	let-7	let-7	mml	mmu-miR-505-3p	NA	AGAGGTAGTAGGTTGCATAGTT	AGAGGTAGTAGGTTGCATAGTT	0	0	0
mml-let-7d	218040_at	ENSMUSG00000027881	Prpf38b	PRPF38B	3.31E-01	NA	4.96	mirnaUID2125	let-7	let-7	mml	mmu-miR-505-3p	NA	AGAGGTAGTAGGTTGCATAGTT	AGAGGTAGTAGGTTGCATAGTT	0	0	0
mml-let-7d	204594_s_at	ENSMUSG00000022412	Smcr7l	SMCR7L	3.32E-01	NA	6.46	mirnaUID2125	let-7	let-7	mml	mmu-miR-505-3p	NA	AGAGGTAGTAGGTTGCATAGTT	AGAGGTAGTAGGTTGCATAGTT	0	0	0
mml-let-7d	231960_at	ENSMUSG00000022914	Brwd1	BRWD1	3.35E-01	NA	4.74	mirnaUID2125	let-7	let-7	mml	mmu-miR-505-3p	NA	AGAGGTAGTAGGTTGCATAGTT	AGAGGTAGTAGGTTGCATAGTT	0	0	0
mml-let-7d	214820_at	ENSMUSG00000022914	Brwd1	BRWD1	3.38E-01	NA	3.53	mirnaUID2125	let-7	let-7	mml	mmu-miR-505-3p	NA	AGAGGTAGTAGGTTGCATAGTT	AGAGGTAGTAGGTTGCATAGTT	0	0	0
mml-let-7d	230372_at	ENSMUSG00000022367	Has2	HAS2	3.40E-01	NA	5.96	mirnaUID2125	let-7	let-7	mml	mmu-miR-505-3p	NA	AGAGGTAGTAGGTTGCATAGTT	AGAGGTAGTAGGTTGCATAGTT	0	0	0
mml-let-7d	217833_at	ENSMUSG00000032423	Syncrip	SYNCRIP	3.42E-01	NA	8.16	mirnaUID2125	let-7	let-7	mml	mmu-miR-505-3p	NA	AGAGGTAGTAGGTTGCATAGTT	AGAGGTAGTAGGTTGCATAGTT	0	0	0
mml-let-7d	201942_s_at	ENSMUSG00000020841	Cpd	CPD	3.46E-01	NA	6.57	mirnaUID2125	let-7	let-7	mml	mmu-miR-505-3p	NA	AGAGGTAGTAGGTTGCATAGTT	AGAGGTAGTAGGTTGCATAGTT	0	0	0
mml-let-7d	223276_at	ENSMUSG00000038059	2010002N04Rik	C5orf62	3.48E-01	NA	6.31	mirnaUID2125	let-7	let-7	mml	mmu-miR-505-3p	NA	AGAGGTAGTAGGTTGCATAGTT	AGAGGTAGTAGGTTGCATAGTT	0	0	0
mml-let-7d	203908_at	ENSMUSG00000060961	Slc4a4	SLC4A4	3.51E-01	NA	6.1	mirnaUID2125	let-7	let-7	mml	mmu-miR-505-3p	NA	AGAGGTAGTAGGTTGCATAGTT	AGAGGTAGTAGGTTGCATAGTT	0	0	0
mml-let-7d	233054_at	ENSMUSG00000020166	Cnot2	CNOT2	3.51E-01	NA	3.44	mirnaUID2125	let-7	let-7	mml	mmu-miR-505-3p	NA	AGAGGTAGTAGGTTGCATAGTT	AGAGGTAGTAGGTTGCATAGTT	0	0	0
mml-let-7d	217832_at	ENSMUSG00000032423	Syncrip	SYNCRIP	3.53E-01	NA	7.89	mirnaUID2125	let-7	let-7	mml	mmu-miR-505-3p	NA	AGAGGTAGTAGGTTGCATAGTT	AGAGGTAGTAGGTTGCATAGTT	0	0	0
mml-let-7d	235343_at	ENSMUSG00000037568	Vash2	VASH2	3.55E-01	NA	2.99	mirnaUID2125	let-7	let-7	mml	mmu-miR-505-3p	NA	AGAGGTAGTAGGTTGCATAGTT	AGAGGTAGTAGGTTGCATAGTT	0	0	0
mml-let-7d	1554167_a_at	ENSMUSG00000015341	Golga7	GOLGA7	3.55E-01	NA	7.51	mirnaUID2125	let-7	let-7	mml	mmu-miR-505-3p	NA	AGAGGTAGTAGGTTGCATAGTT	AGAGGTAGTAGGTTGCATAGTT	0	0	0
mml-let-7d	1559583_at	ENSMUSG00000035914	Cd276	CD276	3.59E-01	NA	4.42	mirnaUID2125	let-7	let-7	mml	mmu-miR-505-3p	NA	AGAGGTAGTAGGTTGCATAGTT	AGAGGTAGTAGGTTGCATAGTT	0	0	0
mml-let-7d	227307_at	ENSMUSG00000027217	Tspan18	TSPAN18	3.61E-01	NA	6.08	mirnaUID2125	let-7	let-7	mml	mmu-miR-505-3p	NA	AGAGGTAGTAGGTTGCATAGTT	AGAGGTAGTAGGTTGCATAGTT	0	0	0
mml-let-7d	205953_at	ENSMUSG00000032913	Lrig2	LRIG2	3.62E-01	NA	5.94	mirnaUID2125	let-7	let-7	mml	mmu-miR-505-3p	NA	AGAGGTAGTAGGTTGCATAGTT	AGAGGTAGTAGGTTGCATAGTT	0	0	0
mml-let-7d	219473_at	ENSMUSG00000027865	Gdap2	GDAP2	3.63E-01	NA	5.97	mirnaUID2125	let-7	let-7	mml	mmu-miR-505-3p	NA	AGAGGTAGTAGGTTGCATAGTT	AGAGGTAGTAGGTTGCATAGTT	0	0	0
mml-let-7d	221729_at	ENSMUSG00000026042	Col5a2	COL5A2	3.65E-01	NA	9.38	mirnaUID2125	let-7	let-7	mml	mmu-miR-505-3p	NA	AGAGGTAGTAGGTTGCATAGTT	AGAGGTAGTAGGTTGCATAGTT	0	0	0
mml-let-7d	224647_at	ENSMUSG00000024286	Ccny	CCNY	3.67E-01	NA	7.08	mirnaUID2125	let-7	let-7	mml	mmu-miR-505-3p	NA	AGAGGTAGTAGGTTGCATAGTT	AGAGGTAGTAGGTTGCATAGTT	0	0	0
mml-let-7d	225446_at	ENSMUSG00000022914	Brwd1	BRWD1	3.69E-01	NA	6.57	mirnaUID2125	let-7	let-7	mml	mmu-miR-505-3p	NA	AGAGGTAGTAGGTTGCATAGTT	AGAGGTAGTAGGTTGCATAGTT	0	0	0
mml-let-7d	207620_s_at	ENSMUSG00000031012	Cask	CASK	3.75E-01	NA	5.78	mirnaUID2125	let-7	let-7	mml	mmu-miR-505-3p	NA	AGAGGTAGTAGGTTGCATAGTT	AGAGGTAGTAGGTTGCATAGTT	0	0	0
mml-let-7d	207480_s_at	ENSMUSG00000027210	Meis2	MEIS2	3.77E-01	NA	9.8	mirnaUID2125	let-7	let-7	mml	mmu-miR-505-3p	NA	AGAGGTAGTAGGTTGCATAGTT	AGAGGTAGTAGGTTGCATAGTT	0	0	0
mml-let-7d	221730_at	ENSMUSG00000026042	Col5a2	COL5A2	3.78E-01	NA	7.48	mirnaUID2125	let-7	let-7	mml	mmu-miR-505-3p	NA	AGAGGTAGTAGGTTGCATAGTT	AGAGGTAGTAGGTTGCATAGTT	0	0	0
mml-let-7d	227156_at	ENSMUSG00000031012	Cask	CASK	3.78E-01	NA	7.01	mirnaUID2125	let-7	let-7	mml	mmu-miR-505-3p	NA	AGAGGTAGTAGGTTGCATAGTT	AGAGGTAGTAGGTTGCATAGTT	0	0	0
mml-let-7d	228361_at	ENSMUSG00000018983	E2f2	E2F2	3.79E-01	NA	5	mirnaUID2125	let-7	let-7	mml	mmu-miR-505-3p	NA	AGAGGTAGTAGGTTGCATAGTT	AGAGGTAGTAGGTTGCATAGTT	0	0	0
mml-let-7d	238653_at	ENSMUSG00000032913	Lrig2	LRIG2	3.80E-01	NA	6.35	mirnaUID2125	let-7	let-7	mml	mmu-miR-505-3p	NA	AGAGGTAGTAGGTTGCATAGTT	AGAGGTAGTAGGTTGCATAGTT	0	0	0
mml-let-7d	229256_at	ENSMUSG00000030729	Pgm2l1	PGM2L1	3.84E-01	NA	4.51	mirnaUID2125	let-7	let-7	mml	mmu-miR-505-3p	NA	AGAGGTAGTAGGTTGCATAGTT	AGAGGTAGTAGGTTGCATAGTT	0	0	0
mml-let-7d	213056_at	ENSMUSG00000030064	Frmd4b	FRMD4B	3.90E-01	NA	5.69	mirnaUID2125	let-7	let-7	mml	mmu-miR-505-3p	NA	AGAGGTAGTAGGTTGCATAGTT	AGAGGTAGTAGGTTGCATAGTT	0	0	0
mml-let-7d	223297_at	ENSMUSG00000041915	Ammecr1l	AMMECR1L	3.91E-01	NA	7.43	mirnaUID2125	let-7	let-7	mml	mmu-miR-505-3p	NA	AGAGGTAGTAGGTTGCATAGTT	AGAGGTAGTAGGTTGCATAGTT	0	0	0
mml-let-7d	242931_at	ENSMUSG00000016239	Lonrf3	LONRF3	3.91E-01	NA	6.22	mirnaUID2125	let-7	let-7	mml	mmu-miR-505-3p	NA	AGAGGTAGTAGGTTGCATAGTT	AGAGGTAGTAGGTTGCATAGTT	0	0	0
mml-let-7d	230407_at	ENSMUSG00000038095	Sbno1	SBNO1	3.91E-01	NA	7	mirnaUID2125	let-7	let-7	mml	mmu-miR-505-3p	NA	AGAGGTAGTAGGTTGCATAGTT	AGAGGTAGTAGGTTGCATAGTT	0	0	0
mml-let-7d	224651_at	ENSMUSG00000024286	Ccny	CCNY	3.92E-01	NA	6.92	mirnaUID2125	let-7	let-7	mml	mmu-miR-505-3p	NA	AGAGGTAGTAGGTTGCATAGTT	AGAGGTAGTAGGTTGCATAGTT	0	0	0
mml-let-7d	224649_x_at	ENSMUSG00000024286	Ccny	CCNY	3.97E-01	NA	5.96	mirnaUID2125	let-7	let-7	mml	mmu-miR-505-3p	NA	AGAGGTAGTAGGTTGCATAGTT	AGAGGTAGTAGGTTGCATAGTT	0	0	0
mml-let-7d	224813_at	ENSMUSG00000029684	Wasl	WASL	3.97E-01	NA	9.15	mirnaUID2125	let-7	let-7	mml	mmu-miR-505-3p	NA	AGAGGTAGTAGGTTGCATAGTT	AGAGGTAGTAGGTTGCATAGTT	0	0	0
mml-let-7d	209325_s_at	ENSMUSG00000026475	Rgs16	RGS16	4.01E-01	NA	5.47	mirnaUID2125	let-7	let-7	mml	mmu-miR-505-3p	NA	AGAGGTAGTAGGTTGCATAGTT	AGAGGTAGTAGGTTGCATAGTT	0	0	0
mml-let-7d	204627_s_at	ENSMUSG00000020689	Itgb3	RP11-290H9.2	4.01E-01	NA	4.67	mirnaUID2125	let-7	let-7	mml	mmu-miR-505-3p	NA	AGAGGTAGTAGGTTGCATAGTT	AGAGGTAGTAGGTTGCATAGTT	0	0	0
mml-let-7d	218895_at	ENSMUSG00000028850	Gpatch3	GPATCH3	4.05E-01	NA	5.11	mirnaUID2125	let-7	let-7	mml	mmu-miR-505-3p	NA	AGAGGTAGTAGGTTGCATAGTT	AGAGGTAGTAGGTTGCATAGTT	0	0	0
mml-let-7d	224577_at	ENSMUSG00000001576	Ergic1	ERGIC1	4.13E-01	NA	6.07	mirnaUID2125	let-7	let-7	mml	mmu-miR-505-3p	NA	AGAGGTAGTAGGTTGCATAGTT	AGAGGTAGTAGGTTGCATAGTT	0	0	0
mml-let-7d	201121_s_at	ENSMUSG00000006373	Pgrmc1	PGRMC1	4.16E-01	NA	7.99	mirnaUID2125	let-7	let-7	mml	mmu-miR-505-3p	NA	AGAGGTAGTAGGTTGCATAGTT	AGAGGTAGTAGGTTGCATAGTT	0	0	0
mml-let-7d	217819_at	ENSMUSG00000015341	Golga7	GOLGA7	4.16E-01	NA	8.06	mirnaUID2125	let-7	let-7	mml	mmu-miR-505-3p	NA	AGAGGTAGTAGGTTGCATAGTT	AGAGGTAGTAGGTTGCATAGTT	0	0	0
mml-let-7d	1554464_a_at	ENSMUSG00000032431	Crtap	CRTAP	4.20E-01	NA	5.66	mirnaUID2125	let-7	let-7	mml	mmu-miR-505-3p	NA	AGAGGTAGTAGGTTGCATAGTT	AGAGGTAGTAGGTTGCATAGTT	0	0	0
mml-let-7d	206432_at	ENSMUSG00000022367	Has2	HAS2	4.20E-01	NA	5.49	mirnaUID2125	let-7	let-7	mml	mmu-miR-505-3p	NA	AGAGGTAGTAGGTTGCATAGTT	AGAGGTAGTAGGTTGCATAGTT	0	0	0
mml-let-7d	213542_at	ENSMUSG00000048897	Zfp710	ZNF710	4.23E-01	NA	6.89	mirnaUID2125	let-7	let-7	mml	mmu-miR-505-3p	NA	AGAGGTAGTAGGTTGCATAGTT	AGAGGTAGTAGGTTGCATAGTT	0	0	0
mml-let-7d	222181_at	ENSMUSG00000020166	Cnot2	CNOT2	4.27E-01	NA	4.11	mirnaUID2125	let-7	let-7	mml	mmu-miR-505-3p	NA	AGAGGTAGTAGGTTGCATAGTT	AGAGGTAGTAGGTTGCATAGTT	0	0	0
mml-let-7d	201795_at	ENSMUSG00000004880	Lbr	LBR	4.30E-01	NA	6.05	mirnaUID2125	let-7	let-7	mml	mmu-miR-505-3p	NA	AGAGGTAGTAGGTTGCATAGTT	AGAGGTAGTAGGTTGCATAGTT	0	0	0
mml-let-7d	227282_at	ENSMUSG00000051323	Pcdh19	PCDH19	4.32E-01	NA	5.47	mirnaUID2125	let-7	let-7	mml	mmu-miR-505-3p	NA	AGAGGTAGTAGGTTGCATAGTT	AGAGGTAGTAGGTTGCATAGTT	0	0	0
mml-let-7d	226249_at	ENSMUSG00000028385	Snx30	SNX30	4.38E-01	NA	5.51	mirnaUID2125	let-7	let-7	mml	mmu-miR-505-3p	NA	AGAGGTAGTAGGTTGCATAGTT	AGAGGTAGTAGGTTGCATAGTT	0	0	0
mml-let-7d	1555427_s_at	ENSMUSG00000032423	Syncrip	SYNCRIP	4.43E-01	NA	5.82	mirnaUID2125	let-7	let-7	mml	mmu-miR-505-3p	NA	AGAGGTAGTAGGTTGCATAGTT	AGAGGTAGTAGGTTGCATAGTT	0	0	0
mml-let-7d	205207_at	ENSMUSG00000025746	Il6	IL6	4.45E-01	NA	3.73	mirnaUID2125	let-7	let-7	mml	mmu-miR-505-3p	NA	AGAGGTAGTAGGTTGCATAGTT	AGAGGTAGTAGGTTGCATAGTT	0	0	0
mml-let-7d	213387_at	ENSMUSG00000052812	Atad2b	ATAD2B	4.51E-01	NA	6.77	mirnaUID2125	let-7	let-7	mml	mmu-miR-505-3p	NA	AGAGGTAGTAGGTTGCATAGTT	AGAGGTAGTAGGTTGCATAGTT	0	0	0
mml-let-7d	204307_at	ENSMUSG00000021275	Tecpr2	TECPR2	4.57E-01	NA	5.5	mirnaUID2125	let-7	let-7	mml	mmu-miR-505-3p	NA	AGAGGTAGTAGGTTGCATAGTT	AGAGGTAGTAGGTTGCATAGTT	0	0	0
mml-let-7d	39891_at	ENSMUSG00000048897	Zfp710	ZNF710	4.69E-01	NA	5.1	mirnaUID2125	let-7	let-7	mml	mmu-miR-505-3p	NA	AGAGGTAGTAGGTTGCATAGTT	AGAGGTAGTAGGTTGCATAGTT	0	0	0
mml-let-7d	215596_s_at	ENSMUSG00000052299	Ltn1	LTN1	4.71E-01	NA	6.99	mirnaUID2125	let-7	let-7	mml	mmu-miR-505-3p	NA	AGAGGTAGTAGGTTGCATAGTT	AGAGGTAGTAGGTTGCATAGTT	0	0	0
mml-let-7d	205851_at	ENSMUSG00000032478	Nme6	NME6	4.81E-01	NA	6.2	mirnaUID2125	let-7	let-7	mml	mmu-miR-505-3p	NA	AGAGGTAGTAGGTTGCATAGTT	AGAGGTAGTAGGTTGCATAGTT	0	0	0
mml-let-7d	1553227_s_at	ENSMUSG00000022914	Brwd1	BRWD1	4.86E-01	NA	5.34	mirnaUID2125	let-7	let-7	mml	mmu-miR-505-3p	NA	AGAGGTAGTAGGTTGCATAGTT	AGAGGTAGTAGGTTGCATAGTT	0	0	0
mml-let-7d	219280_at	ENSMUSG00000022914	Brwd1	BRWD1	4.90E-01	NA	4.52	mirnaUID2125	let-7	let-7	mml	mmu-miR-505-3p	NA	AGAGGTAGTAGGTTGCATAGTT	AGAGGTAGTAGGTTGCATAGTT	0	0	0
mml-let-7d	202478_at	ENSMUSG00000020601	Trib2	TRIB2	4.92E-01	NA	8.31	mirnaUID2125	let-7	let-7	mml	mmu-miR-505-3p	NA	AGAGGTAGTAGGTTGCATAGTT	AGAGGTAGTAGGTTGCATAGTT	0	0	0
mml-let-7d	205256_at	ENSMUSG00000044617	Zbtb39	ZBTB39	4.96E-01	NA	6.56	mirnaUID2125	let-7	let-7	mml	mmu-miR-505-3p	NA	AGAGGTAGTAGGTTGCATAGTT	AGAGGTAGTAGGTTGCATAGTT	0	0	0
mml-let-7d	201120_s_at	ENSMUSG00000006373	Pgrmc1	PGRMC1	5.00E-01	NA	5.54	mirnaUID2125	let-7	let-7	mml	mmu-miR-505-3p	NA	AGAGGTAGTAGGTTGCATAGTT	AGAGGTAGTAGGTTGCATAGTT	0	0	0
mml-let-7d	200004_at	ENSMUSG00000005610	Eif4g2	EIF4G2	5.03E-01	http://mirecords.biolead.org/interactions.php?species=Homo+sapiens&mirna_acc=hsa-let-7d&targetgene_type=refseq_acc&targetgene_info=NM_001418.3&v=no&search_int=Search Homo sapiens	12.1	mirnaUID2125	let-7	let-7	mml	mmu-miR-505-3p	NA	AGAGGTAGTAGGTTGCATAGTT	AGAGGTAGTAGGTTGCATAGTT	0	0	0
mml-let-7d	229553_at	ENSMUSG00000030729	Pgm2l1	PGM2L1	5.05E-01	NA	3.83	mirnaUID2125	let-7	let-7	mml	mmu-miR-505-3p	NA	AGAGGTAGTAGGTTGCATAGTT	AGAGGTAGTAGGTTGCATAGTT	0	0	0
mml-let-7d	232336_at	ENSMUSG00000033948	Zswim5	ZSWIM5	5.11E-01	NA	4.89	mirnaUID2125	let-7	let-7	mml	mmu-miR-505-3p	NA	AGAGGTAGTAGGTTGCATAGTT	AGAGGTAGTAGGTTGCATAGTT	0	0	0
mml-let-7d	212312_at	ENSMUSG00000007659	Bcl2l1	BCL2L1	5.14E-01	NA	7.08	mirnaUID2125	let-7	let-7	mml	mmu-miR-505-3p	NA	AGAGGTAGTAGGTTGCATAGTT	AGAGGTAGTAGGTTGCATAGTT	0	0	0
mml-let-7d	215037_s_at	ENSMUSG00000007659	Bcl2l1	BCL2L1	5.17E-01	NA	4.97	mirnaUID2125	let-7	let-7	mml	mmu-miR-505-3p	NA	AGAGGTAGTAGGTTGCATAGTT	AGAGGTAGTAGGTTGCATAGTT	0	0	0
mml-let-7d	212114_at	ENSMUSG00000074748	Atxn7l3b	ATXN7L3B	5.18E-01	NA	8.44	mirnaUID2125	let-7	let-7	mml	mmu-miR-505-3p	NA	AGAGGTAGTAGGTTGCATAGTT	AGAGGTAGTAGGTTGCATAGTT	0	0	0
mml-let-7d	231907_at	ENSMUSG00000026596	Abl2	ABL2	5.21E-01	NA	3.96	mirnaUID2125	let-7	let-7	mml	mmu-miR-505-3p	NA	AGAGGTAGTAGGTTGCATAGTT	AGAGGTAGTAGGTTGCATAGTT	0	0	0
mml-let-7d	224967_at	ENSMUSG00000028381	Ugcg	UGCG	5.25E-01	NA	7.46	mirnaUID2125	let-7	let-7	mml	mmu-miR-505-3p	NA	AGAGGTAGTAGGTTGCATAGTT	AGAGGTAGTAGGTTGCATAGTT	0	0	0
mml-let-7d	1557954_at	ENSMUSG00000038344	Txlng	TXLNG	5.41E-01	NA	6.09	mirnaUID2125	let-7	let-7	mml	mmu-miR-505-3p	NA	AGAGGTAGTAGGTTGCATAGTT	AGAGGTAGTAGGTTGCATAGTT	0	0	0
mml-let-7d	223548_at	ENSMUSG00000052748	1200016B10Rik	SWT1	5.44E-01	NA	6.11	mirnaUID2125	let-7	let-7	mml	mmu-miR-505-3p	NA	AGAGGTAGTAGGTTGCATAGTT	AGAGGTAGTAGGTTGCATAGTT	0	0	0
mml-let-7d	221516_s_at	ENSMUSG00000022412	Smcr7l	SMCR7L	5.45E-01	NA	5.85	mirnaUID2125	let-7	let-7	mml	mmu-miR-505-3p	NA	AGAGGTAGTAGGTTGCATAGTT	AGAGGTAGTAGGTTGCATAGTT	0	0	0
mml-let-7d	233555_s_at	ENSMUSG00000006800	Sulf2	SULF2	5.48E-01	NA	4.9	mirnaUID2125	let-7	let-7	mml	mmu-miR-505-3p	NA	AGAGGTAGTAGGTTGCATAGTT	AGAGGTAGTAGGTTGCATAGTT	0	0	0
mml-let-7d	225991_at	ENSMUSG00000022856	Tmem41a	TMEM41A	5.79E-01	NA	5.25	mirnaUID2125	let-7	let-7	mml	mmu-miR-505-3p	NA	AGAGGTAGTAGGTTGCATAGTT	AGAGGTAGTAGGTTGCATAGTT	0	0	0
mml-let-7d	201940_at	ENSMUSG00000020841	Cpd	CPD	5.84E-01	NA	7.62	mirnaUID2125	let-7	let-7	mml	mmu-miR-505-3p	NA	AGAGGTAGTAGGTTGCATAGTT	AGAGGTAGTAGGTTGCATAGTT	0	0	0
mml-let-7d	222580_at	ENSMUSG00000049606	Zfp644	ZNF644	5.92E-01	NA	8.35	mirnaUID2125	let-7	let-7	mml	mmu-miR-505-3p	NA	AGAGGTAGTAGGTTGCATAGTT	AGAGGTAGTAGGTTGCATAGTT	0	0	0
mml-let-7d	201941_at	ENSMUSG00000020841	Cpd	CPD	6.06E-01	NA	9.74	mirnaUID2125	let-7	let-7	mml	mmu-miR-505-3p	NA	AGAGGTAGTAGGTTGCATAGTT	AGAGGTAGTAGGTTGCATAGTT	0	0	0
mml-let-7d	224724_at	ENSMUSG00000006800	Sulf2	SULF2	6.13E-01	NA	6.59	mirnaUID2125	let-7	let-7	mml	mmu-miR-505-3p	NA	AGAGGTAGTAGGTTGCATAGTT	AGAGGTAGTAGGTTGCATAGTT	0	0	0
mml-let-7d	226609_at	ENSMUSG00000019891	Dcbld1	DCBLD1	6.29E-01	NA	4.2	mirnaUID2125	let-7	let-7	mml	mmu-miR-505-3p	NA	AGAGGTAGTAGGTTGCATAGTT	AGAGGTAGTAGGTTGCATAGTT	0	0	0
mml-let-7e	1555962_at	ENSMUSG00000079445	B3gnt7	B3GNT7	-4.17E-01	NA	3.7	mirnaUID3139	let-7	let-7	mml	ppt-miR1211-5p	NA	TGAGGTAGGAGGTTGTATAGTT	TGAGGTAGGAGGTTGTATAGTT	0	0	0
mml-let-7e	218753_at	ENSMUSG00000037752	Xkr8	XKR8	-3.71E-01	NA	7.92	mirnaUID3139	let-7	let-7	mml	ppt-miR1211-5p	NA	TGAGGTAGGAGGTTGTATAGTT	TGAGGTAGGAGGTTGTATAGTT	0	0	0
mml-let-7e	1552965_a_at	ENSMUSG00000079445	B3gnt7	B3GNT7	-3.17E-01	NA	4.46	mirnaUID3139	let-7	let-7	mml	ppt-miR1211-5p	NA	TGAGGTAGGAGGTTGTATAGTT	TGAGGTAGGAGGTTGTATAGTT	0	0	0
mml-let-7e	211175_at	ENSMUSG00000041907	Gpr45	GPR45	-2.40E-01	NA	5.32	mirnaUID3139	let-7	let-7	mml	ppt-miR1211-5p	NA	TGAGGTAGGAGGTTGTATAGTT	TGAGGTAGGAGGTTGTATAGTT	0	0	0
mml-let-7e	1555963_x_at	ENSMUSG00000079445	B3gnt7	B3GNT7	-1.81E-01	NA	3.72	mirnaUID3139	let-7	let-7	mml	ppt-miR1211-5p	NA	TGAGGTAGGAGGTTGTATAGTT	TGAGGTAGGAGGTTGTATAGTT	0	0	0
mml-let-7e	207433_at	ENSMUSG00000016529	Il10	IL10	-7.37E-03	NA	3.14	mirnaUID3139	let-7	let-7	mml	ppt-miR1211-5p	NA	TGAGGTAGGAGGTTGTATAGTT	TGAGGTAGGAGGTTGTATAGTT	0	0	0
mml-let-7e	227981_at	ENSMUSG00000048796	Cyb561d1	CYB561D1	3.78E-02	NA	6.11	mirnaUID3139	let-7	let-7	mml	ppt-miR1211-5p	NA	TGAGGTAGGAGGTTGTATAGTT	TGAGGTAGGAGGTTGTATAGTT	0	0	0
mml-let-7e	232337_at	ENSMUSG00000079445	B3gnt7	B3GNT7	2.13E-01	NA	4.34	mirnaUID3139	let-7	let-7	mml	ppt-miR1211-5p	NA	TGAGGTAGGAGGTTGTATAGTT	TGAGGTAGGAGGTTGTATAGTT	0	0	0
mml-let-7e	208056_s_at	ENSMUSG00000006362	Cbfa2t3	CBFA2T3	2.78E-01	NA	4.01	mirnaUID3139	let-7	let-7	mml	ppt-miR1211-5p	NA	TGAGGTAGGAGGTTGTATAGTT	TGAGGTAGGAGGTTGTATAGTT	0	0	0
mml-let-7e	209198_s_at	ENSMUSG00000068923	Syt11	SYT11	5.42E-01	NA	4.57	mirnaUID3139	let-7	let-7	mml	ppt-miR1211-5p	NA	TGAGGTAGGAGGTTGTATAGTT	TGAGGTAGGAGGTTGTATAGTT	0	0	0
mml-let-7e	209197_at	ENSMUSG00000068923	Syt11	SYT11	5.49E-01	NA	6.92	mirnaUID3139	let-7	let-7	mml	ppt-miR1211-5p	NA	TGAGGTAGGAGGTTGTATAGTT	TGAGGTAGGAGGTTGTATAGTT	0	0	0
mml-let-7f	210251_s_at	ENSMUSG00000029291	Rufy3	RUFY3	-8.99E-01	NA	7.33	mirnaUID3016	let-7	let-7	mml	ppt-miR1211-3p	NA	TGAGGTAGTAGATTGTATAGTT	TGAGGTAGTAGATTGTATAGTT	0	0	0
mml-let-7f	209542_x_at	ENSMUSG00000020053	Igf1	IGF1	-8.72E-01	NA	6.11	mirnaUID3016	let-7	let-7	mml	ppt-miR1211-3p	NA	TGAGGTAGTAGATTGTATAGTT	TGAGGTAGTAGATTGTATAGTT	0	0	0
mml-let-7f	1558953_s_at	ENSMUSG00000043987	Cep164	CEP164	-8.68E-01	NA	5.92	mirnaUID3016	let-7	let-7	mml	ppt-miR1211-3p	NA	TGAGGTAGTAGATTGTATAGTT	TGAGGTAGTAGATTGTATAGTT	0	0	0
mml-let-7f	213939_s_at	ENSMUSG00000029291	Rufy3	RUFY3	-8.59E-01	NA	5.98	mirnaUID3016	let-7	let-7	mml	ppt-miR1211-3p	NA	TGAGGTAGTAGATTGTATAGTT	TGAGGTAGTAGATTGTATAGTT	0	0	0
mml-let-7f	1553411_s_at	ENSMUSG00000024565	Sall3	SALL3	-8.54E-01	NA	4.98	mirnaUID3016	let-7	let-7	mml	ppt-miR1211-3p	NA	TGAGGTAGTAGATTGTATAGTT	TGAGGTAGTAGATTGTATAGTT	0	0	0
mml-let-7f	209540_at	ENSMUSG00000020053	Igf1	IGF1	-8.24E-01	NA	6.41	mirnaUID3016	let-7	let-7	mml	ppt-miR1211-3p	NA	TGAGGTAGTAGATTGTATAGTT	TGAGGTAGTAGATTGTATAGTT	0	0	0
mml-let-7f	232847_at	ENSMUSG00000024565	Sall3	SALL3	-8.22E-01	NA	5.1	mirnaUID3016	let-7	let-7	mml	ppt-miR1211-3p	NA	TGAGGTAGTAGATTGTATAGTT	TGAGGTAGTAGATTGTATAGTT	0	0	0
mml-let-7f	214815_at	ENSMUSG00000033014	Trim33	TRIM33	-8.09E-01	NA	4.26	mirnaUID3016	let-7	let-7	mml	ppt-miR1211-3p	NA	TGAGGTAGTAGATTGTATAGTT	TGAGGTAGTAGATTGTATAGTT	0	0	0
mml-let-7f	211577_s_at	ENSMUSG00000020053	Igf1	IGF1	-7.96E-01	NA	5.96	mirnaUID3016	let-7	let-7	mml	ppt-miR1211-3p	NA	TGAGGTAGTAGATTGTATAGTT	TGAGGTAGTAGATTGTATAGTT	0	0	0
mml-let-7f	218050_at	ENSMUSG00000027746	Ufm1	UFM1	-7.89E-01	NA	5.22	mirnaUID3016	let-7	let-7	mml	ppt-miR1211-3p	NA	TGAGGTAGTAGATTGTATAGTT	TGAGGTAGTAGATTGTATAGTT	0	0	0
mml-let-7f	243672_at	ENSMUSG00000024565	Sall3	SALL3	-7.87E-01	NA	4.24	mirnaUID3016	let-7	let-7	mml	ppt-miR1211-3p	NA	TGAGGTAGTAGATTGTATAGTT	TGAGGTAGTAGATTGTATAGTT	0	0	0
mml-let-7f	235409_at	ENSMUSG00000033943	Mga	MGA	-7.86E-01	NA	6.79	mirnaUID3016	let-7	let-7	mml	ppt-miR1211-3p	NA	TGAGGTAGTAGATTGTATAGTT	TGAGGTAGTAGATTGTATAGTT	0	0	0
mml-let-7f	227802_at	ENSMUSG00000029291	Rufy3	RUFY3	-7.26E-01	NA	3.23	mirnaUID3016	let-7	let-7	mml	ppt-miR1211-3p	NA	TGAGGTAGTAGATTGTATAGTT	TGAGGTAGTAGATTGTATAGTT	0	0	0
mml-let-7f	228849_at	ENSMUSG00000059146	Ntrk3	NTRK3	-7.17E-01	NA	6.03	mirnaUID3016	let-7	let-7	mml	ppt-miR1211-3p	NA	TGAGGTAGTAGATTGTATAGTT	TGAGGTAGTAGATTGTATAGTT	0	0	0
mml-let-7f	201449_at	ENSMUSG00000071337	Tia1	TIA1	-6.85E-01	NA	5.08	mirnaUID3016	let-7	let-7	mml	ppt-miR1211-3p	NA	TGAGGTAGTAGATTGTATAGTT	TGAGGTAGTAGATTGTATAGTT	0	0	0
mml-let-7f	228454_at	ENSMUSG00000025019	Lcor	LCOR	-6.78E-01	NA	8.02	mirnaUID3016	let-7	let-7	mml	ppt-miR1211-3p	NA	TGAGGTAGTAGATTGTATAGTT	TGAGGTAGTAGATTGTATAGTT	0	0	0
mml-let-7f	225746_at	ENSMUSG00000017639	Rab11fip4	RAB11FIP4	-6.65E-01	NA	3.12	mirnaUID3016	let-7	let-7	mml	ppt-miR1211-3p	NA	TGAGGTAGTAGATTGTATAGTT	TGAGGTAGTAGATTGTATAGTT	0	0	0
mml-let-7f	202304_at	ENSMUSG00000033487	Fndc3a	FNDC3A	-6.64E-01	NA	8.23	mirnaUID3016	let-7	let-7	mml	ppt-miR1211-3p	NA	TGAGGTAGTAGATTGTATAGTT	TGAGGTAGTAGATTGTATAGTT	0	0	0
mml-let-7f	1563725_at	ENSMUSG00000030443	Zfp583	ZNF583	-6.62E-01	NA	3.18	mirnaUID3016	let-7	let-7	mml	ppt-miR1211-3p	NA	TGAGGTAGTAGATTGTATAGTT	TGAGGTAGTAGATTGTATAGTT	0	0	0
mml-let-7f	231968_at	ENSMUSG00000037470	Uggt1	UGGT1	-6.62E-01	NA	4.52	mirnaUID3016	let-7	let-7	mml	ppt-miR1211-3p	NA	TGAGGTAGTAGATTGTATAGTT	TGAGGTAGTAGATTGTATAGTT	0	0	0
mml-let-7f	211707_s_at	ENSMUSG00000022837	Iqcb1	IQCB1	-6.57E-01	NA	6.1	mirnaUID3016	let-7	let-7	mml	ppt-miR1211-3p	NA	TGAGGTAGTAGATTGTATAGTT	TGAGGTAGTAGATTGTATAGTT	0	0	0
mml-let-7f	209541_at	ENSMUSG00000020053	Igf1	IGF1	-6.53E-01	NA	6.39	mirnaUID3016	let-7	let-7	mml	ppt-miR1211-3p	NA	TGAGGTAGTAGATTGTATAGTT	TGAGGTAGTAGATTGTATAGTT	0	0	0
mml-let-7f	222978_at	ENSMUSG00000014867	Surf4	SURF4	-6.47E-01	NA	5.97	mirnaUID3016	let-7	let-7	mml	ppt-miR1211-3p	NA	TGAGGTAGTAGATTGTATAGTT	TGAGGTAGTAGATTGTATAGTT	0	0	0
mml-let-7f	228280_at	ENSMUSG00000047749	Zc3hav1l	ZC3HAV1L	-6.44E-01	NA	4.05	mirnaUID3016	let-7	let-7	mml	ppt-miR1211-3p	NA	TGAGGTAGTAGATTGTATAGTT	TGAGGTAGTAGATTGTATAGTT	0	0	0
mml-let-7f	236862_at	ENSMUSG00000019861	Gopc	GOPC	-6.44E-01	NA	3.72	mirnaUID3016	let-7	let-7	mml	ppt-miR1211-3p	NA	TGAGGTAGTAGATTGTATAGTT	TGAGGTAGTAGATTGTATAGTT	0	0	0
mml-let-7f	200951_s_at	ENSMUSG00000000184	Ccnd2	CCND2	-6.41E-01	NA	7.86	mirnaUID3016	let-7	let-7	mml	ppt-miR1211-3p	NA	TGAGGTAGTAGATTGTATAGTT	TGAGGTAGTAGATTGTATAGTT	0	0	0
mml-let-7f	41329_at	ENSMUSG00000026584	Scyl3	SCYL3	-6.33E-01	NA	6.33	mirnaUID3016	let-7	let-7	mml	ppt-miR1211-3p	NA	TGAGGTAGTAGATTGTATAGTT	TGAGGTAGTAGATTGTATAGTT	0	0	0
mml-let-7f	201450_s_at	ENSMUSG00000071337	Tia1	TIA1	-6.30E-01	NA	6.87	mirnaUID3016	let-7	let-7	mml	ppt-miR1211-3p	NA	TGAGGTAGTAGATTGTATAGTT	TGAGGTAGTAGATTGTATAGTT	0	0	0
mml-let-7f	213960_at	ENSMUSG00000059146	Ntrk3	NTRK3	-6.25E-01	NA	5.38	mirnaUID3016	let-7	let-7	mml	ppt-miR1211-3p	NA	TGAGGTAGTAGATTGTATAGTT	TGAGGTAGTAGATTGTATAGTT	0	0	0
mml-let-7f	224985_at	ENSMUSG00000027852	Nras	NRAS	-6.22E-01	NA	7.18	mirnaUID3016	let-7	let-7	mml	ppt-miR1211-3p	NA	TGAGGTAGTAGATTGTATAGTT	TGAGGTAGTAGATTGTATAGTT	0	0	0
mml-let-7f	203724_s_at	ENSMUSG00000029291	Rufy3	RUFY3	-6.21E-01	NA	5.39	mirnaUID3016	let-7	let-7	mml	ppt-miR1211-3p	NA	TGAGGTAGTAGATTGTATAGTT	TGAGGTAGTAGATTGTATAGTT	0	0	0
mml-let-7f	212945_s_at	ENSMUSG00000033943	Mga	MGA	-6.06E-01	NA	6.93	mirnaUID3016	let-7	let-7	mml	ppt-miR1211-3p	NA	TGAGGTAGTAGATTGTATAGTT	TGAGGTAGTAGATTGTATAGTT	0	0	0
mml-let-7f	224892_at	ENSMUSG00000005804	Pldn	PLDN	-6.01E-01	NA	6.88	mirnaUID3016	let-7	let-7	mml	ppt-miR1211-3p	NA	TGAGGTAGTAGATTGTATAGTT	TGAGGTAGTAGATTGTATAGTT	0	0	0
mml-let-7f	1554890_a_at	ENSMUSG00000071337	Tia1	TIA1	-5.94E-01	NA	6.13	mirnaUID3016	let-7	let-7	mml	ppt-miR1211-3p	NA	TGAGGTAGTAGATTGTATAGTT	TGAGGTAGTAGATTGTATAGTT	0	0	0
mml-let-7f	1560566_at	ENSMUSG00000050505	Pcdh20	PCDH20	-5.93E-01	NA	2.96	mirnaUID3016	let-7	let-7	mml	ppt-miR1211-3p	NA	TGAGGTAGTAGATTGTATAGTT	TGAGGTAGTAGATTGTATAGTT	0	0	0
mml-let-7f	217505_at	ENSMUSG00000042155	Klhl23	KLHL23	-5.79E-01	NA	2.42	mirnaUID3016	let-7	let-7	mml	ppt-miR1211-3p	NA	TGAGGTAGTAGATTGTATAGTT	TGAGGTAGTAGATTGTATAGTT	0	0	0
mml-let-7f	227214_at	ENSMUSG00000019861	Gopc	GOPC	-5.56E-01	NA	4.4	mirnaUID3016	let-7	let-7	mml	ppt-miR1211-3p	NA	TGAGGTAGTAGATTGTATAGTT	TGAGGTAGTAGATTGTATAGTT	0	0	0
mml-let-7f	1569788_at	ENSMUSG00000030283	St8sia1	ST8SIA1	-5.56E-01	NA	2.53	mirnaUID3016	let-7	let-7	mml	ppt-miR1211-3p	NA	TGAGGTAGTAGATTGTATAGTT	TGAGGTAGTAGATTGTATAGTT	0	0	0
mml-let-7f	235033_at	ENSMUSG00000039263	Npepl1	NPEPL1	-5.53E-01	NA	3.32	mirnaUID3016	let-7	let-7	mml	ppt-miR1211-3p	NA	TGAGGTAGTAGATTGTATAGTT	TGAGGTAGTAGATTGTATAGTT	0	0	0
mml-let-7f	219532_at	ENSMUSG00000032262	Elovl4	ELOVL4	-5.32E-01	NA	2.99	mirnaUID3016	let-7	let-7	mml	ppt-miR1211-3p	NA	TGAGGTAGTAGATTGTATAGTT	TGAGGTAGTAGATTGTATAGTT	0	0	0
mml-let-7f	202195_s_at	ENSMUSG00000063406	Tmed5	TMED5	-5.31E-01	NA	3.12	mirnaUID3016	let-7	let-7	mml	ppt-miR1211-3p	NA	TGAGGTAGTAGATTGTATAGTT	TGAGGTAGTAGATTGTATAGTT	0	0	0
mml-let-7f	226520_at	ENSMUSG00000025019	Lcor	LCOR	-5.26E-01	NA	6.37	mirnaUID3016	let-7	let-7	mml	ppt-miR1211-3p	NA	TGAGGTAGTAGATTGTATAGTT	TGAGGTAGTAGATTGTATAGTT	0	0	0
mml-let-7f	1557795_s_at	ENSMUSG00000059146	Ntrk3	NTRK3	-5.23E-01	NA	5.85	mirnaUID3016	let-7	let-7	mml	ppt-miR1211-3p	NA	TGAGGTAGTAGATTGTATAGTT	TGAGGTAGTAGATTGTATAGTT	0	0	0
mml-let-7f	201447_at	ENSMUSG00000071337	Tia1	TIA1	-5.23E-01	NA	7.77	mirnaUID3016	let-7	let-7	mml	ppt-miR1211-3p	NA	TGAGGTAGTAGATTGTATAGTT	TGAGGTAGTAGATTGTATAGTT	0	0	0
mml-let-7f	242669_at	ENSMUSG00000027746	Ufm1	UFM1	-5.22E-01	NA	2.59	mirnaUID3016	let-7	let-7	mml	ppt-miR1211-3p	NA	TGAGGTAGTAGATTGTATAGTT	TGAGGTAGTAGATTGTATAGTT	0	0	0
mml-let-7f	223497_at	ENSMUSG00000026153	Fam135a	FAM135A	-5.11E-01	NA	7.15	mirnaUID3016	let-7	let-7	mml	ppt-miR1211-3p	NA	TGAGGTAGTAGATTGTATAGTT	TGAGGTAGTAGATTGTATAGTT	0	0	0
mml-let-7f	222502_s_at	ENSMUSG00000027746	Ufm1	UFM1	-5.10E-01	NA	3.91	mirnaUID3016	let-7	let-7	mml	ppt-miR1211-3p	NA	TGAGGTAGTAGATTGTATAGTT	TGAGGTAGTAGATTGTATAGTT	0	0	0
mml-let-7f	206462_s_at	ENSMUSG00000059146	Ntrk3	NTRK3	-5.08E-01	NA	5.24	mirnaUID3016	let-7	let-7	mml	ppt-miR1211-3p	NA	TGAGGTAGTAGATTGTATAGTT	TGAGGTAGTAGATTGTATAGTT	0	0	0
mml-let-7f	210266_s_at	ENSMUSG00000033014	Trim33	TRIM33	-4.96E-01	NA	7.36	mirnaUID3016	let-7	let-7	mml	ppt-miR1211-3p	NA	TGAGGTAGTAGATTGTATAGTT	TGAGGTAGTAGATTGTATAGTT	0	0	0
mml-let-7f	227485_at	ENSMUSG00000035967	Ddx26b	DDX26B	-4.84E-01	NA	5.24	mirnaUID3016	let-7	let-7	mml	ppt-miR1211-3p	NA	TGAGGTAGTAGATTGTATAGTT	TGAGGTAGTAGATTGTATAGTT	0	0	0
mml-let-7f	1554889_at	ENSMUSG00000071337	Tia1	TIA1	-4.82E-01	NA	3.1	mirnaUID3016	let-7	let-7	mml	ppt-miR1211-3p	NA	TGAGGTAGTAGATTGTATAGTT	TGAGGTAGTAGATTGTATAGTT	0	0	0
mml-let-7f	205729_at	ENSMUSG00000022146	Osmr	OSMR	-4.80E-01	NA	4.62	mirnaUID3016	let-7	let-7	mml	ppt-miR1211-3p	NA	TGAGGTAGTAGATTGTATAGTT	TGAGGTAGTAGATTGTATAGTT	0	0	0
mml-let-7f	203654_s_at	ENSMUSG00000033983	Coil	COIL	-4.74E-01	NA	5.95	mirnaUID3016	let-7	let-7	mml	ppt-miR1211-3p	NA	TGAGGTAGTAGATTGTATAGTT	TGAGGTAGTAGATTGTATAGTT	0	0	0
mml-let-7f	229661_at	ENSMUSG00000027547	Sall4	SALL4	-4.65E-01	NA	5.08	mirnaUID3016	let-7	let-7	mml	ppt-miR1211-3p	NA	TGAGGTAGTAGATTGTATAGTT	TGAGGTAGTAGATTGTATAGTT	0	0	0
mml-let-7f	229334_at	ENSMUSG00000029291	Rufy3	RUFY3	-4.62E-01	NA	4.55	mirnaUID3016	let-7	let-7	mml	ppt-miR1211-3p	NA	TGAGGTAGTAGATTGTATAGTT	TGAGGTAGTAGATTGTATAGTT	0	0	0
mml-let-7f	217377_x_at	ENSMUSG00000059146	Ntrk3	NTRK3	-4.54E-01	NA	6.33	mirnaUID3016	let-7	let-7	mml	ppt-miR1211-3p	NA	TGAGGTAGTAGATTGTATAGTT	TGAGGTAGTAGATTGTATAGTT	0	0	0
mml-let-7f	241611_s_at	ENSMUSG00000033487	Fndc3a	FNDC3A	-4.50E-01	NA	4.71	mirnaUID3016	let-7	let-7	mml	ppt-miR1211-3p	NA	TGAGGTAGTAGATTGTATAGTT	TGAGGTAGTAGATTGTATAGTT	0	0	0
mml-let-7f	237346_at	ENSMUSG00000022130	Tgds	TGDS	-4.40E-01	NA	3.64	mirnaUID3016	let-7	let-7	mml	ppt-miR1211-3p	NA	TGAGGTAGTAGATTGTATAGTT	TGAGGTAGTAGATTGTATAGTT	0	0	0
mml-let-7f	215115_x_at	ENSMUSG00000059146	Ntrk3	NTRK3	-4.38E-01	NA	5.64	mirnaUID3016	let-7	let-7	mml	ppt-miR1211-3p	NA	TGAGGTAGTAGATTGTATAGTT	TGAGGTAGTAGATTGTATAGTT	0	0	0
mml-let-7f	215025_at	ENSMUSG00000059146	Ntrk3	NTRK3	-4.36E-01	NA	4.43	mirnaUID3016	let-7	let-7	mml	ppt-miR1211-3p	NA	TGAGGTAGTAGATTGTATAGTT	TGAGGTAGTAGATTGTATAGTT	0	0	0
mml-let-7f	201448_at	ENSMUSG00000071337	Tia1	TIA1	-4.33E-01	NA	8.66	mirnaUID3016	let-7	let-7	mml	ppt-miR1211-3p	NA	TGAGGTAGTAGATTGTATAGTT	TGAGGTAGTAGATTGTATAGTT	0	0	0
mml-let-7f	235649_at	ENSMUSG00000031994	Adamts8	ADAMTS8	-4.32E-01	NA	6.02	mirnaUID3016	let-7	let-7	mml	ppt-miR1211-3p	NA	TGAGGTAGTAGATTGTATAGTT	TGAGGTAGTAGATTGTATAGTT	0	0	0
mml-let-7f	1564640_at	ENSMUSG00000033943	Mga	MGA	-4.23E-01	NA	2.37	mirnaUID3016	let-7	let-7	mml	ppt-miR1211-3p	NA	TGAGGTAGTAGATTGTATAGTT	TGAGGTAGTAGATTGTATAGTT	0	0	0
mml-let-7f	215655_at	ENSMUSG00000056073	Grik2	GRIK2	-4.21E-01	NA	2.31	mirnaUID3016	let-7	let-7	mml	ppt-miR1211-3p	NA	TGAGGTAGTAGATTGTATAGTT	TGAGGTAGTAGATTGTATAGTT	0	0	0
mml-let-7f	201446_s_at	ENSMUSG00000071337	Tia1	TIA1	-4.19E-01	NA	9.29	mirnaUID3016	let-7	let-7	mml	ppt-miR1211-3p	NA	TGAGGTAGTAGATTGTATAGTT	TGAGGTAGTAGATTGTATAGTT	0	0	0
mml-let-7f	223197_s_at	ENSMUSG00000029920	Smarcad1	SMARCAD1	-4.11E-01	NA	7.37	mirnaUID3016	let-7	let-7	mml	ppt-miR1211-3p	NA	TGAGGTAGTAGATTGTATAGTT	TGAGGTAGTAGATTGTATAGTT	0	0	0
mml-let-7f	200953_s_at	ENSMUSG00000000184	Ccnd2	CCND2	-4.03E-01	NA	9.83	mirnaUID3016	let-7	let-7	mml	ppt-miR1211-3p	NA	TGAGGTAGTAGATTGTATAGTT	TGAGGTAGTAGATTGTATAGTT	0	0	0
mml-let-7f	203653_s_at	ENSMUSG00000033983	Coil	COIL	-4.01E-01	NA	5.5	mirnaUID3016	let-7	let-7	mml	ppt-miR1211-3p	NA	TGAGGTAGTAGATTGTATAGTT	TGAGGTAGTAGATTGTATAGTT	0	0	0
mml-let-7f	226115_at	ENSMUSG00000026491	Ahctf1	AHCTF1	-3.94E-01	NA	5.59	mirnaUID3016	let-7	let-7	mml	ppt-miR1211-3p	NA	TGAGGTAGTAGATTGTATAGTT	TGAGGTAGTAGATTGTATAGTT	0	0	0
mml-let-7f	217033_x_at	ENSMUSG00000059146	Ntrk3	NTRK3	-3.89E-01	NA	6.26	mirnaUID3016	let-7	let-7	mml	ppt-miR1211-3p	NA	TGAGGTAGTAGATTGTATAGTT	TGAGGTAGTAGATTGTATAGTT	0	0	0
mml-let-7f	205995_x_at	ENSMUSG00000022837	Iqcb1	IQCB1	-3.77E-01	NA	5.82	mirnaUID3016	let-7	let-7	mml	ppt-miR1211-3p	NA	TGAGGTAGTAGATTGTATAGTT	TGAGGTAGTAGATTGTATAGTT	0	0	0
mml-let-7f	208249_s_at	ENSMUSG00000022130	Tgds	TGDS	-3.75E-01	NA	5.16	mirnaUID3016	let-7	let-7	mml	ppt-miR1211-3p	NA	TGAGGTAGTAGATTGTATAGTT	TGAGGTAGTAGATTGTATAGTT	0	0	0
mml-let-7f	205113_at	ENSMUSG00000022054	Nefm	NEFM	-3.68E-01	NA	3.01	mirnaUID3016	let-7	let-7	mml	ppt-miR1211-3p	NA	TGAGGTAGTAGATTGTATAGTT	TGAGGTAGTAGATTGTATAGTT	0	0	0
mml-let-7f	1555375_at	ENSMUSG00000056073	Grik2	GRIK2	-3.55E-01	NA	2.3	mirnaUID3016	let-7	let-7	mml	ppt-miR1211-3p	NA	TGAGGTAGTAGATTGTATAGTT	TGAGGTAGTAGATTGTATAGTT	0	0	0
mml-let-7f	1569408_at	ENSMUSG00000042500	Eif2c4	EIF2C4	-3.53E-01	NA	2.77	mirnaUID3016	let-7	let-7	mml	ppt-miR1211-3p	NA	TGAGGTAGTAGATTGTATAGTT	TGAGGTAGTAGATTGTATAGTT	0	0	0
mml-let-7f	223902_at	ENSMUSG00000022054	Nefm	NEFM	-3.50E-01	NA	4.52	mirnaUID3016	let-7	let-7	mml	ppt-miR1211-3p	NA	TGAGGTAGTAGATTGTATAGTT	TGAGGTAGTAGATTGTATAGTT	0	0	0
mml-let-7f	222826_at	ENSMUSG00000005804	Pldn	PLDN	-3.49E-01	NA	5.08	mirnaUID3016	let-7	let-7	mml	ppt-miR1211-3p	NA	TGAGGTAGTAGATTGTATAGTT	TGAGGTAGTAGATTGTATAGTT	0	0	0
mml-let-7f	213116_at	ENSMUSG00000031478	Nek3	NEK3	-3.46E-01	NA	4.83	mirnaUID3016	let-7	let-7	mml	ppt-miR1211-3p	NA	TGAGGTAGTAGATTGTATAGTT	TGAGGTAGTAGATTGTATAGTT	0	0	0
mml-let-7f	221233_s_at	ENSMUSG00000026153	Fam135a	FAM135A	-3.42E-01	NA	3.45	mirnaUID3016	let-7	let-7	mml	ppt-miR1211-3p	NA	TGAGGTAGTAGATTGTATAGTT	TGAGGTAGTAGATTGTATAGTT	0	0	0
mml-let-7f	204251_s_at	ENSMUSG00000043987	Cep164	CEP164	-3.40E-01	NA	5.75	mirnaUID3016	let-7	let-7	mml	ppt-miR1211-3p	NA	TGAGGTAGTAGATTGTATAGTT	TGAGGTAGTAGATTGTATAGTT	0	0	0
mml-let-7f	1553781_at	ENSMUSG00000047749	Zc3hav1l	ZC3HAV1L	-3.33E-01	NA	2.25	mirnaUID3016	let-7	let-7	mml	ppt-miR1211-3p	NA	TGAGGTAGTAGATTGTATAGTT	TGAGGTAGTAGATTGTATAGTT	0	0	0
mml-let-7f	59999_at	ENSMUSG00000036450	Hif1an	HIF1AN	-3.29E-01	NA	3.71	mirnaUID3016	let-7	let-7	mml	ppt-miR1211-3p	NA	TGAGGTAGTAGATTGTATAGTT	TGAGGTAGTAGATTGTATAGTT	0	0	0
mml-let-7f	213430_at	ENSMUSG00000029291	Rufy3	RUFY3	-3.21E-01	NA	3.47	mirnaUID3016	let-7	let-7	mml	ppt-miR1211-3p	NA	TGAGGTAGTAGATTGTATAGTT	TGAGGTAGTAGATTGTATAGTT	0	0	0
mml-let-7f	205607_s_at	ENSMUSG00000026584	Scyl3	SCYL3	-2.93E-01	NA	6.36	mirnaUID3016	let-7	let-7	mml	ppt-miR1211-3p	NA	TGAGGTAGTAGATTGTATAGTT	TGAGGTAGTAGATTGTATAGTT	0	0	0
mml-let-7f	235527_at	ENSMUSG00000003279	Dlgap1	DLGAP1	-2.87E-01	NA	2.4	mirnaUID3016	let-7	let-7	mml	ppt-miR1211-3p	NA	TGAGGTAGTAGATTGTATAGTT	TGAGGTAGTAGATTGTATAGTT	0	0	0
mml-let-7f	1553221_at	ENSMUSG00000030443	Zfp583	ZNF583	-2.82E-01	NA	4.77	mirnaUID3016	let-7	let-7	mml	ppt-miR1211-3p	NA	TGAGGTAGTAGATTGTATAGTT	TGAGGTAGTAGATTGTATAGTT	0	0	0
mml-let-7f	200777_s_at	ENSMUSG00000051223	Bzw1	BZW1	-2.80E-01	NA	9.27	mirnaUID3016	let-7	let-7	mml	ppt-miR1211-3p	NA	TGAGGTAGTAGATTGTATAGTT	TGAGGTAGTAGATTGTATAGTT	0	0	0
mml-let-7f	1560224_at	ENSMUSG00000026491	Ahctf1	AHCTF1	-2.63E-01	NA	3.56	mirnaUID3016	let-7	let-7	mml	ppt-miR1211-3p	NA	TGAGGTAGTAGATTGTATAGTT	TGAGGTAGTAGATTGTATAGTT	0	0	0
mml-let-7f	212622_at	ENSMUSG00000047554	Tmem41b	TMEM41B	-2.51E-01	NA	7.41	mirnaUID3016	let-7	let-7	mml	ppt-miR1211-3p	NA	TGAGGTAGTAGATTGTATAGTT	TGAGGTAGTAGATTGTATAGTT	0	0	0
mml-let-7f	238961_s_at	ENSMUSG00000033487	Fndc3a	FNDC3A	-2.33E-01	NA	3.94	mirnaUID3016	let-7	let-7	mml	ppt-miR1211-3p	NA	TGAGGTAGTAGATTGTATAGTT	TGAGGTAGTAGATTGTATAGTT	0	0	0
mml-let-7f	233730_at	ENSMUSG00000026153	Fam135a	FAM135A	-2.10E-01	NA	2.49	mirnaUID3016	let-7	let-7	mml	ppt-miR1211-3p	NA	TGAGGTAGTAGATTGTATAGTT	TGAGGTAGTAGATTGTATAGTT	0	0	0
mml-let-7f	232054_at	ENSMUSG00000050505	Pcdh20	PCDH20	-1.82E-01	NA	4.02	mirnaUID3016	let-7	let-7	mml	ppt-miR1211-3p	NA	TGAGGTAGTAGATTGTATAGTT	TGAGGTAGTAGATTGTATAGTT	0	0	0
mml-let-7f	1563754_at	ENSMUSG00000056073	Grik2	GRIK2	-1.79E-01	NA	3.14	mirnaUID3016	let-7	let-7	mml	ppt-miR1211-3p	NA	TGAGGTAGTAGATTGTATAGTT	TGAGGTAGTAGATTGTATAGTT	0	0	0
mml-let-7f	203026_at	ENSMUSG00000049657	Zbtb5	ZBTB5	-1.74E-01	NA	7.46	mirnaUID3016	let-7	let-7	mml	ppt-miR1211-3p	NA	TGAGGTAGTAGATTGTATAGTT	TGAGGTAGTAGATTGTATAGTT	0	0	0
mml-let-7f	222842_at	ENSMUSG00000042500	Eif2c4	EIF2C4	-1.72E-01	NA	6.43	mirnaUID3016	let-7	let-7	mml	ppt-miR1211-3p	NA	TGAGGTAGTAGATTGTATAGTT	TGAGGTAGTAGATTGTATAGTT	0	0	0
mml-let-7f	201610_at	ENSMUSG00000039662	Icmt	ICMT	-1.48E-01	NA	4.02	mirnaUID3016	let-7	let-7	mml	ppt-miR1211-3p	NA	TGAGGTAGTAGATTGTATAGTT	TGAGGTAGTAGATTGTATAGTT	0	0	0
mml-let-7f	222977_at	ENSMUSG00000014867	Surf4	SURF4	-1.43E-01	NA	7.81	mirnaUID3016	let-7	let-7	mml	ppt-miR1211-3p	NA	TGAGGTAGTAGATTGTATAGTT	TGAGGTAGTAGATTGTATAGTT	0	0	0
mml-let-7f	215311_at	ENSMUSG00000059146	Ntrk3	NTRK3	-1.29E-01	NA	3.68	mirnaUID3016	let-7	let-7	mml	ppt-miR1211-3p	NA	TGAGGTAGTAGATTGTATAGTT	TGAGGTAGTAGATTGTATAGTT	0	0	0
mml-let-7f	213437_at	ENSMUSG00000029291	Rufy3	RUFY3	-1.11E-01	NA	5.9	mirnaUID3016	let-7	let-7	mml	ppt-miR1211-3p	NA	TGAGGTAGTAGATTGTATAGTT	TGAGGTAGTAGATTGTATAGTT	0	0	0
mml-let-7f	206490_at	ENSMUSG00000003279	Dlgap1	DLGAP1	-1.01E-01	NA	3.3	mirnaUID3016	let-7	let-7	mml	ppt-miR1211-3p	NA	TGAGGTAGTAGATTGTATAGTT	TGAGGTAGTAGATTGTATAGTT	0	0	0
mml-let-7f	213997_at	ENSMUSG00000030518	Fam189a1	FAM189A1	-9.47E-02	NA	3.73	mirnaUID3016	let-7	let-7	mml	ppt-miR1211-3p	NA	TGAGGTAGTAGATTGTATAGTT	TGAGGTAGTAGATTGTATAGTT	0	0	0
mml-let-7f	211089_s_at	ENSMUSG00000031478	Nek3	NEK3	-9.29E-02	NA	4.38	mirnaUID3016	let-7	let-7	mml	ppt-miR1211-3p	NA	TGAGGTAGTAGATTGTATAGTT	TGAGGTAGTAGATTGTATAGTT	0	0	0
mml-let-7f	227930_at	ENSMUSG00000042500	Eif2c4	EIF2C4	-9.22E-02	NA	7.38	mirnaUID3016	let-7	let-7	mml	ppt-miR1211-3p	NA	TGAGGTAGTAGATTGTATAGTT	TGAGGTAGTAGATTGTATAGTT	0	0	0
mml-let-7f	202647_s_at	ENSMUSG00000027852	Nras	NRAS	-8.97E-02	NA	4.82	mirnaUID3016	let-7	let-7	mml	ppt-miR1211-3p	NA	TGAGGTAGTAGATTGTATAGTT	TGAGGTAGTAGATTGTATAGTT	0	0	0
mml-let-7f	225023_at	ENSMUSG00000019861	Gopc	GOPC	-8.74E-02	NA	4.14	mirnaUID3016	let-7	let-7	mml	ppt-miR1211-3p	NA	TGAGGTAGTAGATTGTATAGTT	TGAGGTAGTAGATTGTATAGTT	0	0	0
mml-let-7f	228203_at	ENSMUSG00000047379	B3gnt1	B3GNT1	-6.97E-02	NA	4.71	mirnaUID3016	let-7	let-7	mml	ppt-miR1211-3p	NA	TGAGGTAGTAGATTGTATAGTT	TGAGGTAGTAGATTGTATAGTT	0	0	0
mml-let-7f	218257_s_at	ENSMUSG00000037470	Uggt1	UGGT1	-4.96E-02	NA	5.44	mirnaUID3016	let-7	let-7	mml	ppt-miR1211-3p	NA	TGAGGTAGTAGATTGTATAGTT	TGAGGTAGTAGATTGTATAGTT	0	0	0
mml-let-7f	225022_at	ENSMUSG00000019861	Gopc	GOPC	-4.26E-02	NA	7.67	mirnaUID3016	let-7	let-7	mml	ppt-miR1211-3p	NA	TGAGGTAGTAGATTGTATAGTT	TGAGGTAGTAGATTGTATAGTT	0	0	0
mml-let-7f	212435_at	ENSMUSG00000033014	Trim33	TRIM33	-3.76E-02	NA	8.54	mirnaUID3016	let-7	let-7	mml	ppt-miR1211-3p	NA	TGAGGTAGTAGATTGTATAGTT	TGAGGTAGTAGATTGTATAGTT	0	0	0
mml-let-7f	229618_at	ENSMUSG00000027534	Snx16	SNX16	-3.48E-02	NA	4.01	mirnaUID3016	let-7	let-7	mml	ppt-miR1211-3p	NA	TGAGGTAGTAGATTGTATAGTT	TGAGGTAGTAGATTGTATAGTT	0	0	0
mml-let-7f	224482_s_at	ENSMUSG00000017639	Rab11fip4	RAB11FIP4	-3.04E-02	NA	3.56	mirnaUID3016	let-7	let-7	mml	ppt-miR1211-3p	NA	TGAGGTAGTAGATTGTATAGTT	TGAGGTAGTAGATTGTATAGTT	0	0	0
mml-let-7f	216719_s_at	ENSMUSG00000017639	Rab11fip4	RAB11FIP4	-3.00E-02	NA	2.65	mirnaUID3016	let-7	let-7	mml	ppt-miR1211-3p	NA	TGAGGTAGTAGATTGTATAGTT	TGAGGTAGTAGATTGTATAGTT	0	0	0
mml-let-7f	203998_s_at	ENSMUSG00000035864	Syt1	SYT1	-2.02E-02	NA	3.7	mirnaUID3016	let-7	let-7	mml	ppt-miR1211-3p	NA	TGAGGTAGTAGATTGTATAGTT	TGAGGTAGTAGATTGTATAGTT	0	0	0
mml-let-7f	225739_at	ENSMUSG00000017639	Rab11fip4	RAB11FIP4	-8.33E-03	NA	4.6	mirnaUID3016	let-7	let-7	mml	ppt-miR1211-3p	NA	TGAGGTAGTAGATTGTATAGTT	TGAGGTAGTAGATTGTATAGTT	0	0	0
mml-let-7f	226034_at	ENSMUSG00000031530	Dusp4	DUSP4	-5.70E-03	NA	4.85	mirnaUID3016	let-7	let-7	mml	ppt-miR1211-3p	NA	TGAGGTAGTAGATTGTATAGTT	TGAGGTAGTAGATTGTATAGTT	0	0	0
mml-let-7f	222569_at	ENSMUSG00000037470	Uggt1	UGGT1	1.85E-02	NA	3.7	mirnaUID3016	let-7	let-7	mml	ppt-miR1211-3p	NA	TGAGGTAGTAGATTGTATAGTT	TGAGGTAGTAGATTGTATAGTT	0	0	0
mml-let-7f	208589_at	ENSMUSG00000021541	Trpc7	TRPC7	3.48E-02	NA	3.14	mirnaUID3016	let-7	let-7	mml	ppt-miR1211-3p	NA	TGAGGTAGTAGATTGTATAGTT	TGAGGTAGTAGATTGTATAGTT	0	0	0
mml-let-7f	210073_at	ENSMUSG00000030283	St8sia1	ST8SIA1	4.30E-02	NA	2.77	mirnaUID3016	let-7	let-7	mml	ppt-miR1211-3p	NA	TGAGGTAGTAGATTGTATAGTT	TGAGGTAGTAGATTGTATAGTT	0	0	0
mml-let-7f	201611_s_at	ENSMUSG00000039662	Icmt	ICMT	5.02E-02	NA	5.57	mirnaUID3016	let-7	let-7	mml	ppt-miR1211-3p	NA	TGAGGTAGTAGATTGTATAGTT	TGAGGTAGTAGATTGTATAGTT	0	0	0
mml-let-7f	218821_at	ENSMUSG00000039263	Npepl1	NPEPL1	5.12E-02	NA	4.38	mirnaUID3016	let-7	let-7	mml	ppt-miR1211-3p	NA	TGAGGTAGTAGATTGTATAGTT	TGAGGTAGTAGATTGTATAGTT	0	0	0
mml-let-7f	217992_s_at	ENSMUSG00000040659	Efhd2	EFHD2	5.92E-02	NA	5.71	mirnaUID3016	let-7	let-7	mml	ppt-miR1211-3p	NA	TGAGGTAGTAGATTGTATAGTT	TGAGGTAGTAGATTGTATAGTT	0	0	0
mml-let-7f	210412_at	ENSMUSG00000030209	Grin2b	GRIN2B	6.97E-02	NA	4.36	mirnaUID3016	let-7	let-7	mml	ppt-miR1211-3p	NA	TGAGGTAGTAGATTGTATAGTT	TGAGGTAGTAGATTGTATAGTT	0	0	0
mml-let-7f	227215_at	ENSMUSG00000019861	Gopc	GOPC	7.83E-02	NA	6.57	mirnaUID3016	let-7	let-7	mml	ppt-miR1211-3p	NA	TGAGGTAGTAGATTGTATAGTT	TGAGGTAGTAGATTGTATAGTT	0	0	0
mml-let-7f	223807_at	ENSMUSG00000031111	Igsf1	IGSF1	8.95E-02	NA	4.32	mirnaUID3016	let-7	let-7	mml	ppt-miR1211-3p	NA	TGAGGTAGTAGATTGTATAGTT	TGAGGTAGTAGATTGTATAGTT	0	0	0
mml-let-7f	204014_at	ENSMUSG00000031530	Dusp4	DUSP4	9.00E-02	NA	2.61	mirnaUID3016	let-7	let-7	mml	ppt-miR1211-3p	NA	TGAGGTAGTAGATTGTATAGTT	TGAGGTAGTAGATTGTATAGTT	0	0	0
mml-let-7f	232244_at	ENSMUSG00000046312	AI464131	KIAA1161	9.80E-02	NA	4.02	mirnaUID3016	let-7	let-7	mml	ppt-miR1211-3p	NA	TGAGGTAGTAGATTGTATAGTT	TGAGGTAGTAGATTGTATAGTT	0	0	0
mml-let-7f	1558814_s_at	ENSMUSG00000063406	Tmed5	TMED5	9.82E-02	NA	5.46	mirnaUID3016	let-7	let-7	mml	ppt-miR1211-3p	NA	TGAGGTAGTAGATTGTATAGTT	TGAGGTAGTAGATTGTATAGTT	0	0	0
mml-let-7f	204250_s_at	ENSMUSG00000043987	Cep164	CEP164	9.99E-02	NA	4.9	mirnaUID3016	let-7	let-7	mml	ppt-miR1211-3p	NA	TGAGGTAGTAGATTGTATAGTT	TGAGGTAGTAGATTGTATAGTT	0	0	0
mml-let-7f	214766_s_at	ENSMUSG00000026491	Ahctf1	AHCTF1	1.04E-01	NA	4.54	mirnaUID3016	let-7	let-7	mml	ppt-miR1211-3p	NA	TGAGGTAGTAGATTGTATAGTT	TGAGGTAGTAGATTGTATAGTT	0	0	0
mml-let-7f	234407_s_at	ENSMUSG00000021541	Trpc7	TRPC7	1.09E-01	NA	2.9	mirnaUID3016	let-7	let-7	mml	ppt-miR1211-3p	NA	TGAGGTAGTAGATTGTATAGTT	TGAGGTAGTAGATTGTATAGTT	0	0	0
mml-let-7f	202194_at	ENSMUSG00000063406	Tmed5	TMED5	1.14E-01	NA	8.78	mirnaUID3016	let-7	let-7	mml	ppt-miR1211-3p	NA	TGAGGTAGTAGATTGTATAGTT	TGAGGTAGTAGATTGTATAGTT	0	0	0
mml-let-7f	224883_at	ENSMUSG00000005804	Pldn	PLDN	1.23E-01	NA	4	mirnaUID3016	let-7	let-7	mml	ppt-miR1211-3p	NA	TGAGGTAGTAGATTGTATAGTT	TGAGGTAGTAGATTGTATAGTT	0	0	0
mml-let-7f	1560142_at	ENSMUSG00000056073	Grik2	GRIK2	1.33E-01	NA	2.31	mirnaUID3016	let-7	let-7	mml	ppt-miR1211-3p	NA	TGAGGTAGTAGATTGTATAGTT	TGAGGTAGTAGATTGTATAGTT	0	0	0
mml-let-7f	222568_at	ENSMUSG00000037470	Uggt1	UGGT1	1.54E-01	NA	6.13	mirnaUID3016	let-7	let-7	mml	ppt-miR1211-3p	NA	TGAGGTAGTAGATTGTATAGTT	TGAGGTAGTAGATTGTATAGTT	0	0	0
mml-let-7f	242263_at	ENSMUSG00000063406	Tmed5	TMED5	1.70E-01	NA	3.24	mirnaUID3016	let-7	let-7	mml	ppt-miR1211-3p	NA	TGAGGTAGTAGATTGTATAGTT	TGAGGTAGTAGATTGTATAGTT	0	0	0
mml-let-7f	231185_at	ENSMUSG00000046312	AI464131	KIAA1161	1.79E-01	NA	5.19	mirnaUID3016	let-7	let-7	mml	ppt-miR1211-3p	NA	TGAGGTAGTAGATTGTATAGTT	TGAGGTAGTAGATTGTATAGTT	0	0	0
mml-let-7f	222979_s_at	ENSMUSG00000014867	Surf4	SURF4	1.80E-01	NA	6.62	mirnaUID3016	let-7	let-7	mml	ppt-miR1211-3p	NA	TGAGGTAGTAGATTGTATAGTT	TGAGGTAGTAGATTGTATAGTT	0	0	0
mml-let-7f	204087_s_at	ENSMUSG00000006641	Slc5a6	SLC5A6	1.81E-01	NA	6.32	mirnaUID3016	let-7	let-7	mml	ppt-miR1211-3p	NA	TGAGGTAGTAGATTGTATAGTT	TGAGGTAGTAGATTGTATAGTT	0	0	0
mml-let-7f	219190_s_at	ENSMUSG00000042500	Eif2c4	EIF2C4	1.82E-01	NA	5.46	mirnaUID3016	let-7	let-7	mml	ppt-miR1211-3p	NA	TGAGGTAGTAGATTGTATAGTT	TGAGGTAGTAGATTGTATAGTT	0	0	0
mml-let-7f	1560773_at	ENSMUSG00000003279	Dlgap1	DLGAP1	1.84E-01	NA	2.39	mirnaUID3016	let-7	let-7	mml	ppt-miR1211-3p	NA	TGAGGTAGTAGATTGTATAGTT	TGAGGTAGTAGATTGTATAGTT	0	0	0
mml-let-7f	203999_at	ENSMUSG00000035864	Syt1	SYT1	2.18E-01	NA	5.25	mirnaUID3016	let-7	let-7	mml	ppt-miR1211-3p	NA	TGAGGTAGTAGATTGTATAGTT	TGAGGTAGTAGATTGTATAGTT	0	0	0
mml-let-7f	215886_x_at	ENSMUSG00000029640	Usp12	USP12	2.24E-01	NA	3.81	mirnaUID3016	let-7	let-7	mml	ppt-miR1211-3p	NA	TGAGGTAGTAGATTGTATAGTT	TGAGGTAGTAGATTGTATAGTT	0	0	0
mml-let-7f	1554008_at	ENSMUSG00000022146	Osmr	OSMR	2.37E-01	NA	4.61	mirnaUID3016	let-7	let-7	mml	ppt-miR1211-3p	NA	TGAGGTAGTAGATTGTATAGTT	TGAGGTAGTAGATTGTATAGTT	0	0	0
mml-let-7f	210750_s_at	ENSMUSG00000003279	Dlgap1	DLGAP1	2.40E-01	NA	4.88	mirnaUID3016	let-7	let-7	mml	ppt-miR1211-3p	NA	TGAGGTAGTAGATTGTATAGTT	TGAGGTAGTAGATTGTATAGTT	0	0	0
mml-let-7f	219227_at	ENSMUSG00000044707	Ccnjl	CCNJL	2.48E-01	NA	4.66	mirnaUID3016	let-7	let-7	mml	ppt-miR1211-3p	NA	TGAGGTAGTAGATTGTATAGTT	TGAGGTAGTAGATTGTATAGTT	0	0	0
mml-let-7f	215910_s_at	ENSMUSG00000033487	Fndc3a	FNDC3A	2.49E-01	NA	4.32	mirnaUID3016	let-7	let-7	mml	ppt-miR1211-3p	NA	TGAGGTAGTAGATTGTATAGTT	TGAGGTAGTAGATTGTATAGTT	0	0	0
mml-let-7f	200952_s_at	ENSMUSG00000000184	Ccnd2	CCND2	2.53E-01	NA	4.07	mirnaUID3016	let-7	let-7	mml	ppt-miR1211-3p	NA	TGAGGTAGTAGATTGTATAGTT	TGAGGTAGTAGATTGTATAGTT	0	0	0
mml-let-7f	212623_at	ENSMUSG00000047554	Tmem41b	TMEM41B	2.68E-01	NA	6.85	mirnaUID3016	let-7	let-7	mml	ppt-miR1211-3p	NA	TGAGGTAGTAGATTGTATAGTT	TGAGGTAGTAGATTGTATAGTT	0	0	0
mml-let-7f	239283_at	ENSMUSG00000063406	Tmed5	TMED5	2.74E-01	NA	3.34	mirnaUID3016	let-7	let-7	mml	ppt-miR1211-3p	NA	TGAGGTAGTAGATTGTATAGTT	TGAGGTAGTAGATTGTATAGTT	0	0	0
mml-let-7f	200776_s_at	ENSMUSG00000051223	Bzw1	BZW1	2.79E-01	NA	7.95	mirnaUID3016	let-7	let-7	mml	ppt-miR1211-3p	NA	TGAGGTAGTAGATTGTATAGTT	TGAGGTAGTAGATTGTATAGTT	0	0	0
mml-let-7f	231259_s_at	ENSMUSG00000000184	Ccnd2	CCND2	3.32E-01	NA	5.02	mirnaUID3016	let-7	let-7	mml	ppt-miR1211-3p	NA	TGAGGTAGTAGATTGTATAGTT	TGAGGTAGTAGATTGTATAGTT	0	0	0
mml-let-7f	1560265_at	ENSMUSG00000056073	Grik2	GRIK2	3.41E-01	NA	3.04	mirnaUID3016	let-7	let-7	mml	ppt-miR1211-3p	NA	TGAGGTAGTAGATTGTATAGTT	TGAGGTAGTAGATTGTATAGTT	0	0	0
mml-let-7f	201346_at	ENSMUSG00000030168	Adipor2	ADIPOR2	3.45E-01	NA	8.5	mirnaUID3016	let-7	let-7	mml	ppt-miR1211-3p	NA	TGAGGTAGTAGATTGTATAGTT	TGAGGTAGTAGATTGTATAGTT	0	0	0
mml-let-7f	226648_at	ENSMUSG00000036450	Hif1an	HIF1AN	3.48E-01	NA	5.35	mirnaUID3016	let-7	let-7	mml	ppt-miR1211-3p	NA	TGAGGTAGTAGATTGTATAGTT	TGAGGTAGTAGATTGTATAGTT	0	0	0
mml-let-7f	220676_at	ENSMUSG00000031994	Adamts8	ADAMTS8	3.52E-01	NA	3.59	mirnaUID3016	let-7	let-7	mml	ppt-miR1211-3p	NA	TGAGGTAGTAGATTGTATAGTT	TGAGGTAGTAGATTGTATAGTT	0	0	0
mml-let-7f	206489_s_at	ENSMUSG00000003279	Dlgap1	DLGAP1	4.01E-01	NA	3.16	mirnaUID3016	let-7	let-7	mml	ppt-miR1211-3p	NA	TGAGGTAGTAGATTGTATAGTT	TGAGGTAGTAGATTGTATAGTT	0	0	0
mml-let-7f	1559909_a_at	ENSMUSG00000031158	Timm17b	TIMM17B	4.18E-01	NA	5.26	mirnaUID3016	let-7	let-7	mml	ppt-miR1211-3p	NA	TGAGGTAGTAGATTGTATAGTT	TGAGGTAGTAGATTGTATAGTT	0	0	0
mml-let-7f	219793_at	ENSMUSG00000027534	Snx16	SNX16	4.21E-01	NA	3.55	mirnaUID3016	let-7	let-7	mml	ppt-miR1211-3p	NA	TGAGGTAGTAGATTGTATAGTT	TGAGGTAGTAGATTGTATAGTT	0	0	0
mml-let-7f	235050_at	ENSMUSG00000037490	Slc2a12	SLC2A12	4.33E-01	NA	4.8	mirnaUID3016	let-7	let-7	mml	ppt-miR1211-3p	NA	TGAGGTAGTAGATTGTATAGTT	TGAGGTAGTAGATTGTATAGTT	0	0	0
mml-let-7f	203188_at	ENSMUSG00000047379	B3gnt1	B3GNT1	4.59E-01	NA	6.83	mirnaUID3016	let-7	let-7	mml	ppt-miR1211-3p	NA	TGAGGTAGTAGATTGTATAGTT	TGAGGTAGTAGATTGTATAGTT	0	0	0
mml-let-7f	210411_s_at	ENSMUSG00000030209	Grin2b	GRIN2B	4.71E-01	NA	5.78	mirnaUID3016	let-7	let-7	mml	ppt-miR1211-3p	NA	TGAGGTAGTAGATTGTATAGTT	TGAGGTAGTAGATTGTATAGTT	0	0	0
mml-let-7f	205590_at	ENSMUSG00000027347	Rasgrp1	RASGRP1	4.75E-01	NA	2.79	mirnaUID3016	let-7	let-7	mml	ppt-miR1211-3p	NA	TGAGGTAGTAGATTGTATAGTT	TGAGGTAGTAGATTGTATAGTT	0	0	0
mml-let-7f	222483_at	ENSMUSG00000040659	Efhd2	EFHD2	4.96E-01	NA	5.67	mirnaUID3016	let-7	let-7	mml	ppt-miR1211-3p	NA	TGAGGTAGTAGATTGTATAGTT	TGAGGTAGTAGATTGTATAGTT	0	0	0
mml-let-7f	1558813_at	ENSMUSG00000063406	Tmed5	TMED5	5.21E-01	NA	2.91	mirnaUID3016	let-7	let-7	mml	ppt-miR1211-3p	NA	TGAGGTAGTAGATTGTATAGTT	TGAGGTAGTAGATTGTATAGTT	0	0	0
mml-let-7f	226445_s_at	ENSMUSG00000040365	Trim41	TRIM41	5.22E-01	NA	6.49	mirnaUID3016	let-7	let-7	mml	ppt-miR1211-3p	NA	TGAGGTAGTAGATTGTATAGTT	TGAGGTAGTAGATTGTATAGTT	0	0	0
mml-let-7f	225616_at	ENSMUSG00000051346	Spryd4	SPRYD4	5.22E-01	NA	5.96	mirnaUID3016	let-7	let-7	mml	ppt-miR1211-3p	NA	TGAGGTAGTAGATTGTATAGTT	TGAGGTAGTAGATTGTATAGTT	0	0	0
mml-let-7f	207695_s_at	ENSMUSG00000031111	Igsf1	IGSF1	5.46E-01	NA	5.29	mirnaUID3016	let-7	let-7	mml	ppt-miR1211-3p	NA	TGAGGTAGTAGATTGTATAGTT	TGAGGTAGTAGATTGTATAGTT	0	0	0
mml-let-7f	204015_s_at	ENSMUSG00000031530	Dusp4	DUSP4	5.54E-01	NA	3.99	mirnaUID3016	let-7	let-7	mml	ppt-miR1211-3p	NA	TGAGGTAGTAGATTGTATAGTT	TGAGGTAGTAGATTGTATAGTT	0	0	0
mml-let-7f	212436_at	ENSMUSG00000033014	Trim33	TRIM33	5.56E-01	NA	4.32	mirnaUID3016	let-7	let-7	mml	ppt-miR1211-3p	NA	TGAGGTAGTAGATTGTATAGTT	TGAGGTAGTAGATTGTATAGTT	0	0	0
mml-let-7f	230848_s_at	ENSMUSG00000033943	Mga	MGA	5.65E-01	NA	6	mirnaUID3016	let-7	let-7	mml	ppt-miR1211-3p	NA	TGAGGTAGTAGATTGTATAGTT	TGAGGTAGTAGATTGTATAGTT	0	0	0
mml-let-7f	203796_s_at	ENSMUSG00000029438	Bcl7a	BCL7A	5.70E-01	NA	7.48	mirnaUID3016	let-7	let-7	mml	ppt-miR1211-3p	NA	TGAGGTAGTAGATTGTATAGTT	TGAGGTAGTAGATTGTATAGTT	0	0	0
mml-let-7f	201609_x_at	ENSMUSG00000039662	Icmt	ICMT	5.88E-01	NA	7.23	mirnaUID3016	let-7	let-7	mml	ppt-miR1211-3p	NA	TGAGGTAGTAGATTGTATAGTT	TGAGGTAGTAGATTGTATAGTT	0	0	0
mml-let-7f	244353_s_at	ENSMUSG00000037490	Slc2a12	SLC2A12	5.95E-01	NA	5.22	mirnaUID3016	let-7	let-7	mml	ppt-miR1211-3p	NA	TGAGGTAGTAGATTGTATAGTT	TGAGGTAGTAGATTGTATAGTT	0	0	0
mml-let-7f	220677_s_at	ENSMUSG00000031994	Adamts8	ADAMTS8	6.18E-01	NA	4.1	mirnaUID3016	let-7	let-7	mml	ppt-miR1211-3p	NA	TGAGGTAGTAGATTGTATAGTT	TGAGGTAGTAGATTGTATAGTT	0	0	0
mml-let-7f	89476_r_at	ENSMUSG00000039263	Npepl1	NPEPL1	6.52E-01	NA	6.76	mirnaUID3016	let-7	let-7	mml	ppt-miR1211-3p	NA	TGAGGTAGTAGATTGTATAGTT	TGAGGTAGTAGATTGTATAGTT	0	0	0
mml-let-7f	213845_at	ENSMUSG00000056073	Grik2	GRIK2	6.55E-01	NA	5.53	mirnaUID3016	let-7	let-7	mml	ppt-miR1211-3p	NA	TGAGGTAGTAGATTGTATAGTT	TGAGGTAGTAGATTGTATAGTT	0	0	0
mml-let-7f	213327_s_at	ENSMUSG00000029640	Usp12	USP12	6.73E-01	NA	7.12	mirnaUID3016	let-7	let-7	mml	ppt-miR1211-3p	NA	TGAGGTAGTAGATTGTATAGTT	TGAGGTAGTAGATTGTATAGTT	0	0	0
mml-let-7f	236501_at	ENSMUSG00000027547	Sall4	SALL4	6.81E-01	NA	4.81	mirnaUID3016	let-7	let-7	mml	ppt-miR1211-3p	NA	TGAGGTAGTAGATTGTATAGTT	TGAGGTAGTAGATTGTATAGTT	0	0	0
mml-let-7f	244814_at	ENSMUSG00000037470	Uggt1	UGGT1	6.83E-01	NA	5.07	mirnaUID3016	let-7	let-7	mml	ppt-miR1211-3p	NA	TGAGGTAGTAGATTGTATAGTT	TGAGGTAGTAGATTGTATAGTT	0	0	0
mml-let-7f	228364_at	ENSMUSG00000043290	Zfp784	ZNF784	6.89E-01	NA	5.82	mirnaUID3016	let-7	let-7	mml	ppt-miR1211-3p	NA	TGAGGTAGTAGATTGTATAGTT	TGAGGTAGTAGATTGTATAGTT	0	0	0
mml-let-7f	218822_s_at	ENSMUSG00000039263	Npepl1	NPEPL1	7.01E-01	NA	6.63	mirnaUID3016	let-7	let-7	mml	ppt-miR1211-3p	NA	TGAGGTAGTAGATTGTATAGTT	TGAGGTAGTAGATTGTATAGTT	0	0	0
mml-let-7f	203795_s_at	ENSMUSG00000029438	Bcl7a	BCL7A	7.15E-01	NA	5.96	mirnaUID3016	let-7	let-7	mml	ppt-miR1211-3p	NA	TGAGGTAGTAGATTGTATAGTT	TGAGGTAGTAGATTGTATAGTT	0	0	0
mml-let-7f	213610_s_at	ENSMUSG00000042155	Klhl23	KLHL23	7.31E-01	NA	4.99	mirnaUID3016	let-7	let-7	mml	ppt-miR1211-3p	NA	TGAGGTAGTAGATTGTATAGTT	TGAGGTAGTAGATTGTATAGTT	0	0	0
mml-let-7f	241682_at	ENSMUSG00000042155	Klhl23	KLHL23	7.52E-01	NA	7.63	mirnaUID3016	let-7	let-7	mml	ppt-miR1211-3p	NA	TGAGGTAGTAGATTGTATAGTT	TGAGGTAGTAGATTGTATAGTT	0	0	0
mml-let-7f	203342_at	ENSMUSG00000031158	Timm17b	TIMM17B	7.56E-01	NA	6.9	mirnaUID3016	let-7	let-7	mml	ppt-miR1211-3p	NA	TGAGGTAGTAGATTGTATAGTT	TGAGGTAGTAGATTGTATAGTT	0	0	0
mml-let-7f	218525_s_at	ENSMUSG00000036450	Hif1an	HIF1AN	7.88E-01	NA	5.84	mirnaUID3016	let-7	let-7	mml	ppt-miR1211-3p	NA	TGAGGTAGTAGATTGTATAGTT	TGAGGTAGTAGATTGTATAGTT	0	0	0
mml-let-7f	1553422_s_at	ENSMUSG00000008658	Rbfox1	RBFOX1	8.11E-01	NA	7.25	mirnaUID3016	let-7	let-7	mml	ppt-miR1211-3p	NA	TGAGGTAGTAGATTGTATAGTT	TGAGGTAGTAGATTGTATAGTT	0	0	0
mml-let-7f	221217_s_at	ENSMUSG00000008658	Rbfox1	RBFOX1	8.15E-01	NA	7.81	mirnaUID3016	let-7	let-7	mml	ppt-miR1211-3p	NA	TGAGGTAGTAGATTGTATAGTT	TGAGGTAGTAGATTGTATAGTT	0	0	0
mml-let-7f	235070_at	ENSMUSG00000008658	Rbfox1	RBFOX1	8.32E-01	NA	6.55	mirnaUID3016	let-7	let-7	mml	ppt-miR1211-3p	NA	TGAGGTAGTAGATTGTATAGTT	TGAGGTAGTAGATTGTATAGTT	0	0	0
mml-let-7g	203971_at	ENSMUSG00000066150	Slc31a1	SLC31A1	-6.49E-01	NA	3.81	mirnaUID1773	let-7	let-7	mml	ppt-miR1217-3p	NA	TGAGGTAGTAGTTTGTACAGTT	TGAGGTAGTAGTTTGTACAGTT	0	0	0
mml-let-7g	239768_x_at	ENSMUSG00000039210	Gpatch2	GPATCH2	-6.26E-01	NA	2.47	mirnaUID1773	let-7	let-7	mml	ppt-miR1217-3p	NA	TGAGGTAGTAGTTTGTACAGTT	TGAGGTAGTAGTTTGTACAGTT	0	0	0
mml-let-7g	229513_at	ENSMUSG00000026915	Strbp	STRBP	-5.36E-01	NA	4.35	mirnaUID1773	let-7	let-7	mml	ppt-miR1217-3p	NA	TGAGGTAGTAGTTTGTACAGTT	TGAGGTAGTAGTTTGTACAGTT	0	0	0
mml-let-7g	239710_at	ENSMUSG00000075324	Fign	FIGN	-5.13E-01	NA	7.44	mirnaUID1773	let-7	let-7	mml	ppt-miR1217-3p	NA	TGAGGTAGTAGTTTGTACAGTT	TGAGGTAGTAGTTTGTACAGTT	0	0	0
mml-let-7g	202404_s_at	ENSMUSG00000029661	Col1a2	COL1A2	-4.82E-01	NA	5.45	mirnaUID1773	let-7	let-7	mml	ppt-miR1217-3p	NA	TGAGGTAGTAGTTTGTACAGTT	TGAGGTAGTAGTTTGTACAGTT	0	0	0
mml-let-7g	235432_at	ENSMUSG00000032558	Nphp3	NPHP3	-4.75E-01	NA	3.48	mirnaUID1773	let-7	let-7	mml	ppt-miR1217-3p	NA	TGAGGTAGTAGTTTGTACAGTT	TGAGGTAGTAGTTTGTACAGTT	0	0	0
mml-let-7g	236561_at	ENSMUSG00000007613	Tgfbr1	TGFBR1	-4.74E-01	NA	4.71	mirnaUID1773	let-7	let-7	mml	ppt-miR1217-3p	NA	TGAGGTAGTAGTTTGTACAGTT	TGAGGTAGTAGTTTGTACAGTT	0	0	0
mml-let-7g	202403_s_at	ENSMUSG00000029661	Col1a2	COL1A2	-4.73E-01	NA	10.4	mirnaUID1773	let-7	let-7	mml	ppt-miR1217-3p	NA	TGAGGTAGTAGTTTGTACAGTT	TGAGGTAGTAGTTTGTACAGTT	0	0	0
mml-let-7g	233251_at	ENSMUSG00000026915	Strbp	STRBP	-4.71E-01	NA	3.48	mirnaUID1773	let-7	let-7	mml	ppt-miR1217-3p	NA	TGAGGTAGTAGTTTGTACAGTT	TGAGGTAGTAGTTTGTACAGTT	0	0	0
mml-let-7g	222552_at	ENSMUSG00000030245	Golt1b	GOLT1B	-4.70E-01	NA	8.45	mirnaUID1773	let-7	let-7	mml	ppt-miR1217-3p	NA	TGAGGTAGTAGTTTGTACAGTT	TGAGGTAGTAGTTTGTACAGTT	0	0	0
mml-let-7g	204557_s_at	ENSMUSG00000042156	Dzip1	DZIP1	-4.70E-01	NA	2.65	mirnaUID1773	let-7	let-7	mml	ppt-miR1217-3p	NA	TGAGGTAGTAGTTTGTACAGTT	TGAGGTAGTAGTTTGTACAGTT	0	0	0
mml-let-7g	224793_s_at	ENSMUSG00000007613	Tgfbr1	TGFBR1	-4.69E-01	NA	6.95	mirnaUID1773	let-7	let-7	mml	ppt-miR1217-3p	NA	TGAGGTAGTAGTTTGTACAGTT	TGAGGTAGTAGTTTGTACAGTT	0	0	0
mml-let-7g	220044_x_at	ENSMUSG00000020863	Luc7l3	LUC7L3	-4.54E-01	NA	10	mirnaUID1773	let-7	let-7	mml	ppt-miR1217-3p	NA	TGAGGTAGTAGTTTGTACAGTT	TGAGGTAGTAGTTTGTACAGTT	0	0	0
mml-let-7g	222199_s_at	ENSMUSG00000022089	Bin3	BIN3	-4.52E-01	NA	5.82	mirnaUID1773	let-7	let-7	mml	ppt-miR1217-3p	NA	TGAGGTAGTAGTTTGTACAGTT	TGAGGTAGTAGTTTGTACAGTT	0	0	0
mml-let-7g	227020_at	ENSMUSG00000018427	Ypel2	YPEL2	-4.52E-01	NA	8.47	mirnaUID1773	let-7	let-7	mml	ppt-miR1217-3p	NA	TGAGGTAGTAGTTTGTACAGTT	TGAGGTAGTAGTTTGTACAGTT	0	0	0
mml-let-7g	204753_s_at	ENSMUSG00000003949	Hlf	HLF	-4.42E-01	NA	6.84	mirnaUID1773	let-7	let-7	mml	ppt-miR1217-3p	NA	TGAGGTAGTAGTTTGTACAGTT	TGAGGTAGTAGTTTGTACAGTT	0	0	0
mml-let-7g	227233_at	ENSMUSG00000027858	Tspan2	TSPAN2	-4.31E-01	NA	3.15	mirnaUID1773	let-7	let-7	mml	ppt-miR1217-3p	NA	TGAGGTAGTAGTTTGTACAGTT	TGAGGTAGTAGTTTGTACAGTT	0	0	0
mml-let-7g	208835_s_at	ENSMUSG00000020863	Luc7l3	LUC7L3	-4.30E-01	NA	9.78	mirnaUID1773	let-7	let-7	mml	ppt-miR1217-3p	NA	TGAGGTAGTAGTTTGTACAGTT	TGAGGTAGTAGTTTGTACAGTT	0	0	0
mml-let-7g	204342_at	ENSMUSG00000040322	Slc25a24	SLC25A24	-4.27E-01	NA	8.04	mirnaUID1773	let-7	let-7	mml	ppt-miR1217-3p	NA	TGAGGTAGTAGTTTGTACAGTT	TGAGGTAGTAGTTTGTACAGTT	0	0	0
mml-let-7g	203804_s_at	ENSMUSG00000020863	Luc7l3	LUC7L3	-4.24E-01	NA	10.5	mirnaUID1773	let-7	let-7	mml	ppt-miR1217-3p	NA	TGAGGTAGTAGTTTGTACAGTT	TGAGGTAGTAGTTTGTACAGTT	0	0	0
mml-let-7g	229218_at	ENSMUSG00000029661	Col1a2	COL1A2	-4.24E-01	NA	6.62	mirnaUID1773	let-7	let-7	mml	ppt-miR1217-3p	NA	TGAGGTAGTAGTTTGTACAGTT	TGAGGTAGTAGTTTGTACAGTT	0	0	0
mml-let-7g	236026_at	ENSMUSG00000039210	Gpatch2	GPATCH2	-4.24E-01	NA	4.19	mirnaUID1773	let-7	let-7	mml	ppt-miR1217-3p	NA	TGAGGTAGTAGTTTGTACAGTT	TGAGGTAGTAGTTTGTACAGTT	0	0	0
mml-let-7g	201075_s_at	ENSMUSG00000032481	Smarcc1	SMARCC1	-4.21E-01	NA	7.25	mirnaUID1773	let-7	let-7	mml	ppt-miR1217-3p	NA	TGAGGTAGTAGTTTGTACAGTT	TGAGGTAGTAGTTTGTACAGTT	0	0	0
mml-let-7g	213027_at	ENSMUSG00000018199	Trove2	TROVE2	-4.21E-01	NA	7.68	mirnaUID1773	let-7	let-7	mml	ppt-miR1217-3p	NA	TGAGGTAGTAGTTTGTACAGTT	TGAGGTAGTAGTTTGTACAGTT	0	0	0
mml-let-7g	210188_at	ENSMUSG00000008976	Gabpa	GABPA	-4.19E-01	NA	4.31	mirnaUID1773	let-7	let-7	mml	ppt-miR1217-3p	NA	TGAGGTAGTAGTTTGTACAGTT	TGAGGTAGTAGTTTGTACAGTT	0	0	0
mml-let-7g	227200_at	ENSMUSG00000003382	Etv3	ETV3	-4.17E-01	NA	7.98	mirnaUID1773	let-7	let-7	mml	ppt-miR1217-3p	NA	TGAGGTAGTAGTTTGTACAGTT	TGAGGTAGTAGTTTGTACAGTT	0	0	0
mml-let-7g	216310_at	ENSMUSG00000017291	Taok1	TAOK1	-4.14E-01	NA	7.64	mirnaUID1773	let-7	let-7	mml	ppt-miR1217-3p	NA	TGAGGTAGTAGTTTGTACAGTT	TGAGGTAGTAGTTTGTACAGTT	0	0	0
mml-let-7g	203139_at	ENSMUSG00000021559	Dapk1	DAPK1	-4.09E-01	NA	7.16	mirnaUID1773	let-7	let-7	mml	ppt-miR1217-3p	NA	TGAGGTAGTAGTTTGTACAGTT	TGAGGTAGTAGTTTGTACAGTT	0	0	0
mml-let-7g	212852_s_at	ENSMUSG00000018199	Trove2	TROVE2	-4.06E-01	NA	8.66	mirnaUID1773	let-7	let-7	mml	ppt-miR1217-3p	NA	TGAGGTAGTAGTTTGTACAGTT	TGAGGTAGTAGTTTGTACAGTT	0	0	0
mml-let-7g	244370_at	ENSMUSG00000046449	C77370	KIAA2022	-4.00E-01	NA	4.44	mirnaUID1773	let-7	let-7	mml	ppt-miR1217-3p	NA	TGAGGTAGTAGTTTGTACAGTT	TGAGGTAGTAGTTTGTACAGTT	0	0	0
mml-let-7g	235410_at	ENSMUSG00000032558	Nphp3	NPHP3	-3.98E-01	NA	5.54	mirnaUID1773	let-7	let-7	mml	ppt-miR1217-3p	NA	TGAGGTAGTAGTTTGTACAGTT	TGAGGTAGTAGTTTGTACAGTT	0	0	0
mml-let-7g	238519_at	ENSMUSG00000078515	Ddi2	DDI2	-3.97E-01	NA	4.4	mirnaUID1773	let-7	let-7	mml	ppt-miR1217-3p	NA	TGAGGTAGTAGTTTGTACAGTT	TGAGGTAGTAGTTTGTACAGTT	0	0	0
mml-let-7g	227428_at	ENSMUSG00000008976	Gabpa	GABPA	-3.97E-01	NA	5.18	mirnaUID1773	let-7	let-7	mml	ppt-miR1217-3p	NA	TGAGGTAGTAGTTTGTACAGTT	TGAGGTAGTAGTTTGTACAGTT	0	0	0
mml-let-7g	242224_at	ENSMUSG00000039210	Gpatch2	GPATCH2	-3.95E-01	NA	5.38	mirnaUID1773	let-7	let-7	mml	ppt-miR1217-3p	NA	TGAGGTAGTAGTTTGTACAGTT	TGAGGTAGTAGTTTGTACAGTT	0	0	0
mml-let-7g	207785_s_at	ENSMUSG00000039191	Rbpj	RBPJ	-3.93E-01	NA	6.21	mirnaUID1773	let-7	let-7	mml	ppt-miR1217-3p	NA	TGAGGTAGTAGTTTGTACAGTT	TGAGGTAGTAGTTTGTACAGTT	0	0	0
mml-let-7g	204556_s_at	ENSMUSG00000042156	Dzip1	DZIP1	-3.77E-01	NA	6.15	mirnaUID1773	let-7	let-7	mml	ppt-miR1217-3p	NA	TGAGGTAGTAGTTTGTACAGTT	TGAGGTAGTAGTTTGTACAGTT	0	0	0
mml-let-7g	210438_x_at	ENSMUSG00000018199	Trove2	TROVE2	-3.76E-01	NA	8.79	mirnaUID1773	let-7	let-7	mml	ppt-miR1217-3p	NA	TGAGGTAGTAGTTTGTACAGTT	TGAGGTAGTAGTTTGTACAGTT	0	0	0
mml-let-7g	209628_at	ENSMUSG00000042271	Nxt2	NXT2	-3.71E-01	NA	3.64	mirnaUID1773	let-7	let-7	mml	ppt-miR1217-3p	NA	TGAGGTAGTAGTTTGTACAGTT	TGAGGTAGTAGTTTGTACAGTT	0	0	0
mml-let-7g	217788_s_at	ENSMUSG00000089704	Galnt2	GALNT2	-3.71E-01	NA	6.17	mirnaUID1773	let-7	let-7	mml	ppt-miR1217-3p	NA	TGAGGTAGTAGTTTGTACAGTT	TGAGGTAGTAGTTTGTACAGTT	0	0	0
mml-let-7g	238964_at	ENSMUSG00000075324	Fign	FIGN	-3.64E-01	NA	7.16	mirnaUID1773	let-7	let-7	mml	ppt-miR1217-3p	NA	TGAGGTAGTAGTTTGTACAGTT	TGAGGTAGTAGTTTGTACAGTT	0	0	0
mml-let-7g	214480_at	ENSMUSG00000003382	Etv3	ETV3	-3.63E-01	NA	4.59	mirnaUID1773	let-7	let-7	mml	ppt-miR1217-3p	NA	TGAGGTAGTAGTTTGTACAGTT	TGAGGTAGTAGTTTGTACAGTT	0	0	0
mml-let-7g	242828_at	ENSMUSG00000075324	Fign	FIGN	-3.58E-01	NA	6.46	mirnaUID1773	let-7	let-7	mml	ppt-miR1217-3p	NA	TGAGGTAGTAGTTTGTACAGTT	TGAGGTAGTAGTTTGTACAGTT	0	0	0
mml-let-7g	1563657_at	ENSMUSG00000030123	Plxnd1	PLXND1	-3.56E-01	NA	5.29	mirnaUID1773	let-7	let-7	mml	ppt-miR1217-3p	NA	TGAGGTAGTAGTTTGTACAGTT	TGAGGTAGTAGTTTGTACAGTT	0	0	0
mml-let-7g	218528_s_at	ENSMUSG00000035696	Rnf38	RNF38	-3.46E-01	NA	8.62	mirnaUID1773	let-7	let-7	mml	ppt-miR1217-3p	NA	TGAGGTAGTAGTTTGTACAGTT	TGAGGTAGTAGTTTGTACAGTT	0	0	0
mml-let-7g	212865_s_at	ENSMUSG00000022371	Col14a1	COL14A1	-3.46E-01	NA	3.12	mirnaUID1773	let-7	let-7	mml	ppt-miR1217-3p	NA	TGAGGTAGTAGTTTGTACAGTT	TGAGGTAGTAGTTTGTACAGTT	0	0	0
mml-let-7g	207604_s_at	ENSMUSG00000021733	Slc4a7	SLC4A7	-3.43E-01	NA	7.06	mirnaUID1773	let-7	let-7	mml	ppt-miR1217-3p	NA	TGAGGTAGTAGTTTGTACAGTT	TGAGGTAGTAGTTTGTACAGTT	0	0	0
mml-let-7g	219069_at	ENSMUSG00000031931	Ankrd49	ANKRD49	-3.39E-01	NA	6.92	mirnaUID1773	let-7	let-7	mml	ppt-miR1217-3p	NA	TGAGGTAGTAGTTTGTACAGTT	TGAGGTAGTAGTTTGTACAGTT	0	0	0
mml-let-7g	243278_at	ENSMUSG00000029563	Foxp2	FOXP2	-3.35E-01	NA	4.93	mirnaUID1773	let-7	let-7	mml	ppt-miR1217-3p	NA	TGAGGTAGTAGTTTGTACAGTT	TGAGGTAGTAGTTTGTACAGTT	0	0	0
mml-let-7g	231929_at	ENSMUSG00000025997	Ikzf2	IKZF2	-3.33E-01	NA	5.73	mirnaUID1773	let-7	let-7	mml	ppt-miR1217-3p	NA	TGAGGTAGTAGTTTGTACAGTT	TGAGGTAGTAGTTTGTACAGTT	0	0	0
mml-let-7g	244076_at	ENSMUSG00000046449	C77370	KIAA2022	-3.27E-01	NA	3.51	mirnaUID1773	let-7	let-7	mml	ppt-miR1217-3p	NA	TGAGGTAGTAGTTTGTACAGTT	TGAGGTAGTAGTTTGTACAGTT	0	0	0
mml-let-7g	229060_at	ENSMUSG00000018427	Ypel2	YPEL2	-3.26E-01	NA	5.68	mirnaUID1773	let-7	let-7	mml	ppt-miR1217-3p	NA	TGAGGTAGTAGTTTGTACAGTT	TGAGGTAGTAGTTTGTACAGTT	0	0	0
mml-let-7g	225780_at	ENSMUSG00000078515	Ddi2	DDI2	-3.14E-01	NA	7.45	mirnaUID1773	let-7	let-7	mml	ppt-miR1217-3p	NA	TGAGGTAGTAGTTTGTACAGTT	TGAGGTAGTAGTTTGTACAGTT	0	0	0
mml-let-7g	211974_x_at	ENSMUSG00000039191	Rbpj	RBPJ	-3.12E-01	NA	9.75	mirnaUID1773	let-7	let-7	mml	ppt-miR1217-3p	NA	TGAGGTAGTAGTTTGTACAGTT	TGAGGTAGTAGTTTGTACAGTT	0	0	0
mml-let-7g	206943_at	ENSMUSG00000007613	Tgfbr1	TGFBR1	-3.10E-01	NA	3.24	mirnaUID1773	let-7	let-7	mml	ppt-miR1217-3p	NA	TGAGGTAGTAGTTTGTACAGTT	TGAGGTAGTAGTTTGTACAGTT	0	0	0
mml-let-7g	209061_at	ENSMUSG00000027678	Ncoa3	NCOA3	-3.10E-01	NA	7.87	mirnaUID1773	let-7	let-7	mml	ppt-miR1217-3p	NA	TGAGGTAGTAGTTTGTACAGTT	TGAGGTAGTAGTTTGTACAGTT	0	0	0
mml-let-7g	201072_s_at	ENSMUSG00000032481	Smarcc1	SMARCC1	-3.09E-01	NA	6.62	mirnaUID1773	let-7	let-7	mml	ppt-miR1217-3p	NA	TGAGGTAGTAGTTTGTACAGTT	TGAGGTAGTAGTTTGTACAGTT	0	0	0
mml-let-7g	1556420_s_at	ENSMUSG00000018427	Ypel2	YPEL2	-3.09E-01	NA	6.95	mirnaUID1773	let-7	let-7	mml	ppt-miR1217-3p	NA	TGAGGTAGTAGTTTGTACAGTT	TGAGGTAGTAGTTTGTACAGTT	0	0	0
mml-let-7g	218113_at	ENSMUSG00000024754	Tmem2	TMEM2	-3.05E-01	NA	7.17	mirnaUID1773	let-7	let-7	mml	ppt-miR1217-3p	NA	TGAGGTAGTAGTTTGTACAGTT	TGAGGTAGTAGTTTGTACAGTT	0	0	0
mml-let-7g	204755_x_at	ENSMUSG00000003949	Hlf	HLF	-3.05E-01	NA	4.89	mirnaUID1773	let-7	let-7	mml	ppt-miR1217-3p	NA	TGAGGTAGTAGTTTGTACAGTT	TGAGGTAGTAGTTTGTACAGTT	0	0	0
mml-let-7g	218193_s_at	ENSMUSG00000030245	Golt1b	GOLT1B	-3.01E-01	NA	5.94	mirnaUID1773	let-7	let-7	mml	ppt-miR1217-3p	NA	TGAGGTAGTAGTTTGTACAGTT	TGAGGTAGTAGTTTGTACAGTT	0	0	0
mml-let-7g	235201_at	ENSMUSG00000029563	Foxp2	FOXP2	-3.00E-01	NA	5.34	mirnaUID1773	let-7	let-7	mml	ppt-miR1217-3p	NA	TGAGGTAGTAGTTTGTACAGTT	TGAGGTAGTAGTTTGTACAGTT	0	0	0
mml-let-7g	209884_s_at	ENSMUSG00000021733	Slc4a7	SLC4A7	-2.94E-01	NA	5.29	mirnaUID1773	let-7	let-7	mml	ppt-miR1217-3p	NA	TGAGGTAGTAGTTTGTACAGTT	TGAGGTAGTAGTTTGTACAGTT	0	0	0
mml-let-7g	205209_at	ENSMUSG00000000532	Acvr1b	ACVR1B	-2.94E-01	NA	6.68	mirnaUID1773	let-7	let-7	mml	ppt-miR1217-3p	NA	TGAGGTAGTAGTTTGTACAGTT	TGAGGTAGTAGTTTGTACAGTT	0	0	0
mml-let-7g	240036_at	ENSMUSG00000020823	Sec14l1	SEC14L1	-2.92E-01	NA	3.77	mirnaUID1773	let-7	let-7	mml	ppt-miR1217-3p	NA	TGAGGTAGTAGTTTGTACAGTT	TGAGGTAGTAGTTTGTACAGTT	0	0	0
mml-let-7g	226555_at	ENSMUSG00000040865	Ino80d	INO80D	-2.87E-01	NA	7.34	mirnaUID1773	let-7	let-7	mml	ppt-miR1217-3p	NA	TGAGGTAGTAGTTTGTACAGTT	TGAGGTAGTAGTTTGTACAGTT	0	0	0
mml-let-7g	212235_at	ENSMUSG00000030123	Plxnd1	PLXND1	-2.86E-01	NA	6.73	mirnaUID1773	let-7	let-7	mml	ppt-miR1217-3p	NA	TGAGGTAGTAGTTTGTACAGTT	TGAGGTAGTAGTTTGTACAGTT	0	0	0
mml-let-7g	242716_at	ENSMUSG00000037434	Slc30a1	SLC30A1	-2.81E-01	NA	3.66	mirnaUID1773	let-7	let-7	mml	ppt-miR1217-3p	NA	TGAGGTAGTAGTTTGTACAGTT	TGAGGTAGTAGTTTGTACAGTT	0	0	0
mml-let-7g	227454_at	ENSMUSG00000017291	Taok1	TAOK1	-2.79E-01	NA	4.92	mirnaUID1773	let-7	let-7	mml	ppt-miR1217-3p	NA	TGAGGTAGTAGTTTGTACAGTT	TGAGGTAGTAGTTTGTACAGTT	0	0	0
mml-let-7g	206044_s_at	ENSMUSG00000002413	Braf	BRAF	-2.78E-01	NA	6.15	mirnaUID1773	let-7	let-7	mml	ppt-miR1217-3p	NA	TGAGGTAGTAGTTTGTACAGTT	TGAGGTAGTAGTTTGTACAGTT	0	0	0
mml-let-7g	207603_at	ENSMUSG00000021733	Slc4a7	SLC4A7	-2.74E-01	NA	3.23	mirnaUID1773	let-7	let-7	mml	ppt-miR1217-3p	NA	TGAGGTAGTAGTTTGTACAGTT	TGAGGTAGTAGTTTGTACAGTT	0	0	0
mml-let-7g	204754_at	ENSMUSG00000003949	Hlf	HLF	-2.71E-01	NA	5.7	mirnaUID1773	let-7	let-7	mml	ppt-miR1217-3p	NA	TGAGGTAGTAGTTTGTACAGTT	TGAGGTAGTAGTTTGTACAGTT	0	0	0
mml-let-7g	1553389_at	ENSMUSG00000032558	Nphp3	NPHP3	-2.69E-01	NA	3.39	mirnaUID1773	let-7	let-7	mml	ppt-miR1217-3p	NA	TGAGGTAGTAGTTTGTACAGTT	TGAGGTAGTAGTTTGTACAGTT	0	0	0
mml-let-7g	1556126_s_at	ENSMUSG00000039210	Gpatch2	GPATCH2	-2.69E-01	NA	4.18	mirnaUID1773	let-7	let-7	mml	ppt-miR1217-3p	NA	TGAGGTAGTAGTTTGTACAGTT	TGAGGTAGTAGTTTGTACAGTT	0	0	0
mml-let-7g	38671_at	ENSMUSG00000030123	Plxnd1	PLXND1	-2.68E-01	NA	7.89	mirnaUID1773	let-7	let-7	mml	ppt-miR1217-3p	NA	TGAGGTAGTAGTTTGTACAGTT	TGAGGTAGTAGTTTGTACAGTT	0	0	0
mml-let-7g	1558460_at	ENSMUSG00000022822	Abcc5	ABCC5	-2.64E-01	NA	3.22	mirnaUID1773	let-7	let-7	mml	ppt-miR1217-3p	NA	TGAGGTAGTAGTTTGTACAGTT	TGAGGTAGTAGTTTGTACAGTT	0	0	0
mml-let-7g	227931_at	ENSMUSG00000040865	Ino80d	INO80D	-2.59E-01	NA	4.48	mirnaUID1773	let-7	let-7	mml	ppt-miR1217-3p	NA	TGAGGTAGTAGTTTGTACAGTT	TGAGGTAGTAGTTTGTACAGTT	0	0	0
mml-let-7g	214606_at	ENSMUSG00000027858	Tspan2	TSPAN2	-2.57E-01	NA	5.08	mirnaUID1773	let-7	let-7	mml	ppt-miR1217-3p	NA	TGAGGTAGTAGTTTGTACAGTT	TGAGGTAGTAGTTTGTACAGTT	0	0	0
mml-let-7g	242389_at	ENSMUSG00000020863	Luc7l3	LUC7L3	-2.55E-01	NA	5.75	mirnaUID1773	let-7	let-7	mml	ppt-miR1217-3p	NA	TGAGGTAGTAGTTTGTACAGTT	TGAGGTAGTAGTTTGTACAGTT	0	0	0
mml-let-7g	1555648_at	ENSMUSG00000029563	Foxp2	FOXP2	-2.54E-01	NA	2.56	mirnaUID1773	let-7	let-7	mml	ppt-miR1217-3p	NA	TGAGGTAGTAGTTTGTACAGTT	TGAGGTAGTAGTTTGTACAGTT	0	0	0
mml-let-7g	222681_at	ENSMUSG00000034064	Poglut1	POGLUT1	-2.53E-01	NA	5.33	mirnaUID1773	let-7	let-7	mml	ppt-miR1217-3p	NA	TGAGGTAGTAGTTTGTACAGTT	TGAGGTAGTAGTTTGTACAGTT	0	0	0
mml-let-7g	224778_s_at	ENSMUSG00000017291	Taok1	TAOK1	-2.51E-01	NA	8.9	mirnaUID1773	let-7	let-7	mml	ppt-miR1217-3p	NA	TGAGGTAGTAGTTTGTACAGTT	TGAGGTAGTAGTTTGTACAGTT	0	0	0
mml-let-7g	240650_at	ENSMUSG00000004110	Cacna1e	CACNA1E	-2.50E-01	NA	4	mirnaUID1773	let-7	let-7	mml	ppt-miR1217-3p	NA	TGAGGTAGTAGTTTGTACAGTT	TGAGGTAGTAGTTTGTACAGTT	0	0	0
mml-let-7g	229193_at	ENSMUSG00000020863	Luc7l3	LUC7L3	-2.43E-01	NA	3.2	mirnaUID1773	let-7	let-7	mml	ppt-miR1217-3p	NA	TGAGGTAGTAGTTTGTACAGTT	TGAGGTAGTAGTTTGTACAGTT	0	0	0
mml-let-7g	218587_s_at	ENSMUSG00000034064	Poglut1	POGLUT1	-2.42E-01	NA	7.09	mirnaUID1773	let-7	let-7	mml	ppt-miR1217-3p	NA	TGAGGTAGTAGTTTGTACAGTT	TGAGGTAGTAGTTTGTACAGTT	0	0	0
mml-let-7g	212839_s_at	ENSMUSG00000018199	Trove2	TROVE2	-2.32E-01	NA	2.65	mirnaUID1773	let-7	let-7	mml	ppt-miR1217-3p	NA	TGAGGTAGTAGTTTGTACAGTT	TGAGGTAGTAGTTTGTACAGTT	0	0	0
mml-let-7g	228660_x_at	ENSMUSG00000000627	Sema4f	SEMA4F	-2.25E-01	NA	5.18	mirnaUID1773	let-7	let-7	mml	ppt-miR1217-3p	NA	TGAGGTAGTAGTTTGTACAGTT	TGAGGTAGTAGTTTGTACAGTT	0	0	0
mml-let-7g	213198_at	ENSMUSG00000000532	Acvr1b	ACVR1B	-2.23E-01	NA	7.88	mirnaUID1773	let-7	let-7	mml	ppt-miR1217-3p	NA	TGAGGTAGTAGTTTGTACAGTT	TGAGGTAGTAGTTTGTACAGTT	0	0	0
mml-let-7g	243704_at	ENSMUSG00000039210	Gpatch2	GPATCH2	-2.22E-01	NA	3.64	mirnaUID1773	let-7	let-7	mml	ppt-miR1217-3p	NA	TGAGGTAGTAGTTTGTACAGTT	TGAGGTAGTAGTTTGTACAGTT	0	0	0
mml-let-7g	225276_at	ENSMUSG00000062203	Gspt1	GSPT1	-2.20E-01	NA	7.74	mirnaUID1773	let-7	let-7	mml	ppt-miR1217-3p	NA	TGAGGTAGTAGTTTGTACAGTT	TGAGGTAGTAGTTTGTACAGTT	0	0	0
mml-let-7g	210124_x_at	ENSMUSG00000000627	Sema4f	SEMA4F	-2.18E-01	NA	5.55	mirnaUID1773	let-7	let-7	mml	ppt-miR1217-3p	NA	TGAGGTAGTAGTTTGTACAGTT	TGAGGTAGTAGTTTGTACAGTT	0	0	0
mml-let-7g	209672_s_at	ENSMUSG00000042447	Mios	MIOS	-2.14E-01	NA	2.59	mirnaUID1773	let-7	let-7	mml	ppt-miR1217-3p	NA	TGAGGTAGTAGTTTGTACAGTT	TGAGGTAGTAGTTTGTACAGTT	0	0	0
mml-let-7g	222660_s_at	ENSMUSG00000035696	Rnf38	RNF38	-2.09E-01	NA	5.06	mirnaUID1773	let-7	let-7	mml	ppt-miR1217-3p	NA	TGAGGTAGTAGTTTGTACAGTT	TGAGGTAGTAGTTTGTACAGTT	0	0	0
mml-let-7g	210004_at	ENSMUSG00000030162	Olr1	OLR1	-2.06E-01	NA	2.66	mirnaUID1773	let-7	let-7	mml	ppt-miR1217-3p	NA	TGAGGTAGTAGTTTGTACAGTT	TGAGGTAGTAGTTTGTACAGTT	0	0	0
mml-let-7g	224769_at	ENSMUSG00000017291	Taok1	TAOK1	-2.02E-01	NA	8.63	mirnaUID1773	let-7	let-7	mml	ppt-miR1217-3p	NA	TGAGGTAGTAGTTTGTACAGTT	TGAGGTAGTAGTTTGTACAGTT	0	0	0
mml-let-7g	234975_at	ENSMUSG00000062203	Gspt1	GSPT1	-1.93E-01	NA	5.15	mirnaUID1773	let-7	let-7	mml	ppt-miR1217-3p	NA	TGAGGTAGTAGTTTGTACAGTT	TGAGGTAGTAGTTTGTACAGTT	0	0	0
mml-let-7g	220567_at	ENSMUSG00000025997	Ikzf2	IKZF2	-1.92E-01	NA	4.51	mirnaUID1773	let-7	let-7	mml	ppt-miR1217-3p	NA	TGAGGTAGTAGTTTGTACAGTT	TGAGGTAGTAGTTTGTACAGTT	0	0	0
mml-let-7g	241375_at	ENSMUSG00000038250	Usp38	USP38	-1.86E-01	NA	3.05	mirnaUID1773	let-7	let-7	mml	ppt-miR1217-3p	NA	TGAGGTAGTAGTTTGTACAGTT	TGAGGTAGTAGTTTGTACAGTT	0	0	0
mml-let-7g	211352_s_at	ENSMUSG00000027678	Ncoa3	NCOA3	-1.81E-01	NA	5.63	mirnaUID1773	let-7	let-7	mml	ppt-miR1217-3p	NA	TGAGGTAGTAGTTTGTACAGTT	TGAGGTAGTAGTTTGTACAGTT	0	0	0
mml-let-7g	223264_at	ENSMUSG00000070462	Mesdc1	MESDC1	-1.78E-01	NA	6.99	mirnaUID1773	let-7	let-7	mml	ppt-miR1217-3p	NA	TGAGGTAGTAGTTTGTACAGTT	TGAGGTAGTAGTTTGTACAGTT	0	0	0
mml-let-7g	236217_at	ENSMUSG00000066150	Slc31a1	SLC31A1	-1.75E-01	NA	3.89	mirnaUID1773	let-7	let-7	mml	ppt-miR1217-3p	NA	TGAGGTAGTAGTTTGTACAGTT	TGAGGTAGTAGTTTGTACAGTT	0	0	0
mml-let-7g	210286_s_at	ENSMUSG00000021733	Slc4a7	SLC4A7	-1.75E-01	NA	2.61	mirnaUID1773	let-7	let-7	mml	ppt-miR1217-3p	NA	TGAGGTAGTAGTTTGTACAGTT	TGAGGTAGTAGTTTGTACAGTT	0	0	0
mml-let-7g	207700_s_at	ENSMUSG00000027678	Ncoa3	NCOA3	-1.73E-01	NA	3.28	mirnaUID1773	let-7	let-7	mml	ppt-miR1217-3p	NA	TGAGGTAGTAGTTTGTACAGTT	TGAGGTAGTAGTTTGTACAGTT	0	0	0
mml-let-7g	1555352_at	ENSMUSG00000029563	Foxp2	FOXP2	-1.72E-01	NA	3.24	mirnaUID1773	let-7	let-7	mml	ppt-miR1217-3p	NA	TGAGGTAGTAGTTTGTACAGTT	TGAGGTAGTAGTTTGTACAGTT	0	0	0
mml-let-7g	203677_s_at	ENSMUSG00000023051	Tarbp2	TARBP2	-1.71E-01	NA	5.36	mirnaUID1773	let-7	let-7	mml	ppt-miR1217-3p	NA	TGAGGTAGTAGTTTGTACAGTT	TGAGGTAGTAGTTTGTACAGTT	0	0	0
mml-let-7g	212611_at	ENSMUSG00000039982	Dtx4	DTX4	-1.65E-01	NA	4.69	mirnaUID1773	let-7	let-7	mml	ppt-miR1217-3p	NA	TGAGGTAGTAGTTTGTACAGTT	TGAGGTAGTAGTTTGTACAGTT	0	0	0
mml-let-7g	1563018_at	ENSMUSG00000018263	Tbx5	TBX5	-1.52E-01	NA	4.64	mirnaUID1773	let-7	let-7	mml	ppt-miR1217-3p	NA	TGAGGTAGTAGTTTGTACAGTT	TGAGGTAGTAGTTTGTACAGTT	0	0	0
mml-let-7g	202843_at	ENSMUSG00000014905	Dnajb9	DNAJB9	-1.50E-01	NA	5.71	mirnaUID1773	let-7	let-7	mml	ppt-miR1217-3p	NA	TGAGGTAGTAGTTTGTACAGTT	TGAGGTAGTAGTTTGTACAGTT	0	0	0
mml-let-7g	206860_s_at	ENSMUSG00000042447	Mios	MIOS	-1.44E-01	NA	6.52	mirnaUID1773	let-7	let-7	mml	ppt-miR1217-3p	NA	TGAGGTAGTAGTTTGTACAGTT	TGAGGTAGTAGTTTGTACAGTT	0	0	0
mml-let-7g	223288_at	ENSMUSG00000038250	Usp38	USP38	-1.40E-01	NA	6.43	mirnaUID1773	let-7	let-7	mml	ppt-miR1217-3p	NA	TGAGGTAGTAGTTTGTACAGTT	TGAGGTAGTAGTTTGTACAGTT	0	0	0
mml-let-7g	231193_s_at	ENSMUSG00000017291	Taok1	TAOK1	-1.34E-01	NA	6.45	mirnaUID1773	let-7	let-7	mml	ppt-miR1217-3p	NA	TGAGGTAGTAGTTTGTACAGTT	TGAGGTAGTAGTTTGTACAGTT	0	0	0
mml-let-7g	238420_at	ENSMUSG00000017291	Taok1	TAOK1	-1.29E-01	NA	4.1	mirnaUID1773	let-7	let-7	mml	ppt-miR1217-3p	NA	TGAGGTAGTAGTTTGTACAGTT	TGAGGTAGTAGTTTGTACAGTT	0	0	0
mml-let-7g	1570128_at	ENSMUSG00000015023	Ddx19a	DDX19A	-1.14E-01	NA	2.6	mirnaUID1773	let-7	let-7	mml	ppt-miR1217-3p	NA	TGAGGTAGTAGTTTGTACAGTT	TGAGGTAGTAGTTTGTACAGTT	0	0	0
mml-let-7g	223289_s_at	ENSMUSG00000038250	Usp38	USP38	-1.01E-01	NA	6.86	mirnaUID1773	let-7	let-7	mml	ppt-miR1217-3p	NA	TGAGGTAGTAGTTTGTACAGTT	TGAGGTAGTAGTTTGTACAGTT	0	0	0
mml-let-7g	208432_s_at	ENSMUSG00000004110	Cacna1e	CACNA1E	-1.00E-01	NA	4.11	mirnaUID1773	let-7	let-7	mml	ppt-miR1217-3p	NA	TGAGGTAGTAGTTTGTACAGTT	TGAGGTAGTAGTTTGTACAGTT	0	0	0
mml-let-7g	202577_s_at	ENSMUSG00000015023	Ddx19a	DDX19A	-9.67E-02	NA	3.26	mirnaUID1773	let-7	let-7	mml	ppt-miR1217-3p	NA	TGAGGTAGTAGTTTGTACAGTT	TGAGGTAGTAGTTTGTACAGTT	0	0	0
mml-let-7g	240715_at	ENSMUSG00000018263	Tbx5	TBX5	-9.37E-02	NA	7.14	mirnaUID1773	let-7	let-7	mml	ppt-miR1217-3p	NA	TGAGGTAGTAGTTTGTACAGTT	TGAGGTAGTAGTTTGTACAGTT	0	0	0
mml-let-7g	222956_at	ENSMUSG00000075324	Fign	FIGN	-9.16E-02	NA	5.65	mirnaUID1773	let-7	let-7	mml	ppt-miR1217-3p	NA	TGAGGTAGTAGTTTGTACAGTT	TGAGGTAGTAGTTTGTACAGTT	0	0	0
mml-let-7g	234333_at	ENSMUSG00000046449	C77370	KIAA2022	-8.94E-02	NA	4.34	mirnaUID1773	let-7	let-7	mml	ppt-miR1217-3p	NA	TGAGGTAGTAGTTTGTACAGTT	TGAGGTAGTAGTTTGTACAGTT	0	0	0
mml-let-7g	201074_at	ENSMUSG00000032481	Smarcc1	SMARCC1	-8.42E-02	NA	7.23	mirnaUID1773	let-7	let-7	mml	ppt-miR1217-3p	NA	TGAGGTAGTAGTTTGTACAGTT	TGAGGTAGTAGTTTGTACAGTT	0	0	0
mml-let-7g	218326_s_at	ENSMUSG00000050199	Lgr4	LGR4	-8.20E-02	NA	6.88	mirnaUID1773	let-7	let-7	mml	ppt-miR1217-3p	NA	TGAGGTAGTAGTTTGTACAGTT	TGAGGTAGTAGTTTGTACAGTT	0	0	0
mml-let-7g	207520_at	ENSMUSG00000018199	Trove2	TROVE2	-7.81E-02	NA	2.86	mirnaUID1773	let-7	let-7	mml	ppt-miR1217-3p	NA	TGAGGTAGTAGTTTGTACAGTT	TGAGGTAGTAGTTTGTACAGTT	0	0	0
mml-let-7g	229051_at	ENSMUSG00000018427	Ypel2	YPEL2	-7.69E-02	NA	3.87	mirnaUID1773	let-7	let-7	mml	ppt-miR1217-3p	NA	TGAGGTAGTAGTTTGTACAGTT	TGAGGTAGTAGTTTGTACAGTT	0	0	0
mml-let-7g	224449_at	ENSMUSG00000078515	Ddi2	DDI2	-7.60E-02	NA	3.69	mirnaUID1773	let-7	let-7	mml	ppt-miR1217-3p	NA	TGAGGTAGTAGTTTGTACAGTT	TGAGGTAGTAGTTTGTACAGTT	0	0	0
mml-let-7g	216866_s_at	ENSMUSG00000022371	Col14a1	COL14A1	-7.26E-02	NA	5.8	mirnaUID1773	let-7	let-7	mml	ppt-miR1217-3p	NA	TGAGGTAGTAGTTTGTACAGTT	TGAGGTAGTAGTTTGTACAGTT	0	0	0
mml-let-7g	203477_at	ENSMUSG00000028339	Col15a1	COL15A1	-6.09E-02	NA	8.96	mirnaUID1773	let-7	let-7	mml	ppt-miR1217-3p	NA	TGAGGTAGTAGTTTGTACAGTT	TGAGGTAGTAGTTTGTACAGTT	0	0	0
mml-let-7g	1562139_a_at	ENSMUSG00000029563	Foxp2	FOXP2	-5.94E-02	NA	2.66	mirnaUID1773	let-7	let-7	mml	ppt-miR1217-3p	NA	TGAGGTAGTAGTTTGTACAGTT	TGAGGTAGTAGTTTGTACAGTT	0	0	0
mml-let-7g	208223_s_at	ENSMUSG00000000532	Acvr1b	ACVR1B	-5.39E-02	NA	3.2	mirnaUID1773	let-7	let-7	mml	ppt-miR1217-3p	NA	TGAGGTAGTAGTTTGTACAGTT	TGAGGTAGTAGTTTGTACAGTT	0	0	0
mml-let-7g	219313_at	ENSMUSG00000036292	Gramd1c	GRAMD1C	-5.25E-02	NA	2.68	mirnaUID1773	let-7	let-7	mml	ppt-miR1217-3p	NA	TGAGGTAGTAGTTTGTACAGTT	TGAGGTAGTAGTTTGTACAGTT	0	0	0
mml-let-7g	217595_at	ENSMUSG00000062203	Gspt1	GSPT1	-4.75E-02	NA	2.62	mirnaUID1773	let-7	let-7	mml	ppt-miR1217-3p	NA	TGAGGTAGTAGTTTGTACAGTT	TGAGGTAGTAGTTTGTACAGTT	0	0	0
mml-let-7g	242410_s_at	ENSMUSG00000004110	Cacna1e	CACNA1E	-4.27E-02	NA	2.73	mirnaUID1773	let-7	let-7	mml	ppt-miR1217-3p	NA	TGAGGTAGTAGTTTGTACAGTT	TGAGGTAGTAGTTTGTACAGTT	0	0	0
mml-let-7g	205865_at	ENSMUSG00000019564	Arid3a	ARID3A	-3.92E-02	NA	5.23	mirnaUID1773	let-7	let-7	mml	ppt-miR1217-3p	NA	TGAGGTAGTAGTTTGTACAGTT	TGAGGTAGTAGTTTGTACAGTT	0	0	0
mml-let-7g	219361_s_at	ENSMUSG00000030609	Aen	AEN	-3.36E-02	NA	5.74	mirnaUID1773	let-7	let-7	mml	ppt-miR1217-3p	NA	TGAGGTAGTAGTTTGTACAGTT	TGAGGTAGTAGTTTGTACAGTT	0	0	0
mml-let-7g	1555647_a_at	ENSMUSG00000029563	Foxp2	FOXP2	-3.07E-02	NA	3.15	mirnaUID1773	let-7	let-7	mml	ppt-miR1217-3p	NA	TGAGGTAGTAGTTTGTACAGTT	TGAGGTAGTAGTTTGTACAGTT	0	0	0
mml-let-7g	233252_s_at	ENSMUSG00000026915	Strbp	STRBP	-3.03E-02	NA	7.27	mirnaUID1773	let-7	let-7	mml	ppt-miR1217-3p	NA	TGAGGTAGTAGTTTGTACAGTT	TGAGGTAGTAGTTTGTACAGTT	0	0	0
mml-let-7g	209629_s_at	ENSMUSG00000042271	Nxt2	NXT2	-2.86E-02	NA	4.43	mirnaUID1773	let-7	let-7	mml	ppt-miR1217-3p	NA	TGAGGTAGTAGTTTGTACAGTT	TGAGGTAGTAGTTTGTACAGTT	0	0	0
mml-let-7g	209062_x_at	ENSMUSG00000027678	Ncoa3	NCOA3	-2.71E-02	NA	4.89	mirnaUID1773	let-7	let-7	mml	ppt-miR1217-3p	NA	TGAGGTAGTAGTTTGTACAGTT	TGAGGTAGTAGTTTGTACAGTT	0	0	0
mml-let-7g	1562439_at	ENSMUSG00000027678	Ncoa3	NCOA3	-2.09E-02	NA	2.76	mirnaUID1773	let-7	let-7	mml	ppt-miR1217-3p	NA	TGAGGTAGTAGTTTGTACAGTT	TGAGGTAGTAGTTTGTACAGTT	0	0	0
mml-let-7g	1552902_a_at	ENSMUSG00000029563	Foxp2	FOXP2	-1.72E-02	NA	3.85	mirnaUID1773	let-7	let-7	mml	ppt-miR1217-3p	NA	TGAGGTAGTAGTTTGTACAGTT	TGAGGTAGTAGTTTGTACAGTT	0	0	0
mml-let-7g	243176_at	ENSMUSG00000036093	Arl5a	ARL5A	3.26E-03	NA	5.16	mirnaUID1773	let-7	let-7	mml	ppt-miR1217-3p	NA	TGAGGTAGTAGTTTGTACAGTT	TGAGGTAGTAGTTTGTACAGTT	0	0	0
mml-let-7g	233919_s_at	ENSMUSG00000021476	Habp4	HABP4	9.48E-03	NA	6.48	mirnaUID1773	let-7	let-7	mml	ppt-miR1217-3p	NA	TGAGGTAGTAGTTTGTACAGTT	TGAGGTAGTAGTTTGTACAGTT	0	0	0
mml-let-7g	239930_at	ENSMUSG00000089704	Galnt2	GALNT2	1.52E-02	NA	4.43	mirnaUID1773	let-7	let-7	mml	ppt-miR1217-3p	NA	TGAGGTAGTAGTTTGTACAGTT	TGAGGTAGTAGTTTGTACAGTT	0	0	0
mml-let-7g	209238_at	ENSMUSG00000041488	Stx3	STX3	1.73E-02	NA	6.16	mirnaUID1773	let-7	let-7	mml	ppt-miR1217-3p	NA	TGAGGTAGTAGTTTGTACAGTT	TGAGGTAGTAGTTTGTACAGTT	0	0	0
mml-let-7g	211724_x_at	ENSMUSG00000042447	Mios	MIOS	2.45E-02	NA	7.12	mirnaUID1773	let-7	let-7	mml	ppt-miR1217-3p	NA	TGAGGTAGTAGTTTGTACAGTT	TGAGGTAGTAGTTTGTACAGTT	0	0	0
mml-let-7g	207155_at	ENSMUSG00000018263	Tbx5	TBX5	2.70E-02	NA	6.08	mirnaUID1773	let-7	let-7	mml	ppt-miR1217-3p	NA	TGAGGTAGTAGTTTGTACAGTT	TGAGGTAGTAGTTTGTACAGTT	0	0	0
mml-let-7g	231152_at	ENSMUSG00000040865	Ino80d	INO80D	3.41E-02	NA	3.18	mirnaUID1773	let-7	let-7	mml	ppt-miR1217-3p	NA	TGAGGTAGTAGTTTGTACAGTT	TGAGGTAGTAGTTTGTACAGTT	0	0	0
mml-let-7g	240452_at	ENSMUSG00000062203	Gspt1	GSPT1	3.42E-02	NA	2.45	mirnaUID1773	let-7	let-7	mml	ppt-miR1217-3p	NA	TGAGGTAGTAGTTTGTACAGTT	TGAGGTAGTAGTTTGTACAGTT	0	0	0
mml-let-7g	202842_s_at	ENSMUSG00000014905	Dnajb9	DNAJB9	3.89E-02	NA	6.25	mirnaUID1773	let-7	let-7	mml	ppt-miR1217-3p	NA	TGAGGTAGTAGTTTGTACAGTT	TGAGGTAGTAGTTTGTACAGTT	0	0	0
mml-let-7g	223246_s_at	ENSMUSG00000026915	Strbp	STRBP	4.88E-02	NA	5.67	mirnaUID1773	let-7	let-7	mml	ppt-miR1217-3p	NA	TGAGGTAGTAGTTTGTACAGTT	TGAGGTAGTAGTTTGTACAGTT	0	0	0
mml-let-7g	222969_at	ENSMUSG00000034780	B3galt1	B3GALT1	6.05E-02	NA	3.28	mirnaUID1773	let-7	let-7	mml	ppt-miR1217-3p	NA	TGAGGTAGTAGTTTGTACAGTT	TGAGGTAGTAGTTTGTACAGTT	0	0	0
mml-let-7g	208124_s_at	ENSMUSG00000000627	Sema4f	SEMA4F	6.14E-02	NA	5.61	mirnaUID1773	let-7	let-7	mml	ppt-miR1217-3p	NA	TGAGGTAGTAGTTTGTACAGTT	TGAGGTAGTAGTTTGTACAGTT	0	0	0
mml-let-7g	235013_at	ENSMUSG00000066150	Slc31a1	SLC31A1	6.73E-02	NA	5.93	mirnaUID1773	let-7	let-7	mml	ppt-miR1217-3p	NA	TGAGGTAGTAGTTTGTACAGTT	TGAGGTAGTAGTTTGTACAGTT	0	0	0
mml-let-7g	229540_at	ENSMUSG00000039191	Rbpj	RBPJ	6.79E-02	NA	2.96	mirnaUID1773	let-7	let-7	mml	ppt-miR1217-3p	NA	TGAGGTAGTAGTTTGTACAGTT	TGAGGTAGTAGTTTGTACAGTT	0	0	0
mml-let-7g	219078_at	ENSMUSG00000039210	Gpatch2	GPATCH2	7.27E-02	NA	4.65	mirnaUID1773	let-7	let-7	mml	ppt-miR1217-3p	NA	TGAGGTAGTAGTTTGTACAGTT	TGAGGTAGTAGTTTGTACAGTT	0	0	0
mml-let-7g	220956_s_at	ENSMUSG00000058709	Egln2	EGLN2	7.59E-02	NA	7.27	mirnaUID1773	let-7	let-7	mml	ppt-miR1217-3p	NA	TGAGGTAGTAGTTTGTACAGTT	TGAGGTAGTAGTTTGTACAGTT	0	0	0
mml-let-7g	202116_at	ENSMUSG00000024826	Dpf2	DPF2	7.62E-02	NA	7.15	mirnaUID1773	let-7	let-7	mml	ppt-miR1217-3p	NA	TGAGGTAGTAGTTTGTACAGTT	TGAGGTAGTAGTTTGTACAGTT	0	0	0
mml-let-7g	222596_s_at	ENSMUSG00000050199	Lgr4	LGR4	8.03E-02	NA	5.76	mirnaUID1773	let-7	let-7	mml	ppt-miR1217-3p	NA	TGAGGTAGTAGTTTGTACAGTT	TGAGGTAGTAGTTTGTACAGTT	0	0	0
mml-let-7g	236013_at	ENSMUSG00000004110	Cacna1e	CACNA1E	8.37E-02	NA	3.61	mirnaUID1773	let-7	let-7	mml	ppt-miR1217-3p	NA	TGAGGTAGTAGTTTGTACAGTT	TGAGGTAGTAGTTTGTACAGTT	0	0	0
mml-let-7g	202082_s_at	ENSMUSG00000020823	Sec14l1	SEC14L1	8.60E-02	NA	6.84	mirnaUID1773	let-7	let-7	mml	ppt-miR1217-3p	NA	TGAGGTAGTAGTTTGTACAGTT	TGAGGTAGTAGTTTGTACAGTT	0	0	0
mml-let-7g	217787_s_at	ENSMUSG00000089704	Galnt2	GALNT2	9.02E-02	NA	4.76	mirnaUID1773	let-7	let-7	mml	ppt-miR1217-3p	NA	TGAGGTAGTAGTTTGTACAGTT	TGAGGTAGTAGTTTGTACAGTT	0	0	0
mml-let-7g	216865_at	ENSMUSG00000022371	Col14a1	COL14A1	9.07E-02	NA	4.3	mirnaUID1773	let-7	let-7	mml	ppt-miR1217-3p	NA	TGAGGTAGTAGTTTGTACAGTT	TGAGGTAGTAGTTTGTACAGTT	0	0	0
mml-let-7g	219470_x_at	ENSMUSG00000025010	Ccnj	CCNJ	9.24E-02	NA	6.5	mirnaUID1773	let-7	let-7	mml	ppt-miR1217-3p	NA	TGAGGTAGTAGTTTGTACAGTT	TGAGGTAGTAGTTTGTACAGTT	0	0	0
mml-let-7g	1564876_s_at	ENSMUSG00000029563	Foxp2	FOXP2	9.50E-02	NA	6.08	mirnaUID1773	let-7	let-7	mml	ppt-miR1217-3p	NA	TGAGGTAGTAGTTTGTACAGTT	TGAGGTAGTAGTTTGTACAGTT	0	0	0
mml-let-7g	203957_at	ENSMUSG00000057469	E2f6	E2F6	9.52E-02	NA	6.3	mirnaUID1773	let-7	let-7	mml	ppt-miR1217-3p	NA	TGAGGTAGTAGTTTGTACAGTT	TGAGGTAGTAGTTTGTACAGTT	0	0	0
mml-let-7g	226617_at	ENSMUSG00000036093	Arl5a	ARL5A	9.63E-02	NA	2.51	mirnaUID1773	let-7	let-7	mml	ppt-miR1217-3p	NA	TGAGGTAGTAGTTTGTACAGTT	TGAGGTAGTAGTTTGTACAGTT	0	0	0
mml-let-7g	1552423_at	ENSMUSG00000003382	Etv3	ETV3	1.04E-01	NA	4.84	mirnaUID1773	let-7	let-7	mml	ppt-miR1217-3p	NA	TGAGGTAGTAGTTTGTACAGTT	TGAGGTAGTAGTTTGTACAGTT	0	0	0
mml-let-7g	209380_s_at	ENSMUSG00000022822	Abcc5	ABCC5	1.11E-01	NA	7.89	mirnaUID1773	let-7	let-7	mml	ppt-miR1217-3p	NA	TGAGGTAGTAGTTTGTACAGTT	TGAGGTAGTAGTTTGTACAGTT	0	0	0
mml-let-7g	216985_s_at	ENSMUSG00000041488	Stx3	STX3	1.12E-01	NA	4.2	mirnaUID1773	let-7	let-7	mml	ppt-miR1217-3p	NA	TGAGGTAGTAGTTTGTACAGTT	TGAGGTAGTAGTTTGTACAGTT	0	0	0
mml-let-7g	1556125_at	ENSMUSG00000039210	Gpatch2	GPATCH2	1.15E-01	NA	3.12	mirnaUID1773	let-7	let-7	mml	ppt-miR1217-3p	NA	TGAGGTAGTAGTTTGTACAGTT	TGAGGTAGTAGTTTGTACAGTT	0	0	0
mml-let-7g	202083_s_at	ENSMUSG00000020823	Sec14l1	SEC14L1	1.15E-01	NA	2.71	mirnaUID1773	let-7	let-7	mml	ppt-miR1217-3p	NA	TGAGGTAGTAGTTTGTACAGTT	TGAGGTAGTAGTTTGTACAGTT	0	0	0
mml-let-7g	227292_at	ENSMUSG00000024970	AI846148	C11orf84	1.16E-01	NA	6.16	mirnaUID1773	let-7	let-7	mml	ppt-miR1217-3p	NA	TGAGGTAGTAGTTTGTACAGTT	TGAGGTAGTAGTTTGTACAGTT	0	0	0
mml-let-7g	223245_at	ENSMUSG00000026915	Strbp	STRBP	1.19E-01	NA	5.15	mirnaUID1773	let-7	let-7	mml	ppt-miR1217-3p	NA	TGAGGTAGTAGTTTGTACAGTT	TGAGGTAGTAGTTTGTACAGTT	0	0	0
mml-let-7g	205883_at	ENSMUSG00000066687	Zbtb16	ZBTB16	1.32E-01	NA	8.47	mirnaUID1773	let-7	let-7	mml	ppt-miR1217-3p	NA	TGAGGTAGTAGTTTGTACAGTT	TGAGGTAGTAGTTTGTACAGTT	0	0	0
mml-let-7g	227236_at	ENSMUSG00000027858	Tspan2	TSPAN2	1.35E-01	NA	4.34	mirnaUID1773	let-7	let-7	mml	ppt-miR1217-3p	NA	TGAGGTAGTAGTTTGTACAGTT	TGAGGTAGTAGTTTGTACAGTT	0	0	0
mml-let-7g	227309_at	ENSMUSG00000046404	Yod1	YOD1	1.40E-01	NA	7.43	mirnaUID1773	let-7	let-7	mml	ppt-miR1217-3p	NA	TGAGGTAGTAGTTTGTACAGTT	TGAGGTAGTAGTTTGTACAGTT	0	0	0
mml-let-7g	201073_s_at	ENSMUSG00000032481	Smarcc1	SMARCC1	1.45E-01	NA	6.88	mirnaUID1773	let-7	let-7	mml	ppt-miR1217-3p	NA	TGAGGTAGTAGTTTGTACAGTT	TGAGGTAGTAGTTTGTACAGTT	0	0	0
mml-let-7g	209736_at	ENSMUSG00000070643	Sox13	SOX13	1.53E-01	NA	6.64	mirnaUID1773	let-7	let-7	mml	ppt-miR1217-3p	NA	TGAGGTAGTAGTTTGTACAGTT	TGAGGTAGTAGTTTGTACAGTT	0	0	0
mml-let-7g	211214_s_at	ENSMUSG00000021559	Dapk1	DAPK1	1.54E-01	NA	3.61	mirnaUID1773	let-7	let-7	mml	ppt-miR1217-3p	NA	TGAGGTAGTAGTTTGTACAGTT	TGAGGTAGTAGTTTGTACAGTT	0	0	0
mml-let-7g	242192_at	ENSMUSG00000018427	Ypel2	YPEL2	1.55E-01	NA	5.12	mirnaUID1773	let-7	let-7	mml	ppt-miR1217-3p	NA	TGAGGTAGTAGTTTGTACAGTT	TGAGGTAGTAGTTTGTACAGTT	0	0	0
mml-let-7g	212907_at	ENSMUSG00000037434	Slc30a1	SLC30A1	1.77E-01	NA	8.91	mirnaUID1773	let-7	let-7	mml	ppt-miR1217-3p	NA	TGAGGTAGTAGTTTGTACAGTT	TGAGGTAGTAGTTTGTACAGTT	0	0	0
mml-let-7g	229091_s_at	ENSMUSG00000025010	Ccnj	CCNJ	1.83E-01	NA	6.44	mirnaUID1773	let-7	let-7	mml	ppt-miR1217-3p	NA	TGAGGTAGTAGTTTGTACAGTT	TGAGGTAGTAGTTTGTACAGTT	0	0	0
mml-let-7g	204364_s_at	ENSMUSG00000052852	Reep1	REEP1	1.93E-01	NA	5.98	mirnaUID1773	let-7	let-7	mml	ppt-miR1217-3p	NA	TGAGGTAGTAGTTTGTACAGTT	TGAGGTAGTAGTTTGTACAGTT	0	0	0
mml-let-7g	226363_at	ENSMUSG00000022822	Abcc5	ABCC5	1.97E-01	NA	6.45	mirnaUID1773	let-7	let-7	mml	ppt-miR1217-3p	NA	TGAGGTAGTAGTTTGTACAGTT	TGAGGTAGTAGTTTGTACAGTT	0	0	0
mml-let-7g	1554462_a_at	ENSMUSG00000014905	Dnajb9	DNAJB9	2.02E-01	NA	3.11	mirnaUID1773	let-7	let-7	mml	ppt-miR1217-3p	NA	TGAGGTAGTAGTTTGTACAGTT	TGAGGTAGTAGTTTGTACAGTT	0	0	0
mml-let-7g	244256_at	ENSMUSG00000004110	Cacna1e	CACNA1E	2.05E-01	NA	2.53	mirnaUID1773	let-7	let-7	mml	ppt-miR1217-3p	NA	TGAGGTAGTAGTTTGTACAGTT	TGAGGTAGTAGTTTGTACAGTT	0	0	0
mml-let-7g	211886_s_at	ENSMUSG00000018263	Tbx5	TBX5	2.07E-01	NA	4.91	mirnaUID1773	let-7	let-7	mml	ppt-miR1217-3p	NA	TGAGGTAGTAGTTTGTACAGTT	TGAGGTAGTAGTTTGTACAGTT	0	0	0
mml-let-7g	235483_at	ENSMUSG00000041488	Stx3	STX3	2.08E-01	NA	4.62	mirnaUID1773	let-7	let-7	mml	ppt-miR1217-3p	NA	TGAGGTAGTAGTTTGTACAGTT	TGAGGTAGTAGTTTGTACAGTT	0	0	0
mml-let-7g	227924_at	ENSMUSG00000040865	Ino80d	INO80D	2.09E-01	NA	5.59	mirnaUID1773	let-7	let-7	mml	ppt-miR1217-3p	NA	TGAGGTAGTAGTTTGTACAGTT	TGAGGTAGTAGTTTGTACAGTT	0	0	0
mml-let-7g	208219_at	ENSMUSG00000000532	Acvr1b	ACVR1B	2.16E-01	NA	4.53	mirnaUID1773	let-7	let-7	mml	ppt-miR1217-3p	NA	TGAGGTAGTAGTTTGTACAGTT	TGAGGTAGTAGTTTGTACAGTT	0	0	0
mml-let-7g	209060_x_at	ENSMUSG00000027678	Ncoa3	NCOA3	2.17E-01	NA	7.24	mirnaUID1773	let-7	let-7	mml	ppt-miR1217-3p	NA	TGAGGTAGTAGTTTGTACAGTT	TGAGGTAGTAGTTTGTACAGTT	0	0	0
mml-let-7g	209818_s_at	ENSMUSG00000021476	Habp4	HABP4	2.21E-01	NA	6.26	mirnaUID1773	let-7	let-7	mml	ppt-miR1217-3p	NA	TGAGGTAGTAGTTTGTACAGTT	TGAGGTAGTAGTTTGTACAGTT	0	0	0
mml-let-7g	218150_at	ENSMUSG00000036093	Arl5a	ARL5A	2.22E-01	NA	8.17	mirnaUID1773	let-7	let-7	mml	ppt-miR1217-3p	NA	TGAGGTAGTAGTTTGTACAGTT	TGAGGTAGTAGTTTGTACAGTT	0	0	0
mml-let-7g	204365_s_at	ENSMUSG00000052852	Reep1	REEP1	2.31E-01	NA	7.42	mirnaUID1773	let-7	let-7	mml	ppt-miR1217-3p	NA	TGAGGTAGTAGTTTGTACAGTT	TGAGGTAGTAGTTTGTACAGTT	0	0	0
mml-let-7g	1569111_at	ENSMUSG00000070643	Sox13	SOX13	2.34E-01	NA	4.43	mirnaUID1773	let-7	let-7	mml	ppt-miR1217-3p	NA	TGAGGTAGTAGTTTGTACAGTT	TGAGGTAGTAGTTTGTACAGTT	0	0	0
mml-let-7g	232341_x_at	ENSMUSG00000021476	Habp4	HABP4	2.38E-01	NA	6.15	mirnaUID1773	let-7	let-7	mml	ppt-miR1217-3p	NA	TGAGGTAGTAGTTTGTACAGTT	TGAGGTAGTAGTTTGTACAGTT	0	0	0
mml-let-7g	203320_at	ENSMUSG00000042594	Sh2b3	SH2B3	2.40E-01	NA	6.63	mirnaUID1773	let-7	let-7	mml	ppt-miR1217-3p	NA	TGAGGTAGTAGTTTGTACAGTT	TGAGGTAGTAGTTTGTACAGTT	0	0	0
mml-let-7g	1552973_at	ENSMUSG00000018486	Wnt9b	WNT9B	2.42E-01	NA	5.91	mirnaUID1773	let-7	let-7	mml	ppt-miR1217-3p	NA	TGAGGTAGTAGTTTGTACAGTT	TGAGGTAGTAGTTTGTACAGTT	0	0	0
mml-let-7g	241792_x_at	ENSMUSG00000020863	Luc7l3	LUC7L3	2.47E-01	NA	5.5	mirnaUID1773	let-7	let-7	mml	ppt-miR1217-3p	NA	TGAGGTAGTAGTTTGTACAGTT	TGAGGTAGTAGTTTGTACAGTT	0	0	0
mml-let-7g	227147_s_at	ENSMUSG00000058709	Egln2	EGLN2	2.61E-01	NA	4.41	mirnaUID1773	let-7	let-7	mml	ppt-miR1217-3p	NA	TGAGGTAGTAGTTTGTACAGTT	TGAGGTAGTAGTTTGTACAGTT	0	0	0
mml-let-7g	1555516_at	ENSMUSG00000029563	Foxp2	FOXP2	2.65E-01	NA	3.45	mirnaUID1773	let-7	let-7	mml	ppt-miR1217-3p	NA	TGAGGTAGTAGTTTGTACAGTT	TGAGGTAGTAGTTTGTACAGTT	0	0	0
mml-let-7g	243070_at	ENSMUSG00000040865	Ino80d	INO80D	2.67E-01	NA	6.73	mirnaUID1773	let-7	let-7	mml	ppt-miR1217-3p	NA	TGAGGTAGTAGTTTGTACAGTT	TGAGGTAGTAGTTTGTACAGTT	0	0	0
mml-let-7g	1569470_a_at	ENSMUSG00000027238	Frmd5	FRMD5	2.67E-01	NA	6.88	mirnaUID1773	let-7	let-7	mml	ppt-miR1217-3p	NA	TGAGGTAGTAGTTTGTACAGTT	TGAGGTAGTAGTTTGTACAGTT	0	0	0
mml-let-7g	209819_at	ENSMUSG00000021476	Habp4	HABP4	2.67E-01	NA	3.12	mirnaUID1773	let-7	let-7	mml	ppt-miR1217-3p	NA	TGAGGTAGTAGTTTGTACAGTT	TGAGGTAGTAGTTTGTACAGTT	0	0	0
mml-let-7g	244481_at	ENSMUSG00000040322	Slc25a24	SLC25A24	2.75E-01	NA	4.79	mirnaUID1773	let-7	let-7	mml	ppt-miR1217-3p	NA	TGAGGTAGTAGTTTGTACAGTT	TGAGGTAGTAGTTTGTACAGTT	0	0	0
mml-let-7g	208218_s_at	ENSMUSG00000000532	Acvr1b	ACVR1B	2.78E-01	NA	3.46	mirnaUID1773	let-7	let-7	mml	ppt-miR1217-3p	NA	TGAGGTAGTAGTTTGTACAGTT	TGAGGTAGTAGTTTGTACAGTT	0	0	0
mml-let-7g	1569121_at	ENSMUSG00000040322	Slc25a24	SLC25A24	2.85E-01	NA	4.97	mirnaUID1773	let-7	let-7	mml	ppt-miR1217-3p	NA	TGAGGTAGTAGTTTGTACAGTT	TGAGGTAGTAGTTTGTACAGTT	0	0	0
mml-let-7g	243829_at	ENSMUSG00000002413	Braf	BRAF	2.97E-01	NA	5.44	mirnaUID1773	let-7	let-7	mml	ppt-miR1217-3p	NA	TGAGGTAGTAGTTTGTACAGTT	TGAGGTAGTAGTTTGTACAGTT	0	0	0
mml-let-7g	230831_at	ENSMUSG00000027238	Frmd5	FRMD5	2.98E-01	NA	8.58	mirnaUID1773	let-7	let-7	mml	ppt-miR1217-3p	NA	TGAGGTAGTAGTTTGTACAGTT	TGAGGTAGTAGTTTGTACAGTT	0	0	0
mml-let-7g	222888_at	ENSMUSG00000025010	Ccnj	CCNJ	3.10E-01	NA	3.8	mirnaUID1773	let-7	let-7	mml	ppt-miR1217-3p	NA	TGAGGTAGTAGTTTGTACAGTT	TGAGGTAGTAGTTTGTACAGTT	0	0	0
mml-let-7g	207525_s_at	ENSMUSG00000019433	Gipc1	GIPC1	3.13E-01	NA	6.54	mirnaUID1773	let-7	let-7	mml	ppt-miR1217-3p	NA	TGAGGTAGTAGTTTGTACAGTT	TGAGGTAGTAGTTTGTACAGTT	0	0	0
mml-let-7g	202084_s_at	ENSMUSG00000020823	Sec14l1	SEC14L1	3.17E-01	NA	5.63	mirnaUID1773	let-7	let-7	mml	ppt-miR1217-3p	NA	TGAGGTAGTAGTTTGTACAGTT	TGAGGTAGTAGTTTGTACAGTT	0	0	0
mml-let-7g	230674_at	ENSMUSG00000050199	Lgr4	LGR4	3.23E-01	NA	4.21	mirnaUID1773	let-7	let-7	mml	ppt-miR1217-3p	NA	TGAGGTAGTAGTTTGTACAGTT	TGAGGTAGTAGTTTGTACAGTT	0	0	0
mml-let-7g	202578_s_at	ENSMUSG00000015023	Ddx19a	DDX19A	3.32E-01	NA	5.59	mirnaUID1773	let-7	let-7	mml	ppt-miR1217-3p	NA	TGAGGTAGTAGTTTGTACAGTT	TGAGGTAGTAGTTTGTACAGTT	0	0	0
mml-let-7g	205424_at	ENSMUSG00000038517	Tbkbp1	TBKBP1	3.41E-01	NA	5.83	mirnaUID1773	let-7	let-7	mml	ppt-miR1217-3p	NA	TGAGGTAGTAGTTTGTACAGTT	TGAGGTAGTAGTTTGTACAGTT	0	0	0
mml-let-7g	243529_at	ENSMUSG00000046994	Mars2	MARS2	3.63E-01	NA	4.92	mirnaUID1773	let-7	let-7	mml	ppt-miR1217-3p	NA	TGAGGTAGTAGTTTGTACAGTT	TGAGGTAGTAGTTTGTACAGTT	0	0	0
mml-let-7g	223991_s_at	ENSMUSG00000089704	Galnt2	GALNT2	3.72E-01	NA	4.05	mirnaUID1773	let-7	let-7	mml	ppt-miR1217-3p	NA	TGAGGTAGTAGTTTGTACAGTT	TGAGGTAGTAGTTTGTACAGTT	0	0	0
mml-let-7g	242178_at	ENSMUSG00000044626	Liph	LIPI	3.85E-01	NA	3.44	mirnaUID1773	let-7	let-7	mml	ppt-miR1217-3p	NA	TGAGGTAGTAGTTTGTACAGTT	TGAGGTAGTAGTTTGTACAGTT	0	0	0
mml-let-7g	220165_at	ENSMUSG00000040865	Ino80d	INO80D	3.92E-01	NA	6.27	mirnaUID1773	let-7	let-7	mml	ppt-miR1217-3p	NA	TGAGGTAGTAGTTTGTACAGTT	TGAGGTAGTAGTTTGTACAGTT	0	0	0
mml-let-7g	223083_s_at	ENSMUSG00000058709	Egln2	EGLN2	3.99E-01	NA	6.57	mirnaUID1773	let-7	let-7	mml	ppt-miR1217-3p	NA	TGAGGTAGTAGTTTGTACAGTT	TGAGGTAGTAGTTTGTACAGTT	0	0	0
mml-let-7g	215438_x_at	ENSMUSG00000062203	Gspt1	GSPT1	4.06E-01	NA	8.19	mirnaUID1773	let-7	let-7	mml	ppt-miR1217-3p	NA	TGAGGTAGTAGTTTGTACAGTT	TGAGGTAGTAGTTTGTACAGTT	0	0	0
mml-let-7g	1555060_a_at	ENSMUSG00000025997	Ikzf2	IKZF2	4.35E-01	NA	4.61	mirnaUID1773	let-7	let-7	mml	ppt-miR1217-3p	NA	TGAGGTAGTAGTTTGTACAGTT	TGAGGTAGTAGTTTGTACAGTT	0	0	0
mml-let-7g	38918_at	ENSMUSG00000070643	Sox13	SOX13	4.50E-01	NA	4.2	mirnaUID1773	let-7	let-7	mml	ppt-miR1217-3p	NA	TGAGGTAGTAGTTTGTACAGTT	TGAGGTAGTAGTTTGTACAGTT	0	0	0
mml-let-7g	241342_at	ENSMUSG00000062373	Tmem65	TMEM65	4.53E-01	NA	8.44	mirnaUID1773	let-7	let-7	mml	ppt-miR1217-3p	NA	TGAGGTAGTAGTTTGTACAGTT	TGAGGTAGTAGTTTGTACAGTT	0	0	0
mml-let-7g	238045_at	ENSMUSG00000062373	Tmem65	TMEM65	4.57E-01	NA	6.02	mirnaUID1773	let-7	let-7	mml	ppt-miR1217-3p	NA	TGAGGTAGTAGTTTGTACAGTT	TGAGGTAGTAGTTTGTACAGTT	0	0	0
mml-let-7g	228181_at	ENSMUSG00000037434	Slc30a1	SLC30A1	4.63E-01	NA	6.56	mirnaUID1773	let-7	let-7	mml	ppt-miR1217-3p	NA	TGAGGTAGTAGTTTGTACAGTT	TGAGGTAGTAGTTTGTACAGTT	0	0	0
mml-let-7g	208222_at	ENSMUSG00000000532	Acvr1b	ACVR1B	4.65E-01	NA	4.37	mirnaUID1773	let-7	let-7	mml	ppt-miR1217-3p	NA	TGAGGTAGTAGTTTGTACAGTT	TGAGGTAGTAGTTTGTACAGTT	0	0	0
mml-let-7g	220829_s_at	ENSMUSG00000034780	B3galt1	B3GALT1	4.68E-01	NA	3.56	mirnaUID1773	let-7	let-7	mml	ppt-miR1217-3p	NA	TGAGGTAGTAGTTTGTACAGTT	TGAGGTAGTAGTTTGTACAGTT	0	0	0
mml-let-7g	1557582_at	ENSMUSG00000022089	Bin3	BIN3	4.80E-01	NA	7.21	mirnaUID1773	let-7	let-7	mml	ppt-miR1217-3p	NA	TGAGGTAGTAGTTTGTACAGTT	TGAGGTAGTAGTTTGTACAGTT	0	0	0
mml-let-7g	215150_at	ENSMUSG00000046404	Yod1	YOD1	4.94E-01	NA	2.7	mirnaUID1773	let-7	let-7	mml	ppt-miR1217-3p	NA	TGAGGTAGTAGTTTGTACAGTT	TGAGGTAGTAGTTTGTACAGTT	0	0	0
mml-let-7g	201912_s_at	ENSMUSG00000062203	Gspt1	GSPT1	5.01E-01	NA	4.79	mirnaUID1773	let-7	let-7	mml	ppt-miR1217-3p	NA	TGAGGTAGTAGTTTGTACAGTT	TGAGGTAGTAGTTTGTACAGTT	0	0	0
mml-let-7g	236402_at	ENSMUSG00000002413	Braf	BRAF	5.05E-01	NA	6.3	mirnaUID1773	let-7	let-7	mml	ppt-miR1217-3p	NA	TGAGGTAGTAGTTTGTACAGTT	TGAGGTAGTAGTTTGTACAGTT	0	0	0
mml-let-7g	221011_s_at	ENSMUSG00000024063	Lbh	LBH	5.67E-01	NA	8.24	mirnaUID1773	let-7	let-7	mml	ppt-miR1217-3p	NA	TGAGGTAGTAGTTTGTACAGTT	TGAGGTAGTAGTTTGTACAGTT	0	0	0
mml-let-7i	226212_s_at	ENSMUSG00000005534	Insr	INSR	-7.21E-01	NA	4.18	mirnaUID0113	let-7	let-7	mml	ppt-miR533b-5p	NA	TGAGGTAGTAGTTTGTGCTGTT	TGAGGTAGTAGTTTGTGCTGTT	0	0	0
mml-let-7i	226450_at	ENSMUSG00000005534	Insr	INSR	-7.19E-01	NA	7.21	mirnaUID0113	let-7	let-7	mml	ppt-miR533b-5p	NA	TGAGGTAGTAGTTTGTGCTGTT	TGAGGTAGTAGTTTGTGCTGTT	0	0	0
mml-let-7i	226216_at	ENSMUSG00000005534	Insr	INSR	-7.08E-01	NA	8.52	mirnaUID0113	let-7	let-7	mml	ppt-miR533b-5p	NA	TGAGGTAGTAGTTTGTGCTGTT	TGAGGTAGTAGTTTGTGCTGTT	0	0	0
mml-let-7i	210457_x_at	ENSMUSG00000046711	Hmga1	NA	-6.96E-01	NA	4.88	mirnaUID0113	let-7	let-7	mml	ppt-miR533b-5p	NA	TGAGGTAGTAGTTTGTGCTGTT	TGAGGTAGTAGTTTGTGCTGTT	0	0	0
mml-let-7i	227432_s_at	ENSMUSG00000005534	Insr	INSR	-6.89E-01	NA	8.04	mirnaUID0113	let-7	let-7	mml	ppt-miR533b-5p	NA	TGAGGTAGTAGTTTGTGCTGTT	TGAGGTAGTAGTTTGTGCTGTT	0	0	0
mml-let-7i	204695_at	ENSMUSG00000032477	Cdc25a	CDC25A	-6.61E-01	NA	5.85	mirnaUID0113	let-7	let-7	mml	ppt-miR533b-5p	NA	TGAGGTAGTAGTTTGTGCTGTT	TGAGGTAGTAGTTTGTGCTGTT	0	0	0
mml-let-7i	243029_at	ENSMUSG00000020393	Kremen1	KREMEN1	-6.54E-01	NA	5.35	mirnaUID0113	let-7	let-7	mml	ppt-miR533b-5p	NA	TGAGGTAGTAGTTTGTGCTGTT	TGAGGTAGTAGTTTGTGCTGTT	0	0	0
mml-let-7i	210392_x_at	ENSMUSG00000063972	Nr6a1	NR6A1	-6.51E-01	NA	6.13	mirnaUID0113	let-7	let-7	mml	ppt-miR533b-5p	NA	TGAGGTAGTAGTTTGTGCTGTT	TGAGGTAGTAGTTTGTGCTGTT	0	0	0
mml-let-7i	211377_x_at	ENSMUSG00000037169	Mycn	MYCN	-6.46E-01	NA	5.61	mirnaUID0113	let-7	let-7	mml	ppt-miR533b-5p	NA	TGAGGTAGTAGTTTGTGCTGTT	TGAGGTAGTAGTTTGTGCTGTT	0	0	0
mml-let-7i	211026_s_at	ENSMUSG00000033174	Mgll	MGLL	-6.40E-01	NA	6.99	mirnaUID0113	let-7	let-7	mml	ppt-miR533b-5p	NA	TGAGGTAGTAGTTTGTGCTGTT	TGAGGTAGTAGTTTGTGCTGTT	0	0	0
mml-let-7i	207851_s_at	ENSMUSG00000005534	Insr	INSR	-6.27E-01	NA	5.81	mirnaUID0113	let-7	let-7	mml	ppt-miR533b-5p	NA	TGAGGTAGTAGTTTGTGCTGTT	TGAGGTAGTAGTTTGTGCTGTT	0	0	0
mml-let-7i	206074_s_at	ENSMUSG00000046711	Hmga1	NA	-6.12E-01	NA	5.76	mirnaUID0113	let-7	let-7	mml	ppt-miR533b-5p	NA	TGAGGTAGTAGTTTGTGCTGTT	TGAGGTAGTAGTTTGTGCTGTT	0	0	0
mml-let-7i	207742_s_at	ENSMUSG00000063972	Nr6a1	NR6A1	-6.03E-01	NA	4.43	mirnaUID0113	let-7	let-7	mml	ppt-miR533b-5p	NA	TGAGGTAGTAGTTTGTGCTGTT	TGAGGTAGTAGTTTGTGCTGTT	0	0	0
mml-let-7i	234376_at	ENSMUSG00000037169	Mycn	MYCN	-5.97E-01	NA	5.45	mirnaUID0113	let-7	let-7	mml	ppt-miR533b-5p	NA	TGAGGTAGTAGTTTGTGCTGTT	TGAGGTAGTAGTTTGTGCTGTT	0	0	0
mml-let-7i	225102_at	ENSMUSG00000033174	Mgll	MGLL	-5.69E-01	NA	8.11	mirnaUID0113	let-7	let-7	mml	ppt-miR533b-5p	NA	TGAGGTAGTAGTTTGTGCTGTT	TGAGGTAGTAGTTTGTGCTGTT	0	0	0
mml-let-7i	204696_s_at	ENSMUSG00000032477	Cdc25a	CDC25A	-5.35E-01	NA	5.81	mirnaUID0113	let-7	let-7	mml	ppt-miR533b-5p	NA	TGAGGTAGTAGTTTGTGCTGTT	TGAGGTAGTAGTTTGTGCTGTT	0	0	0
mml-let-7i	1567223_at	ENSMUSG00000056758	Hmga2	HMGA2	-5.32E-01	NA	3	mirnaUID0113	let-7	let-7	mml	ppt-miR533b-5p	NA	TGAGGTAGTAGTTTGTGCTGTT	TGAGGTAGTAGTTTGTGCTGTT	0	0	0
mml-let-7i	1553427_at	ENSMUSG00000033453	Adamts15	ADAMTS15	-5.27E-01	NA	4.58	mirnaUID0113	let-7	let-7	mml	ppt-miR533b-5p	NA	TGAGGTAGTAGTTTGTGCTGTT	TGAGGTAGTAGTTTGTGCTGTT	0	0	0
mml-let-7i	213792_s_at	ENSMUSG00000005534	Insr	INSR	-5.22E-01	NA	8.56	mirnaUID0113	let-7	let-7	mml	ppt-miR533b-5p	NA	TGAGGTAGTAGTTTGTGCTGTT	TGAGGTAGTAGTTTGTGCTGTT	0	0	0
mml-let-7i	1558682_at	ENSMUSG00000056758	Hmga2	HMGA2	-4.98E-01	NA	3.42	mirnaUID0113	let-7	let-7	mml	ppt-miR533b-5p	NA	TGAGGTAGTAGTTTGTGCTGTT	TGAGGTAGTAGTTTGTGCTGTT	0	0	0
mml-let-7i	241856_at	ENSMUSG00000035270	Impg2	IMPG2	-4.91E-01	NA	2.67	mirnaUID0113	let-7	let-7	mml	ppt-miR533b-5p	NA	TGAGGTAGTAGTTTGTGCTGTT	TGAGGTAGTAGTTTGTGCTGTT	0	0	0
mml-let-7i	220830_at	ENSMUSG00000035270	Impg2	IMPG2	-4.82E-01	NA	3.66	mirnaUID0113	let-7	let-7	mml	ppt-miR533b-5p	NA	TGAGGTAGTAGTTTGTGCTGTT	TGAGGTAGTAGTTTGTGCTGTT	0	0	0
mml-let-7i	202284_s_at	ENSMUSG00000023067	Cdkn1a	CDKN1A	-4.58E-01	NA	6.29	mirnaUID0113	let-7	let-7	mml	ppt-miR533b-5p	NA	TGAGGTAGTAGTTTGTGCTGTT	TGAGGTAGTAGTTTGTGCTGTT	0	0	0
mml-let-7i	210391_at	ENSMUSG00000063972	Nr6a1	NR6A1	-4.48E-01	NA	5.06	mirnaUID0113	let-7	let-7	mml	ppt-miR533b-5p	NA	TGAGGTAGTAGTTTGTGCTGTT	TGAGGTAGTAGTTTGTGCTGTT	0	0	0
mml-let-7i	221308_at	ENSMUSG00000020170	Frs2	FRS2	-4.22E-01	NA	5.12	mirnaUID0113	let-7	let-7	mml	ppt-miR533b-5p	NA	TGAGGTAGTAGTTTGTGCTGTT	TGAGGTAGTAGTTTGTGCTGTT	0	0	0
mml-let-7i	1555772_a_at	ENSMUSG00000032477	Cdc25a	CDC25A	-4.13E-01	NA	4.56	mirnaUID0113	let-7	let-7	mml	ppt-miR533b-5p	NA	TGAGGTAGTAGTTTGTGCTGTT	TGAGGTAGTAGTTTGTGCTGTT	0	0	0
mml-let-7i	1555186_at	ENSMUSG00000023067	Cdkn1a	CDKN1A	-4.09E-01	NA	3.77	mirnaUID0113	let-7	let-7	mml	ppt-miR533b-5p	NA	TGAGGTAGTAGTTTGTGCTGTT	TGAGGTAGTAGTTTGTGCTGTT	0	0	0
mml-let-7i	211402_x_at	ENSMUSG00000063972	Nr6a1	NR6A1	-3.93E-01	NA	6.23	mirnaUID0113	let-7	let-7	mml	ppt-miR533b-5p	NA	TGAGGTAGTAGTTTGTGCTGTT	TGAGGTAGTAGTTTGTGCTGTT	0	0	0
mml-let-7i	220114_s_at	ENSMUSG00000035459	Stab2	STAB2	-3.86E-01	NA	5.07	mirnaUID0113	let-7	let-7	mml	ppt-miR533b-5p	NA	TGAGGTAGTAGTTTGTGCTGTT	TGAGGTAGTAGTTTGTGCTGTT	0	0	0
mml-let-7i	1569737_a_at	ENSMUSG00000033597	Caskin1	CASKIN1	-3.75E-01	NA	4.74	mirnaUID0113	let-7	let-7	mml	ppt-miR533b-5p	NA	TGAGGTAGTAGTTTGTGCTGTT	TGAGGTAGTAGTTTGTGCTGTT	0	0	0
mml-let-7i	206877_at	ENSMUSG00000001156	Mxd1	MXD1	-3.54E-01	NA	4.03	mirnaUID0113	let-7	let-7	mml	ppt-miR533b-5p	NA	TGAGGTAGTAGTTTGTGCTGTT	TGAGGTAGTAGTTTGTGCTGTT	0	0	0
mml-let-7i	238427_at	ENSMUSG00000024580	Grpel2	GRPEL2	-3.47E-01	NA	3.58	mirnaUID0113	let-7	let-7	mml	ppt-miR533b-5p	NA	TGAGGTAGTAGTTTGTGCTGTT	TGAGGTAGTAGTTTGTGCTGTT	0	0	0
mml-let-7i	235370_at	ENSMUSG00000020393	Kremen1	KREMEN1	-3.30E-01	NA	5.76	mirnaUID0113	let-7	let-7	mml	ppt-miR533b-5p	NA	TGAGGTAGTAGTTTGTGCTGTT	TGAGGTAGTAGTTTGTGCTGTT	0	0	0
mml-let-7i	242026_at	ENSMUSG00000037169	Mycn	MYCN	-2.57E-01	NA	4.68	mirnaUID0113	let-7	let-7	mml	ppt-miR533b-5p	NA	TGAGGTAGTAGTTTGTGCTGTT	TGAGGTAGTAGTTTGTGCTGTT	0	0	0
mml-let-7i	239189_at	ENSMUSG00000033597	Caskin1	CASKIN1	-2.54E-01	NA	4.44	mirnaUID0113	let-7	let-7	mml	ppt-miR533b-5p	NA	TGAGGTAGTAGTTTGTGCTGTT	TGAGGTAGTAGTTTGTGCTGTT	0	0	0
mml-let-7i	209756_s_at	ENSMUSG00000037169	Mycn	MYCN	-2.32E-01	NA	4.91	mirnaUID0113	let-7	let-7	mml	ppt-miR533b-5p	NA	TGAGGTAGTAGTTTGTGCTGTT	TGAGGTAGTAGTTTGTGCTGTT	0	0	0
mml-let-7i	1568286_at	ENSMUSG00000056758	Hmga2	HMGA2	-1.91E-01	NA	2.14	mirnaUID0113	let-7	let-7	mml	ppt-miR533b-5p	NA	TGAGGTAGTAGTTTGTGCTGTT	TGAGGTAGTAGTTTGTGCTGTT	0	0	0
mml-let-7i	219039_at	ENSMUSG00000026121	Sema4c	SEMA4C	-1.88E-01	NA	6.33	mirnaUID0113	let-7	let-7	mml	ppt-miR533b-5p	NA	TGAGGTAGTAGTTTGTGCTGTT	TGAGGTAGTAGTTTGTGCTGTT	0	0	0
mml-let-7i	219823_at	ENSMUSG00000050966	Lin28a	LIN28A	-1.43E-01	NA	3.08	mirnaUID0113	let-7	let-7	mml	ppt-miR533b-5p	NA	TGAGGTAGTAGTTTGTGCTGTT	TGAGGTAGTAGTTTGTGCTGTT	0	0	0
mml-let-7i	1561633_at	ENSMUSG00000056758	Hmga2	HMGA2	-1.21E-01	NA	2.37	mirnaUID0113	let-7	let-7	mml	ppt-miR533b-5p	NA	TGAGGTAGTAGTTTGTGCTGTT	TGAGGTAGTAGTTTGTGCTGTT	0	0	0
mml-let-7i	210171_s_at	ENSMUSG00000063889	Crem	CREM	-1.11E-01	NA	2.93	mirnaUID0113	let-7	let-7	mml	ppt-miR533b-5p	NA	TGAGGTAGTAGTTTGTGCTGTT	TGAGGTAGTAGTTTGTGCTGTT	0	0	0
mml-let-7i	203286_at	ENSMUSG00000034928	Rnf44	RNF44	-7.01E-02	NA	5.98	mirnaUID0113	let-7	let-7	mml	ppt-miR533b-5p	NA	TGAGGTAGTAGTTTGTGCTGTT	TGAGGTAGTAGTTTGTGCTGTT	0	0	0
mml-let-7i	230122_at	ENSMUSG00000026743	Mllt10	MLLT10	-5.27E-02	NA	3.22	mirnaUID0113	let-7	let-7	mml	ppt-miR533b-5p	NA	TGAGGTAGTAGTTTGTGCTGTT	TGAGGTAGTAGTTTGTGCTGTT	0	0	0
mml-let-7i	213733_at	ENSMUSG00000024300	Myo1f	MYO1F	6.83E-03	NA	5.41	mirnaUID0113	let-7	let-7	mml	ppt-miR533b-5p	NA	TGAGGTAGTAGTTTGTGCTGTT	TGAGGTAGTAGTTTGTGCTGTT	0	0	0
mml-let-7i	1559891_at	ENSMUSG00000056758	Hmga2	HMGA2	1.96E-02	NA	4.37	mirnaUID0113	let-7	let-7	mml	ppt-miR533b-5p	NA	TGAGGTAGTAGTTTGTGCTGTT	TGAGGTAGTAGTTTGTGCTGTT	0	0	0
mml-let-7i	1558683_a_at	ENSMUSG00000056758	Hmga2	HMGA2	4.37E-02	NA	4.56	mirnaUID0113	let-7	let-7	mml	ppt-miR533b-5p	NA	TGAGGTAGTAGTTTGTGCTGTT	TGAGGTAGTAGTTTGTGCTGTT	0	0	0
mml-let-7i	234843_s_at	ENSMUSG00000020393	Kremen1	KREMEN1	6.51E-02	NA	3.88	mirnaUID0113	let-7	let-7	mml	ppt-miR533b-5p	NA	TGAGGTAGTAGTTTGTGCTGTT	TGAGGTAGTAGTTTGTGCTGTT	0	0	0
mml-let-7i	237567_at	ENSMUSG00000035459	Stab2	STAB2	8.51E-02	NA	4.51	mirnaUID0113	let-7	let-7	mml	ppt-miR533b-5p	NA	TGAGGTAGTAGTTTGTGCTGTT	TGAGGTAGTAGTTTGTGCTGTT	0	0	0
mml-let-7i	1567224_at	ENSMUSG00000056758	Hmga2	HMGA2	1.91E-01	NA	3.26	mirnaUID0113	let-7	let-7	mml	ppt-miR533b-5p	NA	TGAGGTAGTAGTTTGTGCTGTT	TGAGGTAGTAGTTTGTGCTGTT	0	0	0
mml-let-7i	228092_at	ENSMUSG00000063889	Crem	CREM	1.93E-01	NA	4.56	mirnaUID0113	let-7	let-7	mml	ppt-miR533b-5p	NA	TGAGGTAGTAGTTTGTGCTGTT	TGAGGTAGTAGTTTGTGCTGTT	0	0	0
mml-let-7i	205642_at	ENSMUSG00000057110	Cep110	CNTRL	2.06E-01	NA	4.76	mirnaUID0113	let-7	let-7	mml	ppt-miR533b-5p	NA	TGAGGTAGTAGTTTGTGCTGTT	TGAGGTAGTAGTTTGTGCTGTT	0	0	0
mml-let-7i	216509_x_at	ENSMUSG00000026743	Mllt10	MLLT10	2.15E-01	NA	5.41	mirnaUID0113	let-7	let-7	mml	ppt-miR533b-5p	NA	TGAGGTAGTAGTTTGTGCTGTT	TGAGGTAGTAGTTTGTGCTGTT	0	0	0
mml-let-7i	216506_x_at	ENSMUSG00000026743	Mllt10	MLLT10	2.32E-01	NA	6.75	mirnaUID0113	let-7	let-7	mml	ppt-miR533b-5p	NA	TGAGGTAGTAGTTTGTGCTGTT	TGAGGTAGTAGTTTGTGCTGTT	0	0	0
mml-let-7i	238257_at	ENSMUSG00000026743	Mllt10	MLLT10	2.56E-01	NA	2.34	mirnaUID0113	let-7	let-7	mml	ppt-miR533b-5p	NA	TGAGGTAGTAGTTTGTGCTGTT	TGAGGTAGTAGTTTGTGCTGTT	0	0	0
mml-let-7i	224534_at	ENSMUSG00000020393	Kremen1	KREMEN1	2.65E-01	NA	3.99	mirnaUID0113	let-7	let-7	mml	ppt-miR533b-5p	NA	TGAGGTAGTAGTTTGTGCTGTT	TGAGGTAGTAGTTTGTGCTGTT	0	0	0
mml-let-7i	216480_x_at	ENSMUSG00000026743	Mllt10	MLLT10	2.87E-01	NA	3.58	mirnaUID0113	let-7	let-7	mml	ppt-miR533b-5p	NA	TGAGGTAGTAGTTTGTGCTGTT	TGAGGTAGTAGTTTGTGCTGTT	0	0	0
mml-let-7i	1568287_at	ENSMUSG00000056758	Hmga2	HMGA2	3.23E-01	NA	2.15	mirnaUID0113	let-7	let-7	mml	ppt-miR533b-5p	NA	TGAGGTAGTAGTTTGTGCTGTT	TGAGGTAGTAGTTTGTGCTGTT	0	0	0
mml-let-7i	228846_at	ENSMUSG00000001156	Mxd1	MXD1	3.47E-01	NA	5.86	mirnaUID0113	let-7	let-7	mml	ppt-miR533b-5p	NA	TGAGGTAGTAGTTTGTGCTGTT	TGAGGTAGTAGTTTGTGCTGTT	0	0	0
mml-let-7i	226881_at	ENSMUSG00000024580	Grpel2	GRPEL2	3.59E-01	NA	7.36	mirnaUID0113	let-7	let-7	mml	ppt-miR533b-5p	NA	TGAGGTAGTAGTTTGTGCTGTT	TGAGGTAGTAGTTTGTGCTGTT	0	0	0
mml-let-7i	1552689_at	ENSMUSG00000033597	Caskin1	CASKIN1	3.76E-01	NA	6.06	mirnaUID0113	let-7	let-7	mml	ppt-miR533b-5p	NA	TGAGGTAGTAGTTTGTGCTGTT	TGAGGTAGTAGTTTGTGCTGTT	0	0	0
mml-let-7i	230511_at	ENSMUSG00000063889	Crem	CREM	3.90E-01	NA	3.17	mirnaUID0113	let-7	let-7	mml	ppt-miR533b-5p	NA	TGAGGTAGTAGTTTGTGCTGTT	TGAGGTAGTAGTTTGTGCTGTT	0	0	0
mml-let-7i	46665_at	ENSMUSG00000026121	Sema4c	SEMA4C	4.11E-01	NA	5.73	mirnaUID0113	let-7	let-7	mml	ppt-miR533b-5p	NA	TGAGGTAGTAGTTTGTGCTGTT	TGAGGTAGTAGTTTGTGCTGTT	0	0	0
mml-let-7i	229004_at	ENSMUSG00000033453	Adamts15	ADAMTS15	4.18E-01	NA	6.14	mirnaUID0113	let-7	let-7	mml	ppt-miR533b-5p	NA	TGAGGTAGTAGTTTGTGCTGTT	TGAGGTAGTAGTTTGTGCTGTT	0	0	0
mml-let-7i	225992_at	ENSMUSG00000026743	Mllt10	MLLT10	4.54E-01	NA	7.85	mirnaUID0113	let-7	let-7	mml	ppt-miR533b-5p	NA	TGAGGTAGTAGTTTGTGCTGTT	TGAGGTAGTAGTTTGTGCTGTT	0	0	0
mml-let-7i	207630_s_at	ENSMUSG00000063889	Crem	CREM	4.82E-01	NA	7.65	mirnaUID0113	let-7	let-7	mml	ppt-miR533b-5p	NA	TGAGGTAGTAGTTTGTGCTGTT	TGAGGTAGTAGTTTGTGCTGTT	0	0	0
mml-let-7i	209967_s_at	ENSMUSG00000063889	Crem	CREM	4.82E-01	NA	8.33	mirnaUID0113	let-7	let-7	mml	ppt-miR533b-5p	NA	TGAGGTAGTAGTTTGTGCTGTT	TGAGGTAGTAGTTTGTGCTGTT	0	0	0
mml-let-7i	209757_s_at	ENSMUSG00000037169	Mycn	MYCN	4.88E-01	NA	7.45	mirnaUID0113	let-7	let-7	mml	ppt-miR533b-5p	NA	TGAGGTAGTAGTTTGTGCTGTT	TGAGGTAGTAGTTTGTGCTGTT	0	0	0
mml-let-7i	208025_s_at	ENSMUSG00000056758	Hmga2	HMGA2	4.94E-01	NA	3.92	mirnaUID0113	let-7	let-7	mml	ppt-miR533b-5p	NA	TGAGGTAGTAGTTTGTGCTGTT	TGAGGTAGTAGTTTGTGCTGTT	0	0	0
mml-let-7i	217846_at	ENSMUSG00000032604	Qars	QARS	5.08E-01	NA	8.46	mirnaUID0113	let-7	let-7	mml	ppt-miR533b-5p	NA	TGAGGTAGTAGTTTGTGCTGTT	TGAGGTAGTAGTTTGTGCTGTT	0	0	0
mml-let-7i	214508_x_at	ENSMUSG00000063889	Crem	CREM	5.19E-01	NA	7.84	mirnaUID0113	let-7	let-7	mml	ppt-miR533b-5p	NA	TGAGGTAGTAGTTTGTGCTGTT	TGAGGTAGTAGTTTGTGCTGTT	0	0	0
mml-let-7i	216503_s_at	ENSMUSG00000026743	Mllt10	MLLT10	5.27E-01	NA	6.17	mirnaUID0113	let-7	let-7	mml	ppt-miR533b-5p	NA	TGAGGTAGTAGTTTGTGCTGTT	TGAGGTAGTAGTTTGTGCTGTT	0	0	0
mml-let-7i	201235_s_at	ENSMUSG00000020423	Btg2	BTG2	5.28E-01	NA	6.71	mirnaUID0113	let-7	let-7	mml	ppt-miR533b-5p	NA	TGAGGTAGTAGTTTGTGCTGTT	TGAGGTAGTAGTTTGTGCTGTT	0	0	0
mml-let-7i	226275_at	ENSMUSG00000001156	Mxd1	MXD1	5.30E-01	NA	6.01	mirnaUID0113	let-7	let-7	mml	ppt-miR533b-5p	NA	TGAGGTAGTAGTTTGTGCTGTT	TGAGGTAGTAGTTTGTGCTGTT	0	0	0
mml-let-7i	227250_at	ENSMUSG00000020393	Kremen1	KREMEN1	5.34E-01	NA	6.59	mirnaUID0113	let-7	let-7	mml	ppt-miR533b-5p	NA	TGAGGTAGTAGTTTGTGCTGTT	TGAGGTAGTAGTTTGTGCTGTT	0	0	0
mml-let-7i	205408_at	ENSMUSG00000026743	Mllt10	MLLT10	5.62E-01	NA	5.4	mirnaUID0113	let-7	let-7	mml	ppt-miR533b-5p	NA	TGAGGTAGTAGTTTGTGCTGTT	TGAGGTAGTAGTTTGTGCTGTT	0	0	0
mml-let-7i	242916_at	ENSMUSG00000057110	Cep110	CNTRL	5.66E-01	NA	4.2	mirnaUID0113	let-7	let-7	mml	ppt-miR533b-5p	NA	TGAGGTAGTAGTTTGTGCTGTT	TGAGGTAGTAGTTTGTGCTGTT	0	0	0
mml-let-7i	238486_at	ENSMUSG00000020170	Frs2	FRS2	5.77E-01	NA	4.33	mirnaUID0113	let-7	let-7	mml	ppt-miR533b-5p	NA	TGAGGTAGTAGTTTGTGCTGTT	TGAGGTAGTAGTTTGTGCTGTT	0	0	0
mml-let-7i	1563321_s_at	ENSMUSG00000026743	Mllt10	MLLT10	6.60E-01	NA	4.94	mirnaUID0113	let-7	let-7	mml	ppt-miR533b-5p	NA	TGAGGTAGTAGTTTGTGCTGTT	TGAGGTAGTAGTTTGTGCTGTT	0	0	0
mml-let-7i	226045_at	ENSMUSG00000020170	Frs2	FRS2	7.26E-01	NA	5.81	mirnaUID0113	let-7	let-7	mml	ppt-miR533b-5p	NA	TGAGGTAGTAGTTTGTGCTGTT	TGAGGTAGTAGTTTGTGCTGTT	0	0	0
mml-let-7i	201236_s_at	ENSMUSG00000020423	Btg2	BTG2	7.32E-01	NA	7.98	mirnaUID0113	let-7	let-7	mml	ppt-miR533b-5p	NA	TGAGGTAGTAGTTTGTGCTGTT	TGAGGTAGTAGTTTGTGCTGTT	0	0	0
mml-miR-1	211919_s_at	ENSMUSG00000045382	Cxcr4	CXCR4	-8.33E-01	NA	6.03	mirnaUID2070	miR-1	mir-1	mml	ppt-miR1221-5p	NA	TGGAATGTAAAGAAGTATGTAT	TGGAATGTAAAGAAGTATGTAT	0	0	0
mml-miR-1	227471_at	ENSMUSG00000038822	Hace1	HACE1	-8.27E-01	NA	3.05	mirnaUID2070	miR-1	mir-1	mml	ppt-miR1221-5p	NA	TGGAATGTAAAGAAGTATGTAT	TGGAATGTAAAGAAGTATGTAT	0	0	0
mml-miR-1	227164_at	ENSMUSG00000018379	Srsf1	SRSF1	-8.21E-01	NA	6.94	mirnaUID2070	miR-1	mir-1	mml	ppt-miR1221-5p	NA	TGGAATGTAAAGAAGTATGTAT	TGGAATGTAAAGAAGTATGTAT	0	0	0
mml-miR-1	209061_at	ENSMUSG00000027678	Ncoa3	NCOA3	-8.20E-01	NA	7.87	mirnaUID2070	miR-1	mir-1	mml	ppt-miR1221-5p	NA	TGGAATGTAAAGAAGTATGTAT	TGGAATGTAAAGAAGTATGTAT	0	0	0
mml-miR-1	200833_s_at	ENSMUSG00000052681	Rap1b	RAP1B	-8.16E-01	NA	10.1	mirnaUID2070	miR-1	mir-1	mml	ppt-miR1221-5p	NA	TGGAATGTAAAGAAGTATGTAT	TGGAATGTAAAGAAGTATGTAT	0	0	0
mml-miR-1	1555609_a_at	ENSMUSG00000027663	Zmat3	ZMAT3	-8.06E-01	NA	4.18	mirnaUID2070	miR-1	mir-1	mml	ppt-miR1221-5p	NA	TGGAATGTAAAGAAGTATGTAT	TGGAATGTAAAGAAGTATGTAT	0	0	0
mml-miR-1	202669_s_at	ENSMUSG00000001300	Efnb2	EFNB2	-8.04E-01	NA	5.75	mirnaUID2070	miR-1	mir-1	mml	ppt-miR1221-5p	NA	TGGAATGTAAAGAAGTATGTAT	TGGAATGTAAAGAAGTATGTAT	0	0	0
mml-miR-1	226952_at	ENSMUSG00000021890	Eaf1	EAF1	-8.03E-01	NA	5.79	mirnaUID2070	miR-1	mir-1	mml	ppt-miR1221-5p	NA	TGGAATGTAAAGAAGTATGTAT	TGGAATGTAAAGAAGTATGTAT	0	0	0
mml-miR-1	225222_at	ENSMUSG00000089911	Hiat1	HIAT1	-8.00E-01	NA	7.11	mirnaUID2070	miR-1	mir-1	mml	ppt-miR1221-5p	NA	TGGAATGTAAAGAAGTATGTAT	TGGAATGTAAAGAAGTATGTAT	0	0	0
mml-miR-1	230821_at	ENSMUSG00000022811	Zfp148	ZNF148	-7.89E-01	NA	6.36	mirnaUID2070	miR-1	mir-1	mml	ppt-miR1221-5p	NA	TGGAATGTAAAGAAGTATGTAT	TGGAATGTAAAGAAGTATGTAT	0	0	0
mml-miR-1	220980_s_at	ENSMUSG00000025236	Adpgk	ADPGK	-7.88E-01	NA	6.8	mirnaUID2070	miR-1	mir-1	mml	ppt-miR1221-5p	NA	TGGAATGTAAAGAAGTATGTAT	TGGAATGTAAAGAAGTATGTAT	0	0	0
mml-miR-1	223068_at	ENSMUSG00000032624	Eml4	EML4	-7.85E-01	http://mirecords.biolead.org/interactions.php?species=Homo+sapiens&mirna_acc=hsa-miR-1&targetgene_type=refseq_acc&targetgene_info=NM_019063&v=no&search_int=Search Homo sapiens	7.66	mirnaUID2070	miR-1	mir-1	mml	ppt-miR1221-5p	NA	TGGAATGTAAAGAAGTATGTAT	TGGAATGTAAAGAAGTATGTAT	0	0	0
mml-miR-1	227126_at	ENSMUSG00000021745	Ptprg	PTPRG	-7.85E-01	NA	6.67	mirnaUID2070	miR-1	mir-1	mml	ppt-miR1221-5p	NA	TGGAATGTAAAGAAGTATGTAT	TGGAATGTAAAGAAGTATGTAT	0	0	0
mml-miR-1	209541_at	ENSMUSG00000020053	Igf1	IGF1	-7.84E-01	NA	6.39	mirnaUID2070	miR-1	mir-1	mml	ppt-miR1221-5p	NA	TGGAATGTAAAGAAGTATGTAT	TGGAATGTAAAGAAGTATGTAT	0	0	0
mml-miR-1	204009_s_at	ENSMUSG00000030265	Kras	KRAS	-7.83E-01	NA	8.99	mirnaUID2070	miR-1	mir-1	mml	ppt-miR1221-5p	NA	TGGAATGTAAAGAAGTATGTAT	TGGAATGTAAAGAAGTATGTAT	0	0	0
mml-miR-1	204224_s_at	ENSMUSG00000037580	Gch1	GCH1	-7.78E-01	http://mirecords.biolead.org/interactions.php?species=Homo+sapiens&mirna_acc=hsa-miR-1&targetgene_type=refseq_acc&targetgene_info=NM_000161&v=no&search_int=Search Homo sapiens	7.45	mirnaUID2070	miR-1	mir-1	mml	ppt-miR1221-5p	NA	TGGAATGTAAAGAAGTATGTAT	TGGAATGTAAAGAAGTATGTAT	0	0	0
mml-miR-1	205933_at	ENSMUSG00000024548	Setbp1	SETBP1	-7.78E-01	NA	4.12	mirnaUID2070	miR-1	mir-1	mml	ppt-miR1221-5p	NA	TGGAATGTAAAGAAGTATGTAT	TGGAATGTAAAGAAGTATGTAT	0	0	0
mml-miR-1	65591_at	ENSMUSG00000032512	Wdr48	WDR48	-7.77E-01	NA	6.84	mirnaUID2070	miR-1	mir-1	mml	ppt-miR1221-5p	NA	TGGAATGTAAAGAAGTATGTAT	TGGAATGTAAAGAAGTATGTAT	0	0	0
mml-miR-1	210907_s_at	ENSMUSG00000027835	Pdcd10	PDCD10	-7.71E-01	NA	9.38	mirnaUID2070	miR-1	mir-1	mml	ppt-miR1221-5p	NA	TGGAATGTAAAGAAGTATGTAT	TGGAATGTAAAGAAGTATGTAT	0	0	0
mml-miR-1	212420_at	ENSMUSG00000036461	Elf1	ELF1	-7.68E-01	NA	7.28	mirnaUID2070	miR-1	mir-1	mml	ppt-miR1221-5p	NA	TGGAATGTAAAGAAGTATGTAT	TGGAATGTAAAGAAGTATGTAT	0	0	0
mml-miR-1	202540_s_at	ENSMUSG00000021670	Hmgcr	HMGCR	-7.68E-01	NA	4.62	mirnaUID2070	miR-1	mir-1	mml	ppt-miR1221-5p	NA	TGGAATGTAAAGAAGTATGTAT	TGGAATGTAAAGAAGTATGTAT	0	0	0
mml-miR-1	224990_at	ENSMUSG00000037822	1110003E01Rik	C4orf34	-7.68E-01	NA	6.65	mirnaUID2070	miR-1	mir-1	mml	ppt-miR1221-5p	NA	TGGAATGTAAAGAAGTATGTAT	TGGAATGTAAAGAAGTATGTAT	0	0	0
mml-miR-1	234405_s_at	ENSMUSG00000008301	Phax	PHAX	-7.66E-01	NA	3.24	mirnaUID2070	miR-1	mir-1	mml	ppt-miR1221-5p	NA	TGGAATGTAAAGAAGTATGTAT	TGGAATGTAAAGAAGTATGTAT	0	0	0
mml-miR-1	201786_s_at	ENSMUSG00000027951	Adar	ADAR	-7.65E-01	http://mirecords.biolead.org/interactions.php?species=Homo+sapiens&mirna_acc=hsa-miR-1&targetgene_type=refseq_acc&targetgene_info=NM_001111&v=no&search_int=Search Homo sapiens	7.89	mirnaUID2070	miR-1	mir-1	mml	ppt-miR1221-5p	NA	TGGAATGTAAAGAAGTATGTAT	TGGAATGTAAAGAAGTATGTAT	0	0	0
mml-miR-1	204215_at	ENSMUSG00000079659	4930420K17Rik	C7orf23	-7.64E-01	NA	5.25	mirnaUID2070	miR-1	mir-1	mml	ppt-miR1221-5p	NA	TGGAATGTAAAGAAGTATGTAT	TGGAATGTAAAGAAGTATGTAT	0	0	0
mml-miR-1	212265_at	ENSMUSG00000062078	Qk	QKI	-7.64E-01	NA	10.3	mirnaUID2070	miR-1	mir-1	mml	ppt-miR1221-5p	NA	TGGAATGTAAAGAAGTATGTAT	TGGAATGTAAAGAAGTATGTAT	0	0	0
mml-miR-1	202515_at	ENSMUSG00000022770	Dlg1	DLG1	-7.63E-01	NA	7.72	mirnaUID2070	miR-1	mir-1	mml	ppt-miR1221-5p	NA	TGGAATGTAAAGAAGTATGTAT	TGGAATGTAAAGAAGTATGTAT	0	0	0
mml-miR-1	225486_at	ENSMUSG00000033237	Arid2	ARID2	-7.61E-01	NA	6.79	mirnaUID2070	miR-1	mir-1	mml	ppt-miR1221-5p	NA	TGGAATGTAAAGAAGTATGTAT	TGGAATGTAAAGAAGTATGTAT	0	0	0
mml-miR-1	200893_at	ENSMUSG00000022858	Tra2b	TRA2B	-7.60E-01	NA	9.7	mirnaUID2070	miR-1	mir-1	mml	ppt-miR1221-5p	NA	TGGAATGTAAAGAAGTATGTAT	TGGAATGTAAAGAAGTATGTAT	0	0	0
mml-miR-1	1552790_a_at	ENSMUSG00000027706	Sec62	SEC62	-7.57E-01	NA	3.7	mirnaUID2070	miR-1	mir-1	mml	ppt-miR1221-5p	NA	TGGAATGTAAAGAAGTATGTAT	TGGAATGTAAAGAAGTATGTAT	0	0	0
mml-miR-1	213049_at	ENSMUSG00000021027	Ralgapa1	RALGAPA1	-7.56E-01	NA	8.53	mirnaUID2070	miR-1	mir-1	mml	ppt-miR1221-5p	NA	TGGAATGTAAAGAAGTATGTAT	TGGAATGTAAAGAAGTATGTAT	0	0	0
mml-miR-1	210978_s_at	ENSMUSG00000026547	Tagln2	TAGLN2	-7.56E-01	http://mirecords.biolead.org/interactions.php?species=Homo+sapiens&mirna_acc=hsa-miR-1&targetgene_type=refseq_acc&targetgene_info=NM_003564&v=no&search_int=Search Homo sapiens ; http://mirecords.biolead.org/interactions.php?species=Homo+sapiens&mirna_acc=hsa-miR-1&targetgene_type=refseq_acc&targetgene_info=NM_003564.1&v=no&search_int=Search Homo sapiens	7.28	mirnaUID2070	miR-1	mir-1	mml	ppt-miR1221-5p	NA	TGGAATGTAAAGAAGTATGTAT	TGGAATGTAAAGAAGTATGTAT	0	0	0
mml-miR-1	212476_at	ENSMUSG00000049076	Acap2	ACAP2	-7.56E-01	NA	6.04	mirnaUID2070	miR-1	mir-1	mml	ppt-miR1221-5p	NA	TGGAATGTAAAGAAGTATGTAT	TGGAATGTAAAGAAGTATGTAT	0	0	0
mml-miR-1	226282_at	ENSMUSG00000026604	Ptpn14	PTPN14	-7.55E-01	NA	8.65	mirnaUID2070	miR-1	mir-1	mml	ppt-miR1221-5p	NA	TGGAATGTAAAGAAGTATGTAT	TGGAATGTAAAGAAGTATGTAT	0	0	0
mml-miR-1	209201_x_at	ENSMUSG00000045382	Cxcr4	CXCR4	-7.52E-01	NA	6.08	mirnaUID2070	miR-1	mir-1	mml	ppt-miR1221-5p	NA	TGGAATGTAAAGAAGTATGTAT	TGGAATGTAAAGAAGTATGTAT	0	0	0
mml-miR-1	220386_s_at	ENSMUSG00000032624	Eml4	EML4	-7.52E-01	http://mirecords.biolead.org/interactions.php?species=Homo+sapiens&mirna_acc=hsa-miR-1&targetgene_type=refseq_acc&targetgene_info=NM_019063&v=no&search_int=Search Homo sapiens	4.74	mirnaUID2070	miR-1	mir-1	mml	ppt-miR1221-5p	NA	TGGAATGTAAAGAAGTATGTAT	TGGAATGTAAAGAAGTATGTAT	0	0	0
mml-miR-1	201583_s_at	ENSMUSG00000027429	Sec23b	SEC23B	-7.50E-01	NA	6.8	mirnaUID2070	miR-1	mir-1	mml	ppt-miR1221-5p	NA	TGGAATGTAAAGAAGTATGTAT	TGGAATGTAAAGAAGTATGTAT	0	0	0
mml-miR-1	201599_at	ENSMUSG00000030934	Oat	OAT	-7.49E-01	http://mirecords.biolead.org/interactions.php?species=Homo+sapiens&mirna_acc=hsa-miR-1&targetgene_type=refseq_acc&targetgene_info=NM_000274&v=no&search_int=Search Homo sapiens	6.6	mirnaUID2070	miR-1	mir-1	mml	ppt-miR1221-5p	NA	TGGAATGTAAAGAAGTATGTAT	TGGAATGTAAAGAAGTATGTAT	0	0	0
mml-miR-1	204944_at	ENSMUSG00000021745	Ptprg	PTPRG	-7.48E-01	NA	6.47	mirnaUID2070	miR-1	mir-1	mml	ppt-miR1221-5p	NA	TGGAATGTAAAGAAGTATGTAT	TGGAATGTAAAGAAGTATGTAT	0	0	0
mml-miR-1	214352_s_at	ENSMUSG00000030265	Kras	KRAS	-7.47E-01	NA	7.3	mirnaUID2070	miR-1	mir-1	mml	ppt-miR1221-5p	NA	TGGAATGTAAAGAAGTATGTAT	TGGAATGTAAAGAAGTATGTAT	0	0	0
mml-miR-1	226628_at	ENSMUSG00000037475	Thoc2	THOC2	-7.46E-01	NA	6.02	mirnaUID2070	miR-1	mir-1	mml	ppt-miR1221-5p	NA	TGGAATGTAAAGAAGTATGTAT	TGGAATGTAAAGAAGTATGTAT	0	0	0
mml-miR-1	217028_at	ENSMUSG00000045382	Cxcr4	CXCR4	-7.46E-01	NA	3.95	mirnaUID2070	miR-1	mir-1	mml	ppt-miR1221-5p	NA	TGGAATGTAAAGAAGTATGTAT	TGGAATGTAAAGAAGTATGTAT	0	0	0
mml-miR-1	212511_at	ENSMUSG00000039361	Picalm	PICALM	-7.46E-01	NA	5.95	mirnaUID2070	miR-1	mir-1	mml	ppt-miR1221-5p	NA	TGGAATGTAAAGAAGTATGTAT	TGGAATGTAAAGAAGTATGTAT	0	0	0
mml-miR-1	218247_s_at	ENSMUSG00000037253	Mex3c	MEX3C	-7.44E-01	NA	8	mirnaUID2070	miR-1	mir-1	mml	ppt-miR1221-5p	NA	TGGAATGTAAAGAAGTATGTAT	TGGAATGTAAAGAAGTATGTAT	0	0	0
mml-miR-1	211139_s_at	ENSMUSG00000002881	Nab1	NAB1	-7.43E-01	NA	6.41	mirnaUID2070	miR-1	mir-1	mml	ppt-miR1221-5p	NA	TGGAATGTAAAGAAGTATGTAT	TGGAATGTAAAGAAGTATGTAT	0	0	0
mml-miR-1	209236_at	ENSMUSG00000027340	Slc23a2	SLC23A2	-7.42E-01	NA	5.85	mirnaUID2070	miR-1	mir-1	mml	ppt-miR1221-5p	NA	TGGAATGTAAAGAAGTATGTAT	TGGAATGTAAAGAAGTATGTAT	0	0	0
mml-miR-1	225725_at	ENSMUSG00000027663	Zmat3	ZMAT3	-7.41E-01	NA	5.43	mirnaUID2070	miR-1	mir-1	mml	ppt-miR1221-5p	NA	TGGAATGTAAAGAAGTATGTAT	TGGAATGTAAAGAAGTATGTAT	0	0	0
mml-miR-1	212418_at	ENSMUSG00000036461	Elf1	ELF1	-7.39E-01	NA	7.55	mirnaUID2070	miR-1	mir-1	mml	ppt-miR1221-5p	NA	TGGAATGTAAAGAAGTATGTAT	TGGAATGTAAAGAAGTATGTAT	0	0	0
mml-miR-1	221269_s_at	ENSMUSG00000028843	Sh3bgrl3	SH3BGRL3	-7.37E-01	NA	7.24	mirnaUID2070	miR-1	mir-1	mml	ppt-miR1221-5p	NA	TGGAATGTAAAGAAGTATGTAT	TGGAATGTAAAGAAGTATGTAT	0	0	0
mml-miR-1	202514_at	ENSMUSG00000022770	Dlg1	DLG1	-7.37E-01	NA	3.47	mirnaUID2070	miR-1	mir-1	mml	ppt-miR1221-5p	NA	TGGAATGTAAAGAAGTATGTAT	TGGAATGTAAAGAAGTATGTAT	0	0	0
mml-miR-1	219399_at	ENSMUSG00000027162	Lin7c	LIN7C	-7.37E-01	http://mirecords.biolead.org/interactions.php?species=Homo+sapiens&mirna_acc=hsa-miR-1&targetgene_type=refseq_acc&targetgene_info=NM_018362&v=no&search_int=Search Homo sapiens	4.53	mirnaUID2070	miR-1	mir-1	mml	ppt-miR1221-5p	NA	TGGAATGTAAAGAAGTATGTAT	TGGAATGTAAAGAAGTATGTAT	0	0	0
mml-miR-1	224764_at	ENSMUSG00000036591	Arhgap21	ARHGAP21	-7.36E-01	NA	9.96	mirnaUID2070	miR-1	mir-1	mml	ppt-miR1221-5p	NA	TGGAATGTAAAGAAGTATGTAT	TGGAATGTAAAGAAGTATGTAT	0	0	0
mml-miR-1	201745_at	ENSMUSG00000022451	Twf1	TWF1	-7.34E-01	NA	7.55	mirnaUID2070	miR-1	mir-1	mml	ppt-miR1221-5p	NA	TGGAATGTAAAGAAGTATGTAT	TGGAATGTAAAGAAGTATGTAT	0	0	0
mml-miR-1	202304_at	ENSMUSG00000033487	Fndc3a	FNDC3A	-7.34E-01	NA	8.23	mirnaUID2070	miR-1	mir-1	mml	ppt-miR1221-5p	NA	TGGAATGTAAAGAAGTATGTAT	TGGAATGTAAAGAAGTATGTAT	0	0	0
mml-miR-1	208943_s_at	ENSMUSG00000027706	Sec62	SEC62	-7.33E-01	NA	9.59	mirnaUID2070	miR-1	mir-1	mml	ppt-miR1221-5p	NA	TGGAATGTAAAGAAGTATGTAT	TGGAATGTAAAGAAGTATGTAT	0	0	0
mml-miR-1	210293_s_at	ENSMUSG00000027429	Sec23b	SEC23B	-7.32E-01	NA	6.03	mirnaUID2070	miR-1	mir-1	mml	ppt-miR1221-5p	NA	TGGAATGTAAAGAAGTATGTAT	TGGAATGTAAAGAAGTATGTAT	0	0	0
mml-miR-1	224643_at	ENSMUSG00000024594	Prrc1	PRRC1	-7.31E-01	NA	3.19	mirnaUID2070	miR-1	mir-1	mml	ppt-miR1221-5p	NA	TGGAATGTAAAGAAGTATGTAT	TGGAATGTAAAGAAGTATGTAT	0	0	0
mml-miR-1	214855_s_at	ENSMUSG00000021027	Ralgapa1	RALGAPA1	-7.31E-01	NA	7.23	mirnaUID2070	miR-1	mir-1	mml	ppt-miR1221-5p	NA	TGGAATGTAAAGAAGTATGTAT	TGGAATGTAAAGAAGTATGTAT	0	0	0
mml-miR-1	228674_s_at	ENSMUSG00000032624	Eml4	EML4	-7.29E-01	http://mirecords.biolead.org/interactions.php?species=Homo+sapiens&mirna_acc=hsa-miR-1&targetgene_type=refseq_acc&targetgene_info=NM_019063&v=no&search_int=Search Homo sapiens	5.45	mirnaUID2070	miR-1	mir-1	mml	ppt-miR1221-5p	NA	TGGAATGTAAAGAAGTATGTAT	TGGAATGTAAAGAAGTATGTAT	0	0	0
mml-miR-1	224455_s_at	ENSMUSG00000025236	Adpgk	ADPGK	-7.29E-01	NA	4.71	mirnaUID2070	miR-1	mir-1	mml	ppt-miR1221-5p	NA	TGGAATGTAAAGAAGTATGTAT	TGGAATGTAAAGAAGTATGTAT	0	0	0
mml-miR-1	226518_at	ENSMUSG00000001098	Kctd10	KCTD10	-7.26E-01	NA	7.62	mirnaUID2070	miR-1	mir-1	mml	ppt-miR1221-5p	NA	TGGAATGTAAAGAAGTATGTAT	TGGAATGTAAAGAAGTATGTAT	0	0	0
mml-miR-1	200916_at	ENSMUSG00000026547	Tagln2	TAGLN2	-7.26E-01	http://mirecords.biolead.org/interactions.php?species=Homo+sapiens&mirna_acc=hsa-miR-1&targetgene_type=refseq_acc&targetgene_info=NM_003564&v=no&search_int=Search Homo sapiens ; http://mirecords.biolead.org/interactions.php?species=Homo+sapiens&mirna_acc=hsa-miR-1&targetgene_type=refseq_acc&targetgene_info=NM_003564.1&v=no&search_int=Search Homo sapiens	9.71	mirnaUID2070	miR-1	mir-1	mml	ppt-miR1221-5p	NA	TGGAATGTAAAGAAGTATGTAT	TGGAATGTAAAGAAGTATGTAT	0	0	0
mml-miR-1	212984_at	ENSMUSG00000027104	Atf2	ATF2	-7.24E-01	NA	8.79	mirnaUID2070	miR-1	mir-1	mml	ppt-miR1221-5p	NA	TGGAATGTAAAGAAGTATGTAT	TGGAATGTAAAGAAGTATGTAT	0	0	0
mml-miR-1	201203_s_at	ENSMUSG00000027422	Rrbp1	RRBP1	-7.22E-01	NA	4.94	mirnaUID2070	miR-1	mir-1	mml	ppt-miR1221-5p	NA	TGGAATGTAAAGAAGTATGTAT	TGGAATGTAAAGAAGTATGTAT	0	0	0
mml-miR-1	200033_at	ENSMUSG00000020719	Ddx5	DDX5	-7.22E-01	http://mirecords.biolead.org/interactions.php?species=Homo+sapiens&mirna_acc=hsa-miR-1&targetgene_type=refseq_acc&targetgene_info=NM_004396&v=no&search_int=Search Homo sapiens	11.8	mirnaUID2070	miR-1	mir-1	mml	ppt-miR1221-5p	NA	TGGAATGTAAAGAAGTATGTAT	TGGAATGTAAAGAAGTATGTAT	0	0	0
mml-miR-1	211577_s_at	ENSMUSG00000020053	Igf1	IGF1	-7.21E-01	NA	5.96	mirnaUID2070	miR-1	mir-1	mml	ppt-miR1221-5p	NA	TGGAATGTAAAGAAGTATGTAT	TGGAATGTAAAGAAGTATGTAT	0	0	0
mml-miR-1	201846_s_at	ENSMUSG00000072872	Rybp	RYBP	-7.20E-01	NA	8.24	mirnaUID2070	miR-1	mir-1	mml	ppt-miR1221-5p	NA	TGGAATGTAAAGAAGTATGTAT	TGGAATGTAAAGAAGTATGTAT	0	0	0
mml-miR-1	240990_at	ENSMUSG00000017831	Rab5a	RAB5A	-7.19E-01	NA	4.32	mirnaUID2070	miR-1	mir-1	mml	ppt-miR1221-5p	NA	TGGAATGTAAAGAAGTATGTAT	TGGAATGTAAAGAAGTATGTAT	0	0	0
mml-miR-1	212585_at	ENSMUSG00000020189	Osbpl8	OSBPL8	-7.19E-01	NA	8.38	mirnaUID2070	miR-1	mir-1	mml	ppt-miR1221-5p	NA	TGGAATGTAAAGAAGTATGTAT	TGGAATGTAAAGAAGTATGTAT	0	0	0
mml-miR-1	217832_at	ENSMUSG00000032423	Syncrip	SYNCRIP	-7.16E-01	NA	7.89	mirnaUID2070	miR-1	mir-1	mml	ppt-miR1221-5p	NA	TGGAATGTAAAGAAGTATGTAT	TGGAATGTAAAGAAGTATGTAT	0	0	0
mml-miR-1	213694_at	ENSMUSG00000044098	Rsbn1	RSBN1	-7.16E-01	NA	7.78	mirnaUID2070	miR-1	mir-1	mml	ppt-miR1221-5p	NA	TGGAATGTAAAGAAGTATGTAT	TGGAATGTAAAGAAGTATGTAT	0	0	0
mml-miR-1	235074_at	ENSMUSG00000027351	Spred1	SPRED1	-7.15E-01	NA	2.66	mirnaUID2070	miR-1	mir-1	mml	ppt-miR1221-5p	NA	TGGAATGTAAAGAAGTATGTAT	TGGAATGTAAAGAAGTATGTAT	0	0	0
mml-miR-1	224564_s_at	ENSMUSG00000024758	Rtn3	RTN3	-7.12E-01	NA	7.29	mirnaUID2070	miR-1	mir-1	mml	ppt-miR1221-5p	NA	TGGAATGTAAAGAAGTATGTAT	TGGAATGTAAAGAAGTATGTAT	0	0	0
mml-miR-1	201301_s_at	ENSMUSG00000029994	Anxa4	ANXA4	-7.12E-01	NA	7.65	mirnaUID2070	miR-1	mir-1	mml	ppt-miR1221-5p	NA	TGGAATGTAAAGAAGTATGTAT	TGGAATGTAAAGAAGTATGTAT	0	0	0
mml-miR-1	235395_at	ENSMUSG00000019802	Sec63	SEC63	-7.11E-01	NA	3.41	mirnaUID2070	miR-1	mir-1	mml	ppt-miR1221-5p	NA	TGGAATGTAAAGAAGTATGTAT	TGGAATGTAAAGAAGTATGTAT	0	0	0
mml-miR-1	212893_at	ENSMUSG00000039068	Zzz3	ZZZ3	-7.11E-01	NA	8.07	mirnaUID2070	miR-1	mir-1	mml	ppt-miR1221-5p	NA	TGGAATGTAAAGAAGTATGTAT	TGGAATGTAAAGAAGTATGTAT	0	0	0
mml-miR-1	225340_s_at	ENSMUSG00000027184	Caprin1	CAPRIN1	-7.11E-01	NA	6.94	mirnaUID2070	miR-1	mir-1	mml	ppt-miR1221-5p	NA	TGGAATGTAAAGAAGTATGTAT	TGGAATGTAAAGAAGTATGTAT	0	0	0
mml-miR-1	209323_at	ENSMUSG00000030753	Prkrir	PRKRIR	-7.09E-01	NA	7.62	mirnaUID2070	miR-1	mir-1	mml	ppt-miR1221-5p	NA	TGGAATGTAAAGAAGTATGTAT	TGGAATGTAAAGAAGTATGTAT	0	0	0
mml-miR-1	212071_s_at	ENSMUSG00000020315	Spnb2	SPTBN1	-7.09E-01	NA	11.2	mirnaUID2070	miR-1	mir-1	mml	ppt-miR1221-5p	NA	TGGAATGTAAAGAAGTATGTAT	TGGAATGTAAAGAAGTATGTAT	0	0	0
mml-miR-1	201445_at	ENSMUSG00000053931	Cnn3	CNN3	-7.07E-01	http://mirecords.biolead.org/interactions.php?species=Homo+sapiens&mirna_acc=hsa-miR-1&targetgene_type=refseq_acc&targetgene_info=NM_001839.3&v=no&search_int=Search Homo sapiens	8.39	mirnaUID2070	miR-1	mir-1	mml	ppt-miR1221-5p	NA	TGGAATGTAAAGAAGTATGTAT	TGGAATGTAAAGAAGTATGTAT	0	0	0
mml-miR-1	221568_s_at	ENSMUSG00000027162	Lin7c	LIN7C	-7.06E-01	http://mirecords.biolead.org/interactions.php?species=Homo+sapiens&mirna_acc=hsa-miR-1&targetgene_type=refseq_acc&targetgene_info=NM_018362&v=no&search_int=Search Homo sapiens	5.25	mirnaUID2070	miR-1	mir-1	mml	ppt-miR1221-5p	NA	TGGAATGTAAAGAAGTATGTAT	TGGAATGTAAAGAAGTATGTAT	0	0	0
mml-miR-1	203135_at	ENSMUSG00000014767	Tbp	TBP	-7.05E-01	NA	6.38	mirnaUID2070	miR-1	mir-1	mml	ppt-miR1221-5p	NA	TGGAATGTAAAGAAGTATGTAT	TGGAATGTAAAGAAGTATGTAT	0	0	0
mml-miR-1	219549_s_at	ENSMUSG00000024758	Rtn3	RTN3	-7.03E-01	NA	8.07	mirnaUID2070	miR-1	mir-1	mml	ppt-miR1221-5p	NA	TGGAATGTAAAGAAGTATGTAT	TGGAATGTAAAGAAGTATGTAT	0	0	0
mml-miR-1	225475_at	ENSMUSG00000028522	Mier1	MIER1	-7.02E-01	NA	7.71	mirnaUID2070	miR-1	mir-1	mml	ppt-miR1221-5p	NA	TGGAATGTAAAGAAGTATGTAT	TGGAATGTAAAGAAGTATGTAT	0	0	0
mml-miR-1	AFFX-HSAC07/X00351_3_at	ENSMUSG00000029580	Actb	ACTB	-7.02E-01	NA	11.1	mirnaUID2070	miR-1	mir-1	mml	ppt-miR1221-5p	NA	TGGAATGTAAAGAAGTATGTAT	TGGAATGTAAAGAAGTATGTAT	0	0	0
mml-miR-1	201149_s_at	ENSMUSG00000020044	Timp3	TIMP3	-7.01E-01	http://mirecords.biolead.org/interactions.php?species=Homo+sapiens&mirna_acc=hsa-miR-1&targetgene_type=refseq_acc&targetgene_info=NM_000362&v=no&search_int=Search Homo sapiens	8.66	mirnaUID2070	miR-1	mir-1	mml	ppt-miR1221-5p	NA	TGGAATGTAAAGAAGTATGTAT	TGGAATGTAAAGAAGTATGTAT	0	0	0
mml-miR-1	221586_s_at	ENSMUSG00000027552	E2f5	E2F5	-6.99E-01	NA	4.24	mirnaUID2070	miR-1	mir-1	mml	ppt-miR1221-5p	NA	TGGAATGTAAAGAAGTATGTAT	TGGAATGTAAAGAAGTATGTAT	0	0	0
mml-miR-1	225927_at	ENSMUSG00000021754	Map3k1	MAP3K1	-6.99E-01	NA	7.81	mirnaUID2070	miR-1	mir-1	mml	ppt-miR1221-5p	NA	TGGAATGTAAAGAAGTATGTAT	TGGAATGTAAAGAAGTATGTAT	0	0	0
mml-miR-1	200626_s_at	ENSMUSG00000037236	Matr3	MATR3	-6.98E-01	NA	8.41	mirnaUID2070	miR-1	mir-1	mml	ppt-miR1221-5p	NA	TGGAATGTAAAGAAGTATGTAT	TGGAATGTAAAGAAGTATGTAT	0	0	0
mml-miR-1	232587_at	ENSMUSG00000032624	Eml4	EML4	-6.98E-01	http://mirecords.biolead.org/interactions.php?species=Homo+sapiens&mirna_acc=hsa-miR-1&targetgene_type=refseq_acc&targetgene_info=NM_019063&v=no&search_int=Search Homo sapiens	5.17	mirnaUID2070	miR-1	mir-1	mml	ppt-miR1221-5p	NA	TGGAATGTAAAGAAGTATGTAT	TGGAATGTAAAGAAGTATGTAT	0	0	0
mml-miR-1	212506_at	ENSMUSG00000039361	Picalm	PICALM	-6.97E-01	NA	9.79	mirnaUID2070	miR-1	mir-1	mml	ppt-miR1221-5p	NA	TGGAATGTAAAGAAGTATGTAT	TGGAATGTAAAGAAGTATGTAT	0	0	0
mml-miR-1	202668_at	ENSMUSG00000001300	Efnb2	EFNB2	-6.95E-01	NA	8.55	mirnaUID2070	miR-1	mir-1	mml	ppt-miR1221-5p	NA	TGGAATGTAAAGAAGTATGTAT	TGGAATGTAAAGAAGTATGTAT	0	0	0
mml-miR-1	208047_s_at	ENSMUSG00000002881	Nab1	NAB1	-6.95E-01	NA	3.11	mirnaUID2070	miR-1	mir-1	mml	ppt-miR1221-5p	NA	TGGAATGTAAAGAAGTATGTAT	TGGAATGTAAAGAAGTATGTAT	0	0	0
mml-miR-1	238486_at	ENSMUSG00000020170	Frs2	FRS2	-6.94E-01	NA	4.33	mirnaUID2070	miR-1	mir-1	mml	ppt-miR1221-5p	NA	TGGAATGTAAAGAAGTATGTAT	TGGAATGTAAAGAAGTATGTAT	0	0	0
mml-miR-1	227514_at	ENSMUSG00000095115	Itpripl2	ITPRIPL2	-6.93E-01	NA	6.05	mirnaUID2070	miR-1	mir-1	mml	ppt-miR1221-5p	NA	TGGAATGTAAAGAAGTATGTAT	TGGAATGTAAAGAAGTATGTAT	0	0	0
mml-miR-1	214960_at	ENSMUSG00000027193	Api5	API5	-6.93E-01	NA	4.32	mirnaUID2070	miR-1	mir-1	mml	ppt-miR1221-5p	NA	TGGAATGTAAAGAAGTATGTAT	TGGAATGTAAAGAAGTATGTAT	0	0	0
mml-miR-1	244574_at	ENSMUSG00000021745	Ptprg	PTPRG	-6.92E-01	NA	7.29	mirnaUID2070	miR-1	mir-1	mml	ppt-miR1221-5p	NA	TGGAATGTAAAGAAGTATGTAT	TGGAATGTAAAGAAGTATGTAT	0	0	0
mml-miR-1	207243_s_at	ENSMUSG00000001175	Calm1	CALM1	-6.92E-01	http://mirecords.biolead.org/interactions.php?species=Mus+musculus&mirna_acc=mmu-miR-1&targetgene_type=refseq_acc&targetgene_info=NM_009790&v=no&search_int=Search Mus musculus	12.8	mirnaUID2070	miR-1	mir-1	mml	ppt-miR1221-5p	NA	TGGAATGTAAAGAAGTATGTAT	TGGAATGTAAAGAAGTATGTAT	0	0	0
mml-miR-1	200599_s_at	ENSMUSG00000020048	Hsp90b1	HSP90B1	-6.91E-01	NA	10.8	mirnaUID2070	miR-1	mir-1	mml	ppt-miR1221-5p	NA	TGGAATGTAAAGAAGTATGTAT	TGGAATGTAAAGAAGTATGTAT	0	0	0
mml-miR-1	217803_at	ENSMUSG00000022200	Golph3	GOLPH3	-6.91E-01	NA	8.87	mirnaUID2070	miR-1	mir-1	mml	ppt-miR1221-5p	NA	TGGAATGTAAAGAAGTATGTAT	TGGAATGTAAAGAAGTATGTAT	0	0	0
mml-miR-1	201698_s_at	ENSMUSG00000029538	Srsf9	SRSF9	-6.91E-01	NA	8.8	mirnaUID2070	miR-1	mir-1	mml	ppt-miR1221-5p	NA	TGGAATGTAAAGAAGTATGTAT	TGGAATGTAAAGAAGTATGTAT	0	0	0
mml-miR-1	226837_at	ENSMUSG00000027351	Spred1	SPRED1	-6.91E-01	NA	7.19	mirnaUID2070	miR-1	mir-1	mml	ppt-miR1221-5p	NA	TGGAATGTAAAGAAGTATGTAT	TGGAATGTAAAGAAGTATGTAT	0	0	0
mml-miR-1	200097_s_at	ENSMUSG00000021546	Hnrnpk	HNRNPK	-6.87E-01	NA	11	mirnaUID2070	miR-1	mir-1	mml	ppt-miR1221-5p	NA	TGGAATGTAAAGAAGTATGTAT	TGGAATGTAAAGAAGTATGTAT	0	0	0
mml-miR-1	228442_at	ENSMUSG00000027544	Nfatc2	NFATC2	-6.87E-01	NA	6.45	mirnaUID2070	miR-1	mir-1	mml	ppt-miR1221-5p	NA	TGGAATGTAAAGAAGTATGTAT	TGGAATGTAAAGAAGTATGTAT	0	0	0
mml-miR-1	211784_s_at	ENSMUSG00000018379	Srsf1	SRSF1	-6.86E-01	NA	10.3	mirnaUID2070	miR-1	mir-1	mml	ppt-miR1221-5p	NA	TGGAATGTAAAGAAGTATGTAT	TGGAATGTAAAGAAGTATGTAT	0	0	0
mml-miR-1	202037_s_at	ENSMUSG00000031548	Sfrp1	SFRP1	-6.85E-01	NA	8.09	mirnaUID2070	miR-1	mir-1	mml	ppt-miR1221-5p	NA	TGGAATGTAAAGAAGTATGTAT	TGGAATGTAAAGAAGTATGTAT	0	0	0
mml-miR-1	211930_at	ENSMUSG00000059005	Hnrnpa3	NA	-6.85E-01	NA	6.35	mirnaUID2070	miR-1	mir-1	mml	ppt-miR1221-5p	NA	TGGAATGTAAAGAAGTATGTAT	TGGAATGTAAAGAAGTATGTAT	0	0	0
mml-miR-1	209272_at	ENSMUSG00000002881	Nab1	NAB1	-6.83E-01	NA	8.31	mirnaUID2070	miR-1	mir-1	mml	ppt-miR1221-5p	NA	TGGAATGTAAAGAAGTATGTAT	TGGAATGTAAAGAAGTATGTAT	0	0	0
mml-miR-1	201147_s_at	ENSMUSG00000020044	Timp3	TIMP3	-6.83E-01	http://mirecords.biolead.org/interactions.php?species=Homo+sapiens&mirna_acc=hsa-miR-1&targetgene_type=refseq_acc&targetgene_info=NM_000362&v=no&search_int=Search Homo sapiens	8.73	mirnaUID2070	miR-1	mir-1	mml	ppt-miR1221-5p	NA	TGGAATGTAAAGAAGTATGTAT	TGGAATGTAAAGAAGTATGTAT	0	0	0
mml-miR-1	221751_at	ENSMUSG00000018846	Pank3	PANK3	-6.82E-01	NA	6.68	mirnaUID2070	miR-1	mir-1	mml	ppt-miR1221-5p	NA	TGGAATGTAAAGAAGTATGTAT	TGGAATGTAAAGAAGTATGTAT	0	0	0
mml-miR-1	208863_s_at	ENSMUSG00000018379	Srsf1	SRSF1	-6.82E-01	NA	7.56	mirnaUID2070	miR-1	mir-1	mml	ppt-miR1221-5p	NA	TGGAATGTAAAGAAGTATGTAT	TGGAATGTAAAGAAGTATGTAT	0	0	0
mml-miR-1	211932_at	ENSMUSG00000059005	Hnrnpa3	NA	-6.82E-01	NA	7.41	mirnaUID2070	miR-1	mir-1	mml	ppt-miR1221-5p	NA	TGGAATGTAAAGAAGTATGTAT	TGGAATGTAAAGAAGTATGTAT	0	0	0
mml-miR-1	212966_at	ENSMUSG00000050240	Hic2	HIC2	-6.81E-01	NA	4.34	mirnaUID2070	miR-1	mir-1	mml	ppt-miR1221-5p	NA	TGGAATGTAAAGAAGTATGTAT	TGGAATGTAAAGAAGTATGTAT	0	0	0
mml-miR-1	202342_s_at	ENSMUSG00000027993	Trim2	TRIM2	-6.81E-01	http://mirecords.biolead.org/interactions.php?species=Homo+sapiens&mirna_acc=hsa-miR-1&targetgene_type=refseq_acc&targetgene_info=NM_015271&v=no&search_int=Search Homo sapiens	6.79	mirnaUID2070	miR-1	mir-1	mml	ppt-miR1221-5p	NA	TGGAATGTAAAGAAGTATGTAT	TGGAATGTAAAGAAGTATGTAT	0	0	0
mml-miR-1	223465_at	ENSMUSG00000021669	Col4a3bp	COL4A3BP	-6.80E-01	NA	5.72	mirnaUID2070	miR-1	mir-1	mml	ppt-miR1221-5p	NA	TGGAATGTAAAGAAGTATGTAT	TGGAATGTAAAGAAGTATGTAT	0	0	0
mml-miR-1	214732_at	ENSMUSG00000001280	Sp1	SP1	-6.79E-01	NA	4.45	mirnaUID2070	miR-1	mir-1	mml	ppt-miR1221-5p	NA	TGGAATGTAAAGAAGTATGTAT	TGGAATGTAAAGAAGTATGTAT	0	0	0
mml-miR-1	209024_s_at	ENSMUSG00000032423	Syncrip	SYNCRIP	-6.77E-01	NA	8.11	mirnaUID2070	miR-1	mir-1	mml	ppt-miR1221-5p	NA	TGGAATGTAAAGAAGTATGTAT	TGGAATGTAAAGAAGTATGTAT	0	0	0
mml-miR-1	228548_at	ENSMUSG00000068798	Rap1a	RAP1A	-6.77E-01	NA	7.06	mirnaUID2070	miR-1	mir-1	mml	ppt-miR1221-5p	NA	TGGAATGTAAAGAAGTATGTAT	TGGAATGTAAAGAAGTATGTAT	0	0	0
mml-miR-1	201148_s_at	ENSMUSG00000020044	Timp3	TIMP3	-6.77E-01	http://mirecords.biolead.org/interactions.php?species=Homo+sapiens&mirna_acc=hsa-miR-1&targetgene_type=refseq_acc&targetgene_info=NM_000362&v=no&search_int=Search Homo sapiens	9.74	mirnaUID2070	miR-1	mir-1	mml	ppt-miR1221-5p	NA	TGGAATGTAAAGAAGTATGTAT	TGGAATGTAAAGAAGTATGTAT	0	0	0
mml-miR-1	212049_at	ENSMUSG00000038013	Wipf2	WIPF2	-6.76E-01	NA	6.71	mirnaUID2070	miR-1	mir-1	mml	ppt-miR1221-5p	NA	TGGAATGTAAAGAAGTATGTAT	TGGAATGTAAAGAAGTATGTAT	0	0	0
mml-miR-1	218761_at	ENSMUSG00000032217	Rnf111	RNF111	-6.76E-01	NA	8.9	mirnaUID2070	miR-1	mir-1	mml	ppt-miR1221-5p	NA	TGGAATGTAAAGAAGTATGTAT	TGGAATGTAAAGAAGTATGTAT	0	0	0
mml-miR-1	202936_s_at	ENSMUSG00000000567	Sox9	SOX9	-6.76E-01	NA	5.43	mirnaUID2070	miR-1	mir-1	mml	ppt-miR1221-5p	NA	TGGAATGTAAAGAAGTATGTAT	TGGAATGTAAAGAAGTATGTAT	0	0	0
mml-miR-1	201914_s_at	ENSMUSG00000019802	Sec63	SEC63	-6.75E-01	NA	8.39	mirnaUID2070	miR-1	mir-1	mml	ppt-miR1221-5p	NA	TGGAATGTAAAGAAGTATGTAT	TGGAATGTAAAGAAGTATGTAT	0	0	0
mml-miR-1	226991_at	ENSMUSG00000027544	Nfatc2	NFATC2	-6.75E-01	NA	7.13	mirnaUID2070	miR-1	mir-1	mml	ppt-miR1221-5p	NA	TGGAATGTAAAGAAGTATGTAT	TGGAATGTAAAGAAGTATGTAT	0	0	0
mml-miR-1	214363_s_at	ENSMUSG00000037236	Matr3	MATR3	-6.74E-01	NA	10.6	mirnaUID2070	miR-1	mir-1	mml	ppt-miR1221-5p	NA	TGGAATGTAAAGAAGTATGTAT	TGGAATGTAAAGAAGTATGTAT	0	0	0
mml-miR-1	225137_at	ENSMUSG00000031902	Nfatc3	NFATC3	-6.73E-01	NA	5.64	mirnaUID2070	miR-1	mir-1	mml	ppt-miR1221-5p	NA	TGGAATGTAAAGAAGTATGTAT	TGGAATGTAAAGAAGTATGTAT	0	0	0
mml-miR-1	224682_at	ENSMUSG00000040351	Ankib1	ANKIB1	-6.73E-01	http://mirecords.biolead.org/interactions.php?species=Homo+sapiens&mirna_acc=hsa-miR-1&targetgene_type=refseq_acc&targetgene_info=NM_019004&v=no&search_int=Search Homo sapiens	7.19	mirnaUID2070	miR-1	mir-1	mml	ppt-miR1221-5p	NA	TGGAATGTAAAGAAGTATGTAT	TGGAATGTAAAGAAGTATGTAT	0	0	0
mml-miR-1	225295_at	ENSMUSG00000025986	Slc39a10	SLC39A10	-6.73E-01	NA	7.21	mirnaUID2070	miR-1	mir-1	mml	ppt-miR1221-5p	NA	TGGAATGTAAAGAAGTATGTAT	TGGAATGTAAAGAAGTATGTAT	0	0	0
mml-miR-1	239367_at	ENSMUSG00000048482	Bdnf	BDNF	-6.73E-01	http://mirecords.biolead.org/interactions.php?species=Homo+sapiens&mirna_acc=hsa-miR-1&targetgene_type=refseq_acc&targetgene_info=NM_170735&v=no&search_int=Search Homo sapiens	4.44	mirnaUID2070	miR-1	mir-1	mml	ppt-miR1221-5p	NA	TGGAATGTAAAGAAGTATGTAT	TGGAATGTAAAGAAGTATGTAT	0	0	0
mml-miR-1	222409_at	ENSMUSG00000004530	Coro1c	CORO1C	-6.73E-01	NA	6.66	mirnaUID2070	miR-1	mir-1	mml	ppt-miR1221-5p	NA	TGGAATGTAAAGAAGTATGTAT	TGGAATGTAAAGAAGTATGTAT	0	0	0
mml-miR-1	200044_at	ENSMUSG00000029538	Srsf9	SRSF9	-6.71E-01	NA	8.41	mirnaUID2070	miR-1	mir-1	mml	ppt-miR1221-5p	NA	TGGAATGTAAAGAAGTATGTAT	TGGAATGTAAAGAAGTATGTAT	0	0	0
mml-miR-1	222789_at	ENSMUSG00000044098	Rsbn1	RSBN1	-6.68E-01	NA	7.13	mirnaUID2070	miR-1	mir-1	mml	ppt-miR1221-5p	NA	TGGAATGTAAAGAAGTATGTAT	TGGAATGTAAAGAAGTATGTAT	0	0	0
mml-miR-1	202035_s_at	ENSMUSG00000031548	Sfrp1	SFRP1	-6.67E-01	NA	6.29	mirnaUID2070	miR-1	mir-1	mml	ppt-miR1221-5p	NA	TGGAATGTAAAGAAGTATGTAT	TGGAATGTAAAGAAGTATGTAT	0	0	0
mml-miR-1	224076_s_at	ENSMUSG00000054823	Whsc1l1	WHSC1L1	-6.67E-01	NA	7.52	mirnaUID2070	miR-1	mir-1	mml	ppt-miR1221-5p	NA	TGGAATGTAAAGAAGTATGTAT	TGGAATGTAAAGAAGTATGTAT	0	0	0
mml-miR-1	208882_s_at	ENSMUSG00000037487	Ubr5	UBR5	-6.67E-01	NA	7.56	mirnaUID2070	miR-1	mir-1	mml	ppt-miR1221-5p	NA	TGGAATGTAAAGAAGTATGTAT	TGGAATGTAAAGAAGTATGTAT	0	0	0
mml-miR-1	201302_at	ENSMUSG00000029994	Anxa4	ANXA4	-6.66E-01	NA	6.88	mirnaUID2070	miR-1	mir-1	mml	ppt-miR1221-5p	NA	TGGAATGTAAAGAAGTATGTAT	TGGAATGTAAAGAAGTATGTAT	0	0	0
mml-miR-1	200723_s_at	ENSMUSG00000027184	Caprin1	CAPRIN1	-6.66E-01	NA	8.85	mirnaUID2070	miR-1	mir-1	mml	ppt-miR1221-5p	NA	TGGAATGTAAAGAAGTATGTAT	TGGAATGTAAAGAAGTATGTAT	0	0	0
mml-miR-1	227022_at	ENSMUSG00000029209	Gnpda2	GNPDA2	-6.66E-01	http://mirecords.biolead.org/interactions.php?species=Homo+sapiens&mirna_acc=hsa-miR-1&targetgene_type=refseq_acc&targetgene_info=NM_138335&v=no&search_int=Search Homo sapiens	5.61	mirnaUID2070	miR-1	mir-1	mml	ppt-miR1221-5p	NA	TGGAATGTAAAGAAGTATGTAT	TGGAATGTAAAGAAGTATGTAT	0	0	0
mml-miR-1	208920_at	ENSMUSG00000003161	Sri	SRI	-6.66E-01	NA	2.88	mirnaUID2070	miR-1	mir-1	mml	ppt-miR1221-5p	NA	TGGAATGTAAAGAAGTATGTAT	TGGAATGTAAAGAAGTATGTAT	0	0	0
mml-miR-1	232702_at	ENSMUSG00000026721	Rabgap1l	RABGAP1L	-6.65E-01	http://mirecords.biolead.org/interactions.php?species=Homo+sapiens&mirna_acc=hsa-miR-1&targetgene_type=refseq_acc&targetgene_info=NM_014857&v=no&search_int=Search Homo sapiens	4.69	mirnaUID2070	miR-1	mir-1	mml	ppt-miR1221-5p	NA	TGGAATGTAAAGAAGTATGTAT	TGGAATGTAAAGAAGTATGTAT	0	0	0
mml-miR-1	212799_at	ENSMUSG00000026470	Stx6	STX6	-6.65E-01	NA	7.29	mirnaUID2070	miR-1	mir-1	mml	ppt-miR1221-5p	NA	TGGAATGTAAAGAAGTATGTAT	TGGAATGTAAAGAAGTATGTAT	0	0	0
mml-miR-1	226045_at	ENSMUSG00000020170	Frs2	FRS2	-6.64E-01	NA	5.81	mirnaUID2070	miR-1	mir-1	mml	ppt-miR1221-5p	NA	TGGAATGTAAAGAAGTATGTAT	TGGAATGTAAAGAAGTATGTAT	0	0	0
mml-miR-1	201210_at	ENSMUSG00000000787	Ddx3x	DDX3X	-6.64E-01	NA	11	mirnaUID2070	miR-1	mir-1	mml	ppt-miR1221-5p	NA	TGGAATGTAAAGAAGTATGTAT	TGGAATGTAAAGAAGTATGTAT	0	0	0
mml-miR-1	205139_s_at	ENSMUSG00000047712	Ust	UST	-6.64E-01	http://mirecords.biolead.org/interactions.php?species=Homo+sapiens&mirna_acc=hsa-miR-1&targetgene_type=refseq_acc&targetgene_info=NM_005715&v=no&search_int=Search Homo sapiens	6.09	mirnaUID2070	miR-1	mir-1	mml	ppt-miR1221-5p	NA	TGGAATGTAAAGAAGTATGTAT	TGGAATGTAAAGAAGTATGTAT	0	0	0
mml-miR-1	217716_s_at	ENSMUSG00000030082	Sec61a1	SEC61A1	-6.62E-01	NA	7.57	mirnaUID2070	miR-1	mir-1	mml	ppt-miR1221-5p	NA	TGGAATGTAAAGAAGTATGTAT	TGGAATGTAAAGAAGTATGTAT	0	0	0
mml-miR-1	202036_s_at	ENSMUSG00000031548	Sfrp1	SFRP1	-6.61E-01	NA	7.49	mirnaUID2070	miR-1	mir-1	mml	ppt-miR1221-5p	NA	TGGAATGTAAAGAAGTATGTAT	TGGAATGTAAAGAAGTATGTAT	0	0	0
mml-miR-1	212457_at	ENSMUSG00000000134	Tfe3	TFE3	-6.61E-01	NA	8.23	mirnaUID2070	miR-1	mir-1	mml	ppt-miR1221-5p	NA	TGGAATGTAAAGAAGTATGTAT	TGGAATGTAAAGAAGTATGTAT	0	0	0
mml-miR-1	217833_at	ENSMUSG00000032423	Syncrip	SYNCRIP	-6.61E-01	NA	8.16	mirnaUID2070	miR-1	mir-1	mml	ppt-miR1221-5p	NA	TGGAATGTAAAGAAGTATGTAT	TGGAATGTAAAGAAGTATGTAT	0	0	0
mml-miR-1	212100_s_at	ENSMUSG00000041815	Poldip3	POLDIP3	-6.60E-01	NA	6.42	mirnaUID2070	miR-1	mir-1	mml	ppt-miR1221-5p	NA	TGGAATGTAAAGAAGTATGTAT	TGGAATGTAAAGAAGTATGTAT	0	0	0
mml-miR-1	200618_at	ENSMUSG00000038366	Lasp1	LASP1	-6.60E-01	http://mirecords.biolead.org/interactions.php?species=Homo+sapiens&mirna_acc=hsa-miR-1&targetgene_type=refseq_acc&targetgene_info=NM_006148&v=no&search_int=Search Homo sapiens	7.99	mirnaUID2070	miR-1	mir-1	mml	ppt-miR1221-5p	NA	TGGAATGTAAAGAAGTATGTAT	TGGAATGTAAAGAAGTATGTAT	0	0	0
mml-miR-1	238711_s_at	ENSMUSG00000022811	Zfp148	ZNF148	-6.60E-01	NA	7.29	mirnaUID2070	miR-1	mir-1	mml	ppt-miR1221-5p	NA	TGGAATGTAAAGAAGTATGTAT	TGGAATGTAAAGAAGTATGTAT	0	0	0
mml-miR-1	218229_s_at	ENSMUSG00000040596	Pogk	POGK	-6.59E-01	http://mirecords.biolead.org/interactions.php?species=Homo+sapiens&mirna_acc=hsa-miR-1&targetgene_type=refseq_acc&targetgene_info=NM_017542&v=no&search_int=Search Homo sapiens	5.92	mirnaUID2070	miR-1	mir-1	mml	ppt-miR1221-5p	NA	TGGAATGTAAAGAAGTATGTAT	TGGAATGTAAAGAAGTATGTAT	0	0	0
mml-miR-1	244439_at	ENSMUSG00000027351	Spred1	SPRED1	-6.59E-01	NA	3.15	mirnaUID2070	miR-1	mir-1	mml	ppt-miR1221-5p	NA	TGGAATGTAAAGAAGTATGTAT	TGGAATGTAAAGAAGTATGTAT	0	0	0
mml-miR-1	215945_s_at	ENSMUSG00000027993	Trim2	TRIM2	-6.59E-01	http://mirecords.biolead.org/interactions.php?species=Homo+sapiens&mirna_acc=hsa-miR-1&targetgene_type=refseq_acc&targetgene_info=NM_015271&v=no&search_int=Search Homo sapiens	6.53	mirnaUID2070	miR-1	mir-1	mml	ppt-miR1221-5p	NA	TGGAATGTAAAGAAGTATGTAT	TGGAATGTAAAGAAGTATGTAT	0	0	0
mml-miR-1	202048_s_at	ENSMUSG00000089715	Cbx6	CBX6	-6.57E-01	NA	8	mirnaUID2070	miR-1	mir-1	mml	ppt-miR1221-5p	NA	TGGAATGTAAAGAAGTATGTAT	TGGAATGTAAAGAAGTATGTAT	0	0	0
mml-miR-1	227521_at	ENSMUSG00000035329	Fbxo33	FBXO33	-6.56E-01	NA	7.16	mirnaUID2070	miR-1	mir-1	mml	ppt-miR1221-5p	NA	TGGAATGTAAAGAAGTATGTAT	TGGAATGTAAAGAAGTATGTAT	0	0	0
mml-miR-1	204602_at	ENSMUSG00000024868	Dkk1	DKK1	-6.56E-01	NA	4.36	mirnaUID2070	miR-1	mir-1	mml	ppt-miR1221-5p	NA	TGGAATGTAAAGAAGTATGTAT	TGGAATGTAAAGAAGTATGTAT	0	0	0
mml-miR-1	212593_s_at	ENSMUSG00000024975	Pdcd4	PDCD4	-6.56E-01	http://mirecords.biolead.org/interactions.php?species=Homo+sapiens&mirna_acc=hsa-miR-1&targetgene_type=refseq_acc&targetgene_info=NM_145341&v=no&search_int=Search Homo sapiens ; http://mirecords.biolead.org/interactions.php?species=Homo+sapiens&mirna_acc=hsa-miR-1&targetgene_type=refseq_acc&targetgene_info=NM_014456&v=no&search_int=Search Homo sapiens	10.1	mirnaUID2070	miR-1	mir-1	mml	ppt-miR1221-5p	NA	TGGAATGTAAAGAAGTATGTAT	TGGAATGTAAAGAAGTATGTAT	0	0	0
mml-miR-1	201955_at	ENSMUSG00000028252	Ccnc	CCNC	-6.56E-01	NA	8.18	mirnaUID2070	miR-1	mir-1	mml	ppt-miR1221-5p	NA	TGGAATGTAAAGAAGTATGTAT	TGGAATGTAAAGAAGTATGTAT	0	0	0
mml-miR-1	206163_at	ENSMUSG00000056947	Mab21l1	MAB21L1	-6.55E-01	NA	3.64	mirnaUID2070	miR-1	mir-1	mml	ppt-miR1221-5p	NA	TGGAATGTAAAGAAGTATGTAT	TGGAATGTAAAGAAGTATGTAT	0	0	0
mml-miR-1	200969_at	ENSMUSG00000027808	Serp1	SERP1	-6.54E-01	http://mirecords.biolead.org/interactions.php?species=Homo+sapiens&mirna_acc=hsa-miR-1&targetgene_type=refseq_acc&targetgene_info=NM_014445&v=no&search_int=Search Homo sapiens	7.17	mirnaUID2070	miR-1	mir-1	mml	ppt-miR1221-5p	NA	TGGAATGTAAAGAAGTATGTAT	TGGAATGTAAAGAAGTATGTAT	0	0	0
mml-miR-1	200970_s_at	ENSMUSG00000027808	Serp1	SERP1	-6.54E-01	http://mirecords.biolead.org/interactions.php?species=Homo+sapiens&mirna_acc=hsa-miR-1&targetgene_type=refseq_acc&targetgene_info=NM_014445&v=no&search_int=Search Homo sapiens	6.28	mirnaUID2070	miR-1	mir-1	mml	ppt-miR1221-5p	NA	TGGAATGTAAAGAAGTATGTAT	TGGAATGTAAAGAAGTATGTAT	0	0	0
mml-miR-1	200672_x_at	ENSMUSG00000020315	Spnb2	SPTBN1	-6.52E-01	NA	8.37	mirnaUID2070	miR-1	mir-1	mml	ppt-miR1221-5p	NA	TGGAATGTAAAGAAGTATGTAT	TGGAATGTAAAGAAGTATGTAT	0	0	0
mml-miR-1	214786_at	ENSMUSG00000021754	Map3k1	MAP3K1	-6.51E-01	NA	5.21	mirnaUID2070	miR-1	mir-1	mml	ppt-miR1221-5p	NA	TGGAATGTAAAGAAGTATGTAT	TGGAATGTAAAGAAGTATGTAT	0	0	0
mml-miR-1	201990_s_at	ENSMUSG00000032652	Crebl2	CREBL2	-6.50E-01	NA	5.8	mirnaUID2070	miR-1	mir-1	mml	ppt-miR1221-5p	NA	TGGAATGTAAAGAAGTATGTAT	TGGAATGTAAAGAAGTATGTAT	0	0	0
mml-miR-1	226039_at	ENSMUSG00000026110	Mgat4a	MGAT4A	-6.49E-01	NA	5.63	mirnaUID2070	miR-1	mir-1	mml	ppt-miR1221-5p	NA	TGGAATGTAAAGAAGTATGTAT	TGGAATGTAAAGAAGTATGTAT	0	0	0
mml-miR-1	218738_s_at	ENSMUSG00000024317	Rnf138	RNF138	-6.49E-01	http://mirecords.biolead.org/interactions.php?species=Homo+sapiens&mirna_acc=hsa-miR-1&targetgene_type=refseq_acc&targetgene_info=NM_016271&v=no&search_int=Search Homo sapiens	6.59	mirnaUID2070	miR-1	mir-1	mml	ppt-miR1221-5p	NA	TGGAATGTAAAGAAGTATGTAT	TGGAATGTAAAGAAGTATGTAT	0	0	0
mml-miR-1	202983_at	ENSMUSG00000002428	Hltf	HLTF	-6.48E-01	NA	5.47	mirnaUID2070	miR-1	mir-1	mml	ppt-miR1221-5p	NA	TGGAATGTAAAGAAGTATGTAT	TGGAATGTAAAGAAGTATGTAT	0	0	0
mml-miR-1	228315_at	ENSMUSG00000027663	Zmat3	ZMAT3	-6.48E-01	NA	5.6	mirnaUID2070	miR-1	mir-1	mml	ppt-miR1221-5p	NA	TGGAATGTAAAGAAGTATGTAT	TGGAATGTAAAGAAGTATGTAT	0	0	0
mml-miR-1	209540_at	ENSMUSG00000020053	Igf1	IGF1	-6.47E-01	NA	6.41	mirnaUID2070	miR-1	mir-1	mml	ppt-miR1221-5p	NA	TGGAATGTAAAGAAGTATGTAT	TGGAATGTAAAGAAGTATGTAT	0	0	0
mml-miR-1	218173_s_at	ENSMUSG00000054823	Whsc1l1	WHSC1L1	-6.45E-01	NA	5.3	mirnaUID2070	miR-1	mir-1	mml	ppt-miR1221-5p	NA	TGGAATGTAAAGAAGTATGTAT	TGGAATGTAAAGAAGTATGTAT	0	0	0
mml-miR-1	222122_s_at	ENSMUSG00000037475	Thoc2	THOC2	-6.45E-01	NA	8.11	mirnaUID2070	miR-1	mir-1	mml	ppt-miR1221-5p	NA	TGGAATGTAAAGAAGTATGTAT	TGGAATGTAAAGAAGTATGTAT	0	0	0
mml-miR-1	223165_s_at	ENSMUSG00000032599	Ip6k2	IP6K2	-6.43E-01	NA	6.79	mirnaUID2070	miR-1	mir-1	mml	ppt-miR1221-5p	NA	TGGAATGTAAAGAAGTATGTAT	TGGAATGTAAAGAAGTATGTAT	0	0	0
mml-miR-1	201218_at	ENSMUSG00000030970	Ctbp2	CTBP2	-6.43E-01	NA	9.25	mirnaUID2070	miR-1	mir-1	mml	ppt-miR1221-5p	NA	TGGAATGTAAAGAAGTATGTAT	TGGAATGTAAAGAAGTATGTAT	0	0	0
mml-miR-1	211982_x_at	ENSMUSG00000000131	Xpo6	XPO6	-6.43E-01	http://mirecords.biolead.org/interactions.php?species=Homo+sapiens&mirna_acc=hsa-miR-1&targetgene_type=refseq_acc&targetgene_info=AB002368&v=no&search_int=Search Homo sapiens	7.72	mirnaUID2070	miR-1	mir-1	mml	ppt-miR1221-5p	NA	TGGAATGTAAAGAAGTATGTAT	TGGAATGTAAAGAAGTATGTAT	0	0	0
mml-miR-1	224760_at	ENSMUSG00000001280	Sp1	SP1	-6.41E-01	NA	7.17	mirnaUID2070	miR-1	mir-1	mml	ppt-miR1221-5p	NA	TGGAATGTAAAGAAGTATGTAT	TGGAATGTAAAGAAGTATGTAT	0	0	0
mml-miR-1	223875_s_at	ENSMUSG00000024240	Epc1	EPC1	-6.41E-01	NA	5.94	mirnaUID2070	miR-1	mir-1	mml	ppt-miR1221-5p	NA	TGGAATGTAAAGAAGTATGTAT	TGGAATGTAAAGAAGTATGTAT	0	0	0
mml-miR-1	214806_at	ENSMUSG00000003452	Bicd1	BICD1	-6.40E-01	NA	5.16	mirnaUID2070	miR-1	mir-1	mml	ppt-miR1221-5p	NA	TGGAATGTAAAGAAGTATGTAT	TGGAATGTAAAGAAGTATGTAT	0	0	0
mml-miR-1	226294_x_at	ENSMUSG00000037119	D15Ertd621e	FAM91A1	-6.39E-01	NA	5.67	mirnaUID2070	miR-1	mir-1	mml	ppt-miR1221-5p	NA	TGGAATGTAAAGAAGTATGTAT	TGGAATGTAAAGAAGTATGTAT	0	0	0
mml-miR-1	233305_at	ENSMUSG00000040536	Necab1	NECAB1	-6.39E-01	NA	3.06	mirnaUID2070	miR-1	mir-1	mml	ppt-miR1221-5p	NA	TGGAATGTAAAGAAGTATGTAT	TGGAATGTAAAGAAGTATGTAT	0	0	0
mml-miR-1	201845_s_at	ENSMUSG00000072872	Rybp	RYBP	-6.38E-01	NA	8.65	mirnaUID2070	miR-1	mir-1	mml	ppt-miR1221-5p	NA	TGGAATGTAAAGAAGTATGTAT	TGGAATGTAAAGAAGTATGTAT	0	0	0
mml-miR-1	226962_at	ENSMUSG00000033964	Zbtb41	ZBTB41	-6.38E-01	NA	3.13	mirnaUID2070	miR-1	mir-1	mml	ppt-miR1221-5p	NA	TGGAATGTAAAGAAGTATGTAT	TGGAATGTAAAGAAGTATGTAT	0	0	0
mml-miR-1	226626_at	ENSMUSG00000037475	Thoc2	THOC2	-6.37E-01	NA	6.95	mirnaUID2070	miR-1	mir-1	mml	ppt-miR1221-5p	NA	TGGAATGTAAAGAAGTATGTAT	TGGAATGTAAAGAAGTATGTAT	0	0	0
mml-miR-1	237045_at	ENSMUSG00000037119	D15Ertd621e	FAM91A1	-6.36E-01	NA	5.16	mirnaUID2070	miR-1	mir-1	mml	ppt-miR1221-5p	NA	TGGAATGTAAAGAAGTATGTAT	TGGAATGTAAAGAAGTATGTAT	0	0	0
mml-miR-1	208700_s_at	ENSMUSG00000021957	Tkt	TKT	-6.36E-01	NA	6.48	mirnaUID2070	miR-1	mir-1	mml	ppt-miR1221-5p	NA	TGGAATGTAAAGAAGTATGTAT	TGGAATGTAAAGAAGTATGTAT	0	0	0
mml-miR-1	219084_at	ENSMUSG00000021488	Nsd1	NSD1	-6.32E-01	NA	5.92	mirnaUID2070	miR-1	mir-1	mml	ppt-miR1221-5p	NA	TGGAATGTAAAGAAGTATGTAT	TGGAATGTAAAGAAGTATGTAT	0	0	0
mml-miR-1	225805_at	ENSMUSG00000039630	Hnrnpu	HNRNPU	-6.31E-01	NA	7.44	mirnaUID2070	miR-1	mir-1	mml	ppt-miR1221-5p	NA	TGGAATGTAAAGAAGTATGTAT	TGGAATGTAAAGAAGTATGTAT	0	0	0
mml-miR-1	225444_at	ENSMUSG00000038538	Ubn2	UBN2	-6.31E-01	NA	7.04	mirnaUID2070	miR-1	mir-1	mml	ppt-miR1221-5p	NA	TGGAATGTAAAGAAGTATGTAT	TGGAATGTAAAGAAGTATGTAT	0	0	0
mml-miR-1	200971_s_at	ENSMUSG00000027808	Serp1	SERP1	-6.30E-01	http://mirecords.biolead.org/interactions.php?species=Homo+sapiens&mirna_acc=hsa-miR-1&targetgene_type=refseq_acc&targetgene_info=NM_014445&v=no&search_int=Search Homo sapiens	8.21	mirnaUID2070	miR-1	mir-1	mml	ppt-miR1221-5p	NA	TGGAATGTAAAGAAGTATGTAT	TGGAATGTAAAGAAGTATGTAT	0	0	0
mml-miR-1	208718_at	ENSMUSG00000055065	Ddx17	DDX17	-6.29E-01	NA	10.8	mirnaUID2070	miR-1	mir-1	mml	ppt-miR1221-5p	NA	TGGAATGTAAAGAAGTATGTAT	TGGAATGTAAAGAAGTATGTAT	0	0	0
mml-miR-1	226765_at	ENSMUSG00000020315	Spnb2	SPTBN1	-6.28E-01	NA	7.93	mirnaUID2070	miR-1	mir-1	mml	ppt-miR1221-5p	NA	TGGAATGTAAAGAAGTATGTAT	TGGAATGTAAAGAAGTATGTAT	0	0	0
mml-miR-1	225417_at	ENSMUSG00000024240	Epc1	EPC1	-6.26E-01	NA	8.91	mirnaUID2070	miR-1	mir-1	mml	ppt-miR1221-5p	NA	TGGAATGTAAAGAAGTATGTAT	TGGAATGTAAAGAAGTATGTAT	0	0	0
mml-miR-1	212847_at	ENSMUSG00000028034	Fubp1	FUBP1	-6.25E-01	NA	6.85	mirnaUID2070	miR-1	mir-1	mml	ppt-miR1221-5p	NA	TGGAATGTAAAGAAGTATGTAT	TGGAATGTAAAGAAGTATGTAT	0	0	0
mml-miR-1	232195_at	ENSMUSG00000045967	Gpr158	GPR158	-6.25E-01	NA	4.45	mirnaUID2070	miR-1	mir-1	mml	ppt-miR1221-5p	NA	TGGAATGTAAAGAAGTATGTAT	TGGAATGTAAAGAAGTATGTAT	0	0	0
mml-miR-1	227020_at	ENSMUSG00000018427	Ypel2	YPEL2	-6.24E-01	NA	8.47	mirnaUID2070	miR-1	mir-1	mml	ppt-miR1221-5p	NA	TGGAATGTAAAGAAGTATGTAT	TGGAATGTAAAGAAGTATGTAT	0	0	0
mml-miR-1	201150_s_at	ENSMUSG00000020044	Timp3	TIMP3	-6.22E-01	http://mirecords.biolead.org/interactions.php?species=Homo+sapiens&mirna_acc=hsa-miR-1&targetgene_type=refseq_acc&targetgene_info=NM_000362&v=no&search_int=Search Homo sapiens	8.08	mirnaUID2070	miR-1	mir-1	mml	ppt-miR1221-5p	NA	TGGAATGTAAAGAAGTATGTAT	TGGAATGTAAAGAAGTATGTAT	0	0	0
mml-miR-1	208719_s_at	ENSMUSG00000055065	Ddx17	DDX17	-6.22E-01	NA	6.65	mirnaUID2070	miR-1	mir-1	mml	ppt-miR1221-5p	NA	TGGAATGTAAAGAAGTATGTAT	TGGAATGTAAAGAAGTATGTAT	0	0	0
mml-miR-1	202730_s_at	ENSMUSG00000024975	Pdcd4	PDCD4	-6.22E-01	http://mirecords.biolead.org/interactions.php?species=Homo+sapiens&mirna_acc=hsa-miR-1&targetgene_type=refseq_acc&targetgene_info=NM_145341&v=no&search_int=Search Homo sapiens ; http://mirecords.biolead.org/interactions.php?species=Homo+sapiens&mirna_acc=hsa-miR-1&targetgene_type=refseq_acc&targetgene_info=NM_014456&v=no&search_int=Search Homo sapiens	7.84	mirnaUID2070	miR-1	mir-1	mml	ppt-miR1221-5p	NA	TGGAATGTAAAGAAGTATGTAT	TGGAATGTAAAGAAGTATGTAT	0	0	0
mml-miR-1	222869_s_at	ENSMUSG00000036941	Elac1	ELAC1	-6.21E-01	NA	3.65	mirnaUID2070	miR-1	mir-1	mml	ppt-miR1221-5p	NA	TGGAATGTAAAGAAGTATGTAT	TGGAATGTAAAGAAGTATGTAT	0	0	0
mml-miR-1	226056_at	ENSMUSG00000022799	Arhgap31	ARHGAP31	-6.21E-01	NA	6.33	mirnaUID2070	miR-1	mir-1	mml	ppt-miR1221-5p	NA	TGGAATGTAAAGAAGTATGTAT	TGGAATGTAAAGAAGTATGTAT	0	0	0
mml-miR-1	213867_x_at	ENSMUSG00000029580	Actb	ACTB	-6.21E-01	NA	11.7	mirnaUID2070	miR-1	mir-1	mml	ppt-miR1221-5p	NA	TGGAATGTAAAGAAGTATGTAT	TGGAATGTAAAGAAGTATGTAT	0	0	0
mml-miR-1	202365_at	ENSMUSG00000046562	Unc119b	UNC119B	-6.20E-01	NA	5.32	mirnaUID2070	miR-1	mir-1	mml	ppt-miR1221-5p	NA	TGGAATGTAAAGAAGTATGTAT	TGGAATGTAAAGAAGTATGTAT	0	0	0
mml-miR-1	201204_s_at	ENSMUSG00000027422	Rrbp1	RRBP1	-6.18E-01	NA	5.55	mirnaUID2070	miR-1	mir-1	mml	ppt-miR1221-5p	NA	TGGAATGTAAAGAAGTATGTAT	TGGAATGTAAAGAAGTATGTAT	0	0	0
mml-miR-1	229830_at	ENSMUSG00000025856	Pdgfa	PDGFA	-6.16E-01	NA	5.15	mirnaUID2070	miR-1	mir-1	mml	ppt-miR1221-5p	NA	TGGAATGTAAAGAAGTATGTAT	TGGAATGTAAAGAAGTATGTAT	0	0	0
mml-miR-1	200640_at	ENSMUSG00000022285	Ywhaz	YWHAZ	-6.16E-01	NA	9.08	mirnaUID2070	miR-1	mir-1	mml	ppt-miR1221-5p	NA	TGGAATGTAAAGAAGTATGTAT	TGGAATGTAAAGAAGTATGTAT	0	0	0
mml-miR-1	213496_at	ENSMUSG00000044667	D3Bwg0562e	RP4-788L13.1	-6.15E-01	NA	4	mirnaUID2070	miR-1	mir-1	mml	ppt-miR1221-5p	NA	TGGAATGTAAAGAAGTATGTAT	TGGAATGTAAAGAAGTATGTAT	0	0	0
mml-miR-1	202047_s_at	ENSMUSG00000089715	Cbx6	CBX6	-6.15E-01	NA	6.83	mirnaUID2070	miR-1	mir-1	mml	ppt-miR1221-5p	NA	TGGAATGTAAAGAAGTATGTAT	TGGAATGTAAAGAAGTATGTAT	0	0	0
mml-miR-1	202172_at	ENSMUSG00000018377	Vezf1	VEZF1	-6.15E-01	NA	9.05	mirnaUID2070	miR-1	mir-1	mml	ppt-miR1221-5p	NA	TGGAATGTAAAGAAGTATGTAT	TGGAATGTAAAGAAGTATGTAT	0	0	0
mml-miR-1	208883_at	ENSMUSG00000037487	Ubr5	UBR5	-6.13E-01	NA	7.36	mirnaUID2070	miR-1	mir-1	mml	ppt-miR1221-5p	NA	TGGAATGTAAAGAAGTATGTAT	TGGAATGTAAAGAAGTATGTAT	0	0	0
mml-miR-1	205463_s_at	ENSMUSG00000025856	Pdgfa	PDGFA	-6.12E-01	NA	6.91	mirnaUID2070	miR-1	mir-1	mml	ppt-miR1221-5p	NA	TGGAATGTAAAGAAGTATGTAT	TGGAATGTAAAGAAGTATGTAT	0	0	0
mml-miR-1	214093_s_at	ENSMUSG00000028034	Fubp1	FUBP1	-6.11E-01	NA	7.09	mirnaUID2070	miR-1	mir-1	mml	ppt-miR1221-5p	NA	TGGAATGTAAAGAAGTATGTAT	TGGAATGTAAAGAAGTATGTAT	0	0	0
mml-miR-1	213914_s_at	ENSMUSG00000020315	Spnb2	SPTBN1	-6.11E-01	NA	5.57	mirnaUID2070	miR-1	mir-1	mml	ppt-miR1221-5p	NA	TGGAATGTAAAGAAGTATGTAT	TGGAATGTAAAGAAGTATGTAT	0	0	0
mml-miR-1	214007_s_at	ENSMUSG00000022451	Twf1	TWF1	-6.11E-01	NA	4.82	mirnaUID2070	miR-1	mir-1	mml	ppt-miR1221-5p	NA	TGGAATGTAAAGAAGTATGTAT	TGGAATGTAAAGAAGTATGTAT	0	0	0
mml-miR-1	225139_at	ENSMUSG00000031902	Nfatc3	NFATC3	-6.11E-01	NA	5.97	mirnaUID2070	miR-1	mir-1	mml	ppt-miR1221-5p	NA	TGGAATGTAAAGAAGTATGTAT	TGGAATGTAAAGAAGTATGTAT	0	0	0
mml-miR-1	201734_at	ENSMUSG00000004319	Clcn3	CLCN3	-6.10E-01	http://mirecords.biolead.org/interactions.php?species=Homo+sapiens&mirna_acc=hsa-miR-1&targetgene_type=refseq_acc&targetgene_info=NM_001829&v=no&search_int=Search Homo sapiens	9.07	mirnaUID2070	miR-1	mir-1	mml	ppt-miR1221-5p	NA	TGGAATGTAAAGAAGTATGTAT	TGGAATGTAAAGAAGTATGTAT	0	0	0
mml-miR-1	224594_x_at	ENSMUSG00000029580	Actb	ACTB	-6.10E-01	NA	11.7	mirnaUID2070	miR-1	mir-1	mml	ppt-miR1221-5p	NA	TGGAATGTAAAGAAGTATGTAT	TGGAATGTAAAGAAGTATGTAT	0	0	0
mml-miR-1	224624_at	ENSMUSG00000007476	Lrrc8a	LRRC8A	-6.09E-01	NA	7.93	mirnaUID2070	miR-1	mir-1	mml	ppt-miR1221-5p	NA	TGGAATGTAAAGAAGTATGTAT	TGGAATGTAAAGAAGTATGTAT	0	0	0
mml-miR-1	208921_s_at	ENSMUSG00000003161	Sri	SRI	-6.09E-01	NA	7.14	mirnaUID2070	miR-1	mir-1	mml	ppt-miR1221-5p	NA	TGGAATGTAAAGAAGTATGTAT	TGGAATGTAAAGAAGTATGTAT	0	0	0
mml-miR-1	1555146_at	ENSMUSG00000027104	Atf2	ATF2	-6.08E-01	NA	2.68	mirnaUID2070	miR-1	mir-1	mml	ppt-miR1221-5p	NA	TGGAATGTAAAGAAGTATGTAT	TGGAATGTAAAGAAGTATGTAT	0	0	0
mml-miR-1	215321_at	ENSMUSG00000040570	Rundc3b	RUNDC3B	-6.08E-01	NA	4.48	mirnaUID2070	miR-1	mir-1	mml	ppt-miR1221-5p	NA	TGGAATGTAAAGAAGTATGTAT	TGGAATGTAAAGAAGTATGTAT	0	0	0
mml-miR-1	229969_at	ENSMUSG00000019802	Sec63	SEC63	-6.07E-01	NA	5.5	mirnaUID2070	miR-1	mir-1	mml	ppt-miR1221-5p	NA	TGGAATGTAAAGAAGTATGTAT	TGGAATGTAAAGAAGTATGTAT	0	0	0
mml-miR-1	213139_at	ENSMUSG00000022676	Snai2	SNAI2	-6.07E-01	NA	7.76	mirnaUID2070	miR-1	mir-1	mml	ppt-miR1221-5p	NA	TGGAATGTAAAGAAGTATGTAT	TGGAATGTAAAGAAGTATGTAT	0	0	0
mml-miR-1	227478_at	ENSMUSG00000024548	Setbp1	SETBP1	-6.06E-01	NA	7.08	mirnaUID2070	miR-1	mir-1	mml	ppt-miR1221-5p	NA	TGGAATGTAAAGAAGTATGTAT	TGGAATGTAAAGAAGTATGTAT	0	0	0
mml-miR-1	214784_x_at	ENSMUSG00000000131	Xpo6	XPO6	-6.06E-01	http://mirecords.biolead.org/interactions.php?species=Homo+sapiens&mirna_acc=hsa-miR-1&targetgene_type=refseq_acc&targetgene_info=AB002368&v=no&search_int=Search Homo sapiens	6.57	mirnaUID2070	miR-1	mir-1	mml	ppt-miR1221-5p	NA	TGGAATGTAAAGAAGTATGTAT	TGGAATGTAAAGAAGTATGTAT	0	0	0
mml-miR-1	1569323_at	ENSMUSG00000021745	Ptprg	PTPRG	-6.05E-01	NA	3.48	mirnaUID2070	miR-1	mir-1	mml	ppt-miR1221-5p	NA	TGGAATGTAAAGAAGTATGTAT	TGGAATGTAAAGAAGTATGTAT	0	0	0
mml-miR-1	200801_x_at	ENSMUSG00000029580	Actb	ACTB	-6.05E-01	NA	11.8	mirnaUID2070	miR-1	mir-1	mml	ppt-miR1221-5p	NA	TGGAATGTAAAGAAGTATGTAT	TGGAATGTAAAGAAGTATGTAT	0	0	0
mml-miR-1	202731_at	ENSMUSG00000024975	Pdcd4	PDCD4	-6.05E-01	http://mirecords.biolead.org/interactions.php?species=Homo+sapiens&mirna_acc=hsa-miR-1&targetgene_type=refseq_acc&targetgene_info=NM_145341&v=no&search_int=Search Homo sapiens ; http://mirecords.biolead.org/interactions.php?species=Homo+sapiens&mirna_acc=hsa-miR-1&targetgene_type=refseq_acc&targetgene_info=NM_014456&v=no&search_int=Search Homo sapiens	8.43	mirnaUID2070	miR-1	mir-1	mml	ppt-miR1221-5p	NA	TGGAATGTAAAGAAGTATGTAT	TGGAATGTAAAGAAGTATGTAT	0	0	0
mml-miR-1	224754_at	ENSMUSG00000001280	Sp1	SP1	-6.03E-01	NA	7.99	mirnaUID2070	miR-1	mir-1	mml	ppt-miR1221-5p	NA	TGGAATGTAAAGAAGTATGTAT	TGGAATGTAAAGAAGTATGTAT	0	0	0
mml-miR-1	209430_at	ENSMUSG00000040565	Btaf1	BTAF1	-6.02E-01	NA	7.99	mirnaUID2070	miR-1	mir-1	mml	ppt-miR1221-5p	NA	TGGAATGTAAAGAAGTATGTAT	TGGAATGTAAAGAAGTATGTAT	0	0	0
mml-miR-1	234923_at	ENSMUSG00000021027	Ralgapa1	RALGAPA1	-6.02E-01	NA	5.04	mirnaUID2070	miR-1	mir-1	mml	ppt-miR1221-5p	NA	TGGAATGTAAAGAAGTATGTAT	TGGAATGTAAAGAAGTATGTAT	0	0	0
mml-miR-1	212824_at	ENSMUSG00000026843	Fubp3	FUBP3	-6.02E-01	NA	8.28	mirnaUID2070	miR-1	mir-1	mml	ppt-miR1221-5p	NA	TGGAATGTAAAGAAGTATGTAT	TGGAATGTAAAGAAGTATGTAT	0	0	0
mml-miR-1	227255_at	ENSMUSG00000050890	Pdik1l	PDIK1L	-6.01E-01	NA	5.8	mirnaUID2070	miR-1	mir-1	mml	ppt-miR1221-5p	NA	TGGAATGTAAAGAAGTATGTAT	TGGAATGTAAAGAAGTATGTAT	0	0	0
mml-miR-1	200593_s_at	ENSMUSG00000039630	Hnrnpu	HNRNPU	-6.00E-01	NA	9.23	mirnaUID2070	miR-1	mir-1	mml	ppt-miR1221-5p	NA	TGGAATGTAAAGAAGTATGTAT	TGGAATGTAAAGAAGTATGTAT	0	0	0
mml-miR-1	212800_at	ENSMUSG00000026470	Stx6	STX6	-6.00E-01	NA	3.68	mirnaUID2070	miR-1	mir-1	mml	ppt-miR1221-5p	NA	TGGAATGTAAAGAAGTATGTAT	TGGAATGTAAAGAAGTATGTAT	0	0	0
mml-miR-1	222212_s_at	ENSMUSG00000015714	Lass2	CERS2	-5.97E-01	http://mirecords.biolead.org/interactions.php?species=Homo+sapiens&mirna_acc=hsa-miR-1&targetgene_type=refseq_acc&targetgene_info=NM_022075&v=no&search_int=Search Homo sapiens	7.42	mirnaUID2070	miR-1	mir-1	mml	ppt-miR1221-5p	NA	TGGAATGTAAAGAAGTATGTAT	TGGAATGTAAAGAAGTATGTAT	0	0	0
mml-miR-1	212582_at	ENSMUSG00000020189	Osbpl8	OSBPL8	-5.94E-01	NA	4.34	mirnaUID2070	miR-1	mir-1	mml	ppt-miR1221-5p	NA	TGGAATGTAAAGAAGTATGTAT	TGGAATGTAAAGAAGTATGTAT	0	0	0
mml-miR-1	224126_at	ENSMUSG00000031684	Slc10a7	SLC10A7	-5.92E-01	NA	2.54	mirnaUID2070	miR-1	mir-1	mml	ppt-miR1221-5p	NA	TGGAATGTAAAGAAGTATGTAT	TGGAATGTAAAGAAGTATGTAT	0	0	0
mml-miR-1	226312_at	ENSMUSG00000050310	Rictor	RICTOR	-5.91E-01	NA	9.03	mirnaUID2070	miR-1	mir-1	mml	ppt-miR1221-5p	NA	TGGAATGTAAAGAAGTATGTAT	TGGAATGTAAAGAAGTATGTAT	0	0	0
mml-miR-1	211929_at	ENSMUSG00000059005	Hnrnpa3	NA	-5.91E-01	NA	7.55	mirnaUID2070	miR-1	mir-1	mml	ppt-miR1221-5p	NA	TGGAATGTAAAGAAGTATGTAT	TGGAATGTAAAGAAGTATGTAT	0	0	0
mml-miR-1	36612_at	ENSMUSG00000029461	Fam168a	FAM168A	-5.89E-01	NA	6	mirnaUID2070	miR-1	mir-1	mml	ppt-miR1221-5p	NA	TGGAATGTAAAGAAGTATGTAT	TGGAATGTAAAGAAGTATGTAT	0	0	0
mml-miR-1	244115_at	ENSMUSG00000028995	Fam126a	FAM126A	-5.87E-01	NA	3.07	mirnaUID2070	miR-1	mir-1	mml	ppt-miR1221-5p	NA	TGGAATGTAAAGAAGTATGTAT	TGGAATGTAAAGAAGTATGTAT	0	0	0
mml-miR-1	207700_s_at	ENSMUSG00000027678	Ncoa3	NCOA3	-5.87E-01	NA	3.28	mirnaUID2070	miR-1	mir-1	mml	ppt-miR1221-5p	NA	TGGAATGTAAAGAAGTATGTAT	TGGAATGTAAAGAAGTATGTAT	0	0	0
mml-miR-1	201751_at	ENSMUSG00000022426	Josd1	JOSD1	-5.86E-01	NA	7.88	mirnaUID2070	miR-1	mir-1	mml	ppt-miR1221-5p	NA	TGGAATGTAAAGAAGTATGTAT	TGGAATGTAAAGAAGTATGTAT	0	0	0
mml-miR-1	200598_s_at	ENSMUSG00000020048	Hsp90b1	HSP90B1	-5.84E-01	NA	10	mirnaUID2070	miR-1	mir-1	mml	ppt-miR1221-5p	NA	TGGAATGTAAAGAAGTATGTAT	TGGAATGTAAAGAAGTATGTAT	0	0	0
mml-miR-1	209542_x_at	ENSMUSG00000020053	Igf1	IGF1	-5.84E-01	NA	6.11	mirnaUID2070	miR-1	mir-1	mml	ppt-miR1221-5p	NA	TGGAATGTAAAGAAGTATGTAT	TGGAATGTAAAGAAGTATGTAT	0	0	0
mml-miR-1	212841_s_at	ENSMUSG00000036528	Ppfibp2	PPFIBP2	-5.83E-01	NA	6.07	mirnaUID2070	miR-1	mir-1	mml	ppt-miR1221-5p	NA	TGGAATGTAAAGAAGTATGTAT	TGGAATGTAAAGAAGTATGTAT	0	0	0
mml-miR-1	215832_x_at	ENSMUSG00000039361	Picalm	PICALM	-5.82E-01	NA	7.15	mirnaUID2070	miR-1	mir-1	mml	ppt-miR1221-5p	NA	TGGAATGTAAAGAAGTATGTAT	TGGAATGTAAAGAAGTATGTAT	0	0	0
mml-miR-1	201206_s_at	ENSMUSG00000027422	Rrbp1	RRBP1	-5.78E-01	NA	6.6	mirnaUID2070	miR-1	mir-1	mml	ppt-miR1221-5p	NA	TGGAATGTAAAGAAGTATGTAT	TGGAATGTAAAGAAGTATGTAT	0	0	0
mml-miR-1	211962_s_at	ENSMUSG00000021127	Zfp36l1	ZFP36L1	-5.77E-01	NA	9.92	mirnaUID2070	miR-1	mir-1	mml	ppt-miR1221-5p	NA	TGGAATGTAAAGAAGTATGTAT	TGGAATGTAAAGAAGTATGTAT	0	0	0
mml-miR-1	219628_at	ENSMUSG00000027663	Zmat3	ZMAT3	-5.76E-01	NA	5.45	mirnaUID2070	miR-1	mir-1	mml	ppt-miR1221-5p	NA	TGGAATGTAAAGAAGTATGTAT	TGGAATGTAAAGAAGTATGTAT	0	0	0
mml-miR-1	221676_s_at	ENSMUSG00000004530	Coro1c	CORO1C	-5.76E-01	NA	7.79	mirnaUID2070	miR-1	mir-1	mml	ppt-miR1221-5p	NA	TGGAATGTAAAGAAGTATGTAT	TGGAATGTAAAGAAGTATGTAT	0	0	0
mml-miR-1	226795_at	ENSMUSG00000068015	Lrch1	LRCH1	-5.76E-01	NA	6.7	mirnaUID2070	miR-1	mir-1	mml	ppt-miR1221-5p	NA	TGGAATGTAAAGAAGTATGTAT	TGGAATGTAAAGAAGTATGTAT	0	0	0
mml-miR-1	241701_at	ENSMUSG00000036591	Arhgap21	ARHGAP21	-5.76E-01	NA	5.98	mirnaUID2070	miR-1	mir-1	mml	ppt-miR1221-5p	NA	TGGAATGTAAAGAAGTATGTAT	TGGAATGTAAAGAAGTATGTAT	0	0	0
mml-miR-1	235603_at	ENSMUSG00000039630	Hnrnpu	HNRNPU	-5.73E-01	NA	4.99	mirnaUID2070	miR-1	mir-1	mml	ppt-miR1221-5p	NA	TGGAATGTAAAGAAGTATGTAT	TGGAATGTAAAGAAGTATGTAT	0	0	0
mml-miR-1	201989_s_at	ENSMUSG00000032652	Crebl2	CREBL2	-5.71E-01	NA	7.7	mirnaUID2070	miR-1	mir-1	mml	ppt-miR1221-5p	NA	TGGAATGTAAAGAAGTATGTAT	TGGAATGTAAAGAAGTATGTAT	0	0	0
mml-miR-1	213998_s_at	ENSMUSG00000055065	Ddx17	DDX17	-5.71E-01	NA	8.19	mirnaUID2070	miR-1	mir-1	mml	ppt-miR1221-5p	NA	TGGAATGTAAAGAAGTATGTAT	TGGAATGTAAAGAAGTATGTAT	0	0	0
mml-miR-1	222544_s_at	ENSMUSG00000054823	Whsc1l1	WHSC1L1	-5.70E-01	NA	8.61	mirnaUID2070	miR-1	mir-1	mml	ppt-miR1221-5p	NA	TGGAATGTAAAGAAGTATGTAT	TGGAATGTAAAGAAGTATGTAT	0	0	0
mml-miR-1	241703_at	ENSMUSG00000040570	Rundc3b	RUNDC3B	-5.67E-01	NA	2.56	mirnaUID2070	miR-1	mir-1	mml	ppt-miR1221-5p	NA	TGGAATGTAAAGAAGTATGTAT	TGGAATGTAAAGAAGTATGTAT	0	0	0
mml-miR-1	1555888_at	ENSMUSG00000037487	Ubr5	UBR5	-5.67E-01	NA	3.72	mirnaUID2070	miR-1	mir-1	mml	ppt-miR1221-5p	NA	TGGAATGTAAAGAAGTATGTAT	TGGAATGTAAAGAAGTATGTAT	0	0	0
mml-miR-1	1569003_at	ENSMUSG00000018171	Vmp1	VMP1	-5.65E-01	NA	3.5	mirnaUID2070	miR-1	mir-1	mml	ppt-miR1221-5p	NA	TGGAATGTAAAGAAGTATGTAT	TGGAATGTAAAGAAGTATGTAT	0	0	0
mml-miR-1	202341_s_at	ENSMUSG00000027993	Trim2	TRIM2	-5.62E-01	http://mirecords.biolead.org/interactions.php?species=Homo+sapiens&mirna_acc=hsa-miR-1&targetgene_type=refseq_acc&targetgene_info=NM_015271&v=no&search_int=Search Homo sapiens	6.69	mirnaUID2070	miR-1	mir-1	mml	ppt-miR1221-5p	NA	TGGAATGTAAAGAAGTATGTAT	TGGAATGTAAAGAAGTATGTAT	0	0	0
mml-miR-1	222791_at	ENSMUSG00000044098	Rsbn1	RSBN1	-5.62E-01	NA	7.59	mirnaUID2070	miR-1	mir-1	mml	ppt-miR1221-5p	NA	TGGAATGTAAAGAAGTATGTAT	TGGAATGTAAAGAAGTATGTAT	0	0	0
mml-miR-1	218192_at	ENSMUSG00000032599	Ip6k2	IP6K2	-5.62E-01	NA	6.74	mirnaUID2070	miR-1	mir-1	mml	ppt-miR1221-5p	NA	TGGAATGTAAAGAAGTATGTAT	TGGAATGTAAAGAAGTATGTAT	0	0	0
mml-miR-1	225352_at	ENSMUSG00000027706	Sec62	SEC62	-5.60E-01	NA	7.89	mirnaUID2070	miR-1	mir-1	mml	ppt-miR1221-5p	NA	TGGAATGTAAAGAAGTATGTAT	TGGAATGTAAAGAAGTATGTAT	0	0	0
mml-miR-1	222903_s_at	ENSMUSG00000025586	Cpeb1	CPEB1	-5.59E-01	NA	5.03	mirnaUID2070	miR-1	mir-1	mml	ppt-miR1221-5p	NA	TGGAATGTAAAGAAGTATGTAT	TGGAATGTAAAGAAGTATGTAT	0	0	0
mml-miR-1	221505_at	ENSMUSG00000015749	Anp32e	ANP32E	-5.56E-01	NA	8.77	mirnaUID2070	miR-1	mir-1	mml	ppt-miR1221-5p	NA	TGGAATGTAAAGAAGTATGTAT	TGGAATGTAAAGAAGTATGTAT	0	0	0
mml-miR-1	1555997_s_at	ENSMUSG00000026185	Igfbp5	IGFBP5	-5.56E-01	NA	6.11	mirnaUID2070	miR-1	mir-1	mml	ppt-miR1221-5p	NA	TGGAATGTAAAGAAGTATGTAT	TGGAATGTAAAGAAGTATGTAT	0	0	0
mml-miR-1	201669_s_at	ENSMUSG00000069662	Marcks	MARCKS	-5.55E-01	NA	8.73	mirnaUID2070	miR-1	mir-1	mml	ppt-miR1221-5p	NA	TGGAATGTAAAGAAGTATGTAT	TGGAATGTAAAGAAGTATGTAT	0	0	0
mml-miR-1	239447_at	ENSMUSG00000022858	Tra2b	TRA2B	-5.54E-01	NA	3	mirnaUID2070	miR-1	mir-1	mml	ppt-miR1221-5p	NA	TGGAATGTAAAGAAGTATGTAT	TGGAATGTAAAGAAGTATGTAT	0	0	0
mml-miR-1	205138_s_at	ENSMUSG00000047712	Ust	UST	-5.54E-01	http://mirecords.biolead.org/interactions.php?species=Homo+sapiens&mirna_acc=hsa-miR-1&targetgene_type=refseq_acc&targetgene_info=NM_005715&v=no&search_int=Search Homo sapiens	3.82	mirnaUID2070	miR-1	mir-1	mml	ppt-miR1221-5p	NA	TGGAATGTAAAGAAGTATGTAT	TGGAATGTAAAGAAGTATGTAT	0	0	0
mml-miR-1	212964_at	ENSMUSG00000050240	Hic2	HIC2	-5.52E-01	NA	5.81	mirnaUID2070	miR-1	mir-1	mml	ppt-miR1221-5p	NA	TGGAATGTAAAGAAGTATGTAT	TGGAATGTAAAGAAGTATGTAT	0	0	0
mml-miR-1	226387_at	ENSMUSG00000039968	Rsbn1l	RSBN1L	-5.50E-01	NA	5.99	mirnaUID2070	miR-1	mir-1	mml	ppt-miR1221-5p	NA	TGGAATGTAAAGAAGTATGTAT	TGGAATGTAAAGAAGTATGTAT	0	0	0
mml-miR-1	200892_s_at	ENSMUSG00000022858	Tra2b	TRA2B	-5.50E-01	NA	7.89	mirnaUID2070	miR-1	mir-1	mml	ppt-miR1221-5p	NA	TGGAATGTAAAGAAGTATGTAT	TGGAATGTAAAGAAGTATGTAT	0	0	0
mml-miR-1	205446_s_at	ENSMUSG00000027104	Atf2	ATF2	-5.50E-01	NA	5.81	mirnaUID2070	miR-1	mir-1	mml	ppt-miR1221-5p	NA	TGGAATGTAAAGAAGTATGTAT	TGGAATGTAAAGAAGTATGTAT	0	0	0
mml-miR-1	234969_s_at	ENSMUSG00000024240	Epc1	EPC1	-5.49E-01	NA	8.8	mirnaUID2070	miR-1	mir-1	mml	ppt-miR1221-5p	NA	TGGAATGTAAAGAAGTATGTAT	TGGAATGTAAAGAAGTATGTAT	0	0	0
mml-miR-1	1565347_s_at	ENSMUSG00000000134	Tfe3	TFE3	-5.49E-01	NA	3.85	mirnaUID2070	miR-1	mir-1	mml	ppt-miR1221-5p	NA	TGGAATGTAAAGAAGTATGTAT	TGGAATGTAAAGAAGTATGTAT	0	0	0
mml-miR-1	227382_at	ENSMUSG00000031924	Cyb5b	CYB5B	-5.49E-01	NA	3.46	mirnaUID2070	miR-1	mir-1	mml	ppt-miR1221-5p	NA	TGGAATGTAAAGAAGTATGTAT	TGGAATGTAAAGAAGTATGTAT	0	0	0
mml-miR-1	223466_x_at	ENSMUSG00000021669	Col4a3bp	COL4A3BP	-5.48E-01	NA	8.18	mirnaUID2070	miR-1	mir-1	mml	ppt-miR1221-5p	NA	TGGAATGTAAAGAAGTATGTAT	TGGAATGTAAAGAAGTATGTAT	0	0	0
mml-miR-1	210554_s_at	ENSMUSG00000030970	Ctbp2	CTBP2	-5.47E-01	NA	9.48	mirnaUID2070	miR-1	mir-1	mml	ppt-miR1221-5p	NA	TGGAATGTAAAGAAGTATGTAT	TGGAATGTAAAGAAGTATGTAT	0	0	0
mml-miR-1	214508_x_at	ENSMUSG00000063889	Crem	CREM	-5.47E-01	NA	7.84	mirnaUID2070	miR-1	mir-1	mml	ppt-miR1221-5p	NA	TGGAATGTAAAGAAGTATGTAT	TGGAATGTAAAGAAGTATGTAT	0	0	0
mml-miR-1	213552_at	ENSMUSG00000032252	Glce	GLCE	-5.46E-01	NA	5.25	mirnaUID2070	miR-1	mir-1	mml	ppt-miR1221-5p	NA	TGGAATGTAAAGAAGTATGTAT	TGGAATGTAAAGAAGTATGTAT	0	0	0
mml-miR-1	228186_s_at	ENSMUSG00000019880	Rspo3	RSPO3	-5.45E-01	NA	5.68	mirnaUID2070	miR-1	mir-1	mml	ppt-miR1221-5p	NA	TGGAATGTAAAGAAGTATGTAT	TGGAATGTAAAGAAGTATGTAT	0	0	0
mml-miR-1	225287_s_at	ENSMUSG00000035953	Tmem55b	TMEM55B	-5.42E-01	NA	6.88	mirnaUID2070	miR-1	mir-1	mml	ppt-miR1221-5p	NA	TGGAATGTAAAGAAGTATGTAT	TGGAATGTAAAGAAGTATGTAT	0	0	0
mml-miR-1	200639_s_at	ENSMUSG00000022285	Ywhaz	YWHAZ	-5.42E-01	NA	9.94	mirnaUID2070	miR-1	mir-1	mml	ppt-miR1221-5p	NA	TGGAATGTAAAGAAGTATGTAT	TGGAATGTAAAGAAGTATGTAT	0	0	0
mml-miR-1	202673_at	ENSMUSG00000078919	Dpm1	DPM1	-5.41E-01	http://mirecords.biolead.org/interactions.php?species=Danio+rerio&mirna_acc=dre-miR-1&targetgene_type=refseq_acc&targetgene_info=NM_001003596&v=no&search_int=Search Danio rerio	8.6	mirnaUID2070	miR-1	mir-1	mml	ppt-miR1221-5p	NA	TGGAATGTAAAGAAGTATGTAT	TGGAATGTAAAGAAGTATGTAT	0	0	0
mml-miR-1	1564906_at	ENSMUSG00000037236	Matr3	MATR3	-5.40E-01	NA	2.91	mirnaUID2070	miR-1	mir-1	mml	ppt-miR1221-5p	NA	TGGAATGTAAAGAAGTATGTAT	TGGAATGTAAAGAAGTATGTAT	0	0	0
mml-miR-1	1556051_a_at	ENSMUSG00000003452	Bicd1	BICD1	-5.40E-01	NA	4.76	mirnaUID2070	miR-1	mir-1	mml	ppt-miR1221-5p	NA	TGGAATGTAAAGAAGTATGTAT	TGGAATGTAAAGAAGTATGTAT	0	0	0
mml-miR-1	1552472_a_at	ENSMUSG00000049076	Acap2	ACAP2	-5.40E-01	NA	5.84	mirnaUID2070	miR-1	mir-1	mml	ppt-miR1221-5p	NA	TGGAATGTAAAGAAGTATGTAT	TGGAATGTAAAGAAGTATGTAT	0	0	0
mml-miR-1	227792_at	ENSMUSG00000095115	Itpripl2	ITPRIPL2	-5.37E-01	NA	7.29	mirnaUID2070	miR-1	mir-1	mml	ppt-miR1221-5p	NA	TGGAATGTAAAGAAGTATGTAT	TGGAATGTAAAGAAGTATGTAT	0	0	0
mml-miR-1	222154_s_at	ENSMUSG00000038305	Spats2l	SPATS2L	-5.36E-01	NA	8.91	mirnaUID2070	miR-1	mir-1	mml	ppt-miR1221-5p	NA	TGGAATGTAAAGAAGTATGTAT	TGGAATGTAAAGAAGTATGTAT	0	0	0
mml-miR-1	202539_s_at	ENSMUSG00000021670	Hmgcr	HMGCR	-5.35E-01	NA	5.63	mirnaUID2070	miR-1	mir-1	mml	ppt-miR1221-5p	NA	TGGAATGTAAAGAAGTATGTAT	TGGAATGTAAAGAAGTATGTAT	0	0	0
mml-miR-1	203319_s_at	ENSMUSG00000022811	Zfp148	ZNF148	-5.34E-01	NA	7.82	mirnaUID2070	miR-1	mir-1	mml	ppt-miR1221-5p	NA	TGGAATGTAAAGAAGTATGTAT	TGGAATGTAAAGAAGTATGTAT	0	0	0
mml-miR-1	202935_s_at	ENSMUSG00000000567	Sox9	SOX9	-5.34E-01	NA	8.37	mirnaUID2070	miR-1	mir-1	mml	ppt-miR1221-5p	NA	TGGAATGTAAAGAAGTATGTAT	TGGAATGTAAAGAAGTATGTAT	0	0	0
mml-miR-1	31874_at	ENSMUSG00000034201	Gas2l1	GAS2L1	-5.32E-01	NA	7.47	mirnaUID2070	miR-1	mir-1	mml	ppt-miR1221-5p	NA	TGGAATGTAAAGAAGTATGTAT	TGGAATGTAAAGAAGTATGTAT	0	0	0
mml-miR-1	212515_s_at	ENSMUSG00000000787	Ddx3x	DDX3X	-5.30E-01	NA	10.1	mirnaUID2070	miR-1	mir-1	mml	ppt-miR1221-5p	NA	TGGAATGTAAAGAAGTATGTAT	TGGAATGTAAAGAAGTATGTAT	0	0	0
mml-miR-1	211352_s_at	ENSMUSG00000027678	Ncoa3	NCOA3	-5.30E-01	NA	5.63	mirnaUID2070	miR-1	mir-1	mml	ppt-miR1221-5p	NA	TGGAATGTAAAGAAGTATGTAT	TGGAATGTAAAGAAGTATGTAT	0	0	0
mml-miR-1	219276_x_at	ENSMUSG00000028578	5830433M19Rik	CAAP1	-5.28E-01	NA	4.29	mirnaUID2070	miR-1	mir-1	mml	ppt-miR1221-5p	NA	TGGAATGTAAAGAAGTATGTAT	TGGAATGTAAAGAAGTATGTAT	0	0	0
mml-miR-1	213002_at	ENSMUSG00000069662	Marcks	MARCKS	-5.27E-01	NA	5.78	mirnaUID2070	miR-1	mir-1	mml	ppt-miR1221-5p	NA	TGGAATGTAAAGAAGTATGTAT	TGGAATGTAAAGAAGTATGTAT	0	0	0
mml-miR-1	211959_at	ENSMUSG00000026185	Igfbp5	IGFBP5	-5.24E-01	NA	10.9	mirnaUID2070	miR-1	mir-1	mml	ppt-miR1221-5p	NA	TGGAATGTAAAGAAGTATGTAT	TGGAATGTAAAGAAGTATGTAT	0	0	0
mml-miR-1	226970_at	ENSMUSG00000035329	Fbxo33	FBXO33	-5.24E-01	NA	7.24	mirnaUID2070	miR-1	mir-1	mml	ppt-miR1221-5p	NA	TGGAATGTAAAGAAGTATGTAT	TGGAATGTAAAGAAGTATGTAT	0	0	0
mml-miR-1	202136_at	ENSMUSG00000021156	Zmynd11	ZMYND11	-5.24E-01	NA	9.94	mirnaUID2070	miR-1	mir-1	mml	ppt-miR1221-5p	NA	TGGAATGTAAAGAAGTATGTAT	TGGAATGTAAAGAAGTATGTAT	0	0	0
mml-miR-1	201176_s_at	ENSMUSG00000032096	Arcn1	ARCN1	-5.23E-01	http://mirecords.biolead.org/interactions.php?species=Homo+sapiens&mirna_acc=hsa-miR-1&targetgene_type=refseq_acc&targetgene_info=NM_001655&v=no&search_int=Search Homo sapiens	6.54	mirnaUID2070	miR-1	mir-1	mml	ppt-miR1221-5p	NA	TGGAATGTAAAGAAGTATGTAT	TGGAATGTAAAGAAGTATGTAT	0	0	0
mml-miR-1	212959_s_at	ENSMUSG00000035311	Gnptab	GNPTAB	-5.22E-01	NA	7.1	mirnaUID2070	miR-1	mir-1	mml	ppt-miR1221-5p	NA	TGGAATGTAAAGAAGTATGTAT	TGGAATGTAAAGAAGTATGTAT	0	0	0
mml-miR-1	202516_s_at	ENSMUSG00000022770	Dlg1	DLG1	-5.21E-01	NA	3.84	mirnaUID2070	miR-1	mir-1	mml	ppt-miR1221-5p	NA	TGGAATGTAAAGAAGTATGTAT	TGGAATGTAAAGAAGTATGTAT	0	0	0
mml-miR-1	239193_at	ENSMUSG00000026843	Fubp3	FUBP3	-5.20E-01	NA	5.09	mirnaUID2070	miR-1	mir-1	mml	ppt-miR1221-5p	NA	TGGAATGTAAAGAAGTATGTAT	TGGAATGTAAAGAAGTATGTAT	0	0	0
mml-miR-1	224687_at	ENSMUSG00000040351	Ankib1	ANKIB1	-5.20E-01	http://mirecords.biolead.org/interactions.php?species=Homo+sapiens&mirna_acc=hsa-miR-1&targetgene_type=refseq_acc&targetgene_info=NM_019004&v=no&search_int=Search Homo sapiens	6.37	mirnaUID2070	miR-1	mir-1	mml	ppt-miR1221-5p	NA	TGGAATGTAAAGAAGTATGTAT	TGGAATGTAAAGAAGTATGTAT	0	0	0
mml-miR-1	200614_at	ENSMUSG00000047126	Cltc	CLTC	-5.20E-01	NA	10.8	mirnaUID2070	miR-1	mir-1	mml	ppt-miR1221-5p	NA	TGGAATGTAAAGAAGTATGTAT	TGGAATGTAAAGAAGTATGTAT	0	0	0
mml-miR-1	200775_s_at	ENSMUSG00000021546	Hnrnpk	HNRNPK	-5.16E-01	NA	10.9	mirnaUID2070	miR-1	mir-1	mml	ppt-miR1221-5p	NA	TGGAATGTAAAGAAGTATGTAT	TGGAATGTAAAGAAGTATGTAT	0	0	0
mml-miR-1	226057_at	ENSMUSG00000022799	Arhgap31	ARHGAP31	-5.15E-01	NA	4.58	mirnaUID2070	miR-1	mir-1	mml	ppt-miR1221-5p	NA	TGGAATGTAAAGAAGTATGTAT	TGGAATGTAAAGAAGTATGTAT	0	0	0
mml-miR-1	219288_at	ENSMUSG00000033111	3830406C13Rik	C3orf14	-5.15E-01	NA	6	mirnaUID2070	miR-1	mir-1	mml	ppt-miR1221-5p	NA	TGGAATGTAAAGAAGTATGTAT	TGGAATGTAAAGAAGTATGTAT	0	0	0
mml-miR-1	207630_s_at	ENSMUSG00000063889	Crem	CREM	-5.12E-01	NA	7.65	mirnaUID2070	miR-1	mir-1	mml	ppt-miR1221-5p	NA	TGGAATGTAAAGAAGTATGTAT	TGGAATGTAAAGAAGTATGTAT	0	0	0
mml-miR-1	241611_s_at	ENSMUSG00000033487	Fndc3a	FNDC3A	-5.12E-01	NA	4.71	mirnaUID2070	miR-1	mir-1	mml	ppt-miR1221-5p	NA	TGGAATGTAAAGAAGTATGTAT	TGGAATGTAAAGAAGTATGTAT	0	0	0
mml-miR-1	201732_s_at	ENSMUSG00000004319	Clcn3	CLCN3	-5.11E-01	http://mirecords.biolead.org/interactions.php?species=Homo+sapiens&mirna_acc=hsa-miR-1&targetgene_type=refseq_acc&targetgene_info=NM_001829&v=no&search_int=Search Homo sapiens	7.74	mirnaUID2070	miR-1	mir-1	mml	ppt-miR1221-5p	NA	TGGAATGTAAAGAAGTATGTAT	TGGAATGTAAAGAAGTATGTAT	0	0	0
mml-miR-1	208699_x_at	ENSMUSG00000021957	Tkt	TKT	-5.10E-01	NA	5.67	mirnaUID2070	miR-1	mir-1	mml	ppt-miR1221-5p	NA	TGGAATGTAAAGAAGTATGTAT	TGGAATGTAAAGAAGTATGTAT	0	0	0
mml-miR-1	223069_s_at	ENSMUSG00000032624	Eml4	EML4	-5.09E-01	http://mirecords.biolead.org/interactions.php?species=Homo+sapiens&mirna_acc=hsa-miR-1&targetgene_type=refseq_acc&targetgene_info=NM_019063&v=no&search_int=Search Homo sapiens	4.48	mirnaUID2070	miR-1	mir-1	mml	ppt-miR1221-5p	NA	TGGAATGTAAAGAAGTATGTAT	TGGAATGTAAAGAAGTATGTAT	0	0	0
mml-miR-1	224410_s_at	ENSMUSG00000010721	Lmbr1	LMBR1	-5.09E-01	NA	3.8	mirnaUID2070	miR-1	mir-1	mml	ppt-miR1221-5p	NA	TGGAATGTAAAGAAGTATGTAT	TGGAATGTAAAGAAGTATGTAT	0	0	0
mml-miR-1	1562240_at	ENSMUSG00000029765	Plxna4	PLXNA4	-5.08E-01	NA	3.82	mirnaUID2070	miR-1	mir-1	mml	ppt-miR1221-5p	NA	TGGAATGTAAAGAAGTATGTAT	TGGAATGTAAAGAAGTATGTAT	0	0	0
mml-miR-1	201437_s_at	ENSMUSG00000028156	Eif4e	EIF4E	-5.07E-01	NA	8.45	mirnaUID2070	miR-1	mir-1	mml	ppt-miR1221-5p	NA	TGGAATGTAAAGAAGTATGTAT	TGGAATGTAAAGAAGTATGTAT	0	0	0
mml-miR-1	221734_at	ENSMUSG00000024594	Prrc1	PRRC1	-5.06E-01	NA	6.7	mirnaUID2070	miR-1	mir-1	mml	ppt-miR1221-5p	NA	TGGAATGTAAAGAAGTATGTAT	TGGAATGTAAAGAAGTATGTAT	0	0	0
mml-miR-1	202171_at	ENSMUSG00000018377	Vezf1	VEZF1	-5.06E-01	NA	8.6	mirnaUID2070	miR-1	mir-1	mml	ppt-miR1221-5p	NA	TGGAATGTAAAGAAGTATGTAT	TGGAATGTAAAGAAGTATGTAT	0	0	0
mml-miR-1	200594_x_at	ENSMUSG00000039630	Hnrnpu	HNRNPU	-5.05E-01	NA	10.9	mirnaUID2070	miR-1	mir-1	mml	ppt-miR1221-5p	NA	TGGAATGTAAAGAAGTATGTAT	TGGAATGTAAAGAAGTATGTAT	0	0	0
mml-miR-1	202173_s_at	ENSMUSG00000018377	Vezf1	VEZF1	-5.04E-01	NA	8.61	mirnaUID2070	miR-1	mir-1	mml	ppt-miR1221-5p	NA	TGGAATGTAAAGAAGTATGTAT	TGGAATGTAAAGAAGTATGTAT	0	0	0
mml-miR-1	201089_at	ENSMUSG00000006273	Atp6v1b2	ATP6V1B2	-5.02E-01	http://mirecords.biolead.org/interactions.php?species=Homo+sapiens&mirna_acc=hsa-miR-1&targetgene_type=refseq_acc&targetgene_info=NM_001693.3&v=no&search_int=Search Homo sapiens	6.26	mirnaUID2070	miR-1	mir-1	mml	ppt-miR1221-5p	NA	TGGAATGTAAAGAAGTATGTAT	TGGAATGTAAAGAAGTATGTAT	0	0	0
mml-miR-1	228297_at	ENSMUSG00000053931	Cnn3	CNN3	-5.01E-01	http://mirecords.biolead.org/interactions.php?species=Homo+sapiens&mirna_acc=hsa-miR-1&targetgene_type=refseq_acc&targetgene_info=NM_001839.3&v=no&search_int=Search Homo sapiens	6.94	mirnaUID2070	miR-1	mir-1	mml	ppt-miR1221-5p	NA	TGGAATGTAAAGAAGTATGTAT	TGGAATGTAAAGAAGTATGTAT	0	0	0
mml-miR-1	213407_at	ENSMUSG00000031732	Phlpp2	PHLPP2	-4.99E-01	NA	6.03	mirnaUID2070	miR-1	mir-1	mml	ppt-miR1221-5p	NA	TGGAATGTAAAGAAGTATGTAT	TGGAATGTAAAGAAGTATGTAT	0	0	0
mml-miR-1	235767_x_at	ENSMUSG00000008301	Phax	PHAX	-4.99E-01	NA	7.82	mirnaUID2070	miR-1	mir-1	mml	ppt-miR1221-5p	NA	TGGAATGTAAAGAAGTATGTAT	TGGAATGTAAAGAAGTATGTAT	0	0	0
mml-miR-1	1554725_at	ENSMUSG00000026721	Rabgap1l	RABGAP1L	-4.99E-01	http://mirecords.biolead.org/interactions.php?species=Homo+sapiens&mirna_acc=hsa-miR-1&targetgene_type=refseq_acc&targetgene_info=NM_014857&v=no&search_int=Search Homo sapiens	2.93	mirnaUID2070	miR-1	mir-1	mml	ppt-miR1221-5p	NA	TGGAATGTAAAGAAGTATGTAT	TGGAATGTAAAGAAGTATGTAT	0	0	0
mml-miR-1	240766_at	ENSMUSG00000024240	Epc1	EPC1	-4.97E-01	NA	3.4	mirnaUID2070	miR-1	mir-1	mml	ppt-miR1221-5p	NA	TGGAATGTAAAGAAGTATGTAT	TGGAATGTAAAGAAGTATGTAT	0	0	0
mml-miR-1	211502_s_at	ENSMUSG00000028926	Cdk14	CDK14	-4.95E-01	NA	6	mirnaUID2070	miR-1	mir-1	mml	ppt-miR1221-5p	NA	TGGAATGTAAAGAAGTATGTAT	TGGAATGTAAAGAAGTATGTAT	0	0	0
mml-miR-1	1555105_a_at	ENSMUSG00000028522	Mier1	MIER1	-4.95E-01	NA	5.24	mirnaUID2070	miR-1	mir-1	mml	ppt-miR1221-5p	NA	TGGAATGTAAAGAAGTATGTAT	TGGAATGTAAAGAAGTATGTAT	0	0	0
mml-miR-1	200655_s_at	ENSMUSG00000001175	Calm1	CALM1	-4.95E-01	http://mirecords.biolead.org/interactions.php?species=Mus+musculus&mirna_acc=mmu-miR-1&targetgene_type=refseq_acc&targetgene_info=NM_009790&v=no&search_int=Search Mus musculus	10.7	mirnaUID2070	miR-1	mir-1	mml	ppt-miR1221-5p	NA	TGGAATGTAAAGAAGTATGTAT	TGGAATGTAAAGAAGTATGTAT	0	0	0
mml-miR-1	218268_at	ENSMUSG00000020130	Tbc1d15	TBC1D15	-4.94E-01	NA	6.55	mirnaUID2070	miR-1	mir-1	mml	ppt-miR1221-5p	NA	TGGAATGTAAAGAAGTATGTAT	TGGAATGTAAAGAAGTATGTAT	0	0	0
mml-miR-1	217734_s_at	ENSMUSG00000066357	Wdr6	WDR6	-4.93E-01	NA	7.11	mirnaUID2070	miR-1	mir-1	mml	ppt-miR1221-5p	NA	TGGAATGTAAAGAAGTATGTAT	TGGAATGTAAAGAAGTATGTAT	0	0	0
mml-miR-1	218311_at	ENSMUSG00000024242	Map4k3	MAP4K3	-4.92E-01	NA	8.08	mirnaUID2070	miR-1	mir-1	mml	ppt-miR1221-5p	NA	TGGAATGTAAAGAAGTATGTAT	TGGAATGTAAAGAAGTATGTAT	0	0	0
mml-miR-1	226990_at	ENSMUSG00000027184	Caprin1	CAPRIN1	-4.91E-01	NA	6.36	mirnaUID2070	miR-1	mir-1	mml	ppt-miR1221-5p	NA	TGGAATGTAAAGAAGTATGTAT	TGGAATGTAAAGAAGTATGTAT	0	0	0
mml-miR-1	210835_s_at	ENSMUSG00000030970	Ctbp2	CTBP2	-4.89E-01	NA	9.81	mirnaUID2070	miR-1	mir-1	mml	ppt-miR1221-5p	NA	TGGAATGTAAAGAAGTATGTAT	TGGAATGTAAAGAAGTATGTAT	0	0	0
mml-miR-1	227946_at	ENSMUSG00000038534	Osbpl7	OSBPL7	-4.86E-01	http://mirecords.biolead.org/interactions.php?species=Homo+sapiens&mirna_acc=hsa-miR-1&targetgene_type=refseq_acc&targetgene_info=NM_017731&v=no&search_int=Search Homo sapiens	5.52	mirnaUID2070	miR-1	mir-1	mml	ppt-miR1221-5p	NA	TGGAATGTAAAGAAGTATGTAT	TGGAATGTAAAGAAGTATGTAT	0	0	0
mml-miR-1	219625_s_at	ENSMUSG00000021669	Col4a3bp	COL4A3BP	-4.86E-01	NA	8.22	mirnaUID2070	miR-1	mir-1	mml	ppt-miR1221-5p	NA	TGGAATGTAAAGAAGTATGTAT	TGGAATGTAAAGAAGTATGTAT	0	0	0
mml-miR-1	231251_at	ENSMUSG00000038013	Wipf2	WIPF2	-4.86E-01	NA	3.64	mirnaUID2070	miR-1	mir-1	mml	ppt-miR1221-5p	NA	TGGAATGTAAAGAAGTATGTAT	TGGAATGTAAAGAAGTATGTAT	0	0	0
mml-miR-1	226277_at	ENSMUSG00000021669	Col4a3bp	COL4A3BP	-4.84E-01	NA	7.64	mirnaUID2070	miR-1	mir-1	mml	ppt-miR1221-5p	NA	TGGAATGTAAAGAAGTATGTAT	TGGAATGTAAAGAAGTATGTAT	0	0	0
mml-miR-1	201220_x_at	ENSMUSG00000030970	Ctbp2	CTBP2	-4.82E-01	NA	9.29	mirnaUID2070	miR-1	mir-1	mml	ppt-miR1221-5p	NA	TGGAATGTAAAGAAGTATGTAT	TGGAATGTAAAGAAGTATGTAT	0	0	0
mml-miR-1	239024_at	ENSMUSG00000022811	Zfp148	ZNF148	-4.82E-01	NA	7.26	mirnaUID2070	miR-1	mir-1	mml	ppt-miR1221-5p	NA	TGGAATGTAAAGAAGTATGTAT	TGGAATGTAAAGAAGTATGTAT	0	0	0
mml-miR-1	216449_x_at	ENSMUSG00000020048	Hsp90b1	HSP90B1	-4.81E-01	NA	9.12	mirnaUID2070	miR-1	mir-1	mml	ppt-miR1221-5p	NA	TGGAATGTAAAGAAGTATGTAT	TGGAATGTAAAGAAGTATGTAT	0	0	0
mml-miR-1	200886_s_at	ENSMUSG00000011752	Pgam1	PGAM1	-4.81E-01	NA	9.42	mirnaUID2070	miR-1	mir-1	mml	ppt-miR1221-5p	NA	TGGAATGTAAAGAAGTATGTAT	TGGAATGTAAAGAAGTATGTAT	0	0	0
mml-miR-1	225445_at	ENSMUSG00000038538	Ubn2	UBN2	-4.80E-01	NA	6.82	mirnaUID2070	miR-1	mir-1	mml	ppt-miR1221-5p	NA	TGGAATGTAAAGAAGTATGTAT	TGGAATGTAAAGAAGTATGTAT	0	0	0
mml-miR-1	201512_s_at	ENSMUSG00000022752	Tomm70a	TOMM70A	-4.80E-01	NA	7.68	mirnaUID2070	miR-1	mir-1	mml	ppt-miR1221-5p	NA	TGGAATGTAAAGAAGTATGTAT	TGGAATGTAAAGAAGTATGTAT	0	0	0
mml-miR-1	219578_s_at	ENSMUSG00000025586	Cpeb1	CPEB1	-4.79E-01	NA	6.43	mirnaUID2070	miR-1	mir-1	mml	ppt-miR1221-5p	NA	TGGAATGTAAAGAAGTATGTAT	TGGAATGTAAAGAAGTATGTAT	0	0	0
mml-miR-1	210974_s_at	ENSMUSG00000020198	Ap3d1	AP3D1	-4.79E-01	NA	4.44	mirnaUID2070	miR-1	mir-1	mml	ppt-miR1221-5p	NA	TGGAATGTAAAGAAGTATGTAT	TGGAATGTAAAGAAGTATGTAT	0	0	0
mml-miR-1	230180_at	ENSMUSG00000055065	Ddx17	DDX17	-4.75E-01	NA	5.31	mirnaUID2070	miR-1	mir-1	mml	ppt-miR1221-5p	NA	TGGAATGTAAAGAAGTATGTAT	TGGAATGTAAAGAAGTATGTAT	0	0	0
mml-miR-1	209049_s_at	ENSMUSG00000039671	Zmynd8	ZMYND8	-4.71E-01	NA	8.36	mirnaUID2070	miR-1	mir-1	mml	ppt-miR1221-5p	NA	TGGAATGTAAAGAAGTATGTAT	TGGAATGTAAAGAAGTATGTAT	0	0	0
mml-miR-1	208151_x_at	ENSMUSG00000055065	Ddx17	DDX17	-4.71E-01	NA	8.53	mirnaUID2070	miR-1	mir-1	mml	ppt-miR1221-5p	NA	TGGAATGTAAAGAAGTATGTAT	TGGAATGTAAAGAAGTATGTAT	0	0	0
mml-miR-1	200638_s_at	ENSMUSG00000022285	Ywhaz	YWHAZ	-4.69E-01	NA	9.01	mirnaUID2070	miR-1	mir-1	mml	ppt-miR1221-5p	NA	TGGAATGTAAAGAAGTATGTAT	TGGAATGTAAAGAAGTATGTAT	0	0	0
mml-miR-1	224833_at	ENSMUSG00000032035	Ets1	ETS1	-4.68E-01	NA	9.5	mirnaUID2070	miR-1	mir-1	mml	ppt-miR1221-5p	NA	TGGAATGTAAAGAAGTATGTAT	TGGAATGTAAAGAAGTATGTAT	0	0	0
mml-miR-1	201695_s_at	ENSMUSG00000021871	Pnp	PNP	-4.66E-01	NA	4.85	mirnaUID2070	miR-1	mir-1	mml	ppt-miR1221-5p	NA	TGGAATGTAAAGAAGTATGTAT	TGGAATGTAAAGAAGTATGTAT	0	0	0
mml-miR-1	212051_at	ENSMUSG00000038013	Wipf2	WIPF2	-4.62E-01	NA	6.13	mirnaUID2070	miR-1	mir-1	mml	ppt-miR1221-5p	NA	TGGAATGTAAAGAAGTATGTAT	TGGAATGTAAAGAAGTATGTAT	0	0	0
mml-miR-1	226666_at	ENSMUSG00000034574	Daam1	DAAM1	-4.61E-01	NA	8.4	mirnaUID2070	miR-1	mir-1	mml	ppt-miR1221-5p	NA	TGGAATGTAAAGAAGTATGTAT	TGGAATGTAAAGAAGTATGTAT	0	0	0
mml-miR-1	208942_s_at	ENSMUSG00000027706	Sec62	SEC62	-4.61E-01	NA	7.71	mirnaUID2070	miR-1	mir-1	mml	ppt-miR1221-5p	NA	TGGAATGTAAAGAAGTATGTAT	TGGAATGTAAAGAAGTATGTAT	0	0	0
mml-miR-1	222157_s_at	ENSMUSG00000032512	Wdr48	WDR48	-4.60E-01	NA	4.42	mirnaUID2070	miR-1	mir-1	mml	ppt-miR1221-5p	NA	TGGAATGTAAAGAAGTATGTAT	TGGAATGTAAAGAAGTATGTAT	0	0	0
mml-miR-1	212969_x_at	ENSMUSG00000071647	Eml3	EML3	-4.60E-01	NA	5.99	mirnaUID2070	miR-1	mir-1	mml	ppt-miR1221-5p	NA	TGGAATGTAAAGAAGTATGTAT	TGGAATGTAAAGAAGTATGTAT	0	0	0
mml-miR-1	201844_s_at	ENSMUSG00000072872	Rybp	RYBP	-4.60E-01	NA	6.44	mirnaUID2070	miR-1	mir-1	mml	ppt-miR1221-5p	NA	TGGAATGTAAAGAAGTATGTAT	TGGAATGTAAAGAAGTATGTAT	0	0	0
mml-miR-1	235166_at	ENSMUSG00000022811	Zfp148	ZNF148	-4.58E-01	NA	3.55	mirnaUID2070	miR-1	mir-1	mml	ppt-miR1221-5p	NA	TGGAATGTAAAGAAGTATGTAT	TGGAATGTAAAGAAGTATGTAT	0	0	0
mml-miR-1	243612_at	ENSMUSG00000021488	Nsd1	NSD1	-4.58E-01	NA	4.02	mirnaUID2070	miR-1	mir-1	mml	ppt-miR1221-5p	NA	TGGAATGTAAAGAAGTATGTAT	TGGAATGTAAAGAAGTATGTAT	0	0	0
mml-miR-1	202038_at	ENSMUSG00000059890	Ube4a	UBE4A	-4.54E-01	NA	8.43	mirnaUID2070	miR-1	mir-1	mml	ppt-miR1221-5p	NA	TGGAATGTAAAGAAGTATGTAT	TGGAATGTAAAGAAGTATGTAT	0	0	0
mml-miR-1	221248_s_at	ENSMUSG00000054823	Whsc1l1	WHSC1L1	-4.49E-01	NA	5.42	mirnaUID2070	miR-1	mir-1	mml	ppt-miR1221-5p	NA	TGGAATGTAAAGAAGTATGTAT	TGGAATGTAAAGAAGTATGTAT	0	0	0
mml-miR-1	226342_at	ENSMUSG00000020315	Spnb2	SPTBN1	-4.48E-01	NA	8.96	mirnaUID2070	miR-1	mir-1	mml	ppt-miR1221-5p	NA	TGGAATGTAAAGAAGTATGTAT	TGGAATGTAAAGAAGTATGTAT	0	0	0
mml-miR-1	214094_at	ENSMUSG00000028034	Fubp1	FUBP1	-4.47E-01	NA	3.75	mirnaUID2070	miR-1	mir-1	mml	ppt-miR1221-5p	NA	TGGAATGTAAAGAAGTATGTAT	TGGAATGTAAAGAAGTATGTAT	0	0	0
mml-miR-1	221062_at	ENSMUSG00000070407	Hs3st3b1	NA	-4.46E-01	NA	4.24	mirnaUID2070	miR-1	mir-1	mml	ppt-miR1221-5p	NA	TGGAATGTAAAGAAGTATGTAT	TGGAATGTAAAGAAGTATGTAT	0	0	0
mml-miR-1	212944_at	ENSMUSG00000089774	Slc5a3	SLC5A3	-4.45E-01	NA	7.11	mirnaUID2070	miR-1	mir-1	mml	ppt-miR1221-5p	NA	TGGAATGTAAAGAAGTATGTAT	TGGAATGTAAAGAAGTATGTAT	0	0	0
mml-miR-1	212477_at	ENSMUSG00000049076	Acap2	ACAP2	-4.44E-01	NA	3.26	mirnaUID2070	miR-1	mir-1	mml	ppt-miR1221-5p	NA	TGGAATGTAAAGAAGTATGTAT	TGGAATGTAAAGAAGTATGTAT	0	0	0
mml-miR-1	227498_at	ENSMUSG00000051910	Sox6	SOX6	-4.43E-01	NA	7.4	mirnaUID2070	miR-1	mir-1	mml	ppt-miR1221-5p	NA	TGGAATGTAAAGAAGTATGTAT	TGGAATGTAAAGAAGTATGTAT	0	0	0
mml-miR-1	1563051_at	ENSMUSG00000024687	Osbp	OSBP	-4.43E-01	NA	3.8	mirnaUID2070	miR-1	mir-1	mml	ppt-miR1221-5p	NA	TGGAATGTAAAGAAGTATGTAT	TGGAATGTAAAGAAGTATGTAT	0	0	0
mml-miR-1	211965_at	ENSMUSG00000021127	Zfp36l1	ZFP36L1	-4.42E-01	NA	6.04	mirnaUID2070	miR-1	mir-1	mml	ppt-miR1221-5p	NA	TGGAATGTAAAGAAGTATGTAT	TGGAATGTAAAGAAGTATGTAT	0	0	0
mml-miR-1	213237_at	ENSMUSG00000030980	2310008H09Rik	C16orf88	-4.41E-01	NA	4.52	mirnaUID2070	miR-1	mir-1	mml	ppt-miR1221-5p	NA	TGGAATGTAAAGAAGTATGTAT	TGGAATGTAAAGAAGTATGTAT	0	0	0
mml-miR-1	201670_s_at	ENSMUSG00000069662	Marcks	MARCKS	-4.41E-01	NA	6.77	mirnaUID2070	miR-1	mir-1	mml	ppt-miR1221-5p	NA	TGGAATGTAAAGAAGTATGTAT	TGGAATGTAAAGAAGTATGTAT	0	0	0
mml-miR-1	242321_at	ENSMUSG00000026604	Ptpn14	PTPN14	-4.38E-01	NA	3.41	mirnaUID2070	miR-1	mir-1	mml	ppt-miR1221-5p	NA	TGGAATGTAAAGAAGTATGTAT	TGGAATGTAAAGAAGTATGTAT	0	0	0
mml-miR-1	229325_at	ENSMUSG00000039068	Zzz3	ZZZ3	-4.36E-01	NA	6.36	mirnaUID2070	miR-1	mir-1	mml	ppt-miR1221-5p	NA	TGGAATGTAAAGAAGTATGTAT	TGGAATGTAAAGAAGTATGTAT	0	0	0
mml-miR-1	227497_at	ENSMUSG00000051910	Sox6	SOX6	-4.36E-01	NA	6.85	mirnaUID2070	miR-1	mir-1	mml	ppt-miR1221-5p	NA	TGGAATGTAAAGAAGTATGTAT	TGGAATGTAAAGAAGTATGTAT	0	0	0
mml-miR-1	217866_at	ENSMUSG00000034820	Cpsf7	CPSF7	-4.35E-01	NA	7.82	mirnaUID2070	miR-1	mir-1	mml	ppt-miR1221-5p	NA	TGGAATGTAAAGAAGTATGTAT	TGGAATGTAAAGAAGTATGTAT	0	0	0
mml-miR-1	208840_s_at	ENSMUSG00000029405	G3bp2	G3BP2	-4.33E-01	NA	6.82	mirnaUID2070	miR-1	mir-1	mml	ppt-miR1221-5p	NA	TGGAATGTAAAGAAGTATGTAT	TGGAATGTAAAGAAGTATGTAT	0	0	0
mml-miR-1	222385_x_at	ENSMUSG00000030082	Sec61a1	SEC61A1	-4.32E-01	NA	4.73	mirnaUID2070	miR-1	mir-1	mml	ppt-miR1221-5p	NA	TGGAATGTAAAGAAGTATGTAT	TGGAATGTAAAGAAGTATGTAT	0	0	0
mml-miR-1	225897_at	ENSMUSG00000069662	Marcks	MARCKS	-4.29E-01	NA	6.18	mirnaUID2070	miR-1	mir-1	mml	ppt-miR1221-5p	NA	TGGAATGTAAAGAAGTATGTAT	TGGAATGTAAAGAAGTATGTAT	0	0	0
mml-miR-1	1556420_s_at	ENSMUSG00000018427	Ypel2	YPEL2	-4.27E-01	NA	6.95	mirnaUID2070	miR-1	mir-1	mml	ppt-miR1221-5p	NA	TGGAATGTAAAGAAGTATGTAT	TGGAATGTAAAGAAGTATGTAT	0	0	0
mml-miR-1	213720_s_at	ENSMUSG00000032187	Smarca4	SMARCA4	-4.27E-01	NA	5.35	mirnaUID2070	miR-1	mir-1	mml	ppt-miR1221-5p	NA	TGGAATGTAAAGAAGTATGTAT	TGGAATGTAAAGAAGTATGTAT	0	0	0
mml-miR-1	225231_at	ENSMUSG00000034342	Cbl	CBL	-4.27E-01	NA	6.67	mirnaUID2070	miR-1	mir-1	mml	ppt-miR1221-5p	NA	TGGAATGTAAAGAAGTATGTAT	TGGAATGTAAAGAAGTATGTAT	0	0	0
mml-miR-1	214008_at	ENSMUSG00000022451	Twf1	TWF1	-4.22E-01	NA	3.15	mirnaUID2070	miR-1	mir-1	mml	ppt-miR1221-5p	NA	TGGAATGTAAAGAAGTATGTAT	TGGAATGTAAAGAAGTATGTAT	0	0	0
mml-miR-1	204741_at	ENSMUSG00000003452	Bicd1	BICD1	-4.22E-01	NA	6.18	mirnaUID2070	miR-1	mir-1	mml	ppt-miR1221-5p	NA	TGGAATGTAAAGAAGTATGTAT	TGGAATGTAAAGAAGTATGTAT	0	0	0
mml-miR-1	230511_at	ENSMUSG00000063889	Crem	CREM	-4.22E-01	NA	3.17	mirnaUID2070	miR-1	mir-1	mml	ppt-miR1221-5p	NA	TGGAATGTAAAGAAGTATGTAT	TGGAATGTAAAGAAGTATGTAT	0	0	0
mml-miR-1	1564911_at	ENSMUSG00000037236	Matr3	MATR3	-4.21E-01	NA	3.18	mirnaUID2070	miR-1	mir-1	mml	ppt-miR1221-5p	NA	TGGAATGTAAAGAAGTATGTAT	TGGAATGTAAAGAAGTATGTAT	0	0	0
mml-miR-1	223378_at	ENSMUSG00000014303	Glis2	GLIS2	-4.21E-01	NA	6.66	mirnaUID2070	miR-1	mir-1	mml	ppt-miR1221-5p	NA	TGGAATGTAAAGAAGTATGTAT	TGGAATGTAAAGAAGTATGTAT	0	0	0
mml-miR-1	215162_at	ENSMUSG00000021027	Ralgapa1	RALGAPA1	-4.19E-01	NA	4.73	mirnaUID2070	miR-1	mir-1	mml	ppt-miR1221-5p	NA	TGGAATGTAAAGAAGTATGTAT	TGGAATGTAAAGAAGTATGTAT	0	0	0
mml-miR-1	223304_at	ENSMUSG00000029924	Slc37a3	SLC37A3	-4.18E-01	NA	6.36	mirnaUID2070	miR-1	mir-1	mml	ppt-miR1221-5p	NA	TGGAATGTAAAGAAGTATGTAT	TGGAATGTAAAGAAGTATGTAT	0	0	0
mml-miR-1	203752_s_at	ENSMUSG00000071076	Jund	JUND	-4.18E-01	NA	10.2	mirnaUID2070	miR-1	mir-1	mml	ppt-miR1221-5p	NA	TGGAATGTAAAGAAGTATGTAT	TGGAATGTAAAGAAGTATGTAT	0	0	0
mml-miR-1	1553349_at	ENSMUSG00000033237	Arid2	ARID2	-4.15E-01	NA	4.17	mirnaUID2070	miR-1	mir-1	mml	ppt-miR1221-5p	NA	TGGAATGTAAAGAAGTATGTAT	TGGAATGTAAAGAAGTATGTAT	0	0	0
mml-miR-1	216867_s_at	ENSMUSG00000025856	Pdgfa	PDGFA	-4.15E-01	NA	8.04	mirnaUID2070	miR-1	mir-1	mml	ppt-miR1221-5p	NA	TGGAATGTAAAGAAGTATGTAT	TGGAATGTAAAGAAGTATGTAT	0	0	0
mml-miR-1	228716_at	ENSMUSG00000021779	Thrb	THRB	-4.13E-01	NA	8.07	mirnaUID2070	miR-1	mir-1	mml	ppt-miR1221-5p	NA	TGGAATGTAAAGAAGTATGTAT	TGGAATGTAAAGAAGTATGTAT	0	0	0
mml-miR-1	208841_s_at	ENSMUSG00000029405	G3bp2	G3BP2	-4.11E-01	NA	9.37	mirnaUID2070	miR-1	mir-1	mml	ppt-miR1221-5p	NA	TGGAATGTAAAGAAGTATGTAT	TGGAATGTAAAGAAGTATGTAT	0	0	0
mml-miR-1	203414_at	ENSMUSG00000003948	Mmd	MMD	-4.11E-01	http://mirecords.biolead.org/interactions.php?species=Homo+sapiens&mirna_acc=hsa-miR-1&targetgene_type=refseq_acc&targetgene_info=NM_012329&v=no&search_int=Search Homo sapiens	6.61	mirnaUID2070	miR-1	mir-1	mml	ppt-miR1221-5p	NA	TGGAATGTAAAGAAGTATGTAT	TGGAATGTAAAGAAGTATGTAT	0	0	0
mml-miR-1	225141_at	ENSMUSG00000031902	Nfatc3	NFATC3	-4.09E-01	NA	7.22	mirnaUID2070	miR-1	mir-1	mml	ppt-miR1221-5p	NA	TGGAATGTAAAGAAGTATGTAT	TGGAATGTAAAGAAGTATGTAT	0	0	0
mml-miR-1	242631_x_at	ENSMUSG00000031523	Dlc1	DLC1	-4.09E-01	NA	2.55	mirnaUID2070	miR-1	mir-1	mml	ppt-miR1221-5p	NA	TGGAATGTAAAGAAGTATGTAT	TGGAATGTAAAGAAGTATGTAT	0	0	0
mml-miR-1	219779_at	ENSMUSG00000025255	Zfhx4	ZFHX4	-4.08E-01	NA	5.04	mirnaUID2070	miR-1	mir-1	mml	ppt-miR1221-5p	NA	TGGAATGTAAAGAAGTATGTAT	TGGAATGTAAAGAAGTATGTAT	0	0	0
mml-miR-1	1558839_at	ENSMUSG00000033902	Mapkbp1	MAPKBP1	-4.08E-01	NA	5.02	mirnaUID2070	miR-1	mir-1	mml	ppt-miR1221-5p	NA	TGGAATGTAAAGAAGTATGTAT	TGGAATGTAAAGAAGTATGTAT	0	0	0
mml-miR-1	238350_at	ENSMUSG00000038538	Ubn2	UBN2	-3.98E-01	NA	6.93	mirnaUID2070	miR-1	mir-1	mml	ppt-miR1221-5p	NA	TGGAATGTAAAGAAGTATGTAT	TGGAATGTAAAGAAGTATGTAT	0	0	0
mml-miR-1	228092_at	ENSMUSG00000063889	Crem	CREM	-3.97E-01	NA	4.56	mirnaUID2070	miR-1	mir-1	mml	ppt-miR1221-5p	NA	TGGAATGTAAAGAAGTATGTAT	TGGAATGTAAAGAAGTATGTAT	0	0	0
mml-miR-1	224782_at	ENSMUSG00000001383	Zmat2	ZMAT2	-3.97E-01	NA	7.54	mirnaUID2070	miR-1	mir-1	mml	ppt-miR1221-5p	NA	TGGAATGTAAAGAAGTATGTAT	TGGAATGTAAAGAAGTATGTAT	0	0	0
mml-miR-1	228986_at	ENSMUSG00000020189	Osbpl8	OSBPL8	-3.96E-01	NA	6.77	mirnaUID2070	miR-1	mir-1	mml	ppt-miR1221-5p	NA	TGGAATGTAAAGAAGTATGTAT	TGGAATGTAAAGAAGTATGTAT	0	0	0
mml-miR-1	203020_at	ENSMUSG00000026721	Rabgap1l	RABGAP1L	-3.94E-01	http://mirecords.biolead.org/interactions.php?species=Homo+sapiens&mirna_acc=hsa-miR-1&targetgene_type=refseq_acc&targetgene_info=NM_014857&v=no&search_int=Search Homo sapiens	8.35	mirnaUID2070	miR-1	mir-1	mml	ppt-miR1221-5p	NA	TGGAATGTAAAGAAGTATGTAT	TGGAATGTAAAGAAGTATGTAT	0	0	0
mml-miR-1	203920_at	ENSMUSG00000002108	Nr1h3	NR1H3	-3.94E-01	NA	4.67	mirnaUID2070	miR-1	mir-1	mml	ppt-miR1221-5p	NA	TGGAATGTAAAGAAGTATGTAT	TGGAATGTAAAGAAGTATGTAT	0	0	0
mml-miR-1	231090_s_at	ENSMUSG00000033237	Arid2	ARID2	-3.94E-01	NA	4.89	mirnaUID2070	miR-1	mir-1	mml	ppt-miR1221-5p	NA	TGGAATGTAAAGAAGTATGTAT	TGGAATGTAAAGAAGTATGTAT	0	0	0
mml-miR-1	228104_at	ENSMUSG00000029765	Plxna4	PLXNA4	-3.93E-01	NA	6.99	mirnaUID2070	miR-1	mir-1	mml	ppt-miR1221-5p	NA	TGGAATGTAAAGAAGTATGTAT	TGGAATGTAAAGAAGTATGTAT	0	0	0
mml-miR-1	241619_at	ENSMUSG00000001175	Calm1	CALM1	-3.91E-01	http://mirecords.biolead.org/interactions.php?species=Mus+musculus&mirna_acc=mmu-miR-1&targetgene_type=refseq_acc&targetgene_info=NM_009790&v=no&search_int=Search Mus musculus	3.11	mirnaUID2070	miR-1	mir-1	mml	ppt-miR1221-5p	NA	TGGAATGTAAAGAAGTATGTAT	TGGAATGTAAAGAAGTATGTAT	0	0	0
mml-miR-1	203424_s_at	ENSMUSG00000026185	Igfbp5	IGFBP5	-3.91E-01	NA	8.94	mirnaUID2070	miR-1	mir-1	mml	ppt-miR1221-5p	NA	TGGAATGTAAAGAAGTATGTAT	TGGAATGTAAAGAAGTATGTAT	0	0	0
mml-miR-1	209967_s_at	ENSMUSG00000063889	Crem	CREM	-3.91E-01	NA	8.33	mirnaUID2070	miR-1	mir-1	mml	ppt-miR1221-5p	NA	TGGAATGTAAAGAAGTATGTAT	TGGAATGTAAAGAAGTATGTAT	0	0	0
mml-miR-1	220761_s_at	ENSMUSG00000061288	Taok3	TAOK3	-3.90E-01	NA	7.13	mirnaUID2070	miR-1	mir-1	mml	ppt-miR1221-5p	NA	TGGAATGTAAAGAAGTATGTAT	TGGAATGTAAAGAAGTATGTAT	0	0	0
mml-miR-1	228545_at	ENSMUSG00000022811	Zfp148	ZNF148	-3.90E-01	NA	5.65	mirnaUID2070	miR-1	mir-1	mml	ppt-miR1221-5p	NA	TGGAATGTAAAGAAGTATGTAT	TGGAATGTAAAGAAGTATGTAT	0	0	0
mml-miR-1	227361_at	ENSMUSG00000070407	Hs3st3b1	NA	-3.88E-01	NA	3.54	mirnaUID2070	miR-1	mir-1	mml	ppt-miR1221-5p	NA	TGGAATGTAAAGAAGTATGTAT	TGGAATGTAAAGAAGTATGTAT	0	0	0
mml-miR-1	225075_at	ENSMUSG00000027472	Pdrg1	PDRG1	-3.87E-01	NA	7.11	mirnaUID2070	miR-1	mir-1	mml	ppt-miR1221-5p	NA	TGGAATGTAAAGAAGTATGTAT	TGGAATGTAAAGAAGTATGTAT	0	0	0
mml-miR-1	222209_s_at	ENSMUSG00000039428	Tmem135	TMEM135	-3.86E-01	NA	4.2	mirnaUID2070	miR-1	mir-1	mml	ppt-miR1221-5p	NA	TGGAATGTAAAGAAGTATGTAT	TGGAATGTAAAGAAGTATGTAT	0	0	0
mml-miR-1	203706_s_at	ENSMUSG00000041075	Fzd7	FZD7	-3.84E-01	NA	5.96	mirnaUID2070	miR-1	mir-1	mml	ppt-miR1221-5p	NA	TGGAATGTAAAGAAGTATGTAT	TGGAATGTAAAGAAGTATGTAT	0	0	0
mml-miR-1	200832_s_at	ENSMUSG00000037071	Scd1	SCD	-3.72E-01	NA	5.49	mirnaUID2070	miR-1	mir-1	mml	ppt-miR1221-5p	NA	TGGAATGTAAAGAAGTATGTAT	TGGAATGTAAAGAAGTATGTAT	0	0	0
mml-miR-1	1563454_at	ENSMUSG00000051910	Sox6	SOX6	-3.72E-01	NA	3.26	mirnaUID2070	miR-1	mir-1	mml	ppt-miR1221-5p	NA	TGGAATGTAAAGAAGTATGTAT	TGGAATGTAAAGAAGTATGTAT	0	0	0
mml-miR-1	217208_s_at	ENSMUSG00000022770	Dlg1	DLG1	-3.68E-01	NA	4.12	mirnaUID2070	miR-1	mir-1	mml	ppt-miR1221-5p	NA	TGGAATGTAAAGAAGTATGTAT	TGGAATGTAAAGAAGTATGTAT	0	0	0
mml-miR-1	201733_at	ENSMUSG00000004319	Clcn3	CLCN3	-3.67E-01	http://mirecords.biolead.org/interactions.php?species=Homo+sapiens&mirna_acc=hsa-miR-1&targetgene_type=refseq_acc&targetgene_info=NM_001829&v=no&search_int=Search Homo sapiens	6.71	mirnaUID2070	miR-1	mir-1	mml	ppt-miR1221-5p	NA	TGGAATGTAAAGAAGTATGTAT	TGGAATGTAAAGAAGTATGTAT	0	0	0
mml-miR-1	221785_at	ENSMUSG00000024050	Wiz	WIZ	-3.66E-01	NA	5.4	mirnaUID2070	miR-1	mir-1	mml	ppt-miR1221-5p	NA	TGGAATGTAAAGAAGTATGTAT	TGGAATGTAAAGAAGTATGTAT	0	0	0
mml-miR-1	202855_s_at	ENSMUSG00000025161	Slc16a3	SLC16A3	-3.57E-01	NA	4.39	mirnaUID2070	miR-1	mir-1	mml	ppt-miR1221-5p	NA	TGGAATGTAAAGAAGTATGTAT	TGGAATGTAAAGAAGTATGTAT	0	0	0
mml-miR-1	203705_s_at	ENSMUSG00000041075	Fzd7	FZD7	-3.57E-01	NA	5.93	mirnaUID2070	miR-1	mir-1	mml	ppt-miR1221-5p	NA	TGGAATGTAAAGAAGTATGTAT	TGGAATGTAAAGAAGTATGTAT	0	0	0
mml-miR-1	206383_s_at	ENSMUSG00000029405	G3bp2	G3BP2	-3.55E-01	NA	5.7	mirnaUID2070	miR-1	mir-1	mml	ppt-miR1221-5p	NA	TGGAATGTAAAGAAGTATGTAT	TGGAATGTAAAGAAGTATGTAT	0	0	0
mml-miR-1	212997_s_at	ENSMUSG00000020694	Tlk2	TLK2	-3.54E-01	NA	7.47	mirnaUID2070	miR-1	mir-1	mml	ppt-miR1221-5p	NA	TGGAATGTAAAGAAGTATGTAT	TGGAATGTAAAGAAGTATGTAT	0	0	0
mml-miR-1	225490_at	ENSMUSG00000033237	Arid2	ARID2	-3.54E-01	NA	6.74	mirnaUID2070	miR-1	mir-1	mml	ppt-miR1221-5p	NA	TGGAATGTAAAGAAGTATGTAT	TGGAATGTAAAGAAGTATGTAT	0	0	0
mml-miR-1	244533_at	ENSMUSG00000026604	Ptpn14	PTPN14	-3.53E-01	NA	4.63	mirnaUID2070	miR-1	mir-1	mml	ppt-miR1221-5p	NA	TGGAATGTAAAGAAGTATGTAT	TGGAATGTAAAGAAGTATGTAT	0	0	0
mml-miR-1	1553764_a_at	ENSMUSG00000022178	Jub	AJUBA	-3.52E-01	NA	4.17	mirnaUID2070	miR-1	mir-1	mml	ppt-miR1221-5p	NA	TGGAATGTAAAGAAGTATGTAT	TGGAATGTAAAGAAGTATGTAT	0	0	0
mml-miR-1	227239_at	ENSMUSG00000028995	Fam126a	FAM126A	-3.51E-01	NA	6.7	mirnaUID2070	miR-1	mir-1	mml	ppt-miR1221-5p	NA	TGGAATGTAAAGAAGTATGTAT	TGGAATGTAAAGAAGTATGTAT	0	0	0
mml-miR-1	212400_at	ENSMUSG00000039157	Fam102a	FAM102A	-3.50E-01	NA	6.74	mirnaUID2070	miR-1	mir-1	mml	ppt-miR1221-5p	NA	TGGAATGTAAAGAAGTATGTAT	TGGAATGTAAAGAAGTATGTAT	0	0	0
mml-miR-1	237795_s_at	ENSMUSG00000018678	Sp2	SP2	-3.50E-01	NA	3.43	mirnaUID2070	miR-1	mir-1	mml	ppt-miR1221-5p	NA	TGGAATGTAAAGAAGTATGTAT	TGGAATGTAAAGAAGTATGTAT	0	0	0
mml-miR-1	227550_at	ENSMUSG00000025089	Gfra1	GFRA1	-3.48E-01	NA	6.43	mirnaUID2070	miR-1	mir-1	mml	ppt-miR1221-5p	NA	TGGAATGTAAAGAAGTATGTAT	TGGAATGTAAAGAAGTATGTAT	0	0	0
mml-miR-1	225886_at	ENSMUSG00000020719	Ddx5	DDX5	-3.46E-01	http://mirecords.biolead.org/interactions.php?species=Homo+sapiens&mirna_acc=hsa-miR-1&targetgene_type=refseq_acc&targetgene_info=NM_004396&v=no&search_int=Search Homo sapiens	6.33	mirnaUID2070	miR-1	mir-1	mml	ppt-miR1221-5p	NA	TGGAATGTAAAGAAGTATGTAT	TGGAATGTAAAGAAGTATGTAT	0	0	0
mml-miR-1	210556_at	ENSMUSG00000031902	Nfatc3	NFATC3	-3.45E-01	NA	3.01	mirnaUID2070	miR-1	mir-1	mml	ppt-miR1221-5p	NA	TGGAATGTAAAGAAGTATGTAT	TGGAATGTAAAGAAGTATGTAT	0	0	0
mml-miR-1	226310_at	ENSMUSG00000050310	Rictor	RICTOR	-3.41E-01	NA	5.69	mirnaUID2070	miR-1	mir-1	mml	ppt-miR1221-5p	NA	TGGAATGTAAAGAAGTATGTAT	TGGAATGTAAAGAAGTATGTAT	0	0	0
mml-miR-1	211958_at	ENSMUSG00000026185	Igfbp5	IGFBP5	-3.41E-01	NA	6.17	mirnaUID2070	miR-1	mir-1	mml	ppt-miR1221-5p	NA	TGGAATGTAAAGAAGTATGTAT	TGGAATGTAAAGAAGTATGTAT	0	0	0
mml-miR-1	202507_s_at	ENSMUSG00000027273	Snap25	SNAP25	-3.41E-01	NA	5.53	mirnaUID2070	miR-1	mir-1	mml	ppt-miR1221-5p	NA	TGGAATGTAAAGAAGTATGTAT	TGGAATGTAAAGAAGTATGTAT	0	0	0
mml-miR-1	235521_at	ENSMUSG00000079560	Hoxa3	HOXA3	-3.40E-01	NA	2.87	mirnaUID2070	miR-1	mir-1	mml	ppt-miR1221-5p	NA	TGGAATGTAAAGAAGTATGTAT	TGGAATGTAAAGAAGTATGTAT	0	0	0
mml-miR-1	233191_at	ENSMUSG00000020070	Rufy2	RUFY2	-3.39E-01	NA	3.41	mirnaUID2070	miR-1	mir-1	mml	ppt-miR1221-5p	NA	TGGAATGTAAAGAAGTATGTAT	TGGAATGTAAAGAAGTATGTAT	0	0	0
mml-miR-1	212514_x_at	ENSMUSG00000000787	Ddx3x	DDX3X	-3.37E-01	NA	7.53	mirnaUID2070	miR-1	mir-1	mml	ppt-miR1221-5p	NA	TGGAATGTAAAGAAGTATGTAT	TGGAATGTAAAGAAGTATGTAT	0	0	0
mml-miR-1	244597_at	ENSMUSG00000038305	Spats2l	SPATS2L	-3.37E-01	NA	4.12	mirnaUID2070	miR-1	mir-1	mml	ppt-miR1221-5p	NA	TGGAATGTAAAGAAGTATGTAT	TGGAATGTAAAGAAGTATGTAT	0	0	0
mml-miR-1	236440_at	ENSMUSG00000050321	Neto1	NETO1	-3.37E-01	NA	4.32	mirnaUID2070	miR-1	mir-1	mml	ppt-miR1221-5p	NA	TGGAATGTAAAGAAGTATGTAT	TGGAATGTAAAGAAGTATGTAT	0	0	0
mml-miR-1	205080_at	ENSMUSG00000017491	Rarb	RARB	-3.36E-01	NA	7.13	mirnaUID2070	miR-1	mir-1	mml	ppt-miR1221-5p	NA	TGGAATGTAAAGAAGTATGTAT	TGGAATGTAAAGAAGTATGTAT	0	0	0
mml-miR-1	222336_at	ENSMUSG00000037822	1110003E01Rik	C4orf34	-3.36E-01	NA	4.69	mirnaUID2070	miR-1	mir-1	mml	ppt-miR1221-5p	NA	TGGAATGTAAAGAAGTATGTAT	TGGAATGTAAAGAAGTATGTAT	0	0	0
mml-miR-1	233487_s_at	ENSMUSG00000007476	Lrrc8a	LRRC8A	-3.35E-01	NA	6.41	mirnaUID2070	miR-1	mir-1	mml	ppt-miR1221-5p	NA	TGGAATGTAAAGAAGTATGTAT	TGGAATGTAAAGAAGTATGTAT	0	0	0
mml-miR-1	201016_at	ENSMUSG00000067194	Eif1ax	EIF1AX	-3.35E-01	NA	3.98	mirnaUID2070	miR-1	mir-1	mml	ppt-miR1221-5p	NA	TGGAATGTAAAGAAGTATGTAT	TGGAATGTAAAGAAGTATGTAT	0	0	0
mml-miR-1	225175_s_at	ENSMUSG00000057193	Slc44a2	SLC44A2	-3.35E-01	NA	6.69	mirnaUID2070	miR-1	mir-1	mml	ppt-miR1221-5p	NA	TGGAATGTAAAGAAGTATGTAT	TGGAATGTAAAGAAGTATGTAT	0	0	0
mml-miR-1	222505_at	ENSMUSG00000010721	Lmbr1	LMBR1	-3.30E-01	NA	4.42	mirnaUID2070	miR-1	mir-1	mml	ppt-miR1221-5p	NA	TGGAATGTAAAGAAGTATGTAT	TGGAATGTAAAGAAGTATGTAT	0	0	0
mml-miR-1	212594_at	ENSMUSG00000024975	Pdcd4	PDCD4	-3.30E-01	http://mirecords.biolead.org/interactions.php?species=Homo+sapiens&mirna_acc=hsa-miR-1&targetgene_type=refseq_acc&targetgene_info=NM_145341&v=no&search_int=Search Homo sapiens ; http://mirecords.biolead.org/interactions.php?species=Homo+sapiens&mirna_acc=hsa-miR-1&targetgene_type=refseq_acc&targetgene_info=NM_014456&v=no&search_int=Search Homo sapiens	3.02	mirnaUID2070	miR-1	mir-1	mml	ppt-miR1221-5p	NA	TGGAATGTAAAGAAGTATGTAT	TGGAATGTAAAGAAGTATGTAT	0	0	0
mml-miR-1	204372_s_at	ENSMUSG00000007670	Khsrp	KHSRP	-3.30E-01	NA	6.59	mirnaUID2070	miR-1	mir-1	mml	ppt-miR1221-5p	NA	TGGAATGTAAAGAAGTATGTAT	TGGAATGTAAAGAAGTATGTAT	0	0	0
mml-miR-1	211572_s_at	ENSMUSG00000027340	Slc23a2	SLC23A2	-3.29E-01	NA	3.79	mirnaUID2070	miR-1	mir-1	mml	ppt-miR1221-5p	NA	TGGAATGTAAAGAAGTATGTAT	TGGAATGTAAAGAAGTATGTAT	0	0	0
mml-miR-1	209089_at	ENSMUSG00000017831	Rab5a	RAB5A	-3.29E-01	NA	9.98	mirnaUID2070	miR-1	mir-1	mml	ppt-miR1221-5p	NA	TGGAATGTAAAGAAGTATGTAT	TGGAATGTAAAGAAGTATGTAT	0	0	0
mml-miR-1	210498_at	ENSMUSG00000047126	Cltc	CLTC	-3.28E-01	NA	2.43	mirnaUID2070	miR-1	mir-1	mml	ppt-miR1221-5p	NA	TGGAATGTAAAGAAGTATGTAT	TGGAATGTAAAGAAGTATGTAT	0	0	0
mml-miR-1	203971_at	ENSMUSG00000066150	Slc31a1	SLC31A1	-3.27E-01	NA	3.81	mirnaUID2070	miR-1	mir-1	mml	ppt-miR1221-5p	NA	TGGAATGTAAAGAAGTATGTAT	TGGAATGTAAAGAAGTATGTAT	0	0	0
mml-miR-1	1569630_a_at	ENSMUSG00000020070	Rufy2	RUFY2	-3.25E-01	NA	2.56	mirnaUID2070	miR-1	mir-1	mml	ppt-miR1221-5p	NA	TGGAATGTAAAGAAGTATGTAT	TGGAATGTAAAGAAGTATGTAT	0	0	0
mml-miR-1	207620_s_at	ENSMUSG00000031012	Cask	CASK	-3.24E-01	NA	5.78	mirnaUID2070	miR-1	mir-1	mml	ppt-miR1221-5p	NA	TGGAATGTAAAGAAGTATGTAT	TGGAATGTAAAGAAGTATGTAT	0	0	0
mml-miR-1	230533_at	ENSMUSG00000039671	Zmynd8	ZMYND8	-3.20E-01	NA	6.54	mirnaUID2070	miR-1	mir-1	mml	ppt-miR1221-5p	NA	TGGAATGTAAAGAAGTATGTAT	TGGAATGTAAAGAAGTATGTAT	0	0	0
mml-miR-1	232552_at	ENSMUSG00000034574	Daam1	DAAM1	-3.20E-01	NA	5.82	mirnaUID2070	miR-1	mir-1	mml	ppt-miR1221-5p	NA	TGGAATGTAAAGAAGTATGTAT	TGGAATGTAAAGAAGTATGTAT	0	0	0
mml-miR-1	215236_s_at	ENSMUSG00000039361	Picalm	PICALM	-3.16E-01	NA	6.08	mirnaUID2070	miR-1	mir-1	mml	ppt-miR1221-5p	NA	TGGAATGTAAAGAAGTATGTAT	TGGAATGTAAAGAAGTATGTAT	0	0	0
mml-miR-1	204604_at	ENSMUSG00000028926	Cdk14	CDK14	-3.11E-01	NA	7.85	mirnaUID2070	miR-1	mir-1	mml	ppt-miR1221-5p	NA	TGGAATGTAAAGAAGTATGTAT	TGGAATGTAAAGAAGTATGTAT	0	0	0
mml-miR-1	212994_at	ENSMUSG00000037475	Thoc2	THOC2	-3.10E-01	NA	7.94	mirnaUID2070	miR-1	mir-1	mml	ppt-miR1221-5p	NA	TGGAATGTAAAGAAGTATGTAT	TGGAATGTAAAGAAGTATGTAT	0	0	0
mml-miR-1	215617_at	ENSMUSG00000038305	Spats2l	SPATS2L	-3.10E-01	NA	2.58	mirnaUID2070	miR-1	mir-1	mml	ppt-miR1221-5p	NA	TGGAATGTAAAGAAGTATGTAT	TGGAATGTAAAGAAGTATGTAT	0	0	0
mml-miR-1	228985_at	ENSMUSG00000020189	Osbpl8	OSBPL8	-3.09E-01	NA	4.03	mirnaUID2070	miR-1	mir-1	mml	ppt-miR1221-5p	NA	TGGAATGTAAAGAAGTATGTAT	TGGAATGTAAAGAAGTATGTAT	0	0	0
mml-miR-1	201988_s_at	ENSMUSG00000032652	Crebl2	CREBL2	-3.05E-01	NA	5.32	mirnaUID2070	miR-1	mir-1	mml	ppt-miR1221-5p	NA	TGGAATGTAAAGAAGTATGTAT	TGGAATGTAAAGAAGTATGTAT	0	0	0
mml-miR-1	1553685_s_at	ENSMUSG00000001280	Sp1	SP1	-3.04E-01	NA	2.98	mirnaUID2070	miR-1	mir-1	mml	ppt-miR1221-5p	NA	TGGAATGTAAAGAAGTATGTAT	TGGAATGTAAAGAAGTATGTAT	0	0	0
mml-miR-1	233078_at	ENSMUSG00000027193	Api5	API5	-3.03E-01	NA	4.1	mirnaUID2070	miR-1	mir-1	mml	ppt-miR1221-5p	NA	TGGAATGTAAAGAAGTATGTAT	TGGAATGTAAAGAAGTATGTAT	0	0	0
mml-miR-1	234859_at	ENSMUSG00000029765	Plxna4	PLXNA4	-3.02E-01	NA	4.05	mirnaUID2070	miR-1	mir-1	mml	ppt-miR1221-5p	NA	TGGAATGTAAAGAAGTATGTAT	TGGAATGTAAAGAAGTATGTAT	0	0	0
mml-miR-1	227156_at	ENSMUSG00000031012	Cask	CASK	-3.02E-01	NA	7.01	mirnaUID2070	miR-1	mir-1	mml	ppt-miR1221-5p	NA	TGGAATGTAAAGAAGTATGTAT	TGGAATGTAAAGAAGTATGTAT	0	0	0
mml-miR-1	227101_at	ENSMUSG00000039841	Zfp800	ZNF800	-3.00E-01	NA	7.65	mirnaUID2070	miR-1	mir-1	mml	ppt-miR1221-5p	NA	TGGAATGTAAAGAAGTATGTAT	TGGAATGTAAAGAAGTATGTAT	0	0	0
mml-miR-1	209237_s_at	ENSMUSG00000027340	Slc23a2	SLC23A2	-3.00E-01	NA	5.01	mirnaUID2070	miR-1	mir-1	mml	ppt-miR1221-5p	NA	TGGAATGTAAAGAAGTATGTAT	TGGAATGTAAAGAAGTATGTAT	0	0	0
mml-miR-1	1555427_s_at	ENSMUSG00000032423	Syncrip	SYNCRIP	-2.98E-01	NA	5.82	mirnaUID2070	miR-1	mir-1	mml	ppt-miR1221-5p	NA	TGGAATGTAAAGAAGTATGTAT	TGGAATGTAAAGAAGTATGTAT	0	0	0
mml-miR-1	232961_at	ENSMUSG00000038305	Spats2l	SPATS2L	-2.97E-01	NA	4.42	mirnaUID2070	miR-1	mir-1	mml	ppt-miR1221-5p	NA	TGGAATGTAAAGAAGTATGTAT	TGGAATGTAAAGAAGTATGTAT	0	0	0
mml-miR-1	243370_at	ENSMUSG00000027184	Caprin1	CAPRIN1	-2.95E-01	NA	4.23	mirnaUID2070	miR-1	mir-1	mml	ppt-miR1221-5p	NA	TGGAATGTAAAGAAGTATGTAT	TGGAATGTAAAGAAGTATGTAT	0	0	0
mml-miR-1	210555_s_at	ENSMUSG00000031902	Nfatc3	NFATC3	-2.91E-01	NA	5.3	mirnaUID2070	miR-1	mir-1	mml	ppt-miR1221-5p	NA	TGGAATGTAAAGAAGTATGTAT	TGGAATGTAAAGAAGTATGTAT	0	0	0
mml-miR-1	1563431_x_at	ENSMUSG00000001175	Calm1	CALM1	-2.91E-01	http://mirecords.biolead.org/interactions.php?species=Mus+musculus&mirna_acc=mmu-miR-1&targetgene_type=refseq_acc&targetgene_info=NM_009790&v=no&search_int=Search Mus musculus	6.96	mirnaUID2070	miR-1	mir-1	mml	ppt-miR1221-5p	NA	TGGAATGTAAAGAAGTATGTAT	TGGAATGTAAAGAAGTATGTAT	0	0	0
mml-miR-1	233573_s_at	ENSMUSG00000066357	Wdr6	WDR6	-2.90E-01	NA	4.32	mirnaUID2070	miR-1	mir-1	mml	ppt-miR1221-5p	NA	TGGAATGTAAAGAAGTATGTAT	TGGAATGTAAAGAAGTATGTAT	0	0	0
mml-miR-1	213973_at	ENSMUSG00000027422	Rrbp1	RRBP1	-2.89E-01	NA	4.73	mirnaUID2070	miR-1	mir-1	mml	ppt-miR1221-5p	NA	TGGAATGTAAAGAAGTATGTAT	TGGAATGTAAAGAAGTATGTAT	0	0	0
mml-miR-1	235626_at	ENSMUSG00000039145	Camk1d	CAMK1D	-2.89E-01	NA	6.44	mirnaUID2070	miR-1	mir-1	mml	ppt-miR1221-5p	NA	TGGAATGTAAAGAAGTATGTAT	TGGAATGTAAAGAAGTATGTAT	0	0	0
mml-miR-1	201436_at	ENSMUSG00000028156	Eif4e	EIF4E	-2.88E-01	NA	5.63	mirnaUID2070	miR-1	mir-1	mml	ppt-miR1221-5p	NA	TGGAATGTAAAGAAGTATGTAT	TGGAATGTAAAGAAGTATGTAT	0	0	0
mml-miR-1	224036_s_at	ENSMUSG00000010721	Lmbr1	LMBR1	-2.87E-01	NA	2.44	mirnaUID2070	miR-1	mir-1	mml	ppt-miR1221-5p	NA	TGGAATGTAAAGAAGTATGTAT	TGGAATGTAAAGAAGTATGTAT	0	0	0
mml-miR-1	201916_s_at	ENSMUSG00000019802	Sec63	SEC63	-2.86E-01	NA	4.6	mirnaUID2070	miR-1	mir-1	mml	ppt-miR1221-5p	NA	TGGAATGTAAAGAAGTATGTAT	TGGAATGTAAAGAAGTATGTAT	0	0	0
mml-miR-1	203318_s_at	ENSMUSG00000022811	Zfp148	ZNF148	-2.84E-01	NA	9.04	mirnaUID2070	miR-1	mir-1	mml	ppt-miR1221-5p	NA	TGGAATGTAAAGAAGTATGTAT	TGGAATGTAAAGAAGTATGTAT	0	0	0
mml-miR-1	229010_at	ENSMUSG00000034342	Cbl	CBL	-2.84E-01	NA	3.89	mirnaUID2070	miR-1	mir-1	mml	ppt-miR1221-5p	NA	TGGAATGTAAAGAAGTATGTAT	TGGAATGTAAAGAAGTATGTAT	0	0	0
mml-miR-1	208884_s_at	ENSMUSG00000037487	Ubr5	UBR5	-2.80E-01	NA	8.38	mirnaUID2070	miR-1	mir-1	mml	ppt-miR1221-5p	NA	TGGAATGTAAAGAAGTATGTAT	TGGAATGTAAAGAAGTATGTAT	0	0	0
mml-miR-1	223208_at	ENSMUSG00000001098	Kctd10	KCTD10	-2.79E-01	NA	5.8	mirnaUID2070	miR-1	mir-1	mml	ppt-miR1221-5p	NA	TGGAATGTAAAGAAGTATGTAT	TGGAATGTAAAGAAGTATGTAT	0	0	0
mml-miR-1	1570359_at	ENSMUSG00000069045	Ddx3y	DDX3Y	-2.79E-01	NA	2.66	mirnaUID2070	miR-1	mir-1	mml	ppt-miR1221-5p	NA	TGGAATGTAAAGAAGTATGTAT	TGGAATGTAAAGAAGTATGTAT	0	0	0
mml-miR-1	210180_s_at	ENSMUSG00000022858	Tra2b	TRA2B	-2.79E-01	NA	6.63	mirnaUID2070	miR-1	mir-1	mml	ppt-miR1221-5p	NA	TGGAATGTAAAGAAGTATGTAT	TGGAATGTAAAGAAGTATGTAT	0	0	0
mml-miR-1	1555355_a_at	ENSMUSG00000032035	Ets1	ETS1	-2.75E-01	NA	3.7	mirnaUID2070	miR-1	mir-1	mml	ppt-miR1221-5p	NA	TGGAATGTAAAGAAGTATGTAT	TGGAATGTAAAGAAGTATGTAT	0	0	0
mml-miR-1	209332_s_at	ENSMUSG00000059436	Max	MAX	-2.74E-01	NA	8.76	mirnaUID2070	miR-1	mir-1	mml	ppt-miR1221-5p	NA	TGGAATGTAAAGAAGTATGTAT	TGGAATGTAAAGAAGTATGTAT	0	0	0
mml-miR-1	203002_at	ENSMUSG00000032531	Amotl2	AMOTL2	-2.72E-01	NA	7.39	mirnaUID2070	miR-1	mir-1	mml	ppt-miR1221-5p	NA	TGGAATGTAAAGAAGTATGTAT	TGGAATGTAAAGAAGTATGTAT	0	0	0
mml-miR-1	212357_at	ENSMUSG00000029461	Fam168a	FAM168A	-2.71E-01	NA	5.71	mirnaUID2070	miR-1	mir-1	mml	ppt-miR1221-5p	NA	TGGAATGTAAAGAAGTATGTAT	TGGAATGTAAAGAAGTATGTAT	0	0	0
mml-miR-1	201668_x_at	ENSMUSG00000069662	Marcks	MARCKS	-2.71E-01	NA	5.48	mirnaUID2070	miR-1	mir-1	mml	ppt-miR1221-5p	NA	TGGAATGTAAAGAAGTATGTAT	TGGAATGTAAAGAAGTATGTAT	0	0	0
mml-miR-1	204436_at	ENSMUSG00000050721	Plekho2	PLEKHO2	-2.70E-01	NA	5.99	mirnaUID2070	miR-1	mir-1	mml	ppt-miR1221-5p	NA	TGGAATGTAAAGAAGTATGTAT	TGGAATGTAAAGAAGTATGTAT	0	0	0
mml-miR-1	225807_at	ENSMUSG00000022178	Jub	AJUBA	-2.69E-01	NA	5.15	mirnaUID2070	miR-1	mir-1	mml	ppt-miR1221-5p	NA	TGGAATGTAAAGAAGTATGTAT	TGGAATGTAAAGAAGTATGTAT	0	0	0
mml-miR-1	228627_at	ENSMUSG00000020694	Tlk2	TLK2	-2.68E-01	NA	4.17	mirnaUID2070	miR-1	mir-1	mml	ppt-miR1221-5p	NA	TGGAATGTAAAGAAGTATGTAT	TGGAATGTAAAGAAGTATGTAT	0	0	0
mml-miR-1	209025_s_at	ENSMUSG00000032423	Syncrip	SYNCRIP	-2.64E-01	NA	7.48	mirnaUID2070	miR-1	mir-1	mml	ppt-miR1221-5p	NA	TGGAATGTAAAGAAGTATGTAT	TGGAATGTAAAGAAGTATGTAT	0	0	0
mml-miR-1	208103_s_at	ENSMUSG00000015749	Anp32e	ANP32E	-2.62E-01	NA	5.84	mirnaUID2070	miR-1	mir-1	mml	ppt-miR1221-5p	NA	TGGAATGTAAAGAAGTATGTAT	TGGAATGTAAAGAAGTATGTAT	0	0	0
mml-miR-1	238550_at	ENSMUSG00000020070	Rufy2	RUFY2	-2.62E-01	NA	2.32	mirnaUID2070	miR-1	mir-1	mml	ppt-miR1221-5p	NA	TGGAATGTAAAGAAGTATGTAT	TGGAATGTAAAGAAGTATGTAT	0	0	0
mml-miR-1	201794_s_at	ENSMUSG00000042772	Smg7	SMG7	-2.62E-01	NA	6.94	mirnaUID2070	miR-1	mir-1	mml	ppt-miR1221-5p	NA	TGGAATGTAAAGAAGTATGTAT	TGGAATGTAAAGAAGTATGTAT	0	0	0
mml-miR-1	200653_s_at	ENSMUSG00000001175	Calm1	CALM1	-2.62E-01	http://mirecords.biolead.org/interactions.php?species=Mus+musculus&mirna_acc=mmu-miR-1&targetgene_type=refseq_acc&targetgene_info=NM_009790&v=no&search_int=Search Mus musculus	9.93	mirnaUID2070	miR-1	mir-1	mml	ppt-miR1221-5p	NA	TGGAATGTAAAGAAGTATGTAT	TGGAATGTAAAGAAGTATGTAT	0	0	0
mml-miR-1	219325_s_at	ENSMUSG00000036941	Elac1	ELAC1	-2.61E-01	NA	4.73	mirnaUID2070	miR-1	mir-1	mml	ppt-miR1221-5p	NA	TGGAATGTAAAGAAGTATGTAT	TGGAATGTAAAGAAGTATGTAT	0	0	0
mml-miR-1	228248_at	ENSMUSG00000050310	Rictor	RICTOR	-2.59E-01	NA	5.14	mirnaUID2070	miR-1	mir-1	mml	ppt-miR1221-5p	NA	TGGAATGTAAAGAAGTATGTAT	TGGAATGTAAAGAAGTATGTAT	0	0	0
mml-miR-1	243446_at	ENSMUSG00000022178	Jub	AJUBA	-2.58E-01	NA	4.35	mirnaUID2070	miR-1	mir-1	mml	ppt-miR1221-5p	NA	TGGAATGTAAAGAAGTATGTAT	TGGAATGTAAAGAAGTATGTAT	0	0	0
mml-miR-1	200623_s_at	ENSMUSG00000001175	Calm1	CALM1	-2.57E-01	http://mirecords.biolead.org/interactions.php?species=Mus+musculus&mirna_acc=mmu-miR-1&targetgene_type=refseq_acc&targetgene_info=NM_009790&v=no&search_int=Search Mus musculus	7.47	mirnaUID2070	miR-1	mir-1	mml	ppt-miR1221-5p	NA	TGGAATGTAAAGAAGTATGTAT	TGGAATGTAAAGAAGTATGTAT	0	0	0
mml-miR-1	209563_x_at	ENSMUSG00000001175	Calm1	CALM1	-2.56E-01	http://mirecords.biolead.org/interactions.php?species=Mus+musculus&mirna_acc=mmu-miR-1&targetgene_type=refseq_acc&targetgene_info=NM_009790&v=no&search_int=Search Mus musculus	11.9	mirnaUID2070	miR-1	mir-1	mml	ppt-miR1221-5p	NA	TGGAATGTAAAGAAGTATGTAT	TGGAATGTAAAGAAGTATGTAT	0	0	0
mml-miR-1	1552734_at	ENSMUSG00000050310	Rictor	RICTOR	-2.52E-01	NA	2.94	mirnaUID2070	miR-1	mir-1	mml	ppt-miR1221-5p	NA	TGGAATGTAAAGAAGTATGTAT	TGGAATGTAAAGAAGTATGTAT	0	0	0
mml-miR-1	217656_at	ENSMUSG00000032187	Smarca4	SMARCA4	-2.50E-01	NA	6.06	mirnaUID2070	miR-1	mir-1	mml	ppt-miR1221-5p	NA	TGGAATGTAAAGAAGTATGTAT	TGGAATGTAAAGAAGTATGTAT	0	0	0
mml-miR-1	212050_at	ENSMUSG00000038013	Wipf2	WIPF2	-2.49E-01	NA	5.08	mirnaUID2070	miR-1	mir-1	mml	ppt-miR1221-5p	NA	TGGAATGTAAAGAAGTATGTAT	TGGAATGTAAAGAAGTATGTAT	0	0	0
mml-miR-1	1554866_at	ENSMUSG00000039428	Tmem135	TMEM135	-2.47E-01	NA	2.46	mirnaUID2070	miR-1	mir-1	mml	ppt-miR1221-5p	NA	TGGAATGTAAAGAAGTATGTAT	TGGAATGTAAAGAAGTATGTAT	0	0	0
mml-miR-1	214795_at	ENSMUSG00000039671	Zmynd8	ZMYND8	-2.45E-01	NA	5.65	mirnaUID2070	miR-1	mir-1	mml	ppt-miR1221-5p	NA	TGGAATGTAAAGAAGTATGTAT	TGGAATGTAAAGAAGTATGTAT	0	0	0
mml-miR-1	215357_s_at	ENSMUSG00000041815	Poldip3	POLDIP3	-2.42E-01	NA	5.62	mirnaUID2070	miR-1	mir-1	mml	ppt-miR1221-5p	NA	TGGAATGTAAAGAAGTATGTAT	TGGAATGTAAAGAAGTATGTAT	0	0	0
mml-miR-1	229302_at	ENSMUSG00000024245	Tmem178	TMEM178	-2.40E-01	NA	4.9	mirnaUID2070	miR-1	mir-1	mml	ppt-miR1221-5p	NA	TGGAATGTAAAGAAGTATGTAT	TGGAATGTAAAGAAGTATGTAT	0	0	0
mml-miR-1	222667_s_at	ENSMUSG00000028053	Ash1l	ASH1L	-2.40E-01	NA	9.34	mirnaUID2070	miR-1	mir-1	mml	ppt-miR1221-5p	NA	TGGAATGTAAAGAAGTATGTAT	TGGAATGTAAAGAAGTATGTAT	0	0	0
mml-miR-1	1555426_a_at	ENSMUSG00000031154	Otud5	OTUD5	-2.39E-01	NA	5.71	mirnaUID2070	miR-1	mir-1	mml	ppt-miR1221-5p	NA	TGGAATGTAAAGAAGTATGTAT	TGGAATGTAAAGAAGTATGTAT	0	0	0
mml-miR-1	222790_s_at	ENSMUSG00000044098	Rsbn1	RSBN1	-2.39E-01	NA	6.21	mirnaUID2070	miR-1	mir-1	mml	ppt-miR1221-5p	NA	TGGAATGTAAAGAAGTATGTAT	TGGAATGTAAAGAAGTATGTAT	0	0	0
mml-miR-1	230163_at	ENSMUSG00000025089	Gfra1	GFRA1	-2.38E-01	NA	4.87	mirnaUID2070	miR-1	mir-1	mml	ppt-miR1221-5p	NA	TGGAATGTAAAGAAGTATGTAT	TGGAATGTAAAGAAGTATGTAT	0	0	0
mml-miR-1	210386_s_at	ENSMUSG00000064068	Mtx1	MTX1	-2.38E-01	http://mirecords.biolead.org/interactions.php?species=Homo+sapiens&mirna_acc=hsa-miR-1&targetgene_type=refseq_acc&targetgene_info=NM_002455&v=no&search_int=Search Homo sapiens	6.32	mirnaUID2070	miR-1	mir-1	mml	ppt-miR1221-5p	NA	TGGAATGTAAAGAAGTATGTAT	TGGAATGTAAAGAAGTATGTAT	0	0	0
mml-miR-1	202137_s_at	ENSMUSG00000021156	Zmynd11	ZMYND11	-2.36E-01	NA	8.59	mirnaUID2070	miR-1	mir-1	mml	ppt-miR1221-5p	NA	TGGAATGTAAAGAAGTATGTAT	TGGAATGTAAAGAAGTATGTAT	0	0	0
mml-miR-1	211208_s_at	ENSMUSG00000031012	Cask	CASK	-2.36E-01	NA	7.93	mirnaUID2070	miR-1	mir-1	mml	ppt-miR1221-5p	NA	TGGAATGTAAAGAAGTATGTAT	TGGAATGTAAAGAAGTATGTAT	0	0	0
mml-miR-1	1559266_s_at	ENSMUSG00000054074	2810030E01Rik	SKIDA1	-2.35E-01	NA	4.74	mirnaUID2070	miR-1	mir-1	mml	ppt-miR1221-5p	NA	TGGAATGTAAAGAAGTATGTAT	TGGAATGTAAAGAAGTATGTAT	0	0	0
mml-miR-1	224542_s_at	ENSMUSG00000027544	Nfatc2	NFATC2	-2.34E-01	NA	3.86	mirnaUID2070	miR-1	mir-1	mml	ppt-miR1221-5p	NA	TGGAATGTAAAGAAGTATGTAT	TGGAATGTAAAGAAGTATGTAT	0	0	0
mml-miR-1	241700_at	ENSMUSG00000025255	Zfhx4	ZFHX4	-2.33E-01	NA	3.5	mirnaUID2070	miR-1	mir-1	mml	ppt-miR1221-5p	NA	TGGAATGTAAAGAAGTATGTAT	TGGAATGTAAAGAAGTATGTAT	0	0	0
mml-miR-1	209060_x_at	ENSMUSG00000027678	Ncoa3	NCOA3	-2.31E-01	NA	7.24	mirnaUID2070	miR-1	mir-1	mml	ppt-miR1221-5p	NA	TGGAATGTAAAGAAGTATGTAT	TGGAATGTAAAGAAGTATGTAT	0	0	0
mml-miR-1	203425_s_at	ENSMUSG00000026185	Igfbp5	IGFBP5	-2.28E-01	NA	6.43	mirnaUID2070	miR-1	mir-1	mml	ppt-miR1221-5p	NA	TGGAATGTAAAGAAGTATGTAT	TGGAATGTAAAGAAGTATGTAT	0	0	0
mml-miR-1	215714_s_at	ENSMUSG00000032187	Smarca4	SMARCA4	-2.26E-01	NA	5.44	mirnaUID2070	miR-1	mir-1	mml	ppt-miR1221-5p	NA	TGGAATGTAAAGAAGTATGTAT	TGGAATGTAAAGAAGTATGTAT	0	0	0
mml-miR-1	1569956_at	ENSMUSG00000022836	Mylk	MYLK	-2.25E-01	NA	2.49	mirnaUID2070	miR-1	mir-1	mml	ppt-miR1221-5p	NA	TGGAATGTAAAGAAGTATGTAT	TGGAATGTAAAGAAGTATGTAT	0	0	0
mml-miR-1	227954_at	ENSMUSG00000095115	Itpripl2	ITPRIPL2	-2.25E-01	NA	4.83	mirnaUID2070	miR-1	mir-1	mml	ppt-miR1221-5p	NA	TGGAATGTAAAGAAGTATGTAT	TGGAATGTAAAGAAGTATGTAT	0	0	0
mml-miR-1	AFFX-HSAC07/X00351_M_at	ENSMUSG00000029580	Actb	ACTB	-2.23E-01	NA	11.1	mirnaUID2070	miR-1	mir-1	mml	ppt-miR1221-5p	NA	TGGAATGTAAAGAAGTATGTAT	TGGAATGTAAAGAAGTATGTAT	0	0	0
mml-miR-1	229060_at	ENSMUSG00000018427	Ypel2	YPEL2	-2.20E-01	NA	5.68	mirnaUID2070	miR-1	mir-1	mml	ppt-miR1221-5p	NA	TGGAATGTAAAGAAGTATGTAT	TGGAATGTAAAGAAGTATGTAT	0	0	0
mml-miR-1	1569136_at	ENSMUSG00000026110	Mgat4a	MGAT4A	-2.19E-01	NA	2.59	mirnaUID2070	miR-1	mir-1	mml	ppt-miR1221-5p	NA	TGGAATGTAAAGAAGTATGTAT	TGGAATGTAAAGAAGTATGTAT	0	0	0
mml-miR-1	212641_at	ENSMUSG00000015501	Hivep2	HIVEP2	-2.18E-01	NA	6.22	mirnaUID2070	miR-1	mir-1	mml	ppt-miR1221-5p	NA	TGGAATGTAAAGAAGTATGTAT	TGGAATGTAAAGAAGTATGTAT	0	0	0
mml-miR-1	203497_at	ENSMUSG00000018160	Med1	MED1	-2.16E-01	NA	6.54	mirnaUID2070	miR-1	mir-1	mml	ppt-miR1221-5p	NA	TGGAATGTAAAGAAGTATGTAT	TGGAATGTAAAGAAGTATGTAT	0	0	0
mml-miR-1	230072_at	ENSMUSG00000020130	Tbc1d15	TBC1D15	-2.15E-01	NA	3.24	mirnaUID2070	miR-1	mir-1	mml	ppt-miR1221-5p	NA	TGGAATGTAAAGAAGTATGTAT	TGGAATGTAAAGAAGTATGTAT	0	0	0
mml-miR-1	201205_at	ENSMUSG00000027422	Rrbp1	RRBP1	-2.13E-01	NA	5.71	mirnaUID2070	miR-1	mir-1	mml	ppt-miR1221-5p	NA	TGGAATGTAAAGAAGTATGTAT	TGGAATGTAAAGAAGTATGTAT	0	0	0
mml-miR-1	201687_s_at	ENSMUSG00000027193	Api5	API5	-2.10E-01	NA	8.23	mirnaUID2070	miR-1	mir-1	mml	ppt-miR1221-5p	NA	TGGAATGTAAAGAAGTATGTAT	TGGAATGTAAAGAAGTATGTAT	0	0	0
mml-miR-1	203442_x_at	ENSMUSG00000071647	Eml3	EML3	-2.10E-01	NA	6.22	mirnaUID2070	miR-1	mir-1	mml	ppt-miR1221-5p	NA	TGGAATGTAAAGAAGTATGTAT	TGGAATGTAAAGAAGTATGTAT	0	0	0
mml-miR-1	1568619_s_at	ENSMUSG00000095115	Itpripl2	ITPRIPL2	-2.08E-01	NA	3.38	mirnaUID2070	miR-1	mir-1	mml	ppt-miR1221-5p	NA	TGGAATGTAAAGAAGTATGTAT	TGGAATGTAAAGAAGTATGTAT	0	0	0
mml-miR-1	220246_at	ENSMUSG00000039145	Camk1d	CAMK1D	-2.08E-01	NA	4.22	mirnaUID2070	miR-1	mir-1	mml	ppt-miR1221-5p	NA	TGGAATGTAAAGAAGTATGTAT	TGGAATGTAAAGAAGTATGTAT	0	0	0
mml-miR-1	229657_at	ENSMUSG00000021779	Thrb	THRB	-2.07E-01	NA	7	mirnaUID2070	miR-1	mir-1	mml	ppt-miR1221-5p	NA	TGGAATGTAAAGAAGTATGTAT	TGGAATGTAAAGAAGTATGTAT	0	0	0
mml-miR-1	228214_at	ENSMUSG00000051910	Sox6	SOX6	-2.04E-01	NA	6.85	mirnaUID2070	miR-1	mir-1	mml	ppt-miR1221-5p	NA	TGGAATGTAAAGAAGTATGTAT	TGGAATGTAAAGAAGTATGTAT	0	0	0
mml-miR-1	204206_at	ENSMUSG00000000282	Mnt	MNT	-2.03E-01	NA	8.27	mirnaUID2070	miR-1	mir-1	mml	ppt-miR1221-5p	NA	TGGAATGTAAAGAAGTATGTAT	TGGAATGTAAAGAAGTATGTAT	0	0	0
mml-miR-1	225904_at	ENSMUSG00000031971	1700054N08Rik	CCSAP	-2.02E-01	NA	5.2	mirnaUID2070	miR-1	mir-1	mml	ppt-miR1221-5p	NA	TGGAATGTAAAGAAGTATGTAT	TGGAATGTAAAGAAGTATGTAT	0	0	0
mml-miR-1	1557166_at	ENSMUSG00000024975	Pdcd4	PDCD4	-2.00E-01	http://mirecords.biolead.org/interactions.php?species=Homo+sapiens&mirna_acc=hsa-miR-1&targetgene_type=refseq_acc&targetgene_info=NM_145341&v=no&search_int=Search Homo sapiens ; http://mirecords.biolead.org/interactions.php?species=Homo+sapiens&mirna_acc=hsa-miR-1&targetgene_type=refseq_acc&targetgene_info=NM_014456&v=no&search_int=Search Homo sapiens	2.72	mirnaUID2070	miR-1	mir-1	mml	ppt-miR1221-5p	NA	TGGAATGTAAAGAAGTATGTAT	TGGAATGTAAAGAAGTATGTAT	0	0	0
mml-miR-1	1552503_at	ENSMUSG00000034687	Fras1	FRAS1	-1.99E-01	NA	5.17	mirnaUID2070	miR-1	mir-1	mml	ppt-miR1221-5p	NA	TGGAATGTAAAGAAGTATGTAT	TGGAATGTAAAGAAGTATGTAT	0	0	0
mml-miR-1	224823_at	ENSMUSG00000022836	Mylk	MYLK	-1.99E-01	NA	7.91	mirnaUID2070	miR-1	mir-1	mml	ppt-miR1221-5p	NA	TGGAATGTAAAGAAGTATGTAT	TGGAATGTAAAGAAGTATGTAT	0	0	0
mml-miR-1	225430_at	ENSMUSG00000029538	Srsf9	SRSF9	-1.95E-01	NA	6.14	mirnaUID2070	miR-1	mir-1	mml	ppt-miR1221-5p	NA	TGGAATGTAAAGAAGTATGTAT	TGGAATGTAAAGAAGTATGTAT	0	0	0
mml-miR-1	1553313_s_at	ENSMUSG00000089774	Slc5a3	SLC5A3	-1.95E-01	NA	6.2	mirnaUID2070	miR-1	mir-1	mml	ppt-miR1221-5p	NA	TGGAATGTAAAGAAGTATGTAT	TGGAATGTAAAGAAGTATGTAT	0	0	0
mml-miR-1	229462_at	ENSMUSG00000028578	5830433M19Rik	CAAP1	-1.93E-01	NA	3.67	mirnaUID2070	miR-1	mir-1	mml	ppt-miR1221-5p	NA	TGGAATGTAAAGAAGTATGTAT	TGGAATGTAAAGAAGTATGTAT	0	0	0
mml-miR-1	201018_at	ENSMUSG00000067194	Eif1ax	EIF1AX	-1.93E-01	NA	6.96	mirnaUID2070	miR-1	mir-1	mml	ppt-miR1221-5p	NA	TGGAATGTAAAGAAGTATGTAT	TGGAATGTAAAGAAGTATGTAT	0	0	0
mml-miR-1	220968_s_at	ENSMUSG00000030352	Tspan9	TSPAN9	-1.91E-01	NA	7.92	mirnaUID2070	miR-1	mir-1	mml	ppt-miR1221-5p	NA	TGGAATGTAAAGAAGTATGTAT	TGGAATGTAAAGAAGTATGTAT	0	0	0
mml-miR-1	201032_at	ENSMUSG00000067787	Blcap	BLCAP	-1.90E-01	http://mirecords.biolead.org/interactions.php?species=Homo+sapiens&mirna_acc=hsa-miR-1&targetgene_type=refseq_acc&targetgene_info=NM_006698&v=no&search_int=Search Homo sapiens	8.28	mirnaUID2070	miR-1	mir-1	mml	ppt-miR1221-5p	NA	TGGAATGTAAAGAAGTATGTAT	TGGAATGTAAAGAAGTATGTAT	0	0	0
mml-miR-1	1552789_at	ENSMUSG00000027706	Sec62	SEC62	-1.90E-01	NA	2.49	mirnaUID2070	miR-1	mir-1	mml	ppt-miR1221-5p	NA	TGGAATGTAAAGAAGTATGTAT	TGGAATGTAAAGAAGTATGTAT	0	0	0
mml-miR-1	223359_s_at	ENSMUSG00000069094	Pde7a	PDE7A	-1.89E-01	NA	3.98	mirnaUID2070	miR-1	mir-1	mml	ppt-miR1221-5p	NA	TGGAATGTAAAGAAGTATGTAT	TGGAATGTAAAGAAGTATGTAT	0	0	0
mml-miR-1	242575_at	ENSMUSG00000042772	Smg7	SMG7	-1.87E-01	NA	3.44	mirnaUID2070	miR-1	mir-1	mml	ppt-miR1221-5p	NA	TGGAATGTAAAGAAGTATGTAT	TGGAATGTAAAGAAGTATGTAT	0	0	0
mml-miR-1	209048_s_at	ENSMUSG00000039671	Zmynd8	ZMYND8	-1.86E-01	NA	7.44	mirnaUID2070	miR-1	mir-1	mml	ppt-miR1221-5p	NA	TGGAATGTAAAGAAGTATGTAT	TGGAATGTAAAGAAGTATGTAT	0	0	0
mml-miR-1	225234_at	ENSMUSG00000034342	Cbl	CBL	-1.84E-01	NA	6.79	mirnaUID2070	miR-1	mir-1	mml	ppt-miR1221-5p	NA	TGGAATGTAAAGAAGTATGTAT	TGGAATGTAAAGAAGTATGTAT	0	0	0
mml-miR-1	229125_at	ENSMUSG00000035407	Kank4	KANK4	-1.84E-01	NA	4.41	mirnaUID2070	miR-1	mir-1	mml	ppt-miR1221-5p	NA	TGGAATGTAAAGAAGTATGTAT	TGGAATGTAAAGAAGTATGTAT	0	0	0
mml-miR-1	243945_at	ENSMUSG00000027993	Trim2	TRIM2	-1.84E-01	http://mirecords.biolead.org/interactions.php?species=Homo+sapiens&mirna_acc=hsa-miR-1&targetgene_type=refseq_acc&targetgene_info=NM_015271&v=no&search_int=Search Homo sapiens	2.23	mirnaUID2070	miR-1	mir-1	mml	ppt-miR1221-5p	NA	TGGAATGTAAAGAAGTATGTAT	TGGAATGTAAAGAAGTATGTAT	0	0	0
mml-miR-1	212642_s_at	ENSMUSG00000015501	Hivep2	HIVEP2	-1.82E-01	NA	7.05	mirnaUID2070	miR-1	mir-1	mml	ppt-miR1221-5p	NA	TGGAATGTAAAGAAGTATGTAT	TGGAATGTAAAGAAGTATGTAT	0	0	0
mml-miR-1	239392_s_at	ENSMUSG00000040596	Pogk	POGK	-1.81E-01	http://mirecords.biolead.org/interactions.php?species=Homo+sapiens&mirna_acc=hsa-miR-1&targetgene_type=refseq_acc&targetgene_info=NM_017542&v=no&search_int=Search Homo sapiens	2.85	mirnaUID2070	miR-1	mir-1	mml	ppt-miR1221-5p	NA	TGGAATGTAAAGAAGTATGTAT	TGGAATGTAAAGAAGTATGTAT	0	0	0
mml-miR-1	213284_at	ENSMUSG00000021127	Zfp36l1	ZFP36L1	-1.75E-01	NA	4.37	mirnaUID2070	miR-1	mir-1	mml	ppt-miR1221-5p	NA	TGGAATGTAAAGAAGTATGTAT	TGGAATGTAAAGAAGTATGTAT	0	0	0
mml-miR-1	241996_at	ENSMUSG00000020070	Rufy2	RUFY2	-1.74E-01	NA	4.27	mirnaUID2070	miR-1	mir-1	mml	ppt-miR1221-5p	NA	TGGAATGTAAAGAAGTATGTAT	TGGAATGTAAAGAAGTATGTAT	0	0	0
mml-miR-1	215391_at	ENSMUSG00000027254	Mtap1a	MAP1A	-1.74E-01	NA	3.57	mirnaUID2070	miR-1	mir-1	mml	ppt-miR1221-5p	NA	TGGAATGTAAAGAAGTATGTAT	TGGAATGTAAAGAAGTATGTAT	0	0	0
mml-miR-1	239377_at	ENSMUSG00000024841	Eif1ad	EIF1AD	-1.73E-01	NA	3.67	mirnaUID2070	miR-1	mir-1	mml	ppt-miR1221-5p	NA	TGGAATGTAAAGAAGTATGTAT	TGGAATGTAAAGAAGTATGTAT	0	0	0
mml-miR-1	203134_at	ENSMUSG00000039361	Picalm	PICALM	-1.72E-01	NA	4.7	mirnaUID2070	miR-1	mir-1	mml	ppt-miR1221-5p	NA	TGGAATGTAAAGAAGTATGTAT	TGGAATGTAAAGAAGTATGTAT	0	0	0
mml-miR-1	1569126_at	ENSMUSG00000028252	Ccnc	CCNC	-1.71E-01	NA	3.88	mirnaUID2070	miR-1	mir-1	mml	ppt-miR1221-5p	NA	TGGAATGTAAAGAAGTATGTAT	TGGAATGTAAAGAAGTATGTAT	0	0	0
mml-miR-1	211985_s_at	ENSMUSG00000001175	Calm1	CALM1	-1.70E-01	http://mirecords.biolead.org/interactions.php?species=Mus+musculus&mirna_acc=mmu-miR-1&targetgene_type=refseq_acc&targetgene_info=NM_009790&v=no&search_int=Search Mus musculus	9.9	mirnaUID2070	miR-1	mir-1	mml	ppt-miR1221-5p	NA	TGGAATGTAAAGAAGTATGTAT	TGGAATGTAAAGAAGTATGTAT	0	0	0
mml-miR-1	244062_at	ENSMUSG00000034574	Daam1	DAAM1	-1.68E-01	NA	5.47	mirnaUID2070	miR-1	mir-1	mml	ppt-miR1221-5p	NA	TGGAATGTAAAGAAGTATGTAT	TGGAATGTAAAGAAGTATGTAT	0	0	0
mml-miR-1	206607_at	ENSMUSG00000034342	Cbl	CBL	-1.66E-01	NA	3.71	mirnaUID2070	miR-1	mir-1	mml	ppt-miR1221-5p	NA	TGGAATGTAAAGAAGTATGTAT	TGGAATGTAAAGAAGTATGTAT	0	0	0
mml-miR-1	211984_at	ENSMUSG00000001175	Calm1	CALM1	-1.66E-01	http://mirecords.biolead.org/interactions.php?species=Mus+musculus&mirna_acc=mmu-miR-1&targetgene_type=refseq_acc&targetgene_info=NM_009790&v=no&search_int=Search Mus musculus	10.1	mirnaUID2070	miR-1	mir-1	mml	ppt-miR1221-5p	NA	TGGAATGTAAAGAAGTATGTAT	TGGAATGTAAAGAAGTATGTAT	0	0	0
mml-miR-1	204184_s_at	ENSMUSG00000042249	Adrbk2	ADRBK2	-1.65E-01	NA	5.27	mirnaUID2070	miR-1	mir-1	mml	ppt-miR1221-5p	NA	TGGAATGTAAAGAAGTATGTAT	TGGAATGTAAAGAAGTATGTAT	0	0	0
mml-miR-1	238698_at	ENSMUSG00000031012	Cask	CASK	-1.63E-01	NA	4.32	mirnaUID2070	miR-1	mir-1	mml	ppt-miR1221-5p	NA	TGGAATGTAAAGAAGTATGTAT	TGGAATGTAAAGAAGTATGTAT	0	0	0
mml-miR-1	214728_x_at	ENSMUSG00000032187	Smarca4	SMARCA4	-1.62E-01	NA	7.03	mirnaUID2070	miR-1	mir-1	mml	ppt-miR1221-5p	NA	TGGAATGTAAAGAAGTATGTAT	TGGAATGTAAAGAAGTATGTAT	0	0	0
mml-miR-1	201972_at	ENSMUSG00000052459	Atp6v1a	ATP6V1A	-1.62E-01	NA	7.46	mirnaUID2070	miR-1	mir-1	mml	ppt-miR1221-5p	NA	TGGAATGTAAAGAAGTATGTAT	TGGAATGTAAAGAAGTATGTAT	0	0	0
mml-miR-1	225528_at	ENSMUSG00000040029	Ipo8	IPO8	-1.62E-01	NA	8.76	mirnaUID2070	miR-1	mir-1	mml	ppt-miR1221-5p	NA	TGGAATGTAAAGAAGTATGTAT	TGGAATGTAAAGAAGTATGTAT	0	0	0
mml-miR-1	1567704_at	ENSMUSG00000000134	Tfe3	TFE3	-1.61E-01	NA	4.1	mirnaUID2070	miR-1	mir-1	mml	ppt-miR1221-5p	NA	TGGAATGTAAAGAAGTATGTAT	TGGAATGTAAAGAAGTATGTAT	0	0	0
mml-miR-1	211805_s_at	ENSMUSG00000054640	Slc8a1	SLC8A1	-1.60E-01	NA	5.41	mirnaUID2070	miR-1	mir-1	mml	ppt-miR1221-5p	NA	TGGAATGTAAAGAAGTATGTAT	TGGAATGTAAAGAAGTATGTAT	0	0	0
mml-miR-1	228673_s_at	ENSMUSG00000032624	Eml4	EML4	-1.59E-01	http://mirecords.biolead.org/interactions.php?species=Homo+sapiens&mirna_acc=hsa-miR-1&targetgene_type=refseq_acc&targetgene_info=NM_019063&v=no&search_int=Search Homo sapiens	4.26	mirnaUID2070	miR-1	mir-1	mml	ppt-miR1221-5p	NA	TGGAATGTAAAGAAGTATGTAT	TGGAATGTAAAGAAGTATGTAT	0	0	0
mml-miR-1	216450_x_at	ENSMUSG00000020048	Hsp90b1	HSP90B1	-1.56E-01	NA	7.92	mirnaUID2070	miR-1	mir-1	mml	ppt-miR1221-5p	NA	TGGAATGTAAAGAAGTATGTAT	TGGAATGTAAAGAAGTATGTAT	0	0	0
mml-miR-1	201742_x_at	ENSMUSG00000018379	Srsf1	SRSF1	-1.54E-01	NA	8.29	mirnaUID2070	miR-1	mir-1	mml	ppt-miR1221-5p	NA	TGGAATGTAAAGAAGTATGTAT	TGGAATGTAAAGAAGTATGTAT	0	0	0
mml-miR-1	242220_at	ENSMUSG00000020315	Spnb2	SPTBN1	-1.53E-01	NA	3.03	mirnaUID2070	miR-1	mir-1	mml	ppt-miR1221-5p	NA	TGGAATGTAAAGAAGTATGTAT	TGGAATGTAAAGAAGTATGTAT	0	0	0
mml-miR-1	202508_s_at	ENSMUSG00000027273	Snap25	SNAP25	-1.52E-01	NA	3.97	mirnaUID2070	miR-1	mir-1	mml	ppt-miR1221-5p	NA	TGGAATGTAAAGAAGTATGTAT	TGGAATGTAAAGAAGTATGTAT	0	0	0
mml-miR-1	214326_x_at	ENSMUSG00000071076	Jund	JUND	-1.52E-01	NA	4.29	mirnaUID2070	miR-1	mir-1	mml	ppt-miR1221-5p	NA	TGGAATGTAAAGAAGTATGTAT	TGGAATGTAAAGAAGTATGTAT	0	0	0
mml-miR-1	200816_s_at	ENSMUSG00000020745	Pafah1b1	PAFAH1B1	-1.46E-01	NA	8.27	mirnaUID2070	miR-1	mir-1	mml	ppt-miR1221-5p	NA	TGGAATGTAAAGAAGTATGTAT	TGGAATGTAAAGAAGTATGTAT	0	0	0
mml-miR-1	224909_s_at	ENSMUSG00000039621	Prex1	PREX1	-1.45E-01	http://mirecords.biolead.org/interactions.php?species=Homo+sapiens&mirna_acc=hsa-miR-1&targetgene_type=refseq_acc&targetgene_info=NM_020820&v=no&search_int=Search Homo sapiens	5.57	mirnaUID2070	miR-1	mir-1	mml	ppt-miR1221-5p	NA	TGGAATGTAAAGAAGTATGTAT	TGGAATGTAAAGAAGTATGTAT	0	0	0
mml-miR-1	1566272_at	ENSMUSG00000021027	Ralgapa1	RALGAPA1	-1.45E-01	NA	2.6	mirnaUID2070	miR-1	mir-1	mml	ppt-miR1221-5p	NA	TGGAATGTAAAGAAGTATGTAT	TGGAATGTAAAGAAGTATGTAT	0	0	0
mml-miR-1	232317_at	ENSMUSG00000029765	Plxna4	PLXNA4	-1.42E-01	NA	4.22	mirnaUID2070	miR-1	mir-1	mml	ppt-miR1221-5p	NA	TGGAATGTAAAGAAGTATGTAT	TGGAATGTAAAGAAGTATGTAT	0	0	0
mml-miR-1	220032_at	ENSMUSG00000062980	A430107O13Rik	CPED1	-1.41E-01	NA	5.15	mirnaUID2070	miR-1	mir-1	mml	ppt-miR1221-5p	NA	TGGAATGTAAAGAAGTATGTAT	TGGAATGTAAAGAAGTATGTAT	0	0	0
mml-miR-1	235345_at	ENSMUSG00000020070	Rufy2	RUFY2	-1.36E-01	NA	3.3	mirnaUID2070	miR-1	mir-1	mml	ppt-miR1221-5p	NA	TGGAATGTAAAGAAGTATGTAT	TGGAATGTAAAGAAGTATGTAT	0	0	0
mml-miR-1	205000_at	ENSMUSG00000069045	Ddx3y	DDX3Y	-1.35E-01	NA	2.37	mirnaUID2070	miR-1	mir-1	mml	ppt-miR1221-5p	NA	TGGAATGTAAAGAAGTATGTAT	TGGAATGTAAAGAAGTATGTAT	0	0	0
mml-miR-1	221082_s_at	ENSMUSG00000027634	Ndrg3	NDRG3	-1.34E-01	NA	5.97	mirnaUID2070	miR-1	mir-1	mml	ppt-miR1221-5p	NA	TGGAATGTAAAGAAGTATGTAT	TGGAATGTAAAGAAGTATGTAT	0	0	0
mml-miR-1	208794_s_at	ENSMUSG00000032187	Smarca4	SMARCA4	-1.34E-01	NA	6.32	mirnaUID2070	miR-1	mir-1	mml	ppt-miR1221-5p	NA	TGGAATGTAAAGAAGTATGTAT	TGGAATGTAAAGAAGTATGTAT	0	0	0
mml-miR-1	221639_x_at	ENSMUSG00000039630	Hnrnpu	HNRNPU	-1.29E-01	NA	4.95	mirnaUID2070	miR-1	mir-1	mml	ppt-miR1221-5p	NA	TGGAATGTAAAGAAGTATGTAT	TGGAATGTAAAGAAGTATGTAT	0	0	0
mml-miR-1	203751_x_at	ENSMUSG00000071076	Jund	JUND	-1.20E-01	NA	5.36	mirnaUID2070	miR-1	mir-1	mml	ppt-miR1221-5p	NA	TGGAATGTAAAGAAGTATGTAT	TGGAATGTAAAGAAGTATGTAT	0	0	0
mml-miR-1	1556629_a_at	ENSMUSG00000027273	Snap25	SNAP25	-1.20E-01	NA	3.29	mirnaUID2070	miR-1	mir-1	mml	ppt-miR1221-5p	NA	TGGAATGTAAAGAAGTATGTAT	TGGAATGTAAAGAAGTATGTAT	0	0	0
mml-miR-1	224801_at	ENSMUSG00000053253	Ndfip2	NDFIP2	-1.19E-01	NA	5.85	mirnaUID2070	miR-1	mir-1	mml	ppt-miR1221-5p	NA	TGGAATGTAAAGAAGTATGTAT	TGGAATGTAAAGAAGTATGTAT	0	0	0
mml-miR-1	236146_at	ENSMUSG00000032423	Syncrip	SYNCRIP	-1.18E-01	NA	3.79	mirnaUID2070	miR-1	mir-1	mml	ppt-miR1221-5p	NA	TGGAATGTAAAGAAGTATGTAT	TGGAATGTAAAGAAGTATGTAT	0	0	0
mml-miR-1	221508_at	ENSMUSG00000061288	Taok3	TAOK3	-1.18E-01	NA	5.95	mirnaUID2070	miR-1	mir-1	mml	ppt-miR1221-5p	NA	TGGAATGTAAAGAAGTATGTAT	TGGAATGTAAAGAAGTATGTAT	0	0	0
mml-miR-1	222051_s_at	ENSMUSG00000027552	E2f5	E2F5	-1.17E-01	NA	2.98	mirnaUID2070	miR-1	mir-1	mml	ppt-miR1221-5p	NA	TGGAATGTAAAGAAGTATGTAT	TGGAATGTAAAGAAGTATGTAT	0	0	0
mml-miR-1	211547_s_at	ENSMUSG00000020745	Pafah1b1	PAFAH1B1	-1.14E-01	NA	3.89	mirnaUID2070	miR-1	mir-1	mml	ppt-miR1221-5p	NA	TGGAATGTAAAGAAGTATGTAT	TGGAATGTAAAGAAGTATGTAT	0	0	0
mml-miR-1	208712_at	ENSMUSG00000070348	Ccnd1	CCND1	-1.10E-01	NA	8.56	mirnaUID2070	miR-1	mir-1	mml	ppt-miR1221-5p	NA	TGGAATGTAAAGAAGTATGTAT	TGGAATGTAAAGAAGTATGTAT	0	0	0
mml-miR-1	201971_s_at	ENSMUSG00000052459	Atp6v1a	ATP6V1A	-1.10E-01	NA	4.7	mirnaUID2070	miR-1	mir-1	mml	ppt-miR1221-5p	NA	TGGAATGTAAAGAAGTATGTAT	TGGAATGTAAAGAAGTATGTAT	0	0	0
mml-miR-1	225456_at	ENSMUSG00000018160	Med1	MED1	-1.09E-01	NA	6.04	mirnaUID2070	miR-1	mir-1	mml	ppt-miR1221-5p	NA	TGGAATGTAAAGAAGTATGTAT	TGGAATGTAAAGAAGTATGTAT	0	0	0
mml-miR-1	219797_at	ENSMUSG00000026110	Mgat4a	MGAT4A	-1.09E-01	NA	4.65	mirnaUID2070	miR-1	mir-1	mml	ppt-miR1221-5p	NA	TGGAATGTAAAGAAGTATGTAT	TGGAATGTAAAGAAGTATGTAT	0	0	0
mml-miR-1	212986_s_at	ENSMUSG00000020694	Tlk2	TLK2	-1.05E-01	NA	6.99	mirnaUID2070	miR-1	mir-1	mml	ppt-miR1221-5p	NA	TGGAATGTAAAGAAGTATGTAT	TGGAATGTAAAGAAGTATGTAT	0	0	0
mml-miR-1	230190_at	ENSMUSG00000053253	Ndfip2	NDFIP2	-1.03E-01	NA	3.65	mirnaUID2070	miR-1	mir-1	mml	ppt-miR1221-5p	NA	TGGAATGTAAAGAAGTATGTAT	TGGAATGTAAAGAAGTATGTAT	0	0	0
mml-miR-1	210762_s_at	ENSMUSG00000031523	Dlc1	DLC1	-1.03E-01	NA	5.42	mirnaUID2070	miR-1	mir-1	mml	ppt-miR1221-5p	NA	TGGAATGTAAAGAAGTATGTAT	TGGAATGTAAAGAAGTATGTAT	0	0	0
mml-miR-1	218725_at	ENSMUSG00000019082	Slc25a22	SLC25A22	-1.01E-01	NA	6.07	mirnaUID2070	miR-1	mir-1	mml	ppt-miR1221-5p	NA	TGGAATGTAAAGAAGTATGTAT	TGGAATGTAAAGAAGTATGTAT	0	0	0
mml-miR-1	207130_at	ENSMUSG00000039671	Zmynd8	ZMYND8	-1.00E-01	NA	2.73	mirnaUID2070	miR-1	mir-1	mml	ppt-miR1221-5p	NA	TGGAATGTAAAGAAGTATGTAT	TGGAATGTAAAGAAGTATGTAT	0	0	0
mml-miR-1	225806_at	ENSMUSG00000022178	Jub	AJUBA	-9.83E-02	NA	4.99	mirnaUID2070	miR-1	mir-1	mml	ppt-miR1221-5p	NA	TGGAATGTAAAGAAGTATGTAT	TGGAATGTAAAGAAGTATGTAT	0	0	0
mml-miR-1	226501_at	ENSMUSG00000022401	Xpnpep3	XPNPEP3	-9.52E-02	NA	4.12	mirnaUID2070	miR-1	mir-1	mml	ppt-miR1221-5p	NA	TGGAATGTAAAGAAGTATGTAT	TGGAATGTAAAGAAGTATGTAT	0	0	0
mml-miR-1	225654_at	ENSMUSG00000021488	Nsd1	NSD1	-9.40E-02	NA	4.41	mirnaUID2070	miR-1	mir-1	mml	ppt-miR1221-5p	NA	TGGAATGTAAAGAAGTATGTAT	TGGAATGTAAAGAAGTATGTAT	0	0	0
mml-miR-1	200813_s_at	ENSMUSG00000020745	Pafah1b1	PAFAH1B1	-9.03E-02	NA	7.62	mirnaUID2070	miR-1	mir-1	mml	ppt-miR1221-5p	NA	TGGAATGTAAAGAAGTATGTAT	TGGAATGTAAAGAAGTATGTAT	0	0	0
mml-miR-1	201772_at	ENSMUSG00000037458	Azin1	AZIN1	-8.70E-02	NA	8.78	mirnaUID2070	miR-1	mir-1	mml	ppt-miR1221-5p	NA	TGGAATGTAAAGAAGTATGTAT	TGGAATGTAAAGAAGTATGTAT	0	0	0
mml-miR-1	227275_at	ENSMUSG00000037253	Mex3c	MEX3C	-8.50E-02	NA	4.69	mirnaUID2070	miR-1	mir-1	mml	ppt-miR1221-5p	NA	TGGAATGTAAAGAAGTATGTAT	TGGAATGTAAAGAAGTATGTAT	0	0	0
mml-miR-1	208530_s_at	ENSMUSG00000017491	Rarb	RARB	-8.27E-02	NA	6.74	mirnaUID2070	miR-1	mir-1	mml	ppt-miR1221-5p	NA	TGGAATGTAAAGAAGTATGTAT	TGGAATGTAAAGAAGTATGTAT	0	0	0
mml-miR-1	213719_s_at	ENSMUSG00000032187	Smarca4	SMARCA4	-8.10E-02	NA	3.1	mirnaUID2070	miR-1	mir-1	mml	ppt-miR1221-5p	NA	TGGAATGTAAAGAAGTATGTAT	TGGAATGTAAAGAAGTATGTAT	0	0	0
mml-miR-1	235143_at	ENSMUSG00000031684	Slc10a7	SLC10A7	-7.68E-02	NA	3.76	mirnaUID2070	miR-1	mir-1	mml	ppt-miR1221-5p	NA	TGGAATGTAAAGAAGTATGTAT	TGGAATGTAAAGAAGTATGTAT	0	0	0
mml-miR-1	235013_at	ENSMUSG00000066150	Slc31a1	SLC31A1	-7.28E-02	NA	5.93	mirnaUID2070	miR-1	mir-1	mml	ppt-miR1221-5p	NA	TGGAATGTAAAGAAGTATGTAT	TGGAATGTAAAGAAGTATGTAT	0	0	0
mml-miR-1	224822_at	ENSMUSG00000031523	Dlc1	DLC1	-7.15E-02	NA	8.45	mirnaUID2070	miR-1	mir-1	mml	ppt-miR1221-5p	NA	TGGAATGTAAAGAAGTATGTAT	TGGAATGTAAAGAAGTATGTAT	0	0	0
mml-miR-1	202555_s_at	ENSMUSG00000022836	Mylk	MYLK	-6.94E-02	NA	7.48	mirnaUID2070	miR-1	mir-1	mml	ppt-miR1221-5p	NA	TGGAATGTAAAGAAGTATGTAT	TGGAATGTAAAGAAGTATGTAT	0	0	0
mml-miR-1	213747_at	ENSMUSG00000037458	Azin1	AZIN1	-6.70E-02	NA	4.55	mirnaUID2070	miR-1	mir-1	mml	ppt-miR1221-5p	NA	TGGAATGTAAAGAAGTATGTAT	TGGAATGTAAAGAAGTATGTAT	0	0	0
mml-miR-1	242317_at	ENSMUSG00000038412	Higd1a	HIGD1A	-6.67E-02	NA	2.81	mirnaUID2070	miR-1	mir-1	mml	ppt-miR1221-5p	NA	TGGAATGTAAAGAAGTATGTAT	TGGAATGTAAAGAAGTATGTAT	0	0	0
mml-miR-1	243372_at	ENSMUSG00000025980	Hspd1	HSPD1	-6.60E-02	NA	2.82	mirnaUID2070	miR-1	mir-1	mml	ppt-miR1221-5p	NA	TGGAATGTAAAGAAGTATGTAT	TGGAATGTAAAGAAGTATGTAT	0	0	0
mml-miR-1	231995_at	ENSMUSG00000028578	5830433M19Rik	CAAP1	-6.44E-02	NA	2.5	mirnaUID2070	miR-1	mir-1	mml	ppt-miR1221-5p	NA	TGGAATGTAAAGAAGTATGTAT	TGGAATGTAAAGAAGTATGTAT	0	0	0
mml-miR-1	236244_at	ENSMUSG00000039630	Hnrnpu	HNRNPU	-6.33E-02	NA	3.44	mirnaUID2070	miR-1	mir-1	mml	ppt-miR1221-5p	NA	TGGAATGTAAAGAAGTATGTAT	TGGAATGTAAAGAAGTATGTAT	0	0	0
mml-miR-1	223350_x_at	ENSMUSG00000027162	Lin7c	LIN7C	-6.30E-02	http://mirecords.biolead.org/interactions.php?species=Homo+sapiens&mirna_acc=hsa-miR-1&targetgene_type=refseq_acc&targetgene_info=NM_018362&v=no&search_int=Search Homo sapiens	6.81	mirnaUID2070	miR-1	mir-1	mml	ppt-miR1221-5p	NA	TGGAATGTAAAGAAGTATGTAT	TGGAATGTAAAGAAGTATGTAT	0	0	0
mml-miR-1	1552736_a_at	ENSMUSG00000050321	Neto1	NETO1	-6.23E-02	NA	2.82	mirnaUID2070	miR-1	mir-1	mml	ppt-miR1221-5p	NA	TGGAATGTAAAGAAGTATGTAT	TGGAATGTAAAGAAGTATGTAT	0	0	0
mml-miR-1	204367_at	ENSMUSG00000018678	Sp2	SP2	-6.18E-02	NA	6.15	mirnaUID2070	miR-1	mir-1	mml	ppt-miR1221-5p	NA	TGGAATGTAAAGAAGTATGTAT	TGGAATGTAAAGAAGTATGTAT	0	0	0
mml-miR-1	244523_at	ENSMUSG00000003948	Mmd	MMD	-6.09E-02	http://mirecords.biolead.org/interactions.php?species=Homo+sapiens&mirna_acc=hsa-miR-1&targetgene_type=refseq_acc&targetgene_info=NM_012329&v=no&search_int=Search Homo sapiens	5.83	mirnaUID2070	miR-1	mir-1	mml	ppt-miR1221-5p	NA	TGGAATGTAAAGAAGTATGTAT	TGGAATGTAAAGAAGTATGTAT	0	0	0
mml-miR-1	214249_at	ENSMUSG00000027993	Trim2	TRIM2	-6.04E-02	http://mirecords.biolead.org/interactions.php?species=Homo+sapiens&mirna_acc=hsa-miR-1&targetgene_type=refseq_acc&targetgene_info=NM_015271&v=no&search_int=Search Homo sapiens	3.67	mirnaUID2070	miR-1	mir-1	mml	ppt-miR1221-5p	NA	TGGAATGTAAAGAAGTATGTAT	TGGAATGTAAAGAAGTATGTAT	0	0	0
mml-miR-1	241396_at	ENSMUSG00000024589	Nedd4l	NEDD4L	-5.94E-02	NA	3.44	mirnaUID2070	miR-1	mir-1	mml	ppt-miR1221-5p	NA	TGGAATGTAAAGAAGTATGTAT	TGGAATGTAAAGAAGTATGTAT	0	0	0
mml-miR-1	210868_s_at	ENSMUSG00000041220	Elovl6	ELOVL6	-5.93E-02	NA	2.74	mirnaUID2070	miR-1	mir-1	mml	ppt-miR1221-5p	NA	TGGAATGTAAAGAAGTATGTAT	TGGAATGTAAAGAAGTATGTAT	0	0	0
mml-miR-1	235012_at	ENSMUSG00000068015	Lrch1	LRCH1	-5.86E-02	NA	4.88	mirnaUID2070	miR-1	mir-1	mml	ppt-miR1221-5p	NA	TGGAATGTAAAGAAGTATGTAT	TGGAATGTAAAGAAGTATGTAT	0	0	0
mml-miR-1	214944_at	ENSMUSG00000031732	Phlpp2	PHLPP2	-5.78E-02	NA	4.77	mirnaUID2070	miR-1	mir-1	mml	ppt-miR1221-5p	NA	TGGAATGTAAAGAAGTATGTAT	TGGAATGTAAAGAAGTATGTAT	0	0	0
mml-miR-1	217189_s_at	ENSMUSG00000042772	Smg7	SMG7	-5.77E-02	NA	4.87	mirnaUID2070	miR-1	mir-1	mml	ppt-miR1221-5p	NA	TGGAATGTAAAGAAGTATGTAT	TGGAATGTAAAGAAGTATGTAT	0	0	0
mml-miR-1	201219_at	ENSMUSG00000030970	Ctbp2	CTBP2	-5.49E-02	NA	6.05	mirnaUID2070	miR-1	mir-1	mml	ppt-miR1221-5p	NA	TGGAATGTAAAGAAGTATGTAT	TGGAATGTAAAGAAGTATGTAT	0	0	0
mml-miR-1	223839_s_at	ENSMUSG00000037071	Scd1	SCD	-5.36E-02	NA	3.2	mirnaUID2070	miR-1	mir-1	mml	ppt-miR1221-5p	NA	TGGAATGTAAAGAAGTATGTAT	TGGAATGTAAAGAAGTATGTAT	0	0	0
mml-miR-1	203091_at	ENSMUSG00000028034	Fubp1	FUBP1	-5.24E-02	NA	7.36	mirnaUID2070	miR-1	mir-1	mml	ppt-miR1221-5p	NA	TGGAATGTAAAGAAGTATGTAT	TGGAATGTAAAGAAGTATGTAT	0	0	0
mml-miR-1	234331_s_at	ENSMUSG00000020607	Fam84a	FAM84A	-5.21E-02	NA	2.91	mirnaUID2070	miR-1	mir-1	mml	ppt-miR1221-5p	NA	TGGAATGTAAAGAAGTATGTAT	TGGAATGTAAAGAAGTATGTAT	0	0	0
mml-miR-1	220512_at	ENSMUSG00000031523	Dlc1	DLC1	-5.01E-02	NA	4.58	mirnaUID2070	miR-1	mir-1	mml	ppt-miR1221-5p	NA	TGGAATGTAAAGAAGTATGTAT	TGGAATGTAAAGAAGTATGTAT	0	0	0
mml-miR-1	1554020_at	ENSMUSG00000003452	Bicd1	BICD1	-4.80E-02	NA	3.12	mirnaUID2070	miR-1	mir-1	mml	ppt-miR1221-5p	NA	TGGAATGTAAAGAAGTATGTAT	TGGAATGTAAAGAAGTATGTAT	0	0	0
mml-miR-1	229117_s_at	ENSMUSG00000071076	Jund	JUND	-4.76E-02	NA	4.49	mirnaUID2070	miR-1	mir-1	mml	ppt-miR1221-5p	NA	TGGAATGTAAAGAAGTATGTAT	TGGAATGTAAAGAAGTATGTAT	0	0	0
mml-miR-1	1552618_at	ENSMUSG00000026470	Stx6	STX6	-4.62E-02	NA	5.94	mirnaUID2070	miR-1	mir-1	mml	ppt-miR1221-5p	NA	TGGAATGTAAAGAAGTATGTAT	TGGAATGTAAAGAAGTATGTAT	0	0	0
mml-miR-1	224925_at	ENSMUSG00000039621	Prex1	PREX1	-4.57E-02	http://mirecords.biolead.org/interactions.php?species=Homo+sapiens&mirna_acc=hsa-miR-1&targetgene_type=refseq_acc&targetgene_info=NM_020820&v=no&search_int=Search Homo sapiens	5.35	mirnaUID2070	miR-1	mir-1	mml	ppt-miR1221-5p	NA	TGGAATGTAAAGAAGTATGTAT	TGGAATGTAAAGAAGTATGTAT	0	0	0
mml-miR-1	200815_s_at	ENSMUSG00000020745	Pafah1b1	PAFAH1B1	-4.57E-02	NA	7.8	mirnaUID2070	miR-1	mir-1	mml	ppt-miR1221-5p	NA	TGGAATGTAAAGAAGTATGTAT	TGGAATGTAAAGAAGTATGTAT	0	0	0
mml-miR-1	213164_at	ENSMUSG00000089774	Slc5a3	SLC5A3	-4.40E-02	NA	4.45	mirnaUID2070	miR-1	mir-1	mml	ppt-miR1221-5p	NA	TGGAATGTAAAGAAGTATGTAT	TGGAATGTAAAGAAGTATGTAT	0	0	0
mml-miR-1	204992_s_at	ENSMUSG00000027805	Pfn2	PFN2	-4.33E-02	NA	9.37	mirnaUID2070	miR-1	mir-1	mml	ppt-miR1221-5p	NA	TGGAATGTAAAGAAGTATGTAT	TGGAATGTAAAGAAGTATGTAT	0	0	0
mml-miR-1	222506_at	ENSMUSG00000010721	Lmbr1	LMBR1	-3.96E-02	NA	2.54	mirnaUID2070	miR-1	mir-1	mml	ppt-miR1221-5p	NA	TGGAATGTAAAGAAGTATGTAT	TGGAATGTAAAGAAGTATGTAT	0	0	0
mml-miR-1	222788_s_at	ENSMUSG00000044098	Rsbn1	RSBN1	-3.88E-02	NA	6.03	mirnaUID2070	miR-1	mir-1	mml	ppt-miR1221-5p	NA	TGGAATGTAAAGAAGTATGTAT	TGGAATGTAAAGAAGTATGTAT	0	0	0
mml-miR-1	201017_at	ENSMUSG00000067194	Eif1ax	EIF1AX	-3.68E-02	NA	7.24	mirnaUID2070	miR-1	mir-1	mml	ppt-miR1221-5p	NA	TGGAATGTAAAGAAGTATGTAT	TGGAATGTAAAGAAGTATGTAT	0	0	0
mml-miR-1	207416_s_at	ENSMUSG00000031902	Nfatc3	NFATC3	-3.62E-02	NA	4.95	mirnaUID2070	miR-1	mir-1	mml	ppt-miR1221-5p	NA	TGGAATGTAAAGAAGTATGTAT	TGGAATGTAAAGAAGTATGTAT	0	0	0
mml-miR-1	209729_at	ENSMUSG00000034201	Gas2l1	GAS2L1	-3.42E-02	NA	6.18	mirnaUID2070	miR-1	mir-1	mml	ppt-miR1221-5p	NA	TGGAATGTAAAGAAGTATGTAT	TGGAATGTAAAGAAGTATGTAT	0	0	0
mml-miR-1	226447_at	ENSMUSG00000028053	Ash1l	ASH1L	-3.33E-02	NA	9.68	mirnaUID2070	miR-1	mir-1	mml	ppt-miR1221-5p	NA	TGGAATGTAAAGAAGTATGTAT	TGGAATGTAAAGAAGTATGTAT	0	0	0
mml-miR-1	214447_at	ENSMUSG00000032035	Ets1	ETS1	-3.33E-02	NA	5.04	mirnaUID2070	miR-1	mir-1	mml	ppt-miR1221-5p	NA	TGGAATGTAAAGAAGTATGTAT	TGGAATGTAAAGAAGTATGTAT	0	0	0
mml-miR-1	214711_at	ENSMUSG00000029538	Srsf9	SRSF9	-3.12E-02	NA	4.57	mirnaUID2070	miR-1	mir-1	mml	ppt-miR1221-5p	NA	TGGAATGTAAAGAAGTATGTAT	TGGAATGTAAAGAAGTATGTAT	0	0	0
mml-miR-1	205001_s_at	ENSMUSG00000069045	Ddx3y	DDX3Y	-2.48E-02	NA	3.69	mirnaUID2070	miR-1	mir-1	mml	ppt-miR1221-5p	NA	TGGAATGTAAAGAAGTATGTAT	TGGAATGTAAAGAAGTATGTAT	0	0	0
mml-miR-1	201735_s_at	ENSMUSG00000004319	Clcn3	CLCN3	-2.46E-02	http://mirecords.biolead.org/interactions.php?species=Homo+sapiens&mirna_acc=hsa-miR-1&targetgene_type=refseq_acc&targetgene_info=NM_001829&v=no&search_int=Search Homo sapiens	8.32	mirnaUID2070	miR-1	mir-1	mml	ppt-miR1221-5p	NA	TGGAATGTAAAGAAGTATGTAT	TGGAATGTAAAGAAGTATGTAT	0	0	0
mml-miR-1	203510_at	ENSMUSG00000009376	Met	MET	-2.30E-02	http://mirecords.biolead.org/interactions.php?species=Homo+sapiens&mirna_acc=hsa-miR-1&targetgene_type=refseq_acc&targetgene_info=NM_001127500&v=no&search_int=Search Homo sapiens	7.05	mirnaUID2070	miR-1	mir-1	mml	ppt-miR1221-5p	NA	TGGAATGTAAAGAAGTATGTAT	TGGAATGTAAAGAAGTATGTAT	0	0	0
mml-miR-1	228012_at	ENSMUSG00000037236	Matr3	MATR3	-2.23E-02	NA	3.19	mirnaUID2070	miR-1	mir-1	mml	ppt-miR1221-5p	NA	TGGAATGTAAAGAAGTATGTAT	TGGAATGTAAAGAAGTATGTAT	0	0	0
mml-miR-1	203496_s_at	ENSMUSG00000018160	Med1	MED1	-1.99E-02	NA	6.73	mirnaUID2070	miR-1	mir-1	mml	ppt-miR1221-5p	NA	TGGAATGTAAAGAAGTATGTAT	TGGAATGTAAAGAAGTATGTAT	0	0	0
mml-miR-1	238554_at	ENSMUSG00000031924	Cyb5b	CYB5B	-1.83E-02	NA	3.17	mirnaUID2070	miR-1	mir-1	mml	ppt-miR1221-5p	NA	TGGAATGTAAAGAAGTATGTAT	TGGAATGTAAAGAAGTATGTAT	0	0	0
mml-miR-1	226777_at	ENSMUSG00000054555	Adam12	ADAM12	-1.48E-02	NA	3.23	mirnaUID2070	miR-1	mir-1	mml	ppt-miR1221-5p	NA	TGGAATGTAAAGAAGTATGTAT	TGGAATGTAAAGAAGTATGTAT	0	0	0
mml-miR-1	1555145_at	ENSMUSG00000031971	1700054N08Rik	CCSAP	-1.42E-02	NA	3.21	mirnaUID2070	miR-1	mir-1	mml	ppt-miR1221-5p	NA	TGGAATGTAAAGAAGTATGTAT	TGGAATGTAAAGAAGTATGTAT	0	0	0
mml-miR-1	1559203_s_at	ENSMUSG00000030265	Kras	KRAS	-1.42E-02	NA	2.23	mirnaUID2070	miR-1	mir-1	mml	ppt-miR1221-5p	NA	TGGAATGTAAAGAAGTATGTAT	TGGAATGTAAAGAAGTATGTAT	0	0	0
mml-miR-1	201211_s_at	ENSMUSG00000000787	Ddx3x	DDX3X	-1.37E-02	NA	5.94	mirnaUID2070	miR-1	mir-1	mml	ppt-miR1221-5p	NA	TGGAATGTAAAGAAGTATGTAT	TGGAATGTAAAGAAGTATGTAT	0	0	0
mml-miR-1	204256_at	ENSMUSG00000041220	Elovl6	ELOVL6	-1.14E-02	NA	3.89	mirnaUID2070	miR-1	mir-1	mml	ppt-miR1221-5p	NA	TGGAATGTAAAGAAGTATGTAT	TGGAATGTAAAGAAGTATGTAT	0	0	0
mml-miR-1	233439_at	ENSMUSG00000005299	Letm1	LETM1	-1.08E-02	NA	4.69	mirnaUID2070	miR-1	mir-1	mml	ppt-miR1221-5p	NA	TGGAATGTAAAGAAGTATGTAT	TGGAATGTAAAGAAGTATGTAT	0	0	0
mml-miR-1	1566271_x_at	ENSMUSG00000021027	Ralgapa1	RALGAPA1	-1.08E-02	NA	2.6	mirnaUID2070	miR-1	mir-1	mml	ppt-miR1221-5p	NA	TGGAATGTAAAGAAGTATGTAT	TGGAATGTAAAGAAGTATGTAT	0	0	0
mml-miR-1	238633_at	ENSMUSG00000024240	Epc1	EPC1	-1.07E-02	NA	3.76	mirnaUID2070	miR-1	mir-1	mml	ppt-miR1221-5p	NA	TGGAATGTAAAGAAGTATGTAT	TGGAATGTAAAGAAGTATGTAT	0	0	0
mml-miR-1	1555989_at	ENSMUSG00000034574	Daam1	DAAM1	-9.56E-03	NA	6.95	mirnaUID2070	miR-1	mir-1	mml	ppt-miR1221-5p	NA	TGGAATGTAAAGAAGTATGTAT	TGGAATGTAAAGAAGTATGTAT	0	0	0
mml-miR-1	206395_at	ENSMUSG00000022861	Dgkg	DGKG	-8.71E-03	NA	3.38	mirnaUID2070	miR-1	mir-1	mml	ppt-miR1221-5p	NA	TGGAATGTAAAGAAGTATGTAT	TGGAATGTAAAGAAGTATGTAT	0	0	0
mml-miR-1	207617_at	ENSMUSG00000000787	Ddx3x	DDX3X	-8.61E-03	NA	3.75	mirnaUID2070	miR-1	mir-1	mml	ppt-miR1221-5p	NA	TGGAATGTAAAGAAGTATGTAT	TGGAATGTAAAGAAGTATGTAT	0	0	0
mml-miR-1	222567_s_at	ENSMUSG00000037253	Mex3c	MEX3C	-7.42E-03	NA	5.66	mirnaUID2070	miR-1	mir-1	mml	ppt-miR1221-5p	NA	TGGAATGTAAAGAAGTATGTAT	TGGAATGTAAAGAAGTATGTAT	0	0	0
mml-miR-1	227221_at	ENSMUSG00000027663	Zmat3	ZMAT3	-1.66E-03	NA	4.01	mirnaUID2070	miR-1	mir-1	mml	ppt-miR1221-5p	NA	TGGAATGTAAAGAAGTATGTAT	TGGAATGTAAAGAAGTATGTAT	0	0	0
mml-miR-1	230229_at	ENSMUSG00000022770	Dlg1	DLG1	4.81E-04	NA	3.3	mirnaUID2070	miR-1	mir-1	mml	ppt-miR1221-5p	NA	TGGAATGTAAAGAAGTATGTAT	TGGAATGTAAAGAAGTATGTAT	0	0	0
mml-miR-1	209331_s_at	ENSMUSG00000059436	Max	MAX	1.09E-03	NA	6.27	mirnaUID2070	miR-1	mir-1	mml	ppt-miR1221-5p	NA	TGGAATGTAAAGAAGTATGTAT	TGGAATGTAAAGAAGTATGTAT	0	0	0
mml-miR-1	221784_at	ENSMUSG00000024050	Wiz	WIZ	3.03E-03	NA	5.68	mirnaUID2070	miR-1	mir-1	mml	ppt-miR1221-5p	NA	TGGAATGTAAAGAAGTATGTAT	TGGAATGTAAAGAAGTATGTAT	0	0	0
mml-miR-1	207044_at	ENSMUSG00000021779	Thrb	THRB	3.16E-03	NA	5.38	mirnaUID2070	miR-1	mir-1	mml	ppt-miR1221-5p	NA	TGGAATGTAAAGAAGTATGTAT	TGGAATGTAAAGAAGTATGTAT	0	0	0
mml-miR-1	214441_at	ENSMUSG00000026470	Stx6	STX6	3.95E-03	NA	4.65	mirnaUID2070	miR-1	mir-1	mml	ppt-miR1221-5p	NA	TGGAATGTAAAGAAGTATGTAT	TGGAATGTAAAGAAGTATGTAT	0	0	0
mml-miR-1	213688_at	ENSMUSG00000001175	Calm1	CALM1	9.52E-03	http://mirecords.biolead.org/interactions.php?species=Mus+musculus&mirna_acc=mmu-miR-1&targetgene_type=refseq_acc&targetgene_info=NM_009790&v=no&search_int=Search Mus musculus	8.17	mirnaUID2070	miR-1	mir-1	mml	ppt-miR1221-5p	NA	TGGAATGTAAAGAAGTATGTAT	TGGAATGTAAAGAAGTATGTAT	0	0	0
mml-miR-1	210171_s_at	ENSMUSG00000063889	Crem	CREM	9.67E-03	NA	2.93	mirnaUID2070	miR-1	mir-1	mml	ppt-miR1221-5p	NA	TGGAATGTAAAGAAGTATGTAT	TGGAATGTAAAGAAGTATGTAT	0	0	0
mml-miR-1	243475_at	ENSMUSG00000034342	Cbl	CBL	1.06E-02	NA	5.31	mirnaUID2070	miR-1	mir-1	mml	ppt-miR1221-5p	NA	TGGAATGTAAAGAAGTATGTAT	TGGAATGTAAAGAAGTATGTAT	0	0	0
mml-miR-1	236367_at	ENSMUSG00000042772	Smg7	SMG7	1.22E-02	NA	5.48	mirnaUID2070	miR-1	mir-1	mml	ppt-miR1221-5p	NA	TGGAATGTAAAGAAGTATGTAT	TGGAATGTAAAGAAGTATGTAT	0	0	0
mml-miR-1	1552904_at	ENSMUSG00000050321	Neto1	NETO1	1.27E-02	NA	2.28	mirnaUID2070	miR-1	mir-1	mml	ppt-miR1221-5p	NA	TGGAATGTAAAGAAGTATGTAT	TGGAATGTAAAGAAGTATGTAT	0	0	0
mml-miR-1	218804_at	ENSMUSG00000031075	Ano1	ANO1	1.29E-02	NA	3.13	mirnaUID2070	miR-1	mir-1	mml	ppt-miR1221-5p	NA	TGGAATGTAAAGAAGTATGTAT	TGGAATGTAAAGAAGTATGTAT	0	0	0
mml-miR-1	231439_at	ENSMUSG00000020607	Fam84a	FAM84A	1.36E-02	NA	2.75	mirnaUID2070	miR-1	mir-1	mml	ppt-miR1221-5p	NA	TGGAATGTAAAGAAGTATGTAT	TGGAATGTAAAGAAGTATGTAT	0	0	0
mml-miR-1	228459_at	ENSMUSG00000020607	Fam84a	FAM84A	1.55E-02	NA	3.28	mirnaUID2070	miR-1	mir-1	mml	ppt-miR1221-5p	NA	TGGAATGTAAAGAAGTATGTAT	TGGAATGTAAAGAAGTATGTAT	0	0	0
mml-miR-1	205696_s_at	ENSMUSG00000025089	Gfra1	GFRA1	1.83E-02	NA	2.86	mirnaUID2070	miR-1	mir-1	mml	ppt-miR1221-5p	NA	TGGAATGTAAAGAAGTATGTAT	TGGAATGTAAAGAAGTATGTAT	0	0	0
mml-miR-1	222006_at	ENSMUSG00000005299	Letm1	LETM1	1.84E-02	NA	4.32	mirnaUID2070	miR-1	mir-1	mml	ppt-miR1221-5p	NA	TGGAATGTAAAGAAGTATGTAT	TGGAATGTAAAGAAGTATGTAT	0	0	0
mml-miR-1	229128_s_at	ENSMUSG00000015749	Anp32e	ANP32E	1.91E-02	NA	3.37	mirnaUID2070	miR-1	mir-1	mml	ppt-miR1221-5p	NA	TGGAATGTAAAGAAGTATGTAT	TGGAATGTAAAGAAGTATGTAT	0	0	0
mml-miR-1	211736_at	ENSMUSG00000018678	Sp2	SP2	1.96E-02	NA	2.54	mirnaUID2070	miR-1	mir-1	mml	ppt-miR1221-5p	NA	TGGAATGTAAAGAAGTATGTAT	TGGAATGTAAAGAAGTATGTAT	0	0	0
mml-miR-1	205701_at	ENSMUSG00000040029	Ipo8	IPO8	2.36E-02	NA	5.51	mirnaUID2070	miR-1	mir-1	mml	ppt-miR1221-5p	NA	TGGAATGTAAAGAAGTATGTAT	TGGAATGTAAAGAAGTATGTAT	0	0	0
mml-miR-1	223058_at	ENSMUSG00000026655	Fam107b	FAM107B	2.47E-02	NA	6.68	mirnaUID2070	miR-1	mir-1	mml	ppt-miR1221-5p	NA	TGGAATGTAAAGAAGTATGTAT	TGGAATGTAAAGAAGTATGTAT	0	0	0
mml-miR-1	241812_at	ENSMUSG00000038305	Spats2l	SPATS2L	2.53E-02	NA	5.29	mirnaUID2070	miR-1	mir-1	mml	ppt-miR1221-5p	NA	TGGAATGTAAAGAAGTATGTAT	TGGAATGTAAAGAAGTATGTAT	0	0	0
mml-miR-1	224368_s_at	ENSMUSG00000027634	Ndrg3	NDRG3	2.81E-02	NA	5.54	mirnaUID2070	miR-1	mir-1	mml	ppt-miR1221-5p	NA	TGGAATGTAAAGAAGTATGTAT	TGGAATGTAAAGAAGTATGTAT	0	0	0
mml-miR-1	243181_at	ENSMUSG00000040351	Ankib1	ANKIB1	2.99E-02	http://mirecords.biolead.org/interactions.php?species=Homo+sapiens&mirna_acc=hsa-miR-1&targetgene_type=refseq_acc&targetgene_info=NM_019004&v=no&search_int=Search Homo sapiens	2.97	mirnaUID2070	miR-1	mir-1	mml	ppt-miR1221-5p	NA	TGGAATGTAAAGAAGTATGTAT	TGGAATGTAAAGAAGTATGTAT	0	0	0
mml-miR-1	1556732_at	ENSMUSG00000032624	Eml4	EML4	3.18E-02	http://mirecords.biolead.org/interactions.php?species=Homo+sapiens&mirna_acc=hsa-miR-1&targetgene_type=refseq_acc&targetgene_info=NM_019063&v=no&search_int=Search Homo sapiens	2.53	mirnaUID2070	miR-1	mir-1	mml	ppt-miR1221-5p	NA	TGGAATGTAAAGAAGTATGTAT	TGGAATGTAAAGAAGTATGTAT	0	0	0
mml-miR-1	222564_at	ENSMUSG00000040596	Pogk	POGK	3.23E-02	http://mirecords.biolead.org/interactions.php?species=Homo+sapiens&mirna_acc=hsa-miR-1&targetgene_type=refseq_acc&targetgene_info=NM_017542&v=no&search_int=Search Homo sapiens	3.27	mirnaUID2070	miR-1	mir-1	mml	ppt-miR1221-5p	NA	TGGAATGTAAAGAAGTATGTAT	TGGAATGTAAAGAAGTATGTAT	0	0	0
mml-miR-1	238961_s_at	ENSMUSG00000033487	Fndc3a	FNDC3A	3.35E-02	NA	3.94	mirnaUID2070	miR-1	mir-1	mml	ppt-miR1221-5p	NA	TGGAATGTAAAGAAGTATGTAT	TGGAATGTAAAGAAGTATGTAT	0	0	0
mml-miR-1	231812_x_at	ENSMUSG00000008301	Phax	PHAX	3.57E-02	NA	5.52	mirnaUID2070	miR-1	mir-1	mml	ppt-miR1221-5p	NA	TGGAATGTAAAGAAGTATGTAT	TGGAATGTAAAGAAGTATGTAT	0	0	0
mml-miR-1	202716_at	ENSMUSG00000027540	Ptpn1	PTPN1	3.79E-02	NA	7.56	mirnaUID2070	miR-1	mir-1	mml	ppt-miR1221-5p	NA	TGGAATGTAAAGAAGTATGTAT	TGGAATGTAAAGAAGTATGTAT	0	0	0
mml-miR-1	224611_s_at	ENSMUSG00000000826	Dnajc5	DNAJC5	3.87E-02	NA	4.61	mirnaUID2070	miR-1	mir-1	mml	ppt-miR1221-5p	NA	TGGAATGTAAAGAAGTATGTAT	TGGAATGTAAAGAAGTATGTAT	0	0	0
mml-miR-1	213394_at	ENSMUSG00000033902	Mapkbp1	MAPKBP1	3.90E-02	NA	6.29	mirnaUID2070	miR-1	mir-1	mml	ppt-miR1221-5p	NA	TGGAATGTAAAGAAGTATGTAT	TGGAATGTAAAGAAGTATGTAT	0	0	0
[truncated: 69,431,353 more chars]
