# Supplementary material for: Heart Structure-Specific Transcriptomic Atlas Reveals Conserved microRNA-mRNA Interactions
Source: PLoS One. 2013 Jan 2;8(1):e52442. doi: 10.1371/journal.pone.0052442 (PMC3534709; doi:10.1371/journal.pone.0052442)
Supplement: Table S8 — Normalized miR-Seq data Rat. (ZIP) [file pone.0052442.s015.zip]

Archive with 3 entries (2 files):
- expressionMiRNA_rat.txt
- __MACOSX/
- __MACOSX/._expressionMiRNA_rat.txt
