# Supplementary material for: Heart Structure-Specific Transcriptomic Atlas Reveals Conserved microRNA-mRNA Interactions
Source: PLoS One. 2013 Jan 2;8(1):e52442. doi: 10.1371/journal.pone.0052442 (PMC3534709; doi:10.1371/journal.pone.0052442)
Supplement: Table S8 — Normalized miR-Seq data Rat. (ZIP) [file pone.0052442.s015.zip › expressionMiRNA_rat.txt]

miRNA	sample	value	animal	tissue
rno-let-7a-1-3p	Left Atrium_1	6.94017071631834	1	Left Atrium
rno-let-7a-2-3p	Left Atrium_1	2.01251255307936	1	Left Atrium
rno-let-7a-5p	Left Atrium_1	14.8634656362758	1	Left Atrium
rno-let-7b-3p	Left Atrium_1	6.36960695589073	1	Left Atrium
rno-let-7b-5p	Left Atrium_1	11.8110026051266	1	Left Atrium
rno-let-7c-1-3p	Left Atrium_1	4.26371488602323	1	Left Atrium
rno-let-7c-2-3p	Left Atrium_1	6.94017071631834	1	Left Atrium
rno-let-7c-5p	Left Atrium_1	15.2295914740022	1	Left Atrium
rno-let-7d-3p	Left Atrium_1	9.24785302418332	1	Left Atrium
rno-let-7d-5p	Left Atrium_1	14.0997287294405	1	Left Atrium
rno-let-7e-3p	Left Atrium_1	5.44253890736452	1	Left Atrium
rno-let-7e-5p	Left Atrium_1	12.4648223446874	1	Left Atrium
rno-let-7f-1-3p	Left Atrium_1	4.45528803527876	1	Left Atrium
rno-let-7f-2-3p	Left Atrium_1	6.38714663251351	1	Left Atrium
rno-let-7f-5p	Left Atrium_1	16.8938618344488	1	Left Atrium
rno-let-7i-3p	Left Atrium_1	4.14499561946134	1	Left Atrium
rno-let-7i-5p	Left Atrium_1	14.5887912350641	1	Left Atrium
rno-mir-1-3p	Left Atrium_1	8.1312169256	1	Left Atrium
rno-mir-1-5p	Left Atrium_1	0	1	Left Atrium
rno-mir-100-3p	Left Atrium_1	3.82283046930333	1	Left Atrium
rno-mir-100-5p	Left Atrium_1	10.5057431946476	1	Left Atrium
rno-mir-101a-3p	Left Atrium_1	11.8161861428129	1	Left Atrium
rno-mir-101a-5p	Left Atrium_1	5.02176826279764	1	Left Atrium
rno-mir-101b-3p	Left Atrium_1	10.1451581208512	1	Left Atrium
rno-mir-101b-5p	Left Atrium_1	0	1	Left Atrium
rno-mir-103-1-5p	Left Atrium_1	0	1	Left Atrium
rno-mir-103-2-5p	Left Atrium_1	0	1	Left Atrium
rno-mir-103-3p	Left Atrium_1	12.1471009721689	1	Left Atrium
rno-mir-105	Left Atrium_1	0	1	Left Atrium
rno-mir-106b-3p	Left Atrium_1	6.7082426858889	1	Left Atrium
rno-mir-106b-5p	Left Atrium_1	7.31461671850003	1	Left Atrium
rno-mir-107-3p	Left Atrium_1	10.8342085314135	1	Left Atrium
rno-mir-107-5p	Left Atrium_1	1.3319468040444	1	Left Atrium
rno-mir-10a-3p	Left Atrium_1	3.10217227058898	1	Left Atrium
rno-mir-10a-5p	Left Atrium_1	13.1092949144014	1	Left Atrium
rno-mir-10b-3p	Left Atrium_1	0.814518235255493	1	Left Atrium
rno-mir-10b-5p	Left Atrium_1	13.0335175785551	1	Left Atrium
rno-mir-1188-3p	Left Atrium_1	0	1	Left Atrium
rno-mir-1188-5p	Left Atrium_1	0	1	Left Atrium
rno-mir-1193-3p	Left Atrium_1	1.3319468040444	1	Left Atrium
rno-mir-1193-5p	Left Atrium_1	0	1	Left Atrium
rno-mir-122-3p	Left Atrium_1	2.01251255307936	1	Left Atrium
rno-mir-122-5p	Left Atrium_1	0	1	Left Atrium
rno-mir-1224	Left Atrium_1	0	1	Left Atrium
rno-mir-124-3p	Left Atrium_1	0	1	Left Atrium
rno-mir-124-5p	Left Atrium_1	0	1	Left Atrium
rno-mir-1249	Left Atrium_1	3.71582443693568	1	Left Atrium
rno-mir-125a-3p	Left Atrium_1	4.03800733682513	1	Left Atrium
rno-mir-125a-5p	Left Atrium_1	12.4960374236188	1	Left Atrium
rno-mir-125b-1-3p	Left Atrium_1	6.36075143776578	1	Left Atrium
rno-mir-125b-2-3p	Left Atrium_1	10.4922984197241	1	Left Atrium
rno-mir-125b-5p	Left Atrium_1	11.1912794243846	1	Left Atrium
rno-mir-126a-3p	Left Atrium_1	13.0378054841314	1	Left Atrium
rno-mir-126a-5p	Left Atrium_1	14.113259987016	1	Left Atrium
rno-mir-126b	Left Atrium_1	10.0855837022431	1	Left Atrium
rno-mir-127-3p	Left Atrium_1	9.0926927184812	1	Left Atrium
rno-mir-127-5p	Left Atrium_1	3.10217227058898	1	Left Atrium
rno-mir-128-1-5p	Left Atrium_1	4.01562380803287	1	Left Atrium
rno-mir-128-2-5p	Left Atrium_1	0.814518235255493	1	Left Atrium
rno-mir-128-3p	Left Atrium_1	10.9347686966567	1	Left Atrium
rno-mir-129-1-3p	Left Atrium_1	0	1	Left Atrium
rno-mir-129-2-3p	Left Atrium_1	0	1	Left Atrium
rno-mir-129-5p	Left Atrium_1	1.3319468040444	1	Left Atrium
rno-mir-1298	Left Atrium_1	0	1	Left Atrium
rno-mir-1306-3p	Left Atrium_1	1.71199361057425	1	Left Atrium
rno-mir-1306-5p	Left Atrium_1	1.3319468040444	1	Left Atrium
rno-mir-130a-3p	Left Atrium_1	12.7325787620656	1	Left Atrium
rno-mir-130a-5p	Left Atrium_1	2.01251255307936	1	Left Atrium
rno-mir-130b-3p	Left Atrium_1	2.96871689257456	1	Left Atrium
rno-mir-130b-5p	Left Atrium_1	1.3319468040444	1	Left Atrium
rno-mir-132-3p	Left Atrium_1	5.07144360028202	1	Left Atrium
rno-mir-132-5p	Left Atrium_1	0	1	Left Atrium
rno-mir-133a-3p	Left Atrium_1	16.3317034139905	1	Left Atrium
rno-mir-133a-5p	Left Atrium_1	8.26453243071244	1	Left Atrium
rno-mir-133b-3p	Left Atrium_1	9.11091898954416	1	Left Atrium
rno-mir-133b-5p	Left Atrium_1	0	1	Left Atrium
rno-mir-134-3p	Left Atrium_1	0	1	Left Atrium
rno-mir-134-5p	Left Atrium_1	1.3319468040444	1	Left Atrium
rno-mir-135a-3p	Left Atrium_1	0	1	Left Atrium
rno-mir-135a-5p	Left Atrium_1	0	1	Left Atrium
rno-mir-135b-3p	Left Atrium_1	0	1	Left Atrium
rno-mir-135b-5p	Left Atrium_1	0	1	Left Atrium
rno-mir-136-3p	Left Atrium_1	5.58616626287933	1	Left Atrium
rno-mir-136-5p	Left Atrium_1	2.47307631362379	1	Left Atrium
rno-mir-137-3p	Left Atrium_1	0	1	Left Atrium
rno-mir-137-5p	Left Atrium_1	0	1	Left Atrium
rno-mir-138-1-3p	Left Atrium_1	0	1	Left Atrium
rno-mir-138-2-3p	Left Atrium_1	0	1	Left Atrium
rno-mir-138-5p	Left Atrium_1	7.93396296627696	1	Left Atrium
rno-mir-139-3p	Left Atrium_1	1.71199361057425	1	Left Atrium
rno-mir-139-5p	Left Atrium_1	6.48814797413928	1	Left Atrium
rno-mir-140-3p	Left Atrium_1	10.5506470735184	1	Left Atrium
rno-mir-140-5p	Left Atrium_1	6.30646655995622	1	Left Atrium
rno-mir-141-3p	Left Atrium_1	1.72709954473325	1	Left Atrium
rno-mir-141-5p	Left Atrium_1	0.814518235255493	1	Left Atrium
rno-mir-142-3p	Left Atrium_1	6.34063321375913	1	Left Atrium
rno-mir-142-5p	Left Atrium_1	9.22095792381296	1	Left Atrium
rno-mir-143-3p	Left Atrium_1	16.0713487439297	1	Left Atrium
rno-mir-143-5p	Left Atrium_1	6.45109613215916	1	Left Atrium
rno-mir-144-3p	Left Atrium_1	6.49937378286812	1	Left Atrium
rno-mir-144-5p	Left Atrium_1	7.44806103269077	1	Left Atrium
rno-mir-145-3p	Left Atrium_1	9.14723827137959	1	Left Atrium
rno-mir-145-5p	Left Atrium_1	9.37539525530733	1	Left Atrium
rno-mir-146a-3p	Left Atrium_1	0.814518235255493	1	Left Atrium
rno-mir-146a-5p	Left Atrium_1	8.26015744061594	1	Left Atrium
rno-mir-146b-3p	Left Atrium_1	0.814518235255493	1	Left Atrium
rno-mir-146b-5p	Left Atrium_1	7.70288051478355	1	Left Atrium
rno-mir-147	Left Atrium_1	2.47307631362379	1	Left Atrium
rno-mir-148b-3p	Left Atrium_1	10.2444119322989	1	Left Atrium
rno-mir-148b-5p	Left Atrium_1	6.7846917610445	1	Left Atrium
rno-mir-150-3p	Left Atrium_1	2.01251255307936	1	Left Atrium
rno-mir-150-5p	Left Atrium_1	12.3843781480408	1	Left Atrium
rno-mir-151-3p	Left Atrium_1	11.5420644777108	1	Left Atrium
rno-mir-151-5p	Left Atrium_1	11.0056598347471	1	Left Atrium
rno-mir-152-3p	Left Atrium_1	8.93213106358657	1	Left Atrium
rno-mir-152-5p	Left Atrium_1	5.49202057129708	1	Left Atrium
rno-mir-153-3p	Left Atrium_1	1.0963064834792	1	Left Atrium
rno-mir-153-5p	Left Atrium_1	0.814518235255493	1	Left Atrium
rno-mir-154-3p	Left Atrium_1	0	1	Left Atrium
rno-mir-154-5p	Left Atrium_1	0.814518235255493	1	Left Atrium
rno-mir-15b-3p	Left Atrium_1	2.65786298261383	1	Left Atrium
rno-mir-15b-5p	Left Atrium_1	6.61768810328182	1	Left Atrium
rno-mir-16-3p	Left Atrium_1	1.3319468040444	1	Left Atrium
rno-mir-16-5p	Left Atrium_1	11.6251977098898	1	Left Atrium
rno-mir-17-1-3p	Left Atrium_1	4.78423576243996	1	Left Atrium
rno-mir-17-2-3p	Left Atrium_1	1.71199361057425	1	Left Atrium
rno-mir-17-5p	Left Atrium_1	6.95316212349508	1	Left Atrium
rno-mir-181a-1-3p	Left Atrium_1	7.74279933862298	1	Left Atrium
rno-mir-181a-2-3p	Left Atrium_1	6.53611511577445	1	Left Atrium
rno-mir-181a-5p	Left Atrium_1	15.3511418045232	1	Left Atrium
rno-mir-181b-1-3p	Left Atrium_1	2.01251255307936	1	Left Atrium
rno-mir-181b-2-3p	Left Atrium_1	2.82164615660962	1	Left Atrium
rno-mir-181b-5p	Left Atrium_1	12.1342813861195	1	Left Atrium
rno-mir-181c-3p	Left Atrium_1	7.44910541914975	1	Left Atrium
rno-mir-181c-5p	Left Atrium_1	11.4282967115818	1	Left Atrium
rno-mir-181d-3p	Left Atrium_1	0	1	Left Atrium
rno-mir-181d-5p	Left Atrium_1	9.31096657707703	1	Left Atrium
rno-mir-182	Left Atrium_1	6.88070336472017	1	Left Atrium
rno-mir-183-3p	Left Atrium_1	0	1	Left Atrium
rno-mir-183-5p	Left Atrium_1	2.01251255307936	1	Left Atrium
rno-mir-1839-3p	Left Atrium_1	0.814518235255493	1	Left Atrium
rno-mir-1839-5p	Left Atrium_1	9.55191245733469	1	Left Atrium
rno-mir-184	Left Atrium_1	2.74207752548349	1	Left Atrium
rno-mir-1843-3p	Left Atrium_1	6.53020571790341	1	Left Atrium
rno-mir-1843-5p	Left Atrium_1	9.03224419353072	1	Left Atrium
rno-mir-185-3p	Left Atrium_1	0	1	Left Atrium
rno-mir-185-5p	Left Atrium_1	4.65437058046022	1	Left Atrium
rno-mir-186-3p	Left Atrium_1	1.3319468040444	1	Left Atrium
rno-mir-186-5p	Left Atrium_1	12.9014705197742	1	Left Atrium
rno-mir-187-3p	Left Atrium_1	4.01562380803287	1	Left Atrium
rno-mir-187-5p	Left Atrium_1	0.814518235255493	1	Left Atrium
rno-mir-188-3p	Left Atrium_1	0	1	Left Atrium
rno-mir-188-5p	Left Atrium_1	4.01562380803287	1	Left Atrium
rno-mir-18a-3p	Left Atrium_1	1.71199361057425	1	Left Atrium
rno-mir-18a-5p	Left Atrium_1	2.65786298261383	1	Left Atrium
rno-mir-190a-3p	Left Atrium_1	0.0348862001609682	1	Left Atrium
rno-mir-190a-5p	Left Atrium_1	5.10666377331523	1	Left Atrium
rno-mir-190b-3p	Left Atrium_1	0	1	Left Atrium
rno-mir-190b-5p	Left Atrium_1	2.03812100741207	1	Left Atrium
rno-mir-1912-3p	Left Atrium_1	0	1	Left Atrium
rno-mir-1912-5p	Left Atrium_1	0	1	Left Atrium
rno-mir-191a-3p	Left Atrium_1	4.37340320223472	1	Left Atrium
rno-mir-191a-5p	Left Atrium_1	13.1608424059953	1	Left Atrium
rno-mir-191b	Left Atrium_1	4.37340320223472	1	Left Atrium
rno-mir-192-3p	Left Atrium_1	0	1	Left Atrium
rno-mir-192-5p	Left Atrium_1	10.3737863654353	1	Left Atrium
rno-mir-193-3p	Left Atrium_1	5.8990216259272	1	Left Atrium
rno-mir-193-5p	Left Atrium_1	0	1	Left Atrium
rno-mir-194-3p	Left Atrium_1	0.814518235255493	1	Left Atrium
rno-mir-194-5p	Left Atrium_1	6.01640057452544	1	Left Atrium
rno-mir-1949	Left Atrium_1	1.91912723245542	1	Left Atrium
rno-mir-195-3p	Left Atrium_1	6.30646655995622	1	Left Atrium
rno-mir-195-5p	Left Atrium_1	10.0444804377532	1	Left Atrium
rno-mir-196a-3p	Left Atrium_1	0	1	Left Atrium
rno-mir-196a-5p	Left Atrium_1	0	1	Left Atrium
rno-mir-196b-3p	Left Atrium_1	0	1	Left Atrium
rno-mir-196b-5p	Left Atrium_1	0.814518235255493	1	Left Atrium
rno-mir-196c-3p	Left Atrium_1	0	1	Left Atrium
rno-mir-196c-5p	Left Atrium_1	0	1	Left Atrium
rno-mir-199a-3p	Left Atrium_1	12.1773696287086	1	Left Atrium
rno-mir-199a-5p	Left Atrium_1	6.7748607479736	1	Left Atrium
rno-mir-19a-3p	Left Atrium_1	4.57054324976296	1	Left Atrium
rno-mir-19a-5p	Left Atrium_1	0	1	Left Atrium
rno-mir-19b-1-5p	Left Atrium_1	0	1	Left Atrium
rno-mir-19b-2-5p	Left Atrium_1	0	1	Left Atrium
rno-mir-19b-3p	Left Atrium_1	7.57957736250414	1	Left Atrium
rno-mir-200a-3p	Left Atrium_1	6.08323529244382	1	Left Atrium
rno-mir-200a-5p	Left Atrium_1	1.71199361057425	1	Left Atrium
rno-mir-200b-3p	Left Atrium_1	6.68183212369113	1	Left Atrium
rno-mir-200b-5p	Left Atrium_1	0.814518235255493	1	Left Atrium
rno-mir-200c-3p	Left Atrium_1	0	1	Left Atrium
rno-mir-200c-5p	Left Atrium_1	0	1	Left Atrium
rno-mir-201-3p	Left Atrium_1	3.71582443693568	1	Left Atrium
rno-mir-201-5p	Left Atrium_1	6.58253861778162	1	Left Atrium
rno-mir-202-3p	Left Atrium_1	0	1	Left Atrium
rno-mir-202-5p	Left Atrium_1	0	1	Left Atrium
rno-mir-203a-3p	Left Atrium_1	5.50010491692767	1	Left Atrium
rno-mir-203a-5p	Left Atrium_1	0.814518235255493	1	Left Atrium
rno-mir-203b-3p	Left Atrium_1	0.814518235255493	1	Left Atrium
rno-mir-203b-5p	Left Atrium_1	5.47571444615679	1	Left Atrium
rno-mir-204-3p	Left Atrium_1	0	1	Left Atrium
rno-mir-204-5p	Left Atrium_1	7.36860144216286	1	Left Atrium
rno-mir-205	Left Atrium_1	1.3319468040444	1	Left Atrium
rno-mir-206-3p	Left Atrium_1	0	1	Left Atrium
rno-mir-206-5p	Left Atrium_1	0	1	Left Atrium
rno-mir-207	Left Atrium_1	0	1	Left Atrium
rno-mir-208a-3p	Left Atrium_1	10.1372923984173	1	Left Atrium
rno-mir-208a-5p	Left Atrium_1	8.59687469542064	1	Left Atrium
rno-mir-208b-3p	Left Atrium_1	8.61291389893316	1	Left Atrium
rno-mir-208b-5p	Left Atrium_1	0	1	Left Atrium
rno-mir-20a-3p	Left Atrium_1	0	1	Left Atrium
rno-mir-20a-5p	Left Atrium_1	6.06829837497814	1	Left Atrium
rno-mir-20b-3p	Left Atrium_1	0.814518235255493	1	Left Atrium
rno-mir-20b-5p	Left Atrium_1	0.814518235255493	1	Left Atrium
rno-mir-21-3p	Left Atrium_1	4.01562380803287	1	Left Atrium
rno-mir-21-5p	Left Atrium_1	13.2472680335733	1	Left Atrium
rno-mir-210-3p	Left Atrium_1	7.75044431238058	1	Left Atrium
rno-mir-210-5p	Left Atrium_1	1.3319468040444	1	Left Atrium
rno-mir-211-3p	Left Atrium_1	0	1	Left Atrium
rno-mir-211-5p	Left Atrium_1	0.814518235255493	1	Left Atrium
rno-mir-212-3p	Left Atrium_1	2.47307631362379	1	Left Atrium
rno-mir-212-5p	Left Atrium_1	0.814518235255493	1	Left Atrium
rno-mir-214-3p	Left Atrium_1	5.94712518158267	1	Left Atrium
rno-mir-214-5p	Left Atrium_1	1.3319468040444	1	Left Atrium
rno-mir-215	Left Atrium_1	4.65985289791846	1	Left Atrium
rno-mir-216a-3p	Left Atrium_1	1.3319468040444	1	Left Atrium
rno-mir-216a-5p	Left Atrium_1	0.962281336681594	1	Left Atrium
rno-mir-216b-3p	Left Atrium_1	1.71199361057425	1	Left Atrium
rno-mir-216b-5p	Left Atrium_1	2.83704650716066	1	Left Atrium
rno-mir-217-3p	Left Atrium_1	0	1	Left Atrium
rno-mir-217-5p	Left Atrium_1	2.96871689257456	1	Left Atrium
rno-mir-218a-1-3p	Left Atrium_1	0.814518235255493	1	Left Atrium
rno-mir-218a-2-3p	Left Atrium_1	0.814518235255493	1	Left Atrium
rno-mir-218a-5p	Left Atrium_1	5.44253890736452	1	Left Atrium
rno-mir-218b	Left Atrium_1	4.42527066638698	1	Left Atrium
rno-mir-219-1-3p	Left Atrium_1	2.47307631362379	1	Left Atrium
rno-mir-219-2-3p	Left Atrium_1	0.814518235255493	1	Left Atrium
rno-mir-219-5p	Left Atrium_1	2.82164615660962	1	Left Atrium
rno-mir-22-3p	Left Atrium_1	18.2688529850434	1	Left Atrium
rno-mir-22-5p	Left Atrium_1	7.05545242874079	1	Left Atrium
rno-mir-221-3p	Left Atrium_1	6.93538574541543	1	Left Atrium
rno-mir-221-5p	Left Atrium_1	2.65786298261383	1	Left Atrium
rno-mir-222-3p	Left Atrium_1	7.44929520362061	1	Left Atrium
rno-mir-222-5p	Left Atrium_1	0.463994204059421	1	Left Atrium
rno-mir-223-3p	Left Atrium_1	5.44881772585388	1	Left Atrium
rno-mir-223-5p	Left Atrium_1	2.01251255307936	1	Left Atrium
rno-mir-224-3p	Left Atrium_1	1.3319468040444	1	Left Atrium
rno-mir-224-5p	Left Atrium_1	7.86755581031888	1	Left Atrium
rno-mir-23a-3p	Left Atrium_1	11.0204034695941	1	Left Atrium
rno-mir-23a-5p	Left Atrium_1	0	1	Left Atrium
rno-mir-23b-3p	Left Atrium_1	11.5777429362738	1	Left Atrium
rno-mir-23b-5p	Left Atrium_1	0	1	Left Atrium
rno-mir-24-1-5p	Left Atrium_1	3.22432099922649	1	Left Atrium
rno-mir-24-2-5p	Left Atrium_1	9.06618079591724	1	Left Atrium
rno-mir-24-3p	Left Atrium_1	9.48152045317062	1	Left Atrium
rno-mir-25-3p	Left Atrium_1	10.9474344501016	1	Left Atrium
rno-mir-25-5p	Left Atrium_1	2.26109562538238	1	Left Atrium
rno-mir-26a-3p	Left Atrium_1	0.814518235255493	1	Left Atrium
rno-mir-26a-5p	Left Atrium_1	15.7214934986765	1	Left Atrium
rno-mir-26b-3p	Left Atrium_1	7.12879302153981	1	Left Atrium
rno-mir-26b-5p	Left Atrium_1	12.73929869676	1	Left Atrium
rno-mir-27a-3p	Left Atrium_1	11.8448106080685	1	Left Atrium
rno-mir-27a-5p	Left Atrium_1	4.70551626557841	1	Left Atrium
rno-mir-27b-3p	Left Atrium_1	15.5932390528417	1	Left Atrium
rno-mir-27b-5p	Left Atrium_1	8.32722001571954	1	Left Atrium
rno-mir-28-3p	Left Atrium_1	12.1935302010854	1	Left Atrium
rno-mir-28-5p	Left Atrium_1	10.8555959803226	1	Left Atrium
rno-mir-290	Left Atrium_1	0	1	Left Atrium
rno-mir-291a-3p	Left Atrium_1	0	1	Left Atrium
rno-mir-291a-5p	Left Atrium_1	0	1	Left Atrium
rno-mir-291b	Left Atrium_1	0	1	Left Atrium
rno-mir-292-3p	Left Atrium_1	0	1	Left Atrium
rno-mir-292-5p	Left Atrium_1	0	1	Left Atrium
rno-mir-293-3p	Left Atrium_1	0	1	Left Atrium
rno-mir-293-5p	Left Atrium_1	0	1	Left Atrium
rno-mir-294	Left Atrium_1	0	1	Left Atrium
rno-mir-295-3p	Left Atrium_1	0	1	Left Atrium
rno-mir-295-5p	Left Atrium_1	0	1	Left Atrium
rno-mir-296-3p	Left Atrium_1	3.33693018846607	1	Left Atrium
rno-mir-296-5p	Left Atrium_1	2.47307631362379	1	Left Atrium
rno-mir-2964	Left Atrium_1	0.814518235255493	1	Left Atrium
rno-mir-297	Left Atrium_1	0	1	Left Atrium
rno-mir-298-3p	Left Atrium_1	3.33693018846607	1	Left Atrium
rno-mir-298-5p	Left Atrium_1	7.73288569692088	1	Left Atrium
rno-mir-2985	Left Atrium_1	0	1	Left Atrium
rno-mir-299a-3p	Left Atrium_1	1.71199361057425	1	Left Atrium
rno-mir-299a-5p	Left Atrium_1	0.814518235255493	1	Left Atrium
rno-mir-299b-3p	Left Atrium_1	0.814518235255493	1	Left Atrium
rno-mir-299b-5p	Left Atrium_1	1.71199361057425	1	Left Atrium
rno-mir-29a-3p	Left Atrium_1	13.5230662964958	1	Left Atrium
rno-mir-29a-5p	Left Atrium_1	7.17389030234697	1	Left Atrium
rno-mir-29b-1-5p	Left Atrium_1	0	1	Left Atrium
rno-mir-29b-2-5p	Left Atrium_1	4.71646178142614	1	Left Atrium
rno-mir-29b-3p	Left Atrium_1	8.14563328502484	1	Left Atrium
rno-mir-29c-3p	Left Atrium_1	12.0202962539168	1	Left Atrium
rno-mir-29c-5p	Left Atrium_1	6.92735410327179	1	Left Atrium
rno-mir-300-3p	Left Atrium_1	3.79681398963901	1	Left Atrium
rno-mir-300-5p	Left Atrium_1	0	1	Left Atrium
rno-mir-301a-3p	Left Atrium_1	10.3013256564326	1	Left Atrium
rno-mir-301a-5p	Left Atrium_1	2.65786298261383	1	Left Atrium
rno-mir-301b-3p	Left Atrium_1	1.3319468040444	1	Left Atrium
rno-mir-301b-5p	Left Atrium_1	0	1	Left Atrium
rno-mir-3065-3p	Left Atrium_1	4.42527066638698	1	Left Atrium
rno-mir-3065-5p	Left Atrium_1	7.9006706466504	1	Left Atrium
rno-mir-3068-3p	Left Atrium_1	7.83915706407709	1	Left Atrium
rno-mir-3068-5p	Left Atrium_1	4.93497498054356	1	Left Atrium
rno-mir-3072	Left Atrium_1	0	1	Left Atrium
rno-mir-3074	Left Atrium_1	3.22432099922649	1	Left Atrium
rno-mir-3075	Left Atrium_1	0.814518235255493	1	Left Atrium
rno-mir-3085	Left Atrium_1	0	1	Left Atrium
rno-mir-3099	Left Atrium_1	5.31085808873795	1	Left Atrium
rno-mir-30a-3p	Left Atrium_1	11.4508666248834	1	Left Atrium
rno-mir-30a-5p	Left Atrium_1	16.759873938374	1	Left Atrium
rno-mir-30b-3p	Left Atrium_1	4.01562380803287	1	Left Atrium
rno-mir-30b-5p	Left Atrium_1	12.4344288516296	1	Left Atrium
rno-mir-30c-1-3p	Left Atrium_1	8.28280652727829	1	Left Atrium
rno-mir-30c-2-3p	Left Atrium_1	10.0160244451396	1	Left Atrium
rno-mir-30c-5p	Left Atrium_1	14.7426278190432	1	Left Atrium
rno-mir-30d-3p	Left Atrium_1	7.13028194614625	1	Left Atrium
rno-mir-30d-5p	Left Atrium_1	15.1626482925853	1	Left Atrium
rno-mir-30e-3p	Left Atrium_1	11.9760806823657	1	Left Atrium
rno-mir-30e-5p	Left Atrium_1	15.8879974511002	1	Left Atrium
rno-mir-3102	Left Atrium_1	1.71199361057425	1	Left Atrium
rno-mir-3120	Left Atrium_1	5.63837479430376	1	Left Atrium
rno-mir-31a-3p	Left Atrium_1	0.814518235255493	1	Left Atrium
rno-mir-31a-5p	Left Atrium_1	10.3093881395423	1	Left Atrium
rno-mir-31b	Left Atrium_1	9.87480192584216	1	Left Atrium
rno-mir-32-3p	Left Atrium_1	0	1	Left Atrium
rno-mir-32-5p	Left Atrium_1	1.71199361057425	1	Left Atrium
rno-mir-320-3p	Left Atrium_1	9.69945557077412	1	Left Atrium
rno-mir-320-5p	Left Atrium_1	0	1	Left Atrium
rno-mir-322-3p	Left Atrium_1	8.91598163059278	1	Left Atrium
rno-mir-322-5p	Left Atrium_1	10.3572394404595	1	Left Atrium
rno-mir-323-3p	Left Atrium_1	2.26109562538238	1	Left Atrium
rno-mir-323-5p	Left Atrium_1	0	1	Left Atrium
rno-mir-324-3p	Left Atrium_1	4.74054673867094	1	Left Atrium
rno-mir-324-5p	Left Atrium_1	5.03851747795478	1	Left Atrium
rno-mir-325-3p	Left Atrium_1	1.47005397495034	1	Left Atrium
rno-mir-325-5p	Left Atrium_1	1.3319468040444	1	Left Atrium
rno-mir-326-3p	Left Atrium_1	5.4767390730634	1	Left Atrium
rno-mir-326-5p	Left Atrium_1	0	1	Left Atrium
rno-mir-327	Left Atrium_1	0	1	Left Atrium
rno-mir-328a-3p	Left Atrium_1	8.08939392240591	1	Left Atrium
rno-mir-328a-5p	Left Atrium_1	1.71199361057425	1	Left Atrium
rno-mir-328b-3p	Left Atrium_1	0.813509625467647	1	Left Atrium
rno-mir-329-3p	Left Atrium_1	0	1	Left Atrium
rno-mir-329-5p	Left Atrium_1	1.71199361057425	1	Left Atrium
rno-mir-33-3p	Left Atrium_1	3.63001648437228	1	Left Atrium
rno-mir-33-5p	Left Atrium_1	3.71582443693568	1	Left Atrium
rno-mir-330-3p	Left Atrium_1	2.26109562538238	1	Left Atrium
rno-mir-330-5p	Left Atrium_1	5.26747014554198	1	Left Atrium
rno-mir-331-3p	Left Atrium_1	6.2210059395432	1	Left Atrium
rno-mir-331-5p	Left Atrium_1	0.814518235255493	1	Left Atrium
rno-mir-335	Left Atrium_1	5.53986123692838	1	Left Atrium
rno-mir-336-3p	Left Atrium_1	0	1	Left Atrium
rno-mir-336-5p	Left Atrium_1	0	1	Left Atrium
rno-mir-337-3p	Left Atrium_1	0.814518235255493	1	Left Atrium
rno-mir-337-5p	Left Atrium_1	3.33693018846607	1	Left Atrium
rno-mir-338-3p	Left Atrium_1	7.9006706466504	1	Left Atrium
rno-mir-338-5p	Left Atrium_1	4.47533793560456	1	Left Atrium
rno-mir-339-3p	Left Atrium_1	7.59777348918765	1	Left Atrium
rno-mir-339-5p	Left Atrium_1	6.92204498261119	1	Left Atrium
rno-mir-340-3p	Left Atrium_1	5.11420769196275	1	Left Atrium
rno-mir-340-5p	Left Atrium_1	9.0479843375889	1	Left Atrium
rno-mir-341	Left Atrium_1	5.34336756918021	1	Left Atrium
rno-mir-342-3p	Left Atrium_1	6.19135581427217	1	Left Atrium
rno-mir-342-5p	Left Atrium_1	3.5387803285309	1	Left Atrium
rno-mir-343	Left Atrium_1	0	1	Left Atrium
rno-mir-344a	Left Atrium_1	0	1	Left Atrium
rno-mir-344a-3p	Left Atrium_1	1.3319468040444	1	Left Atrium
rno-mir-344a-5p	Left Atrium_1	0	1	Left Atrium
rno-mir-344b-1-3p	Left Atrium_1	0	1	Left Atrium
rno-mir-344b-2-3p	Left Atrium_1	0	1	Left Atrium
rno-mir-344b-5p	Left Atrium_1	0	1	Left Atrium
rno-mir-344g	Left Atrium_1	0	1	Left Atrium
rno-mir-344i	Left Atrium_1	0	1	Left Atrium
rno-mir-345-3p	Left Atrium_1	6.33386430871942	1	Left Atrium
rno-mir-345-5p	Left Atrium_1	7.27488394605226	1	Left Atrium
rno-mir-346	Left Atrium_1	0.814518235255493	1	Left Atrium
rno-mir-347	Left Atrium_1	0	1	Left Atrium
rno-mir-3473	Left Atrium_1	0.928449907459974	1	Left Atrium
rno-mir-349	Left Atrium_1	0	1	Left Atrium
rno-mir-34a-3p	Left Atrium_1	0	1	Left Atrium
rno-mir-34a-5p	Left Atrium_1	5.75781675721026	1	Left Atrium
rno-mir-34b-3p	Left Atrium_1	1.71199361057425	1	Left Atrium
rno-mir-34b-5p	Left Atrium_1	2.65786298261383	1	Left Atrium
rno-mir-34c-3p	Left Atrium_1	0.814518235255493	1	Left Atrium
rno-mir-34c-5p	Left Atrium_1	7.26210295541882	1	Left Atrium
rno-mir-350	Left Atrium_1	3.10217227058898	1	Left Atrium
rno-mir-351-3p	Left Atrium_1	0	1	Left Atrium
rno-mir-351-5p	Left Atrium_1	9.66836324935318	1	Left Atrium
rno-mir-352	Left Atrium_1	3.2873406802539	1	Left Atrium
rno-mir-3541	Left Atrium_1	0	1	Left Atrium
rno-mir-3542	Left Atrium_1	0.814518235255493	1	Left Atrium
rno-mir-3543	Left Atrium_1	8.69785746520869	1	Left Atrium
rno-mir-3544	Left Atrium_1	2.01251255307936	1	Left Atrium
rno-mir-3546	Left Atrium_1	8.58552194054134	1	Left Atrium
rno-mir-3547	Left Atrium_1	0.814518235255493	1	Left Atrium
rno-mir-3548	Left Atrium_1	1.71199361057425	1	Left Atrium
rno-mir-3549	Left Atrium_1	0	1	Left Atrium
rno-mir-3550	Left Atrium_1	0	1	Left Atrium
rno-mir-3551-3p	Left Atrium_1	0	1	Left Atrium
rno-mir-3551-5p	Left Atrium_1	0	1	Left Atrium
rno-mir-3552	Left Atrium_1	0	1	Left Atrium
rno-mir-3553	Left Atrium_1	2.01251255307936	1	Left Atrium
rno-mir-3556a	Left Atrium_1	12.545766832359	1	Left Atrium
rno-mir-3556b	Left Atrium_1	11.9541117641073	1	Left Atrium
rno-mir-3557-3p	Left Atrium_1	5.52974240713102	1	Left Atrium
rno-mir-3557-5p	Left Atrium_1	15.211952273616	1	Left Atrium
rno-mir-3558-3p	Left Atrium_1	0.814518235255493	1	Left Atrium
rno-mir-3558-5p	Left Atrium_1	0	1	Left Atrium
rno-mir-3559-3p	Left Atrium_1	2.26109562538238	1	Left Atrium
rno-mir-3559-5p	Left Atrium_1	4.08175938435036	1	Left Atrium
rno-mir-3560	Left Atrium_1	1.3319468040444	1	Left Atrium
rno-mir-3561-3p	Left Atrium_1	0	1	Left Atrium
rno-mir-3561-5p	Left Atrium_1	0	1	Left Atrium
rno-mir-3562	Left Atrium_1	0	1	Left Atrium
rno-mir-3564	Left Atrium_1	0	1	Left Atrium
rno-mir-3566	Left Atrium_1	0	1	Left Atrium
rno-mir-3568	Left Atrium_1	0	1	Left Atrium
rno-mir-3569	Left Atrium_1	0.814518235255493	1	Left Atrium
rno-mir-3570	Left Atrium_1	7.75298366085475	1	Left Atrium
rno-mir-3571	Left Atrium_1	8.13511565987951	1	Left Atrium
rno-mir-3572	Left Atrium_1	0	1	Left Atrium
rno-mir-3573-3p	Left Atrium_1	0	1	Left Atrium
rno-mir-3573-5p	Left Atrium_1	0	1	Left Atrium
rno-mir-3574	Left Atrium_1	7.75044431238058	1	Left Atrium
rno-mir-3575	Left Atrium_1	0	1	Left Atrium
rno-mir-3576	Left Atrium_1	1.71199361057425	1	Left Atrium
rno-mir-3577	Left Atrium_1	5.83654517558368	1	Left Atrium
rno-mir-3578	Left Atrium_1	2.01251255307936	1	Left Atrium
rno-mir-3579	Left Atrium_1	0	1	Left Atrium
rno-mir-3580-3p	Left Atrium_1	0	1	Left Atrium
rno-mir-3580-5p	Left Atrium_1	0	1	Left Atrium
rno-mir-3582	Left Atrium_1	16.3304553585844	1	Left Atrium
rno-mir-3583-3p	Left Atrium_1	0.814518235255493	1	Left Atrium
rno-mir-3583-5p	Left Atrium_1	0	1	Left Atrium
rno-mir-3584-3p	Left Atrium_1	0	1	Left Atrium
rno-mir-3584-5p	Left Atrium_1	0	1	Left Atrium
rno-mir-3585-3p	Left Atrium_1	6.38714663251351	1	Left Atrium
rno-mir-3585-5p	Left Atrium_1	8.23435177881739	1	Left Atrium
rno-mir-3586-3p	Left Atrium_1	11.0056598347471	1	Left Atrium
rno-mir-3586-5p	Left Atrium_1	0	1	Left Atrium
rno-mir-3587	Left Atrium_1	7.13522952122854	1	Left Atrium
rno-mir-3588	Left Atrium_1	10.190960151046	1	Left Atrium
rno-mir-3589	Left Atrium_1	7.33170495232451	1	Left Atrium
rno-mir-3590-3p	Left Atrium_1	2.01251255307936	1	Left Atrium
rno-mir-3590-5p	Left Atrium_1	12.7324179247333	1	Left Atrium
rno-mir-3591	Left Atrium_1	0	1	Left Atrium
rno-mir-3592	Left Atrium_1	0	1	Left Atrium
rno-mir-3593-3p	Left Atrium_1	0	1	Left Atrium
rno-mir-3593-5p	Left Atrium_1	0	1	Left Atrium
rno-mir-3594-3p	Left Atrium_1	0	1	Left Atrium
rno-mir-3594-5p	Left Atrium_1	0	1	Left Atrium
rno-mir-3595	Left Atrium_1	0	1	Left Atrium
rno-mir-3596a	Left Atrium_1	13.863908705219	1	Left Atrium
rno-mir-3596b	Left Atrium_1	14.0994169651045	1	Left Atrium
rno-mir-3596c	Left Atrium_1	12.4602649251698	1	Left Atrium
rno-mir-3596d	Left Atrium_1	15.7782608025576	1	Left Atrium
rno-mir-361-3p	Left Atrium_1	7.49836616904869	1	Left Atrium
rno-mir-361-5p	Left Atrium_1	7.41626650078747	1	Left Atrium
rno-mir-362-3p	Left Atrium_1	2.96871689257456	1	Left Atrium
rno-mir-362-5p	Left Atrium_1	1.71199361057425	1	Left Atrium
rno-mir-363-3p	Left Atrium_1	3.87349763012586	1	Left Atrium
rno-mir-363-5p	Left Atrium_1	0	1	Left Atrium
rno-mir-365-3p	Left Atrium_1	3.33693018846607	1	Left Atrium
rno-mir-365-5p	Left Atrium_1	0	1	Left Atrium
rno-mir-369-3p	Left Atrium_1	3.33693018846607	1	Left Atrium
rno-mir-369-5p	Left Atrium_1	2.01251255307936	1	Left Atrium
rno-mir-370-3p	Left Atrium_1	1.3319468040444	1	Left Atrium
rno-mir-370-5p	Left Atrium_1	0	1	Left Atrium
rno-mir-374-3p	Left Atrium_1	4.14499561946134	1	Left Atrium
rno-mir-374-5p	Left Atrium_1	6.09055500385562	1	Left Atrium
rno-mir-375-3p	Left Atrium_1	4.01562380803287	1	Left Atrium
rno-mir-375-5p	Left Atrium_1	0	1	Left Atrium
rno-mir-376a-3p	Left Atrium_1	0	1	Left Atrium
rno-mir-376a-5p	Left Atrium_1	1.71199361057425	1	Left Atrium
rno-mir-376b-3p	Left Atrium_1	0.814518235255493	1	Left Atrium
rno-mir-376b-5p	Left Atrium_1	0	1	Left Atrium
rno-mir-376c-3p	Left Atrium_1	0.814518235255493	1	Left Atrium
rno-mir-376c-5p	Left Atrium_1	0	1	Left Atrium
rno-mir-377-3p	Left Atrium_1	2.26109562538238	1	Left Atrium
rno-mir-377-5p	Left Atrium_1	0.814518235255493	1	Left Atrium
rno-mir-378a-3p	Left Atrium_1	15.2116349975626	1	Left Atrium
rno-mir-378a-5p	Left Atrium_1	5.52974240713102	1	Left Atrium
rno-mir-378b	Left Atrium_1	9.58600160417206	1	Left Atrium
rno-mir-379-3p	Left Atrium_1	2.01251255307936	1	Left Atrium
rno-mir-379-5p	Left Atrium_1	0	1	Left Atrium
rno-mir-380-3p	Left Atrium_1	0.814518235255493	1	Left Atrium
rno-mir-380-5p	Left Atrium_1	0	1	Left Atrium
rno-mir-381-3p	Left Atrium_1	2.26109562538238	1	Left Atrium
rno-mir-381-5p	Left Atrium_1	0	1	Left Atrium
rno-mir-382-3p	Left Atrium_1	0	1	Left Atrium
rno-mir-382-5p	Left Atrium_1	1.3319468040444	1	Left Atrium
rno-mir-383-3p	Left Atrium_1	0	1	Left Atrium
rno-mir-383-5p	Left Atrium_1	1.34686152990287	1	Left Atrium
rno-mir-384-3p	Left Atrium_1	0.814518235255493	1	Left Atrium
rno-mir-384-5p	Left Atrium_1	3.5387803285309	1	Left Atrium
rno-mir-409a-3p	Left Atrium_1	4.70251654144618	1	Left Atrium
rno-mir-409a-5p	Left Atrium_1	1.3319468040444	1	Left Atrium
rno-mir-409b	Left Atrium_1	4.70251654144618	1	Left Atrium
rno-mir-410-3p	Left Atrium_1	5.28301565729031	1	Left Atrium
rno-mir-410-5p	Left Atrium_1	0	1	Left Atrium
rno-mir-411-3p	Left Atrium_1	1.3319468040444	1	Left Atrium
rno-mir-411-5p	Left Atrium_1	6.90830361742165	1	Left Atrium
rno-mir-412-3p	Left Atrium_1	0	1	Left Atrium
rno-mir-412-5p	Left Atrium_1	0	1	Left Atrium
rno-mir-421-3p	Left Atrium_1	7.31117464826298	1	Left Atrium
rno-mir-421-5p	Left Atrium_1	0.325272488900959	1	Left Atrium
rno-mir-423-3p	Left Atrium_1	10.187978238585	1	Left Atrium
rno-mir-423-5p	Left Atrium_1	10.8390005773974	1	Left Atrium
rno-mir-425-3p	Left Atrium_1	3.79681398963901	1	Left Atrium
rno-mir-425-5p	Left Atrium_1	7.7273867728473	1	Left Atrium
rno-mir-429	Left Atrium_1	6.70299911048096	1	Left Atrium
rno-mir-431	Left Atrium_1	3.33693018846607	1	Left Atrium
rno-mir-433-3p	Left Atrium_1	1.3319468040444	1	Left Atrium
rno-mir-433-5p	Left Atrium_1	0.814518235255493	1	Left Atrium
rno-mir-434-3p	Left Atrium_1	8.69785746520869	1	Left Atrium
rno-mir-434-5p	Left Atrium_1	4.31960124549548	1	Left Atrium
rno-mir-448-3p	Left Atrium_1	0	1	Left Atrium
rno-mir-448-5p	Left Atrium_1	0	1	Left Atrium
rno-mir-449a-3p	Left Atrium_1	0	1	Left Atrium
rno-mir-449a-5p	Left Atrium_1	0.814518235255493	1	Left Atrium
rno-mir-449c-3p	Left Atrium_1	0	1	Left Atrium
rno-mir-449c-5p	Left Atrium_1	0	1	Left Atrium
rno-mir-450a-3p	Left Atrium_1	0.814518235255493	1	Left Atrium
rno-mir-450a-5p	Left Atrium_1	9.61678327859001	1	Left Atrium
rno-mir-451-3p	Left Atrium_1	2.82164615660962	1	Left Atrium
rno-mir-451-5p	Left Atrium_1	8.89934131367734	1	Left Atrium
rno-mir-455-3p	Left Atrium_1	1.71199361057425	1	Left Atrium
rno-mir-455-5p	Left Atrium_1	6.09856394343583	1	Left Atrium
rno-mir-463-3p	Left Atrium_1	0	1	Left Atrium
rno-mir-463-5p	Left Atrium_1	0	1	Left Atrium
rno-mir-465-3p	Left Atrium_1	0	1	Left Atrium
rno-mir-465-5p	Left Atrium_1	0	1	Left Atrium
rno-mir-466b-1-3p	Left Atrium_1	0	1	Left Atrium
rno-mir-466b-2-3p	Left Atrium_1	0	1	Left Atrium
rno-mir-466b-5p	Left Atrium_1	0	1	Left Atrium
rno-mir-466c-3p	Left Atrium_1	0	1	Left Atrium
rno-mir-466c-5p	Left Atrium_1	0	1	Left Atrium
rno-mir-466d	Left Atrium_1	0	1	Left Atrium
rno-mir-471-3p	Left Atrium_1	0	1	Left Atrium
rno-mir-471-5p	Left Atrium_1	0	1	Left Atrium
rno-mir-483-3p	Left Atrium_1	3.33693018846607	1	Left Atrium
rno-mir-483-5p	Left Atrium_1	2.26109562538238	1	Left Atrium
rno-mir-484	Left Atrium_1	7.04719985311496	1	Left Atrium
rno-mir-485-3p	Left Atrium_1	0.814518235255493	1	Left Atrium
rno-mir-485-5p	Left Atrium_1	1.71199361057425	1	Left Atrium
rno-mir-487b-3p	Left Atrium_1	4.78423576243996	1	Left Atrium
rno-mir-487b-5p	Left Atrium_1	0	1	Left Atrium
rno-mir-488-3p	Left Atrium_1	4.31960124549548	1	Left Atrium
rno-mir-488-5p	Left Atrium_1	0	1	Left Atrium
rno-mir-489-3p	Left Atrium_1	0.814518235255493	1	Left Atrium
rno-mir-489-5p	Left Atrium_1	0	1	Left Atrium
rno-mir-490-3p	Left Atrium_1	11.9453850059256	1	Left Atrium
rno-mir-490-5p	Left Atrium_1	3.77698884075086	1	Left Atrium
rno-mir-493-3p	Left Atrium_1	1.3319468040444	1	Left Atrium
rno-mir-493-5p	Left Atrium_1	2.14215148179533	1	Left Atrium
rno-mir-494-3p	Left Atrium_1	1.3319468040444	1	Left Atrium
rno-mir-494-5p	Left Atrium_1	0	1	Left Atrium
rno-mir-495	Left Atrium_1	0	1	Left Atrium
rno-mir-496-3p	Left Atrium_1	0	1	Left Atrium
rno-mir-496-5p	Left Atrium_1	0	1	Left Atrium
rno-mir-497-3p	Left Atrium_1	2.96871689257456	1	Left Atrium
rno-mir-497-5p	Left Atrium_1	11.3048802618895	1	Left Atrium
rno-mir-499-3p	Left Atrium_1	0.814518235255493	1	Left Atrium
rno-mir-499-5p	Left Atrium_1	7.84313490599446	1	Left Atrium
rno-mir-500-3p	Left Atrium_1	3.36376076765551	1	Left Atrium
rno-mir-500-5p	Left Atrium_1	0	1	Left Atrium
rno-mir-501-3p	Left Atrium_1	1.3319468040444	1	Left Atrium
rno-mir-501-5p	Left Atrium_1	0	1	Left Atrium
rno-mir-503-3p	Left Atrium_1	5.25462530586819	1	Left Atrium
rno-mir-503-5p	Left Atrium_1	0	1	Left Atrium
rno-mir-504	Left Atrium_1	6.28557130407152	1	Left Atrium
rno-mir-505-3p	Left Atrium_1	7.33170495232451	1	Left Atrium
rno-mir-505-5p	Left Atrium_1	2.01251255307936	1	Left Atrium
rno-mir-509-3p	Left Atrium_1	0	1	Left Atrium
rno-mir-509-5p	Left Atrium_1	0.814518235255493	1	Left Atrium
rno-mir-511-3p	Left Atrium_1	3.79681398963901	1	Left Atrium
rno-mir-511-5p	Left Atrium_1	2.26109562538238	1	Left Atrium
rno-mir-532-3p	Left Atrium_1	2.01251255307936	1	Left Atrium
rno-mir-532-5p	Left Atrium_1	7.72295278447985	1	Left Atrium
rno-mir-539-3p	Left Atrium_1	1.71199361057425	1	Left Atrium
rno-mir-539-5p	Left Atrium_1	1.71199361057425	1	Left Atrium
rno-mir-540-3p	Left Atrium_1	3.2409565729234	1	Left Atrium
rno-mir-540-5p	Left Atrium_1	0.814518235255493	1	Left Atrium
rno-mir-541-3p	Left Atrium_1	0	1	Left Atrium
rno-mir-541-5p	Left Atrium_1	6.72603446994301	1	Left Atrium
rno-mir-542-3p	Left Atrium_1	6.0825013553459	1	Left Atrium
rno-mir-542-5p	Left Atrium_1	4.93497498054356	1	Left Atrium
rno-mir-543-3p	Left Atrium_1	2.01251255307936	1	Left Atrium
rno-mir-543-5p	Left Atrium_1	0	1	Left Atrium
rno-mir-544-3p	Left Atrium_1	0	1	Left Atrium
rno-mir-544-5p	Left Atrium_1	0	1	Left Atrium
rno-mir-547-3p	Left Atrium_1	2.67114283433738	1	Left Atrium
rno-mir-547-5p	Left Atrium_1	4.20557608328276	1	Left Atrium
rno-mir-551b-3p	Left Atrium_1	0	1	Left Atrium
rno-mir-551b-5p	Left Atrium_1	0	1	Left Atrium
rno-mir-568	Left Atrium_1	0	1	Left Atrium
rno-mir-582-3p	Left Atrium_1	7.37850248350583	1	Left Atrium
rno-mir-582-5p	Left Atrium_1	4.26371488602323	1	Left Atrium
rno-mir-592	Left Atrium_1	0	1	Left Atrium
rno-mir-598-3p	Left Atrium_1	5.17101259639433	1	Left Atrium
rno-mir-598-5p	Left Atrium_1	0	1	Left Atrium
rno-mir-615	Left Atrium_1	0	1	Left Atrium
rno-mir-6215	Left Atrium_1	0	1	Left Atrium
rno-mir-6216	Left Atrium_1	0	1	Left Atrium
rno-mir-628	Left Atrium_1	0	1	Left Atrium
rno-mir-6314	Left Atrium_1	2.01251255307936	1	Left Atrium
rno-mir-6315	Left Atrium_1	0.814518235255493	1	Left Atrium
rno-mir-6316	Left Atrium_1	0	1	Left Atrium
rno-mir-6317	Left Atrium_1	0	1	Left Atrium
rno-mir-6318	Left Atrium_1	2.01251255307936	1	Left Atrium
rno-mir-6319	Left Atrium_1	1.71199361057425	1	Left Atrium
rno-mir-632	Left Atrium_1	0	1	Left Atrium
rno-mir-6320	Left Atrium_1	0	1	Left Atrium
rno-mir-6321	Left Atrium_1	0	1	Left Atrium
rno-mir-6322	Left Atrium_1	0	1	Left Atrium
rno-mir-6323	Left Atrium_1	0	1	Left Atrium
rno-mir-6324	Left Atrium_1	2.26109562538238	1	Left Atrium
rno-mir-6325	Left Atrium_1	0.822685607672393	1	Left Atrium
rno-mir-6326	Left Atrium_1	0	1	Left Atrium
rno-mir-6327	Left Atrium_1	0	1	Left Atrium
rno-mir-6328	Left Atrium_1	1.53444857821725	1	Left Atrium
rno-mir-6329	Left Atrium_1	5.13512374777747	1	Left Atrium
rno-mir-6330	Left Atrium_1	0	1	Left Atrium
rno-mir-6331	Left Atrium_1	2.26109562538238	1	Left Atrium
rno-mir-6332	Left Atrium_1	0	1	Left Atrium
rno-mir-6333	Left Atrium_1	0	1	Left Atrium
rno-mir-6334	Left Atrium_1	0	1	Left Atrium
rno-mir-652-3p	Left Atrium_1	7.66403521646543	1	Left Atrium
rno-mir-652-5p	Left Atrium_1	0.814518235255493	1	Left Atrium
rno-mir-653-3p	Left Atrium_1	0	1	Left Atrium
rno-mir-653-5p	Left Atrium_1	2.01251255307936	1	Left Atrium
rno-mir-664-1-5p	Left Atrium_1	0	1	Left Atrium
rno-mir-664-2-5p	Left Atrium_1	4.86157321491434	1	Left Atrium
rno-mir-664-3p	Left Atrium_1	4.26371488602323	1	Left Atrium
rno-mir-665	Left Atrium_1	0.814518235255493	1	Left Atrium
rno-mir-666-3p	Left Atrium_1	0	1	Left Atrium
rno-mir-666-5p	Left Atrium_1	0	1	Left Atrium
rno-mir-667-3p	Left Atrium_1	1.3319468040444	1	Left Atrium
rno-mir-667-5p	Left Atrium_1	0	1	Left Atrium
rno-mir-668	Left Atrium_1	0.814518235255493	1	Left Atrium
rno-mir-671	Left Atrium_1	5.31085808873795	1	Left Atrium
rno-mir-672-3p	Left Atrium_1	0	1	Left Atrium
rno-mir-672-5p	Left Atrium_1	3.10217227058898	1	Left Atrium
rno-mir-673-3p	Left Atrium_1	1.71199361057425	1	Left Atrium
rno-mir-673-5p	Left Atrium_1	0	1	Left Atrium
rno-mir-674-3p	Left Atrium_1	6.98323844059131	1	Left Atrium
rno-mir-674-5p	Left Atrium_1	4.50937907489143	1	Left Atrium
rno-mir-675-3p	Left Atrium_1	3.22432099922649	1	Left Atrium
rno-mir-675-5p	Left Atrium_1	0	1	Left Atrium
rno-mir-678	Left Atrium_1	0	1	Left Atrium
rno-mir-679	Left Atrium_1	0	1	Left Atrium
rno-mir-702-3p	Left Atrium_1	0	1	Left Atrium
rno-mir-702-5p	Left Atrium_1	0	1	Left Atrium
rno-mir-708-3p	Left Atrium_1	4.36013964305852	1	Left Atrium
rno-mir-708-5p	Left Atrium_1	3.22432099922649	1	Left Atrium
rno-mir-711	Left Atrium_1	0	1	Left Atrium
rno-mir-741-3p	Left Atrium_1	0	1	Left Atrium
rno-mir-741-5p	Left Atrium_1	0	1	Left Atrium
rno-mir-742-3p	Left Atrium_1	0	1	Left Atrium
rno-mir-742-5p	Left Atrium_1	0	1	Left Atrium
rno-mir-743a-3p	Left Atrium_1	0	1	Left Atrium
rno-mir-743a-5p	Left Atrium_1	0	1	Left Atrium
rno-mir-743b-3p	Left Atrium_1	0.814518235255493	1	Left Atrium
rno-mir-743b-5p	Left Atrium_1	0	1	Left Atrium
rno-mir-758-3p	Left Atrium_1	0	1	Left Atrium
rno-mir-758-5p	Left Atrium_1	0	1	Left Atrium
rno-mir-759	Left Atrium_1	0	1	Left Atrium
rno-mir-760-3p	Left Atrium_1	2.47307631362379	1	Left Atrium
rno-mir-760-5p	Left Atrium_1	0	1	Left Atrium
rno-mir-761	Left Atrium_1	0	1	Left Atrium
rno-mir-764-3p	Left Atrium_1	0	1	Left Atrium
rno-mir-764-5p	Left Atrium_1	0	1	Left Atrium
rno-mir-770-3p	Left Atrium_1	0	1	Left Atrium
rno-mir-770-5p	Left Atrium_1	0	1	Left Atrium
rno-mir-7a-1-3p	Left Atrium_1	3.5387803285309	1	Left Atrium
rno-mir-7a-2-3p	Left Atrium_1	0	1	Left Atrium
rno-mir-7a-5p	Left Atrium_1	2.29866069831661	1	Left Atrium
rno-mir-7b	Left Atrium_1	0	1	Left Atrium
rno-mir-802-3p	Left Atrium_1	0	1	Left Atrium
rno-mir-802-5p	Left Atrium_1	2.47307631362379	1	Left Atrium
rno-mir-871-3p	Left Atrium_1	0	1	Left Atrium
rno-mir-871-5p	Left Atrium_1	0	1	Left Atrium
rno-mir-872-3p	Left Atrium_1	9.08204462149108	1	Left Atrium
rno-mir-872-5p	Left Atrium_1	8.48904976971739	1	Left Atrium
rno-mir-873-3p	Left Atrium_1	0	1	Left Atrium
rno-mir-873-5p	Left Atrium_1	1.0963064834792	1	Left Atrium
rno-mir-874-3p	Left Atrium_1	4.97032130596123	1	Left Atrium
rno-mir-874-5p	Left Atrium_1	5.1961114948995	1	Left Atrium
rno-mir-875	Left Atrium_1	0	1	Left Atrium
rno-mir-876	Left Atrium_1	0	1	Left Atrium
rno-mir-877	Left Atrium_1	4.47533793560456	1	Left Atrium
rno-mir-878	Left Atrium_1	0	1	Left Atrium
rno-mir-879-3p	Left Atrium_1	1.71199361057425	1	Left Atrium
rno-mir-879-5p	Left Atrium_1	3.33693018846607	1	Left Atrium
rno-mir-880-3p	Left Atrium_1	0	1	Left Atrium
rno-mir-880-5p	Left Atrium_1	0	1	Left Atrium
rno-mir-881-3p	Left Atrium_1	0	1	Left Atrium
rno-mir-881-5p	Left Atrium_1	0	1	Left Atrium
rno-mir-883-3p	Left Atrium_1	0	1	Left Atrium
rno-mir-883-5p	Left Atrium_1	0	1	Left Atrium
rno-mir-92a-1-5p	Left Atrium_1	4.20557608328276	1	Left Atrium
rno-mir-92a-2-5p	Left Atrium_1	0	1	Left Atrium
rno-mir-92a-3p	Left Atrium_1	11.7149792654004	1	Left Atrium
rno-mir-92b-3p	Left Atrium_1	2.26109562538238	1	Left Atrium
rno-mir-92b-5p	Left Atrium_1	0	1	Left Atrium
rno-mir-93-3p	Left Atrium_1	2.96871689257456	1	Left Atrium
rno-mir-93-5p	Left Atrium_1	9.74711003854432	1	Left Atrium
rno-mir-935	Left Atrium_1	0	1	Left Atrium
rno-mir-96-3p	Left Atrium_1	0	1	Left Atrium
rno-mir-96-5p	Left Atrium_1	0	1	Left Atrium
rno-mir-98-3p	Left Atrium_1	2.01251255307936	1	Left Atrium
rno-mir-98-5p	Left Atrium_1	10.1836167532462	1	Left Atrium
rno-mir-99a-3p	Left Atrium_1	7.92948000979788	1	Left Atrium
rno-mir-99a-5p	Left Atrium_1	9.92033569826208	1	Left Atrium
rno-mir-99b-3p	Left Atrium_1	5.75781675721026	1	Left Atrium
rno-mir-99b-5p	Left Atrium_1	10.1746233559833	1	Left Atrium
rno-mir-9a-3p	Left Atrium_1	2.26109562538238	1	Left Atrium
rno-mir-9a-5p	Left Atrium_1	8.19059142614969	1	Left Atrium
rno-mir-9b-3p	Left Atrium_1	8.17930762014801	1	Left Atrium
rno-mir-9b-5p	Left Atrium_1	2.01251255307936	1	Left Atrium
mmu-let-7a-5p	Left Atrium_1	14.8619164478384	1	Left Atrium
mmu-let-7g-3p	Left Atrium_1	2.65786298261383	1	Left Atrium
mmu-let-7g-5p	Left Atrium_1	12.8313110912519	1	Left Atrium
mmu-let-7j	Left Atrium_1	12.3187918508582	1	Left Atrium
mmu-let-7k	Left Atrium_1	0.263841378906694	1	Left Atrium
mmu-mir-101c	Left Atrium_1	6.21048636067583	1	Left Atrium
mmu-mir-103-2-5p	Left Atrium_1	0	1	Left Atrium
mmu-mir-105	Left Atrium_1	0	1	Left Atrium
mmu-mir-106a-3p	Left Atrium_1	0	1	Left Atrium
mmu-mir-106a-5p	Left Atrium_1	0	1	Left Atrium
mmu-mir-1186a	Left Atrium_1	0	1	Left Atrium
mmu-mir-1186b	Left Atrium_1	0	1	Left Atrium
mmu-mir-1187	Left Atrium_1	0	1	Left Atrium
mmu-mir-1190	Left Atrium_1	0	1	Left Atrium
mmu-mir-1191	Left Atrium_1	0	1	Left Atrium
mmu-mir-1192	Left Atrium_1	0	1	Left Atrium
mmu-mir-1194	Left Atrium_1	0	1	Left Atrium
mmu-mir-1195	Left Atrium_1	0	1	Left Atrium
mmu-mir-1196-3p	Left Atrium_1	0	1	Left Atrium
mmu-mir-1196-5p	Left Atrium_1	0	1	Left Atrium
mmu-mir-1197-3p	Left Atrium_1	0	1	Left Atrium
mmu-mir-1197-5p	Left Atrium_1	0	1	Left Atrium
mmu-mir-1198-3p	Left Atrium_1	0	1	Left Atrium
mmu-mir-1198-5p	Left Atrium_1	0	1	Left Atrium
mmu-mir-1199-3p	Left Atrium_1	0	1	Left Atrium
mmu-mir-1199-5p	Left Atrium_1	0	1	Left Atrium
mmu-mir-122-3p	Left Atrium_1	0	1	Left Atrium
mmu-mir-122-5p	Left Atrium_1	0	1	Left Atrium
mmu-mir-1224-3p	Left Atrium_1	0	1	Left Atrium
mmu-mir-1224-5p	Left Atrium_1	0	1	Left Atrium
mmu-mir-1231-3p	Left Atrium_1	0	1	Left Atrium
mmu-mir-1231-5p	Left Atrium_1	0	1	Left Atrium
mmu-mir-1247-3p	Left Atrium_1	1.3319468040444	1	Left Atrium
mmu-mir-1247-5p	Left Atrium_1	4.08175938435036	1	Left Atrium
mmu-mir-1249-3p	Left Atrium_1	3.71582443693568	1	Left Atrium
mmu-mir-1249-5p	Left Atrium_1	0	1	Left Atrium
mmu-mir-1251-3p	Left Atrium_1	0	1	Left Atrium
mmu-mir-1251-5p	Left Atrium_1	0	1	Left Atrium
mmu-mir-125b-1-3p	Left Atrium_1	6.33386430871942	1	Left Atrium
mmu-mir-125b-2-3p	Left Atrium_1	0.814518235255493	1	Left Atrium
mmu-mir-126-3p	Left Atrium_1	12.6288269433072	1	Left Atrium
mmu-mir-126-5p	Left Atrium_1	14.113259987016	1	Left Atrium
mmu-mir-1264-3p	Left Atrium_1	0	1	Left Atrium
mmu-mir-1264-5p	Left Atrium_1	0	1	Left Atrium
mmu-mir-1298-3p	Left Atrium_1	0	1	Left Atrium
mmu-mir-1298-5p	Left Atrium_1	0	1	Left Atrium
mmu-mir-130a-3p	Left Atrium_1	12.7309695812869	1	Left Atrium
mmu-mir-130a-5p	Left Atrium_1	2.01251255307936	1	Left Atrium
mmu-mir-130b-3p	Left Atrium_1	2.96871689257456	1	Left Atrium
mmu-mir-130c	Left Atrium_1	0	1	Left Atrium
mmu-mir-133a-3p	Left Atrium_1	17.331654852792	1	Left Atrium
mmu-mir-133a-5p	Left Atrium_1	9.13362325015538	1	Left Atrium
mmu-mir-133c	Left Atrium_1	0.300538512910242	1	Left Atrium
mmu-mir-135a-1-3p	Left Atrium_1	0	1	Left Atrium
mmu-mir-135a-2-3p	Left Atrium_1	0	1	Left Atrium
mmu-mir-135a-5p	Left Atrium_1	0	1	Left Atrium
mmu-mir-136-3p	Left Atrium_1	5.58616626287933	1	Left Atrium
mmu-mir-138-1-3p	Left Atrium_1	0	1	Left Atrium
mmu-mir-140-3p	Left Atrium_1	10.5499171129424	1	Left Atrium
mmu-mir-142-3p	Left Atrium_1	6.34063321375913	1	Left Atrium
mmu-mir-143-3p	Left Atrium_1	16.0712772093515	1	Left Atrium
mmu-mir-145a-3p	Left Atrium_1	9.14530653255419	1	Left Atrium
mmu-mir-145a-5p	Left Atrium_1	9.37539525530733	1	Left Atrium
mmu-mir-145b	Left Atrium_1	0.250570768678322	1	Left Atrium
mmu-mir-146a-3p	Left Atrium_1	0	1	Left Atrium
mmu-mir-146a-5p	Left Atrium_1	8.26015744061594	1	Left Atrium
mmu-mir-146b-5p	Left Atrium_1	7.69761737826972	1	Left Atrium
mmu-mir-147-3p	Left Atrium_1	2.47307631362379	1	Left Atrium
mmu-mir-147-5p	Left Atrium_1	0	1	Left Atrium
mmu-mir-148a-3p	Left Atrium_1	12.3695122823426	1	Left Atrium
mmu-mir-148a-5p	Left Atrium_1	7.60341303267224	1	Left Atrium
mmu-mir-149-3p	Left Atrium_1	0	1	Left Atrium
mmu-mir-149-5p	Left Atrium_1	10.6034884197938	1	Left Atrium
mmu-mir-150-3p	Left Atrium_1	0	1	Left Atrium
mmu-mir-152-5p	Left Atrium_1	5.41714674923799	1	Left Atrium
mmu-mir-153-5p	Left Atrium_1	0	1	Left Atrium
mmu-mir-155-3p	Left Atrium_1	0.814518235255493	1	Left Atrium
mmu-mir-155-5p	Left Atrium_1	5.25462530586819	1	Left Atrium
mmu-mir-15a-3p	Left Atrium_1	0	1	Left Atrium
mmu-mir-15a-5p	Left Atrium_1	10.2400916004462	1	Left Atrium
mmu-mir-15b-3p	Left Atrium_1	2.65786298261383	1	Left Atrium
mmu-mir-16-1-3p	Left Atrium_1	1.3319468040444	1	Left Atrium
mmu-mir-16-2-3p	Left Atrium_1	1.3319468040444	1	Left Atrium
mmu-mir-16-5p	Left Atrium_1	12.6279121446908	1	Left Atrium
mmu-mir-17-3p	Left Atrium_1	0	1	Left Atrium
mmu-mir-17-5p	Left Atrium_1	6.61640147723746	1	Left Atrium
mmu-mir-181a-2-3p	Left Atrium_1	0	1	Left Atrium
mmu-mir-181b-2-3p	Left Atrium_1	0	1	Left Atrium
mmu-mir-182-3p	Left Atrium_1	0	1	Left Atrium
mmu-mir-182-5p	Left Atrium_1	6.88070336472017	1	Left Atrium
mmu-mir-183-3p	Left Atrium_1	0	1	Left Atrium
mmu-mir-1839-3p	Left Atrium_1	0.814518235255493	1	Left Atrium
mmu-mir-184-3p	Left Atrium_1	2.74207752548349	1	Left Atrium
mmu-mir-184-5p	Left Atrium_1	0	1	Left Atrium
mmu-mir-1843a-3p	Left Atrium_1	6.42585546103323	1	Left Atrium
mmu-mir-1843a-5p	Left Atrium_1	9.03224419353072	1	Left Atrium
mmu-mir-1843b-3p	Left Atrium_1	0	1	Left Atrium
mmu-mir-1843b-5p	Left Atrium_1	7.32668943704233	1	Left Atrium
mmu-mir-185-3p	Left Atrium_1	3.91986464429887	1	Left Atrium
mmu-mir-186-3p	Left Atrium_1	0	1	Left Atrium
mmu-mir-187-3p	Left Atrium_1	3.44138253637416	1	Left Atrium
mmu-mir-187-5p	Left Atrium_1	0.814518235255493	1	Left Atrium
mmu-mir-188-5p	Left Atrium_1	0	1	Left Atrium
mmu-mir-1892	Left Atrium_1	0	1	Left Atrium
mmu-mir-1893	Left Atrium_1	0	1	Left Atrium
mmu-mir-1894-3p	Left Atrium_1	0	1	Left Atrium
mmu-mir-1894-5p	Left Atrium_1	0	1	Left Atrium
mmu-mir-1895	Left Atrium_1	0	1	Left Atrium
mmu-mir-1896	Left Atrium_1	0	1	Left Atrium
mmu-mir-1897-3p	Left Atrium_1	0	1	Left Atrium
mmu-mir-1897-5p	Left Atrium_1	0	1	Left Atrium
mmu-mir-1898	Left Atrium_1	0	1	Left Atrium
mmu-mir-1899	Left Atrium_1	0	1	Left Atrium
mmu-mir-18b-3p	Left Atrium_1	0	1	Left Atrium
mmu-mir-18b-5p	Left Atrium_1	0	1	Left Atrium
mmu-mir-1900	Left Atrium_1	0	1	Left Atrium
mmu-mir-1901	Left Atrium_1	0	1	Left Atrium
mmu-mir-1902	Left Atrium_1	0	1	Left Atrium
mmu-mir-1903	Left Atrium_1	0	1	Left Atrium
mmu-mir-1904	Left Atrium_1	0	1	Left Atrium
mmu-mir-1905	Left Atrium_1	0	1	Left Atrium
mmu-mir-1906	Left Atrium_1	0	1	Left Atrium
mmu-mir-1907	Left Atrium_1	0	1	Left Atrium
mmu-mir-190b-5p	Left Atrium_1	0.100654249845596	1	Left Atrium
mmu-mir-191-3p	Left Atrium_1	4.37340320223472	1	Left Atrium
mmu-mir-191-5p	Left Atrium_1	13.1608424059953	1	Left Atrium
mmu-mir-192-3p	Left Atrium_1	0	1	Left Atrium
mmu-mir-1927	Left Atrium_1	0	1	Left Atrium
mmu-mir-1928	Left Atrium_1	0	1	Left Atrium
mmu-mir-1929-3p	Left Atrium_1	0	1	Left Atrium
mmu-mir-1929-5p	Left Atrium_1	0	1	Left Atrium
mmu-mir-1930-3p	Left Atrium_1	0	1	Left Atrium
mmu-mir-1930-5p	Left Atrium_1	0	1	Left Atrium
mmu-mir-1931	Left Atrium_1	0	1	Left Atrium
mmu-mir-1932	Left Atrium_1	0	1	Left Atrium
mmu-mir-1933-3p	Left Atrium_1	0	1	Left Atrium
mmu-mir-1933-5p	Left Atrium_1	0	1	Left Atrium
mmu-mir-1934-3p	Left Atrium_1	0	1	Left Atrium
mmu-mir-1934-5p	Left Atrium_1	0	1	Left Atrium
mmu-mir-1935	Left Atrium_1	0	1	Left Atrium
mmu-mir-1936	Left Atrium_1	0	1	Left Atrium
mmu-mir-1938	Left Atrium_1	0	1	Left Atrium
mmu-mir-193a-3p	Left Atrium_1	5.8990216259272	1	Left Atrium
mmu-mir-193a-5p	Left Atrium_1	0	1	Left Atrium
mmu-mir-193b-3p	Left Atrium_1	5.00482230844551	1	Left Atrium
mmu-mir-193b-5p	Left Atrium_1	0.814518235255493	1	Left Atrium
mmu-mir-194-1-3p	Left Atrium_1	0	1	Left Atrium
mmu-mir-194-2-3p	Left Atrium_1	0.814518235255493	1	Left Atrium
mmu-mir-1940	Left Atrium_1	0	1	Left Atrium
mmu-mir-1941-3p	Left Atrium_1	0	1	Left Atrium
mmu-mir-1941-5p	Left Atrium_1	0	1	Left Atrium
mmu-mir-1942	Left Atrium_1	0	1	Left Atrium
mmu-mir-1943-3p	Left Atrium_1	0	1	Left Atrium
mmu-mir-1943-5p	Left Atrium_1	0	1	Left Atrium
mmu-mir-1945	Left Atrium_1	0	1	Left Atrium
mmu-mir-1946a	Left Atrium_1	0	1	Left Atrium
mmu-mir-1946b	Left Atrium_1	0	1	Left Atrium
mmu-mir-1947-3p	Left Atrium_1	0	1	Left Atrium
mmu-mir-1947-5p	Left Atrium_1	0	1	Left Atrium
mmu-mir-1948-3p	Left Atrium_1	0	1	Left Atrium
mmu-mir-1948-5p	Left Atrium_1	0	1	Left Atrium
mmu-mir-1949	Left Atrium_1	1.91912723245542	1	Left Atrium
mmu-mir-1950	Left Atrium_1	0	1	Left Atrium
mmu-mir-1951	Left Atrium_1	0	1	Left Atrium
mmu-mir-1952	Left Atrium_1	0	1	Left Atrium
mmu-mir-1953	Left Atrium_1	0	1	Left Atrium
mmu-mir-1954	Left Atrium_1	0	1	Left Atrium
mmu-mir-1955-3p	Left Atrium_1	0	1	Left Atrium
mmu-mir-1955-5p	Left Atrium_1	0	1	Left Atrium
mmu-mir-1956	Left Atrium_1	1.3319468040444	1	Left Atrium
mmu-mir-1957a	Left Atrium_1	0	1	Left Atrium
mmu-mir-1957b	Left Atrium_1	0	1	Left Atrium
mmu-mir-1958	Left Atrium_1	0	1	Left Atrium
mmu-mir-195a-3p	Left Atrium_1	6.30646655995622	1	Left Atrium
mmu-mir-195a-5p	Left Atrium_1	10.1093353168279	1	Left Atrium
mmu-mir-195b	Left Atrium_1	0.814518235255493	1	Left Atrium
mmu-mir-1960	Left Atrium_1	0	1	Left Atrium
mmu-mir-1961	Left Atrium_1	0	1	Left Atrium
mmu-mir-1962	Left Atrium_1	0	1	Left Atrium
mmu-mir-1963	Left Atrium_1	0	1	Left Atrium
mmu-mir-1964-3p	Left Atrium_1	0	1	Left Atrium
mmu-mir-1964-5p	Left Atrium_1	0	1	Left Atrium
mmu-mir-1965	Left Atrium_1	0	1	Left Atrium
mmu-mir-1966-3p	Left Atrium_1	0	1	Left Atrium
mmu-mir-1966-5p	Left Atrium_1	0	1	Left Atrium
mmu-mir-1967	Left Atrium_1	0	1	Left Atrium
mmu-mir-1968-3p	Left Atrium_1	0	1	Left Atrium
mmu-mir-1968-5p	Left Atrium_1	0	1	Left Atrium
mmu-mir-1969	Left Atrium_1	0	1	Left Atrium
mmu-mir-196a-1-3p	Left Atrium_1	0	1	Left Atrium
mmu-mir-196a-2-3p	Left Atrium_1	0	1	Left Atrium
mmu-mir-1970	Left Atrium_1	0	1	Left Atrium
mmu-mir-1971	Left Atrium_1	0	1	Left Atrium
mmu-mir-1981-3p	Left Atrium_1	0	1	Left Atrium
mmu-mir-1981-5p	Left Atrium_1	0	1	Left Atrium
mmu-mir-1982-5p	Left Atrium_1	0	1	Left Atrium
mmu-mir-1983	Left Atrium_1	3.83566524608099	1	Left Atrium
mmu-mir-199a-3p	Left Atrium_1	13.1544646330886	1	Left Atrium
mmu-mir-199a-5p	Left Atrium_1	7.76825835116074	1	Left Atrium
mmu-mir-199b-3p	Left Atrium_1	12.1315116773117	1	Left Atrium
mmu-mir-199b-5p	Left Atrium_1	7.32307218829587	1	Left Atrium
mmu-mir-19a-5p	Left Atrium_1	0	1	Left Atrium
mmu-mir-1a-1-5p	Left Atrium_1	0	1	Left Atrium
mmu-mir-1a-2-5p	Left Atrium_1	0	1	Left Atrium
mmu-mir-1a-3p	Left Atrium_1	8.67824835003962	1	Left Atrium
mmu-mir-1b-3p	Left Atrium_1	0	1	Left Atrium
mmu-mir-1b-5p	Left Atrium_1	7.68708700919303	1	Left Atrium
mmu-mir-201-3p	Left Atrium_1	0	1	Left Atrium
mmu-mir-201-5p	Left Atrium_1	0.814518235255493	1	Left Atrium
mmu-mir-203-3p	Left Atrium_1	5.50010491692767	1	Left Atrium
mmu-mir-203-5p	Left Atrium_1	0	1	Left Atrium
mmu-mir-205-3p	Left Atrium_1	0	1	Left Atrium
mmu-mir-205-5p	Left Atrium_1	1.3319468040444	1	Left Atrium
mmu-mir-207	Left Atrium_1	0	1	Left Atrium
mmu-mir-208a-5p	Left Atrium_1	8.59404487098964	1	Left Atrium
mmu-mir-208b-5p	Left Atrium_1	0	1	Left Atrium
mmu-mir-20a-3p	Left Atrium_1	0	1	Left Atrium
mmu-mir-20b-3p	Left Atrium_1	0	1	Left Atrium
mmu-mir-20b-5p	Left Atrium_1	2.01251255307936	1	Left Atrium
mmu-mir-210-5p	Left Atrium_1	0	1	Left Atrium
mmu-mir-211-3p	Left Atrium_1	0	1	Left Atrium
mmu-mir-2136	Left Atrium_1	0	1	Left Atrium
mmu-mir-2137	Left Atrium_1	0.674575115082705	1	Left Atrium
mmu-mir-2139	Left Atrium_1	0	1	Left Atrium
mmu-mir-214-5p	Left Atrium_1	5.63837479430376	1	Left Atrium
mmu-mir-215-3p	Left Atrium_1	0	1	Left Atrium
mmu-mir-215-5p	Left Atrium_1	2.26109562538238	1	Left Atrium
mmu-mir-216b-3p	Left Atrium_1	0	1	Left Atrium
mmu-mir-218-1-3p	Left Atrium_1	0.814518235255493	1	Left Atrium
mmu-mir-218-2-3p	Left Atrium_1	0.814518235255493	1	Left Atrium
mmu-mir-218-5p	Left Atrium_1	5.44253890736452	1	Left Atrium
mmu-mir-2183	Left Atrium_1	0	1	Left Atrium
mmu-mir-21a-3p	Left Atrium_1	4.01562380803287	1	Left Atrium
mmu-mir-21a-5p	Left Atrium_1	13.2468176800981	1	Left Atrium
mmu-mir-21b	Left Atrium_1	0	1	Left Atrium
mmu-mir-21c	Left Atrium_1	1.65179456694249	1	Left Atrium
mmu-mir-221-5p	Left Atrium_1	2.65786298261383	1	Left Atrium
mmu-mir-222-3p	Left Atrium_1	7.44929520362061	1	Left Atrium
mmu-mir-224-5p	Left Atrium_1	1.0963064834792	1	Left Atrium
mmu-mir-24-2-5p	Left Atrium_1	9.03730557218672	1	Left Atrium
mmu-mir-25-5p	Left Atrium_1	0	1	Left Atrium
mmu-mir-26a-1-3p	Left Atrium_1	0.814518235255493	1	Left Atrium
mmu-mir-26a-2-3p	Left Atrium_1	0	1	Left Atrium
mmu-mir-26a-5p	Left Atrium_1	16.7218447602259	1	Left Atrium
mmu-mir-27a-5p	Left Atrium_1	4.70551626557841	1	Left Atrium
mmu-mir-27b-3p	Left Atrium_1	15.5932390528417	1	Left Atrium
mmu-mir-27b-5p	Left Atrium_1	8.32722001571954	1	Left Atrium
mmu-mir-2861	Left Atrium_1	0	1	Left Atrium
mmu-mir-28a-3p	Left Atrium_1	0.814518235255493	1	Left Atrium
mmu-mir-28a-5p	Left Atrium_1	10.8555959803226	1	Left Atrium
mmu-mir-28b	Left Atrium_1	1.43674776134327	1	Left Atrium
mmu-mir-28c	Left Atrium_1	3.62065348861252	1	Left Atrium
mmu-mir-290-3p	Left Atrium_1	0	1	Left Atrium
mmu-mir-290-5p	Left Atrium_1	0	1	Left Atrium
mmu-mir-291b-3p	Left Atrium_1	0	1	Left Atrium
mmu-mir-291b-5p	Left Atrium_1	0	1	Left Atrium
mmu-mir-293-5p	Left Atrium_1	0	1	Left Atrium
mmu-mir-294-3p	Left Atrium_1	0	1	Left Atrium
mmu-mir-294-5p	Left Atrium_1	0	1	Left Atrium
mmu-mir-295-3p	Left Atrium_1	0	1	Left Atrium
mmu-mir-297a-3p	Left Atrium_1	0	1	Left Atrium
mmu-mir-297a-5p	Left Atrium_1	0	1	Left Atrium
mmu-mir-297b-3p	Left Atrium_1	0	1	Left Atrium
mmu-mir-297b-5p	Left Atrium_1	0	1	Left Atrium
mmu-mir-297c-3p	Left Atrium_1	0	1	Left Atrium
mmu-mir-297c-5p	Left Atrium_1	0	1	Left Atrium
mmu-mir-298-3p	Left Atrium_1	0	1	Left Atrium
mmu-mir-298-5p	Left Atrium_1	7.73288569692088	1	Left Atrium
mmu-mir-299b-3p	Left Atrium_1	0	1	Left Atrium
mmu-mir-299b-5p	Left Atrium_1	0	1	Left Atrium
mmu-mir-29b-1-5p	Left Atrium_1	2.28081717050495	1	Left Atrium
mmu-mir-29b-3p	Left Atrium_1	8.14563328502484	1	Left Atrium
mmu-mir-302a-3p	Left Atrium_1	0	1	Left Atrium
mmu-mir-302a-5p	Left Atrium_1	0	1	Left Atrium
mmu-mir-302b-3p	Left Atrium_1	0	1	Left Atrium
mmu-mir-302b-5p	Left Atrium_1	0	1	Left Atrium
mmu-mir-302c-3p	Left Atrium_1	0	1	Left Atrium
mmu-mir-302c-5p	Left Atrium_1	0	1	Left Atrium
mmu-mir-302d-3p	Left Atrium_1	0	1	Left Atrium
mmu-mir-302d-5p	Left Atrium_1	0	1	Left Atrium
mmu-mir-3057-3p	Left Atrium_1	0	1	Left Atrium
mmu-mir-3057-5p	Left Atrium_1	0	1	Left Atrium
mmu-mir-3058-3p	Left Atrium_1	0	1	Left Atrium
mmu-mir-3058-5p	Left Atrium_1	0	1	Left Atrium
mmu-mir-3059-3p	Left Atrium_1	0	1	Left Atrium
mmu-mir-3059-5p	Left Atrium_1	0	1	Left Atrium
mmu-mir-3060-3p	Left Atrium_1	0	1	Left Atrium
mmu-mir-3060-5p	Left Atrium_1	0	1	Left Atrium
mmu-mir-3061-3p	Left Atrium_1	0	1	Left Atrium
mmu-mir-3061-5p	Left Atrium_1	0	1	Left Atrium
mmu-mir-3062-3p	Left Atrium_1	0	1	Left Atrium
mmu-mir-3062-5p	Left Atrium_1	0	1	Left Atrium
mmu-mir-3063-3p	Left Atrium_1	0	1	Left Atrium
mmu-mir-3063-5p	Left Atrium_1	0	1	Left Atrium
mmu-mir-3064-3p	Left Atrium_1	0	1	Left Atrium
mmu-mir-3064-5p	Left Atrium_1	0.814518235255493	1	Left Atrium
mmu-mir-3066-3p	Left Atrium_1	0	1	Left Atrium
mmu-mir-3066-5p	Left Atrium_1	0	1	Left Atrium
mmu-mir-3067-3p	Left Atrium_1	0	1	Left Atrium
mmu-mir-3067-5p	Left Atrium_1	0	1	Left Atrium
mmu-mir-3068-5p	Left Atrium_1	4.93497498054356	1	Left Atrium
mmu-mir-3069-3p	Left Atrium_1	0	1	Left Atrium
mmu-mir-3069-5p	Left Atrium_1	0	1	Left Atrium
mmu-mir-3070a-3p	Left Atrium_1	0	1	Left Atrium
mmu-mir-3070a-5p	Left Atrium_1	0	1	Left Atrium
mmu-mir-3070b-3p	Left Atrium_1	0	1	Left Atrium
mmu-mir-3070b-5p	Left Atrium_1	0	1	Left Atrium
mmu-mir-3071-3p	Left Atrium_1	2.47307631362379	1	Left Atrium
mmu-mir-3071-5p	Left Atrium_1	5.58616626287933	1	Left Atrium
mmu-mir-3072-3p	Left Atrium_1	0	1	Left Atrium
mmu-mir-3072-5p	Left Atrium_1	0	1	Left Atrium
mmu-mir-3073a-3p	Left Atrium_1	0	1	Left Atrium
mmu-mir-3073a-5p	Left Atrium_1	0	1	Left Atrium
mmu-mir-3073b-3p	Left Atrium_1	0	1	Left Atrium
mmu-mir-3073b-5p	Left Atrium_1	0	1	Left Atrium
mmu-mir-3074-1-3p	Left Atrium_1	3.22432099922649	1	Left Atrium
mmu-mir-3074-2-3p	Left Atrium_1	9.03730557218672	1	Left Atrium
mmu-mir-3074-5p	Left Atrium_1	9.44272372212744	1	Left Atrium
mmu-mir-3075-3p	Left Atrium_1	0	1	Left Atrium
mmu-mir-3075-5p	Left Atrium_1	0.814518235255493	1	Left Atrium
mmu-mir-3076-3p	Left Atrium_1	0	1	Left Atrium
mmu-mir-3076-5p	Left Atrium_1	0	1	Left Atrium
mmu-mir-3077-3p	Left Atrium_1	0	1	Left Atrium
mmu-mir-3077-5p	Left Atrium_1	0	1	Left Atrium
mmu-mir-3078-3p	Left Atrium_1	0	1	Left Atrium
mmu-mir-3078-5p	Left Atrium_1	0	1	Left Atrium
mmu-mir-3079-3p	Left Atrium_1	0	1	Left Atrium
mmu-mir-3079-5p	Left Atrium_1	0	1	Left Atrium
mmu-mir-3080-3p	Left Atrium_1	0	1	Left Atrium
mmu-mir-3080-5p	Left Atrium_1	0	1	Left Atrium
mmu-mir-3081-3p	Left Atrium_1	0	1	Left Atrium
mmu-mir-3081-5p	Left Atrium_1	0	1	Left Atrium
mmu-mir-3082-3p	Left Atrium_1	0	1	Left Atrium
mmu-mir-3082-5p	Left Atrium_1	0	1	Left Atrium
mmu-mir-3083-3p	Left Atrium_1	0	1	Left Atrium
mmu-mir-3083-5p	Left Atrium_1	0	1	Left Atrium
mmu-mir-3084-3p	Left Atrium_1	0	1	Left Atrium
mmu-mir-3084-5p	Left Atrium_1	0	1	Left Atrium
mmu-mir-3085-3p	Left Atrium_1	0	1	Left Atrium
mmu-mir-3085-5p	Left Atrium_1	0	1	Left Atrium
mmu-mir-3086-3p	Left Atrium_1	0	1	Left Atrium
mmu-mir-3086-5p	Left Atrium_1	0	1	Left Atrium
mmu-mir-3087-3p	Left Atrium_1	0	1	Left Atrium
mmu-mir-3087-5p	Left Atrium_1	0	1	Left Atrium
mmu-mir-3088-3p	Left Atrium_1	0	1	Left Atrium
mmu-mir-3088-5p	Left Atrium_1	0	1	Left Atrium
mmu-mir-3089-3p	Left Atrium_1	0	1	Left Atrium
mmu-mir-3089-5p	Left Atrium_1	0	1	Left Atrium
mmu-mir-3090-3p	Left Atrium_1	0	1	Left Atrium
mmu-mir-3090-5p	Left Atrium_1	0	1	Left Atrium
mmu-mir-3091-3p	Left Atrium_1	0	1	Left Atrium
mmu-mir-3091-5p	Left Atrium_1	0	1	Left Atrium
mmu-mir-3092-3p	Left Atrium_1	0	1	Left Atrium
mmu-mir-3092-5p	Left Atrium_1	0	1	Left Atrium
mmu-mir-3093-3p	Left Atrium_1	0	1	Left Atrium
mmu-mir-3093-5p	Left Atrium_1	0	1	Left Atrium
mmu-mir-3094-3p	Left Atrium_1	0	1	Left Atrium
mmu-mir-3094-5p	Left Atrium_1	0	1	Left Atrium
mmu-mir-3095-3p	Left Atrium_1	0	1	Left Atrium
mmu-mir-3095-5p	Left Atrium_1	0	1	Left Atrium
mmu-mir-3096a-3p	Left Atrium_1	2.02096536610958	1	Left Atrium
mmu-mir-3096a-5p	Left Atrium_1	2.10021880601454	1	Left Atrium
mmu-mir-3096b-3p	Left Atrium_1	2.02096536610958	1	Left Atrium
mmu-mir-3096b-5p	Left Atrium_1	4.71646178142614	1	Left Atrium
mmu-mir-3097-3p	Left Atrium_1	0	1	Left Atrium
mmu-mir-3097-5p	Left Atrium_1	0	1	Left Atrium
mmu-mir-3098-3p	Left Atrium_1	0	1	Left Atrium
mmu-mir-3098-5p	Left Atrium_1	0	1	Left Atrium
mmu-mir-3099-3p	Left Atrium_1	0	1	Left Atrium
mmu-mir-3099-5p	Left Atrium_1	0	1	Left Atrium
mmu-mir-30a-5p	Left Atrium_1	16.7598542114683	1	Left Atrium
mmu-mir-30c-5p	Left Atrium_1	14.7422684222505	1	Left Atrium
mmu-mir-30f	Left Atrium_1	11.9405984745028	1	Left Atrium
mmu-mir-31-3p	Left Atrium_1	0.814518235255493	1	Left Atrium
mmu-mir-31-5p	Left Atrium_1	10.3093881395423	1	Left Atrium
mmu-mir-3100-3p	Left Atrium_1	0	1	Left Atrium
mmu-mir-3100-5p	Left Atrium_1	0	1	Left Atrium
mmu-mir-3101-3p	Left Atrium_1	0	1	Left Atrium
mmu-mir-3101-5p	Left Atrium_1	0	1	Left Atrium
mmu-mir-3102-3p	Left Atrium_1	5.91119876062276	1	Left Atrium
mmu-mir-3102-5p	Left Atrium_1	0.814518235255493	1	Left Atrium
mmu-mir-3103-3p	Left Atrium_1	0	1	Left Atrium
mmu-mir-3103-5p	Left Atrium_1	0	1	Left Atrium
mmu-mir-3104-3p	Left Atrium_1	0	1	Left Atrium
mmu-mir-3104-5p	Left Atrium_1	0	1	Left Atrium
mmu-mir-3105-3p	Left Atrium_1	0	1	Left Atrium
mmu-mir-3105-5p	Left Atrium_1	0	1	Left Atrium
mmu-mir-3106-3p	Left Atrium_1	0	1	Left Atrium
mmu-mir-3106-5p	Left Atrium_1	0	1	Left Atrium
mmu-mir-3107-3p	Left Atrium_1	13.7674773242147	1	Left Atrium
mmu-mir-3107-5p	Left Atrium_1	13.8866465207262	1	Left Atrium
mmu-mir-3108-3p	Left Atrium_1	0	1	Left Atrium
mmu-mir-3108-5p	Left Atrium_1	0	1	Left Atrium
mmu-mir-3109-3p	Left Atrium_1	0	1	Left Atrium
mmu-mir-3109-5p	Left Atrium_1	0	1	Left Atrium
mmu-mir-3110-3p	Left Atrium_1	0	1	Left Atrium
mmu-mir-3110-5p	Left Atrium_1	0	1	Left Atrium
mmu-mir-3112-3p	Left Atrium_1	0	1	Left Atrium
mmu-mir-3112-5p	Left Atrium_1	0	1	Left Atrium
mmu-mir-3113-3p	Left Atrium_1	0	1	Left Atrium
mmu-mir-3113-5p	Left Atrium_1	0	1	Left Atrium
mmu-mir-322-5p	Left Atrium_1	10.3572394404595	1	Left Atrium
mmu-mir-324-3p	Left Atrium_1	4.74054673867094	1	Left Atrium
mmu-mir-327	Left Atrium_1	0	1	Left Atrium
mmu-mir-328-3p	Left Atrium_1	8.08939392240591	1	Left Atrium
mmu-mir-328-5p	Left Atrium_1	1.71199361057425	1	Left Atrium
mmu-mir-331-5p	Left Atrium_1	3.22432099922649	1	Left Atrium
mmu-mir-335-3p	Left Atrium_1	4.08175938435036	1	Left Atrium
mmu-mir-335-5p	Left Atrium_1	5.53986123692838	1	Left Atrium
mmu-mir-339-3p	Left Atrium_1	0	1	Left Atrium
mmu-mir-341-3p	Left Atrium_1	5.34336756918021	1	Left Atrium
mmu-mir-341-5p	Left Atrium_1	0	1	Left Atrium
mmu-mir-344-3p	Left Atrium_1	0	1	Left Atrium
mmu-mir-344-5p	Left Atrium_1	0	1	Left Atrium
mmu-mir-344b-3p	Left Atrium_1	0	1	Left Atrium
mmu-mir-344c-3p	Left Atrium_1	0	1	Left Atrium
mmu-mir-344c-5p	Left Atrium_1	0	1	Left Atrium
mmu-mir-344d-1-5p	Left Atrium_1	0	1	Left Atrium
mmu-mir-344d-2-5p	Left Atrium_1	0	1	Left Atrium
mmu-mir-344d-3-5p	Left Atrium_1	0	1	Left Atrium
mmu-mir-344d-3p	Left Atrium_1	0	1	Left Atrium
mmu-mir-344e-3p	Left Atrium_1	0	1	Left Atrium
mmu-mir-344e-5p	Left Atrium_1	0	1	Left Atrium
mmu-mir-344f-3p	Left Atrium_1	0	1	Left Atrium
mmu-mir-344f-5p	Left Atrium_1	0	1	Left Atrium
mmu-mir-344g-3p	Left Atrium_1	0	1	Left Atrium
mmu-mir-344g-5p	Left Atrium_1	0	1	Left Atrium
mmu-mir-344h-3p	Left Atrium_1	0	1	Left Atrium
mmu-mir-344h-5p	Left Atrium_1	0	1	Left Atrium
mmu-mir-344i	Left Atrium_1	0.0385676073846342	1	Left Atrium
mmu-mir-345-5p	Left Atrium_1	7.27488394605226	1	Left Atrium
mmu-mir-346-3p	Left Atrium_1	0.0414953488673411	1	Left Atrium
mmu-mir-346-5p	Left Atrium_1	0	1	Left Atrium
mmu-mir-3470a	Left Atrium_1	0	1	Left Atrium
mmu-mir-3470b	Left Atrium_1	0	1	Left Atrium
mmu-mir-3471	Left Atrium_1	0	1	Left Atrium
mmu-mir-3472	Left Atrium_1	0	1	Left Atrium
mmu-mir-3473a	Left Atrium_1	0	1	Left Atrium
mmu-mir-3473b	Left Atrium_1	0	1	Left Atrium
mmu-mir-3473c	Left Atrium_1	0	1	Left Atrium
mmu-mir-3473d	Left Atrium_1	0	1	Left Atrium
mmu-mir-3473e	Left Atrium_1	0	1	Left Atrium
mmu-mir-3474	Left Atrium_1	0	1	Left Atrium
mmu-mir-3475	Left Atrium_1	0	1	Left Atrium
mmu-mir-350-3p	Left Atrium_1	3.10217227058898	1	Left Atrium
mmu-mir-350-5p	Left Atrium_1	0	1	Left Atrium
mmu-mir-351-5p	Left Atrium_1	9.65348975952778	1	Left Atrium
mmu-mir-3544-3p	Left Atrium_1	0.814518235255493	1	Left Atrium
mmu-mir-3544-5p	Left Atrium_1	0.814518235255493	1	Left Atrium
mmu-mir-3572-3p	Left Atrium_1	0	1	Left Atrium
mmu-mir-3572-5p	Left Atrium_1	0	1	Left Atrium
mmu-mir-361-3p	Left Atrium_1	5.69581627514907	1	Left Atrium
mmu-mir-361-5p	Left Atrium_1	7.40984408495665	1	Left Atrium
mmu-mir-365-1-5p	Left Atrium_1	0	1	Left Atrium
mmu-mir-365-2-5p	Left Atrium_1	1.3319468040444	1	Left Atrium
mmu-mir-365-3p	Left Atrium_1	4.26371488602323	1	Left Atrium
mmu-mir-367-3p	Left Atrium_1	0	1	Left Atrium
mmu-mir-367-5p	Left Atrium_1	0	1	Left Atrium
mmu-mir-374b-3p	Left Atrium_1	0	1	Left Atrium
mmu-mir-374b-5p	Left Atrium_1	6.09055500385562	1	Left Atrium
mmu-mir-374c-3p	Left Atrium_1	6.09055500385562	1	Left Atrium
mmu-mir-374c-5p	Left Atrium_1	0.463994204059421	1	Left Atrium
mmu-mir-377-3p	Left Atrium_1	2.01251255307936	1	Left Atrium
mmu-mir-378b	Left Atrium_1	3.52032539478462	1	Left Atrium
mmu-mir-378c	Left Atrium_1	10.9138267558899	1	Left Atrium
mmu-mir-378d	Left Atrium_1	9.69473310344846	1	Left Atrium
mmu-mir-381-3p	Left Atrium_1	7.85579085999145	1	Left Atrium
mmu-mir-3960	Left Atrium_1	0	1	Left Atrium
mmu-mir-3961	Left Atrium_1	0	1	Left Atrium
mmu-mir-3962	Left Atrium_1	0.463994204059421	1	Left Atrium
mmu-mir-3963	Left Atrium_1	1.98101145375621	1	Left Atrium
mmu-mir-3964	Left Atrium_1	0	1	Left Atrium
mmu-mir-3965	Left Atrium_1	0	1	Left Atrium
mmu-mir-3966	Left Atrium_1	1.71199361057425	1	Left Atrium
mmu-mir-3967	Left Atrium_1	0	1	Left Atrium
mmu-mir-3968	Left Atrium_1	1.87006388255328	1	Left Atrium
mmu-mir-3969	Left Atrium_1	0	1	Left Atrium
mmu-mir-3970	Left Atrium_1	2.01251255307936	1	Left Atrium
mmu-mir-3971	Left Atrium_1	0	1	Left Atrium
mmu-mir-409-3p	Left Atrium_1	4.70251654144618	1	Left Atrium
mmu-mir-409-5p	Left Atrium_1	1.3319468040444	1	Left Atrium
mmu-mir-421-3p	Left Atrium_1	7.67210797413645	1	Left Atrium
mmu-mir-421-5p	Left Atrium_1	0.325272488900959	1	Left Atrium
mmu-mir-423-5p	Left Atrium_1	10.8390005773974	1	Left Atrium
mmu-mir-425-3p	Left Atrium_1	0	1	Left Atrium
mmu-mir-429-3p	Left Atrium_1	6.70299911048096	1	Left Atrium
mmu-mir-429-5p	Left Atrium_1	0	1	Left Atrium
mmu-mir-431-3p	Left Atrium_1	0.814518235255493	1	Left Atrium
mmu-mir-431-5p	Left Atrium_1	3.33693018846607	1	Left Atrium
mmu-mir-432	Left Atrium_1	0	1	Left Atrium
mmu-mir-449b	Left Atrium_1	0	1	Left Atrium
mmu-mir-450a-1-3p	Left Atrium_1	0.814518235255493	1	Left Atrium
mmu-mir-450a-2-3p	Left Atrium_1	0	1	Left Atrium
mmu-mir-450a-5p	Left Atrium_1	7.73305718334203	1	Left Atrium
mmu-mir-450b-3p	Left Atrium_1	0	1	Left Atrium
mmu-mir-450b-5p	Left Atrium_1	0	1	Left Atrium
mmu-mir-451a	Left Atrium_1	8.89934131367734	1	Left Atrium
mmu-mir-451b	Left Atrium_1	0	1	Left Atrium
mmu-mir-452-3p	Left Atrium_1	0	1	Left Atrium
mmu-mir-452-5p	Left Atrium_1	5.55157756989779	1	Left Atrium
mmu-mir-453	Left Atrium_1	0	1	Left Atrium
mmu-mir-455-5p	Left Atrium_1	6.09856394343583	1	Left Atrium
mmu-mir-463-3p	Left Atrium_1	0	1	Left Atrium
mmu-mir-465a-3p	Left Atrium_1	0	1	Left Atrium
mmu-mir-465a-5p	Left Atrium_1	0	1	Left Atrium
mmu-mir-465b-3p	Left Atrium_1	0	1	Left Atrium
mmu-mir-465b-5p	Left Atrium_1	0	1	Left Atrium
mmu-mir-465c-3p	Left Atrium_1	0	1	Left Atrium
mmu-mir-465c-5p	Left Atrium_1	0	1	Left Atrium
mmu-mir-466a-3p	Left Atrium_1	0	1	Left Atrium
mmu-mir-466a-5p	Left Atrium_1	0	1	Left Atrium
mmu-mir-466b-3p	Left Atrium_1	0	1	Left Atrium
mmu-mir-466b-5p	Left Atrium_1	0	1	Left Atrium
mmu-mir-466c-3p	Left Atrium_1	0	1	Left Atrium
mmu-mir-466c-5p	Left Atrium_1	0	1	Left Atrium
mmu-mir-466d-3p	Left Atrium_1	0	1	Left Atrium
mmu-mir-466d-5p	Left Atrium_1	0	1	Left Atrium
mmu-mir-466e-3p	Left Atrium_1	0	1	Left Atrium
mmu-mir-466e-5p	Left Atrium_1	0	1	Left Atrium
mmu-mir-466f	Left Atrium_1	0	1	Left Atrium
mmu-mir-466f-3p	Left Atrium_1	0	1	Left Atrium
mmu-mir-466f-5p	Left Atrium_1	0	1	Left Atrium
mmu-mir-466g	Left Atrium_1	0	1	Left Atrium
mmu-mir-466h-3p	Left Atrium_1	0	1	Left Atrium
mmu-mir-466h-5p	Left Atrium_1	0	1	Left Atrium
mmu-mir-466i-3p	Left Atrium_1	0	1	Left Atrium
mmu-mir-466i-5p	Left Atrium_1	0	1	Left Atrium
mmu-mir-466j	Left Atrium_1	0	1	Left Atrium
mmu-mir-466k	Left Atrium_1	0	1	Left Atrium
mmu-mir-466l-3p	Left Atrium_1	0	1	Left Atrium
mmu-mir-466l-5p	Left Atrium_1	0	1	Left Atrium
mmu-mir-466m-3p	Left Atrium_1	0	1	Left Atrium
mmu-mir-466m-5p	Left Atrium_1	0	1	Left Atrium
mmu-mir-466n-3p	Left Atrium_1	0	1	Left Atrium
mmu-mir-466n-5p	Left Atrium_1	0	1	Left Atrium
mmu-mir-466o-3p	Left Atrium_1	0	1	Left Atrium
mmu-mir-466o-5p	Left Atrium_1	0	1	Left Atrium
mmu-mir-466p-3p	Left Atrium_1	0	1	Left Atrium
mmu-mir-466p-5p	Left Atrium_1	0	1	Left Atrium
mmu-mir-466q	Left Atrium_1	0	1	Left Atrium
mmu-mir-467a-3p	Left Atrium_1	0	1	Left Atrium
mmu-mir-467a-5p	Left Atrium_1	0	1	Left Atrium
mmu-mir-467b-3p	Left Atrium_1	0	1	Left Atrium
mmu-mir-467b-5p	Left Atrium_1	0	1	Left Atrium
mmu-mir-467c-3p	Left Atrium_1	0	1	Left Atrium
mmu-mir-467c-5p	Left Atrium_1	0	1	Left Atrium
mmu-mir-467d-3p	Left Atrium_1	0	1	Left Atrium
mmu-mir-467d-5p	Left Atrium_1	0	1	Left Atrium
mmu-mir-467e-3p	Left Atrium_1	0	1	Left Atrium
mmu-mir-467e-5p	Left Atrium_1	0	1	Left Atrium
mmu-mir-467f	Left Atrium_1	0	1	Left Atrium
mmu-mir-467g	Left Atrium_1	0	1	Left Atrium
mmu-mir-467h	Left Atrium_1	0	1	Left Atrium
mmu-mir-468-3p	Left Atrium_1	0	1	Left Atrium
mmu-mir-468-5p	Left Atrium_1	0	1	Left Atrium
mmu-mir-470-3p	Left Atrium_1	0	1	Left Atrium
mmu-mir-470-5p	Left Atrium_1	0	1	Left Atrium
mmu-mir-471-3p	Left Atrium_1	0	1	Left Atrium
mmu-mir-486-3p	Left Atrium_1	13.8160124482717	1	Left Atrium
mmu-mir-486-5p	Left Atrium_1	13.8577504688323	1	Left Atrium
mmu-mir-489-3p	Left Atrium_1	0	1	Left Atrium
mmu-mir-491-3p	Left Atrium_1	0	1	Left Atrium
mmu-mir-491-5p	Left Atrium_1	0	1	Left Atrium
mmu-mir-493-3p	Left Atrium_1	0	1	Left Atrium
mmu-mir-495-3p	Left Atrium_1	0	1	Left Atrium
mmu-mir-495-5p	Left Atrium_1	0	1	Left Atrium
mmu-mir-496a-3p	Left Atrium_1	0	1	Left Atrium
mmu-mir-496a-5p	Left Atrium_1	0	1	Left Atrium
mmu-mir-496b	Left Atrium_1	0	1	Left Atrium
mmu-mir-497-5p	Left Atrium_1	11.3053128530225	1	Left Atrium
mmu-mir-499-3p	Left Atrium_1	0.814518235255493	1	Left Atrium
mmu-mir-501-5p	Left Atrium_1	0	1	Left Atrium
mmu-mir-503-3p	Left Atrium_1	0	1	Left Atrium
mmu-mir-504-3p	Left Atrium_1	0	1	Left Atrium
mmu-mir-504-5p	Left Atrium_1	2.47307631362379	1	Left Atrium
mmu-mir-5046	Left Atrium_1	0	1	Left Atrium
mmu-mir-505-3p	Left Atrium_1	0	1	Left Atrium
mmu-mir-509-3p	Left Atrium_1	0	1	Left Atrium
mmu-mir-509-5p	Left Atrium_1	0	1	Left Atrium
mmu-mir-5097	Left Atrium_1	4.5786190013223	1	Left Atrium
mmu-mir-5098	Left Atrium_1	0	1	Left Atrium
mmu-mir-5099	Left Atrium_1	0	1	Left Atrium
mmu-mir-5100	Left Atrium_1	1.94067241975731	1	Left Atrium
mmu-mir-5101	Left Atrium_1	0	1	Left Atrium
mmu-mir-5103	Left Atrium_1	0	1	Left Atrium
mmu-mir-5104	Left Atrium_1	0	1	Left Atrium
mmu-mir-5105	Left Atrium_1	1.00011201085701	1	Left Atrium
mmu-mir-5106	Left Atrium_1	0.325272488900959	1	Left Atrium
mmu-mir-5107-3p	Left Atrium_1	0	1	Left Atrium
mmu-mir-5107-5p	Left Atrium_1	0	1	Left Atrium
mmu-mir-5108	Left Atrium_1	0	1	Left Atrium
mmu-mir-5109	Left Atrium_1	6.11753703246342	1	Left Atrium
mmu-mir-5110	Left Atrium_1	0	1	Left Atrium
mmu-mir-5112	Left Atrium_1	0	1	Left Atrium
mmu-mir-5113	Left Atrium_1	0	1	Left Atrium
mmu-mir-5114	Left Atrium_1	0	1	Left Atrium
mmu-mir-5115	Left Atrium_1	1.3319468040444	1	Left Atrium
mmu-mir-5116	Left Atrium_1	0	1	Left Atrium
mmu-mir-5117-3p	Left Atrium_1	3.71118851628104	1	Left Atrium
mmu-mir-5117-5p	Left Atrium_1	0	1	Left Atrium
mmu-mir-5118	Left Atrium_1	0	1	Left Atrium
mmu-mir-5119	Left Atrium_1	0	1	Left Atrium
mmu-mir-5120	Left Atrium_1	0	1	Left Atrium
mmu-mir-5121	Left Atrium_1	0	1	Left Atrium
mmu-mir-5122	Left Atrium_1	0	1	Left Atrium
mmu-mir-5123	Left Atrium_1	0	1	Left Atrium
mmu-mir-5124a	Left Atrium_1	0	1	Left Atrium
mmu-mir-5124b	Left Atrium_1	0	1	Left Atrium
mmu-mir-5125	Left Atrium_1	0	1	Left Atrium
mmu-mir-5126	Left Atrium_1	0	1	Left Atrium
mmu-mir-5127	Left Atrium_1	0	1	Left Atrium
mmu-mir-5128	Left Atrium_1	0	1	Left Atrium
mmu-mir-5129-3p	Left Atrium_1	0	1	Left Atrium
mmu-mir-5129-5p	Left Atrium_1	0	1	Left Atrium
mmu-mir-5130	Left Atrium_1	0	1	Left Atrium
mmu-mir-5131	Left Atrium_1	0	1	Left Atrium
mmu-mir-5132-3p	Left Atrium_1	0	1	Left Atrium
mmu-mir-5132-5p	Left Atrium_1	0	1	Left Atrium
mmu-mir-5133	Left Atrium_1	0	1	Left Atrium
mmu-mir-5134-3p	Left Atrium_1	0	1	Left Atrium
mmu-mir-5134-5p	Left Atrium_1	0	1	Left Atrium
mmu-mir-5135	Left Atrium_1	0	1	Left Atrium
mmu-mir-5136	Left Atrium_1	0	1	Left Atrium
mmu-mir-532-5p	Left Atrium_1	0.814518235255493	1	Left Atrium
mmu-mir-539-3p	Left Atrium_1	0	1	Left Atrium
mmu-mir-539-5p	Left Atrium_1	1.71199361057425	1	Left Atrium
mmu-mir-544-5p	Left Atrium_1	0	1	Left Atrium
mmu-mir-546	Left Atrium_1	0	1	Left Atrium
mmu-mir-547-3p	Left Atrium_1	0	1	Left Atrium
mmu-mir-547-5p	Left Atrium_1	0	1	Left Atrium
mmu-mir-5615-3p	Left Atrium_1	0	1	Left Atrium
mmu-mir-5615-5p	Left Atrium_1	0	1	Left Atrium
mmu-mir-5616-3p	Left Atrium_1	0	1	Left Atrium
mmu-mir-5616-5p	Left Atrium_1	0	1	Left Atrium
mmu-mir-5617-3p	Left Atrium_1	0	1	Left Atrium
mmu-mir-5617-5p	Left Atrium_1	0	1	Left Atrium
mmu-mir-5618-3p	Left Atrium_1	0	1	Left Atrium
mmu-mir-5618-5p	Left Atrium_1	0	1	Left Atrium
mmu-mir-5619-3p	Left Atrium_1	0	1	Left Atrium
mmu-mir-5619-5p	Left Atrium_1	0	1	Left Atrium
mmu-mir-5620-3p	Left Atrium_1	0	1	Left Atrium
mmu-mir-5620-5p	Left Atrium_1	0	1	Left Atrium
mmu-mir-5621-3p	Left Atrium_1	0	1	Left Atrium
mmu-mir-5621-5p	Left Atrium_1	0	1	Left Atrium
mmu-mir-5622-3p	Left Atrium_1	0	1	Left Atrium
mmu-mir-5622-5p	Left Atrium_1	0	1	Left Atrium
mmu-mir-5623-3p	Left Atrium_1	0	1	Left Atrium
mmu-mir-5623-5p	Left Atrium_1	0	1	Left Atrium
mmu-mir-5624-3p	Left Atrium_1	0	1	Left Atrium
mmu-mir-5624-5p	Left Atrium_1	0	1	Left Atrium
mmu-mir-5625-3p	Left Atrium_1	0	1	Left Atrium
mmu-mir-5625-5p	Left Atrium_1	0	1	Left Atrium
mmu-mir-5626-3p	Left Atrium_1	0	1	Left Atrium
mmu-mir-5626-5p	Left Atrium_1	0	1	Left Atrium
mmu-mir-5627-3p	Left Atrium_1	0	1	Left Atrium
mmu-mir-5627-5p	Left Atrium_1	0	1	Left Atrium
mmu-mir-5709	Left Atrium_1	0	1	Left Atrium
mmu-mir-5710	Left Atrium_1	0	1	Left Atrium
mmu-mir-574-3p	Left Atrium_1	5.94818076302618	1	Left Atrium
mmu-mir-574-5p	Left Atrium_1	0	1	Left Atrium
mmu-mir-590-3p	Left Atrium_1	0	1	Left Atrium
mmu-mir-590-5p	Left Atrium_1	0	1	Left Atrium
mmu-mir-592-3p	Left Atrium_1	0	1	Left Atrium
mmu-mir-592-5p	Left Atrium_1	0	1	Left Atrium
mmu-mir-599	Left Atrium_1	0	1	Left Atrium
mmu-mir-615-3p	Left Atrium_1	0.814518235255493	1	Left Atrium
mmu-mir-615-5p	Left Atrium_1	0	1	Left Atrium
mmu-mir-6236	Left Atrium_1	1.00835193461306	1	Left Atrium
mmu-mir-6237	Left Atrium_1	0	1	Left Atrium
mmu-mir-6238	Left Atrium_1	0	1	Left Atrium
mmu-mir-6239	Left Atrium_1	0	1	Left Atrium
mmu-mir-6240	Left Atrium_1	4.63730542661261	1	Left Atrium
mmu-mir-6241	Left Atrium_1	0	1	Left Atrium
mmu-mir-6243	Left Atrium_1	6.79756025415827	1	Left Atrium
mmu-mir-6244	Left Atrium_1	0	1	Left Atrium
mmu-mir-6335	Left Atrium_1	0	1	Left Atrium
mmu-mir-6336	Left Atrium_1	0	1	Left Atrium
mmu-mir-6337	Left Atrium_1	0	1	Left Atrium
mmu-mir-6338	Left Atrium_1	0	1	Left Atrium
mmu-mir-6339	Left Atrium_1	0	1	Left Atrium
mmu-mir-6340	Left Atrium_1	0	1	Left Atrium
mmu-mir-6341	Left Atrium_1	0	1	Left Atrium
mmu-mir-6342	Left Atrium_1	0	1	Left Atrium
mmu-mir-6343	Left Atrium_1	0	1	Left Atrium
mmu-mir-6344	Left Atrium_1	0	1	Left Atrium
mmu-mir-6345	Left Atrium_1	0	1	Left Atrium
mmu-mir-6346	Left Atrium_1	0	1	Left Atrium
mmu-mir-6347	Left Atrium_1	0	1	Left Atrium
mmu-mir-6348	Left Atrium_1	0	1	Left Atrium
mmu-mir-6349	Left Atrium_1	0	1	Left Atrium
mmu-mir-6350	Left Atrium_1	0	1	Left Atrium
mmu-mir-6351	Left Atrium_1	0	1	Left Atrium
mmu-mir-6352	Left Atrium_1	0	1	Left Atrium
mmu-mir-6353	Left Atrium_1	0	1	Left Atrium
mmu-mir-6354	Left Atrium_1	0	1	Left Atrium
mmu-mir-6355	Left Atrium_1	0	1	Left Atrium
mmu-mir-6356	Left Atrium_1	0	1	Left Atrium
mmu-mir-6357	Left Atrium_1	0	1	Left Atrium
mmu-mir-6358	Left Atrium_1	0	1	Left Atrium
mmu-mir-6359	Left Atrium_1	0	1	Left Atrium
mmu-mir-6360	Left Atrium_1	0	1	Left Atrium
mmu-mir-6361	Left Atrium_1	0	1	Left Atrium
mmu-mir-6362	Left Atrium_1	0	1	Left Atrium
mmu-mir-6363	Left Atrium_1	0	1	Left Atrium
mmu-mir-6364	Left Atrium_1	0	1	Left Atrium
mmu-mir-6365	Left Atrium_1	0	1	Left Atrium
mmu-mir-6366	Left Atrium_1	0	1	Left Atrium
mmu-mir-6367	Left Atrium_1	0	1	Left Atrium
mmu-mir-6368	Left Atrium_1	0	1	Left Atrium
mmu-mir-6369	Left Atrium_1	0	1	Left Atrium
mmu-mir-6370	Left Atrium_1	0	1	Left Atrium
mmu-mir-6371	Left Atrium_1	0	1	Left Atrium
mmu-mir-6372	Left Atrium_1	0	1	Left Atrium
mmu-mir-6373	Left Atrium_1	0	1	Left Atrium
mmu-mir-6374	Left Atrium_1	0	1	Left Atrium
mmu-mir-6375	Left Atrium_1	0	1	Left Atrium
mmu-mir-6376	Left Atrium_1	0	1	Left Atrium
mmu-mir-6377	Left Atrium_1	0	1	Left Atrium
mmu-mir-6378	Left Atrium_1	0	1	Left Atrium
mmu-mir-6379	Left Atrium_1	0	1	Left Atrium
mmu-mir-6380	Left Atrium_1	0	1	Left Atrium
mmu-mir-6381	Left Atrium_1	0	1	Left Atrium
mmu-mir-6382	Left Atrium_1	0	1	Left Atrium
mmu-mir-6383	Left Atrium_1	0	1	Left Atrium
mmu-mir-6384	Left Atrium_1	0	1	Left Atrium
mmu-mir-6385	Left Atrium_1	0	1	Left Atrium
mmu-mir-6386	Left Atrium_1	0	1	Left Atrium
mmu-mir-6387	Left Atrium_1	0	1	Left Atrium
mmu-mir-6388	Left Atrium_1	0	1	Left Atrium
mmu-mir-6389	Left Atrium_1	0	1	Left Atrium
mmu-mir-6390	Left Atrium_1	0	1	Left Atrium
mmu-mir-6391	Left Atrium_1	0	1	Left Atrium
mmu-mir-6392-3p	Left Atrium_1	0	1	Left Atrium
mmu-mir-6392-5p	Left Atrium_1	0	1	Left Atrium
mmu-mir-6393	Left Atrium_1	0	1	Left Atrium
mmu-mir-6394	Left Atrium_1	0	1	Left Atrium
mmu-mir-6395	Left Atrium_1	0.813509625467647	1	Left Atrium
mmu-mir-6396	Left Atrium_1	0	1	Left Atrium
mmu-mir-6397	Left Atrium_1	0	1	Left Atrium
mmu-mir-6398	Left Atrium_1	0	1	Left Atrium
mmu-mir-6399	Left Atrium_1	0	1	Left Atrium
mmu-mir-6400	Left Atrium_1	0	1	Left Atrium
mmu-mir-6401	Left Atrium_1	0	1	Left Atrium
mmu-mir-6402	Left Atrium_1	0	1	Left Atrium
mmu-mir-6403	Left Atrium_1	0	1	Left Atrium
mmu-mir-6404	Left Atrium_1	0	1	Left Atrium
mmu-mir-6405	Left Atrium_1	0	1	Left Atrium
mmu-mir-6406	Left Atrium_1	0	1	Left Atrium
mmu-mir-6407	Left Atrium_1	0	1	Left Atrium
mmu-mir-6408	Left Atrium_1	0	1	Left Atrium
mmu-mir-6409	Left Atrium_1	0	1	Left Atrium
mmu-mir-6410	Left Atrium_1	0	1	Left Atrium
mmu-mir-6411	Left Atrium_1	0	1	Left Atrium
mmu-mir-6412	Left Atrium_1	0.18643563554882	1	Left Atrium
mmu-mir-6413	Left Atrium_1	0	1	Left Atrium
mmu-mir-6414	Left Atrium_1	0	1	Left Atrium
mmu-mir-6415	Left Atrium_1	0	1	Left Atrium
mmu-mir-6416-3p	Left Atrium_1	0	1	Left Atrium
mmu-mir-6416-5p	Left Atrium_1	0	1	Left Atrium
mmu-mir-6417	Left Atrium_1	0	1	Left Atrium
mmu-mir-6418-3p	Left Atrium_1	0	1	Left Atrium
mmu-mir-6418-5p	Left Atrium_1	0	1	Left Atrium
mmu-mir-6419	Left Atrium_1	0	1	Left Atrium
mmu-mir-6420	Left Atrium_1	0	1	Left Atrium
mmu-mir-653-3p	Left Atrium_1	0	1	Left Atrium
mmu-mir-653-5p	Left Atrium_1	0	1	Left Atrium
mmu-mir-6537-3p	Left Atrium_1	0	1	Left Atrium
mmu-mir-6537-5p	Left Atrium_1	0	1	Left Atrium
mmu-mir-6538	Left Atrium_1	0	1	Left Atrium
mmu-mir-6539	Left Atrium_1	0	1	Left Atrium
mmu-mir-654-3p	Left Atrium_1	0	1	Left Atrium
mmu-mir-654-5p	Left Atrium_1	0	1	Left Atrium
mmu-mir-6540-3p	Left Atrium_1	0	1	Left Atrium
mmu-mir-6540-5p	Left Atrium_1	0	1	Left Atrium
mmu-mir-6541	Left Atrium_1	0	1	Left Atrium
mmu-mir-664-3p	Left Atrium_1	4.36457421501247	1	Left Atrium
mmu-mir-664-5p	Left Atrium_1	0	1	Left Atrium
mmu-mir-665-3p	Left Atrium_1	0.814518235255493	1	Left Atrium
mmu-mir-665-5p	Left Atrium_1	0	1	Left Atrium
mmu-mir-666-5p	Left Atrium_1	0	1	Left Atrium
mmu-mir-668-3p	Left Atrium_1	0.814518235255493	1	Left Atrium
mmu-mir-668-5p	Left Atrium_1	0	1	Left Atrium
mmu-mir-669a-3-3p	Left Atrium_1	0	1	Left Atrium
mmu-mir-669a-3p	Left Atrium_1	0	1	Left Atrium
mmu-mir-669a-5p	Left Atrium_1	0	1	Left Atrium
mmu-mir-669b-3p	Left Atrium_1	0	1	Left Atrium
mmu-mir-669b-5p	Left Atrium_1	0	1	Left Atrium
mmu-mir-669c-3p	Left Atrium_1	0	1	Left Atrium
mmu-mir-669c-5p	Left Atrium_1	0	1	Left Atrium
mmu-mir-669d-2-3p	Left Atrium_1	0	1	Left Atrium
mmu-mir-669d-3p	Left Atrium_1	0	1	Left Atrium
mmu-mir-669d-5p	Left Atrium_1	0	1	Left Atrium
mmu-mir-669e-3p	Left Atrium_1	0	1	Left Atrium
mmu-mir-669e-5p	Left Atrium_1	0	1	Left Atrium
mmu-mir-669f-3p	Left Atrium_1	0	1	Left Atrium
mmu-mir-669f-5p	Left Atrium_1	0	1	Left Atrium
mmu-mir-669g	Left Atrium_1	0	1	Left Atrium
mmu-mir-669h-3p	Left Atrium_1	0	1	Left Atrium
mmu-mir-669h-5p	Left Atrium_1	0	1	Left Atrium
mmu-mir-669i	Left Atrium_1	0	1	Left Atrium
mmu-mir-669j	Left Atrium_1	0	1	Left Atrium
mmu-mir-669k-3p	Left Atrium_1	0	1	Left Atrium
mmu-mir-669k-5p	Left Atrium_1	0	1	Left Atrium
mmu-mir-669l-3p	Left Atrium_1	0	1	Left Atrium
mmu-mir-669l-5p	Left Atrium_1	0	1	Left Atrium
mmu-mir-669m-3p	Left Atrium_1	0	1	Left Atrium
mmu-mir-669m-5p	Left Atrium_1	0	1	Left Atrium
mmu-mir-669n	Left Atrium_1	0	1	Left Atrium
mmu-mir-669o-3p	Left Atrium_1	0	1	Left Atrium
mmu-mir-669o-5p	Left Atrium_1	0	1	Left Atrium
mmu-mir-669p-3p	Left Atrium_1	0	1	Left Atrium
mmu-mir-669p-5p	Left Atrium_1	0	1	Left Atrium
mmu-mir-670-3p	Left Atrium_1	0	1	Left Atrium
mmu-mir-670-5p	Left Atrium_1	0	1	Left Atrium
mmu-mir-671-3p	Left Atrium_1	5.31085808873795	1	Left Atrium
mmu-mir-671-5p	Left Atrium_1	3.22432099922649	1	Left Atrium
mmu-mir-672-3p	Left Atrium_1	0	1	Left Atrium
mmu-mir-673-3p	Left Atrium_1	0	1	Left Atrium
mmu-mir-673-5p	Left Atrium_1	0	1	Left Atrium
mmu-mir-676-3p	Left Atrium_1	0.814518235255493	1	Left Atrium
mmu-mir-676-5p	Left Atrium_1	0	1	Left Atrium
mmu-mir-677-3p	Left Atrium_1	0	1	Left Atrium
mmu-mir-677-5p	Left Atrium_1	0	1	Left Atrium
mmu-mir-678	Left Atrium_1	0	1	Left Atrium
mmu-mir-679-3p	Left Atrium_1	0	1	Left Atrium
mmu-mir-679-5p	Left Atrium_1	0	1	Left Atrium
mmu-mir-680	Left Atrium_1	0	1	Left Atrium
mmu-mir-681	Left Atrium_1	0	1	Left Atrium
mmu-mir-682	Left Atrium_1	0	1	Left Atrium
mmu-mir-683	Left Atrium_1	0	1	Left Atrium
mmu-mir-684	Left Atrium_1	0	1	Left Atrium
mmu-mir-686	Left Atrium_1	0	1	Left Atrium
mmu-mir-687	Left Atrium_1	0	1	Left Atrium
mmu-mir-688	Left Atrium_1	0	1	Left Atrium
mmu-mir-690	Left Atrium_1	0	1	Left Atrium
mmu-mir-691	Left Atrium_1	0	1	Left Atrium
mmu-mir-692	Left Atrium_1	0	1	Left Atrium
mmu-mir-693-3p	Left Atrium_1	0	1	Left Atrium
mmu-mir-693-5p	Left Atrium_1	0	1	Left Atrium
mmu-mir-694	Left Atrium_1	0	1	Left Atrium
mmu-mir-695	Left Atrium_1	0	1	Left Atrium
mmu-mir-696	Left Atrium_1	0	1	Left Atrium
mmu-mir-697	Left Atrium_1	0	1	Left Atrium
mmu-mir-698-3p	Left Atrium_1	0	1	Left Atrium
mmu-mir-698-5p	Left Atrium_1	0	1	Left Atrium
mmu-mir-700-3p	Left Atrium_1	0	1	Left Atrium
mmu-mir-700-5p	Left Atrium_1	0	1	Left Atrium
mmu-mir-701-3p	Left Atrium_1	0	1	Left Atrium
mmu-mir-701-5p	Left Atrium_1	0	1	Left Atrium
mmu-mir-702-3p	Left Atrium_1	0	1	Left Atrium
mmu-mir-703	Left Atrium_1	0	1	Left Atrium
mmu-mir-704	Left Atrium_1	0	1	Left Atrium
mmu-mir-705	Left Atrium_1	0	1	Left Atrium
mmu-mir-706	Left Atrium_1	0	1	Left Atrium
mmu-mir-707	Left Atrium_1	0	1	Left Atrium
mmu-mir-709	Left Atrium_1	0	1	Left Atrium
mmu-mir-710	Left Atrium_1	0	1	Left Atrium
mmu-mir-712-3p	Left Atrium_1	0	1	Left Atrium
mmu-mir-712-5p	Left Atrium_1	0	1	Left Atrium
mmu-mir-713	Left Atrium_1	0	1	Left Atrium
mmu-mir-714	Left Atrium_1	0	1	Left Atrium
mmu-mir-717	Left Atrium_1	0	1	Left Atrium
mmu-mir-718	Left Atrium_1	0	1	Left Atrium
mmu-mir-719	Left Atrium_1	0	1	Left Atrium
mmu-mir-721	Left Atrium_1	0	1	Left Atrium
mmu-mir-741-3p	Left Atrium_1	0	1	Left Atrium
mmu-mir-742-3p	Left Atrium_1	0	1	Left Atrium
mmu-mir-743a-3p	Left Atrium_1	0	1	Left Atrium
mmu-mir-743b-3p	Left Atrium_1	0	1	Left Atrium
mmu-mir-744-3p	Left Atrium_1	2.96871689257456	1	Left Atrium
mmu-mir-744-5p	Left Atrium_1	7.76862863706338	1	Left Atrium
mmu-mir-762	Left Atrium_1	0	1	Left Atrium
mmu-mir-763	Left Atrium_1	0	1	Left Atrium
mmu-mir-767	Left Atrium_1	0	1	Left Atrium
mmu-mir-7a-5p	Left Atrium_1	2.29866069831661	1	Left Atrium
mmu-mir-7b-3p	Left Atrium_1	0.0201306720443293	1	Left Atrium
mmu-mir-7b-5p	Left Atrium_1	0	1	Left Atrium
mmu-mir-802-5p	Left Atrium_1	2.47307631362379	1	Left Atrium
mmu-mir-804	Left Atrium_1	0	1	Left Atrium
mmu-mir-871-3p	Left Atrium_1	0	1	Left Atrium
mmu-mir-871-5p	Left Atrium_1	0	1	Left Atrium
mmu-mir-873a-3p	Left Atrium_1	0	1	Left Atrium
mmu-mir-873a-5p	Left Atrium_1	1.0963064834792	1	Left Atrium
mmu-mir-873b	Left Atrium_1	0	1	Left Atrium
mmu-mir-874-5p	Left Atrium_1	5.1961114948995	1	Left Atrium
mmu-mir-875-3p	Left Atrium_1	0	1	Left Atrium
mmu-mir-875-5p	Left Atrium_1	0	1	Left Atrium
mmu-mir-876-3p	Left Atrium_1	0	1	Left Atrium
mmu-mir-876-5p	Left Atrium_1	0	1	Left Atrium
mmu-mir-877-3p	Left Atrium_1	0	1	Left Atrium
mmu-mir-877-5p	Left Atrium_1	4.47533793560456	1	Left Atrium
mmu-mir-878-3p	Left Atrium_1	0	1	Left Atrium
mmu-mir-878-5p	Left Atrium_1	0	1	Left Atrium
mmu-mir-880-3p	Left Atrium_1	0	1	Left Atrium
mmu-mir-881-3p	Left Atrium_1	0	1	Left Atrium
mmu-mir-882	Left Atrium_1	0	1	Left Atrium
mmu-mir-883a-3p	Left Atrium_1	0	1	Left Atrium
mmu-mir-883a-5p	Left Atrium_1	0	1	Left Atrium
mmu-mir-883b-3p	Left Atrium_1	0	1	Left Atrium
mmu-mir-883b-5p	Left Atrium_1	0	1	Left Atrium
mmu-mir-9-3p	Left Atrium_1	2.26109562538238	1	Left Atrium
mmu-mir-9-5p	Left Atrium_1	8.19059142614969	1	Left Atrium
mmu-mir-92a-3p	Left Atrium_1	11.7149792654004	1	Left Atrium
mmu-mir-93-5p	Left Atrium_1	9.74838320927102	1	Left Atrium
mmu-mir-98-3p	Left Atrium_1	3.79681398963901	1	Left Atrium
mmu-mir-99a-3p	Left Atrium_1	7.91594694875619	1	Left Atrium
rno-let-7a-1-3p	Right Atrium_2	6.3658064562401	2	Right Atrium
rno-let-7a-2-3p	Right Atrium_2	0	2	Right Atrium
rno-let-7a-5p	Right Atrium_2	15.0969530565938	2	Right Atrium
rno-let-7b-3p	Right Atrium_2	6.14857720745273	2	Right Atrium
rno-let-7b-5p	Right Atrium_2	12.3326527779469	2	Right Atrium
rno-let-7c-1-3p	Right Atrium_2	3.72283011397307	2	Right Atrium
rno-let-7c-2-3p	Right Atrium_2	6.3658064562401	2	Right Atrium
rno-let-7c-5p	Right Atrium_2	15.4929187744248	2	Right Atrium
rno-let-7d-3p	Right Atrium_2	9.81053799552162	2	Right Atrium
rno-let-7d-5p	Right Atrium_2	14.2002316162724	2	Right Atrium
rno-let-7e-3p	Right Atrium_2	5.83268136733482	2	Right Atrium
rno-let-7e-5p	Right Atrium_2	12.7656416040233	2	Right Atrium
rno-let-7f-1-3p	Right Atrium_2	3.68382080461514	2	Right Atrium
rno-let-7f-2-3p	Right Atrium_2	5.99573925107905	2	Right Atrium
rno-let-7f-5p	Right Atrium_2	17.0758644868768	2	Right Atrium
rno-let-7i-3p	Right Atrium_2	1.65696725468299	2	Right Atrium
rno-let-7i-5p	Right Atrium_2	14.4592784348968	2	Right Atrium
rno-mir-1-3p	Right Atrium_2	9.74534541652448	2	Right Atrium
rno-mir-1-5p	Right Atrium_2	0	2	Right Atrium
rno-mir-100-3p	Right Atrium_2	4.53935328117141	2	Right Atrium
rno-mir-100-5p	Right Atrium_2	10.4259181106051	2	Right Atrium
rno-mir-101a-3p	Right Atrium_2	11.5330834866789	2	Right Atrium
rno-mir-101a-5p	Right Atrium_2	5.192425247318	2	Right Atrium
rno-mir-101b-3p	Right Atrium_2	9.81868559968593	2	Right Atrium
rno-mir-101b-5p	Right Atrium_2	0	2	Right Atrium
rno-mir-103-1-5p	Right Atrium_2	0.442462140226648	2	Right Atrium
rno-mir-103-2-5p	Right Atrium_2	1.2843282049918	2	Right Atrium
rno-mir-103-3p	Right Atrium_2	12.1944540834388	2	Right Atrium
rno-mir-105	Right Atrium_2	0	2	Right Atrium
rno-mir-106b-3p	Right Atrium_2	6.8291056650631	2	Right Atrium
rno-mir-106b-5p	Right Atrium_2	7.42196147644854	2	Right Atrium
rno-mir-107-3p	Right Atrium_2	10.7095502146197	2	Right Atrium
rno-mir-107-5p	Right Atrium_2	1.95284500180622	2	Right Atrium
rno-mir-10a-3p	Right Atrium_2	3.36904199031171	2	Right Atrium
rno-mir-10a-5p	Right Atrium_2	13.4077060773613	2	Right Atrium
rno-mir-10b-3p	Right Atrium_2	0	2	Right Atrium
rno-mir-10b-5p	Right Atrium_2	9.19940709358969	2	Right Atrium
rno-mir-1188-3p	Right Atrium_2	0	2	Right Atrium
rno-mir-1188-5p	Right Atrium_2	0	2	Right Atrium
rno-mir-1193-3p	Right Atrium_2	1.2843282049918	2	Right Atrium
rno-mir-1193-5p	Right Atrium_2	0	2	Right Atrium
rno-mir-122-3p	Right Atrium_2	1.65696725468299	2	Right Atrium
rno-mir-122-5p	Right Atrium_2	0	2	Right Atrium
rno-mir-1224	Right Atrium_2	0	2	Right Atrium
rno-mir-124-3p	Right Atrium_2	1.2843282049918	2	Right Atrium
rno-mir-124-5p	Right Atrium_2	0	2	Right Atrium
rno-mir-1249	Right Atrium_2	1.95284500180622	2	Right Atrium
rno-mir-125a-3p	Right Atrium_2	4.55764537074071	2	Right Atrium
rno-mir-125a-5p	Right Atrium_2	12.8562385947751	2	Right Atrium
rno-mir-125b-1-3p	Right Atrium_2	6.79873067151325	2	Right Atrium
rno-mir-125b-2-3p	Right Atrium_2	10.5052515800532	2	Right Atrium
rno-mir-125b-5p	Right Atrium_2	11.6302005315047	2	Right Atrium
rno-mir-126a-3p	Right Atrium_2	13.096927139968	2	Right Atrium
rno-mir-126a-5p	Right Atrium_2	14.3012273204756	2	Right Atrium
rno-mir-126b	Right Atrium_2	9.99693668509886	2	Right Atrium
rno-mir-127-3p	Right Atrium_2	11.5205868375695	2	Right Atrium
rno-mir-127-5p	Right Atrium_2	3.72283011397307	2	Right Atrium
rno-mir-128-1-5p	Right Atrium_2	3.87174684988712	2	Right Atrium
rno-mir-128-2-5p	Right Atrium_2	0	2	Right Atrium
rno-mir-128-3p	Right Atrium_2	9.74621606441651	2	Right Atrium
rno-mir-129-1-3p	Right Atrium_2	0	2	Right Atrium
rno-mir-129-2-3p	Right Atrium_2	0	2	Right Atrium
rno-mir-129-5p	Right Atrium_2	2.19824745932465	2	Right Atrium
rno-mir-1298	Right Atrium_2	0	2	Right Atrium
rno-mir-1306-3p	Right Atrium_2	2.40791238038002	2	Right Atrium
rno-mir-1306-5p	Right Atrium_2	2.40791238038002	2	Right Atrium
rno-mir-130a-3p	Right Atrium_2	12.7411081307182	2	Right Atrium
rno-mir-130a-5p	Right Atrium_2	1.65696725468299	2	Right Atrium
rno-mir-130b-3p	Right Atrium_2	3.15320113133986	2	Right Atrium
rno-mir-130b-5p	Right Atrium_2	1.65696725468299	2	Right Atrium
rno-mir-132-3p	Right Atrium_2	6.0823492518326	2	Right Atrium
rno-mir-132-5p	Right Atrium_2	1.95284500180622	2	Right Atrium
rno-mir-133a-3p	Right Atrium_2	16.2245042028714	2	Right Atrium
rno-mir-133a-5p	Right Atrium_2	7.91359851732579	2	Right Atrium
rno-mir-133b-3p	Right Atrium_2	8.60024575500647	2	Right Atrium
rno-mir-133b-5p	Right Atrium_2	0	2	Right Atrium
rno-mir-134-3p	Right Atrium_2	0	2	Right Atrium
rno-mir-134-5p	Right Atrium_2	3.97414218431151	2	Right Atrium
rno-mir-135a-3p	Right Atrium_2	0	2	Right Atrium
rno-mir-135a-5p	Right Atrium_2	0	2	Right Atrium
rno-mir-135b-3p	Right Atrium_2	0	2	Right Atrium
rno-mir-135b-5p	Right Atrium_2	0	2	Right Atrium
rno-mir-136-3p	Right Atrium_2	7.86333948494654	2	Right Atrium
rno-mir-136-5p	Right Atrium_2	5.01016093222438	2	Right Atrium
rno-mir-137-3p	Right Atrium_2	1.2843282049918	2	Right Atrium
rno-mir-137-5p	Right Atrium_2	0	2	Right Atrium
rno-mir-138-1-3p	Right Atrium_2	1.2843282049918	2	Right Atrium
rno-mir-138-2-3p	Right Atrium_2	0.780598222527353	2	Right Atrium
rno-mir-138-5p	Right Atrium_2	8.85257766124652	2	Right Atrium
rno-mir-139-3p	Right Atrium_2	2.19824745932465	2	Right Atrium
rno-mir-139-5p	Right Atrium_2	6.42734469732034	2	Right Atrium
rno-mir-140-3p	Right Atrium_2	10.5267049426869	2	Right Atrium
rno-mir-140-5p	Right Atrium_2	5.71990760482387	2	Right Atrium
rno-mir-141-3p	Right Atrium_2	1.09897442245267	2	Right Atrium
rno-mir-141-5p	Right Atrium_2	0	2	Right Atrium
rno-mir-142-3p	Right Atrium_2	5.95458388637921	2	Right Atrium
rno-mir-142-5p	Right Atrium_2	9.23757604433466	2	Right Atrium
rno-mir-143-3p	Right Atrium_2	16.3259408091202	2	Right Atrium
rno-mir-143-5p	Right Atrium_2	6.75473421324094	2	Right Atrium
rno-mir-144-3p	Right Atrium_2	6.01521782304056	2	Right Atrium
rno-mir-144-5p	Right Atrium_2	6.89177660948557	2	Right Atrium
rno-mir-145-3p	Right Atrium_2	8.35530278791118	2	Right Atrium
rno-mir-145-5p	Right Atrium_2	9.57755562681008	2	Right Atrium
rno-mir-146a-3p	Right Atrium_2	0.780598222527353	2	Right Atrium
rno-mir-146a-5p	Right Atrium_2	9.45285706770378	2	Right Atrium
rno-mir-146b-3p	Right Atrium_2	0.839659204472	2	Right Atrium
rno-mir-146b-5p	Right Atrium_2	8.90059156719676	2	Right Atrium
rno-mir-147	Right Atrium_2	2.40791238038002	2	Right Atrium
rno-mir-148b-3p	Right Atrium_2	10.460016117256	2	Right Atrium
rno-mir-148b-5p	Right Atrium_2	6.85617508282897	2	Right Atrium
rno-mir-150-3p	Right Atrium_2	2.19824745932465	2	Right Atrium
rno-mir-150-5p	Right Atrium_2	11.9196537159444	2	Right Atrium
rno-mir-151-3p	Right Atrium_2	11.5317647449231	2	Right Atrium
rno-mir-151-5p	Right Atrium_2	11.0235539255048	2	Right Atrium
rno-mir-152-3p	Right Atrium_2	9.22206130241498	2	Right Atrium
rno-mir-152-5p	Right Atrium_2	5.41396284232648	2	Right Atrium
rno-mir-153-3p	Right Atrium_2	0	2	Right Atrium
rno-mir-153-5p	Right Atrium_2	0	2	Right Atrium
rno-mir-154-3p	Right Atrium_2	0	2	Right Atrium
rno-mir-154-5p	Right Atrium_2	1.95284500180622	2	Right Atrium
rno-mir-15b-3p	Right Atrium_2	2.40791238038002	2	Right Atrium
rno-mir-15b-5p	Right Atrium_2	6.59458757500155	2	Right Atrium
rno-mir-16-3p	Right Atrium_2	0.780598222527353	2	Right Atrium
rno-mir-16-5p	Right Atrium_2	11.7001903581198	2	Right Atrium
rno-mir-17-1-3p	Right Atrium_2	4.00672025171134	2	Right Atrium
rno-mir-17-2-3p	Right Atrium_2	0.780598222527353	2	Right Atrium
rno-mir-17-5p	Right Atrium_2	6.78282975277935	2	Right Atrium
rno-mir-181a-1-3p	Right Atrium_2	6.95129823564555	2	Right Atrium
rno-mir-181a-2-3p	Right Atrium_2	6.7638956132861	2	Right Atrium
rno-mir-181a-5p	Right Atrium_2	15.2844829214165	2	Right Atrium
rno-mir-181b-1-3p	Right Atrium_2	0.123971228920404	2	Right Atrium
rno-mir-181b-2-3p	Right Atrium_2	2.40791238038002	2	Right Atrium
rno-mir-181b-5p	Right Atrium_2	12.0645635422724	2	Right Atrium
rno-mir-181c-3p	Right Atrium_2	7.10965329565476	2	Right Atrium
rno-mir-181c-5p	Right Atrium_2	11.6251570122014	2	Right Atrium
rno-mir-181d-3p	Right Atrium_2	0.442462140226648	2	Right Atrium
rno-mir-181d-5p	Right Atrium_2	9.24208674893331	2	Right Atrium
rno-mir-182	Right Atrium_2	5.59626850538005	2	Right Atrium
rno-mir-183-3p	Right Atrium_2	0	2	Right Atrium
rno-mir-183-5p	Right Atrium_2	1.65696725468299	2	Right Atrium
rno-mir-1839-3p	Right Atrium_2	1.65696725468299	2	Right Atrium
rno-mir-1839-5p	Right Atrium_2	9.45088277439098	2	Right Atrium
rno-mir-184	Right Atrium_2	1.65696725468299	2	Right Atrium
rno-mir-1843-3p	Right Atrium_2	6.32125590127739	2	Right Atrium
rno-mir-1843-5p	Right Atrium_2	8.73835450243753	2	Right Atrium
rno-mir-185-3p	Right Atrium_2	0	2	Right Atrium
rno-mir-185-5p	Right Atrium_2	4.67873439411599	2	Right Atrium
rno-mir-186-3p	Right Atrium_2	0	2	Right Atrium
rno-mir-186-5p	Right Atrium_2	12.9292545151136	2	Right Atrium
rno-mir-187-3p	Right Atrium_2	5.83268136733482	2	Right Atrium
rno-mir-187-5p	Right Atrium_2	1.65696725468299	2	Right Atrium
rno-mir-188-3p	Right Atrium_2	0	2	Right Atrium
rno-mir-188-5p	Right Atrium_2	4.39914409316992	2	Right Atrium
rno-mir-18a-3p	Right Atrium_2	0.780598222527353	2	Right Atrium
rno-mir-18a-5p	Right Atrium_2	2.75333589202924	2	Right Atrium
rno-mir-190a-3p	Right Atrium_2	1.2843282049918	2	Right Atrium
rno-mir-190a-5p	Right Atrium_2	6.05923927674056	2	Right Atrium
rno-mir-190b-3p	Right Atrium_2	0	2	Right Atrium
rno-mir-190b-5p	Right Atrium_2	0.780598222527353	2	Right Atrium
rno-mir-1912-3p	Right Atrium_2	0	2	Right Atrium
rno-mir-1912-5p	Right Atrium_2	0	2	Right Atrium
rno-mir-191a-3p	Right Atrium_2	4.2438271708985	2	Right Atrium
rno-mir-191a-5p	Right Atrium_2	13.6167485553568	2	Right Atrium
rno-mir-191b	Right Atrium_2	4.2438271708985	2	Right Atrium
rno-mir-192-3p	Right Atrium_2	0	2	Right Atrium
rno-mir-192-5p	Right Atrium_2	9.75083117415959	2	Right Atrium
rno-mir-193-3p	Right Atrium_2	5.57687224455628	2	Right Atrium
rno-mir-193-5p	Right Atrium_2	0	2	Right Atrium
rno-mir-194-3p	Right Atrium_2	0	2	Right Atrium
rno-mir-194-5p	Right Atrium_2	5.61751841041013	2	Right Atrium
rno-mir-1949	Right Atrium_2	0.968733440568817	2	Right Atrium
rno-mir-195-3p	Right Atrium_2	6.00383129317246	2	Right Atrium
rno-mir-195-5p	Right Atrium_2	9.63404046387121	2	Right Atrium
rno-mir-196a-3p	Right Atrium_2	0	2	Right Atrium
rno-mir-196a-5p	Right Atrium_2	0	2	Right Atrium
rno-mir-196b-3p	Right Atrium_2	0	2	Right Atrium
rno-mir-196b-5p	Right Atrium_2	0	2	Right Atrium
rno-mir-196c-3p	Right Atrium_2	0	2	Right Atrium
rno-mir-196c-5p	Right Atrium_2	0	2	Right Atrium
rno-mir-199a-3p	Right Atrium_2	12.1370914473705	2	Right Atrium
rno-mir-199a-5p	Right Atrium_2	6.84209252222677	2	Right Atrium
rno-mir-19a-3p	Right Atrium_2	4.70869808331734	2	Right Atrium
rno-mir-19a-5p	Right Atrium_2	1.2843282049918	2	Right Atrium
rno-mir-19b-1-5p	Right Atrium_2	0.780598222527353	2	Right Atrium
rno-mir-19b-2-5p	Right Atrium_2	0	2	Right Atrium
rno-mir-19b-3p	Right Atrium_2	8.01803382261888	2	Right Atrium
rno-mir-200a-3p	Right Atrium_2	6.12141476887347	2	Right Atrium
rno-mir-200a-5p	Right Atrium_2	2.19824745932465	2	Right Atrium
rno-mir-200b-3p	Right Atrium_2	6.45711830174231	2	Right Atrium
rno-mir-200b-5p	Right Atrium_2	0.780598222527353	2	Right Atrium
rno-mir-200c-3p	Right Atrium_2	0.780598222527353	2	Right Atrium
rno-mir-200c-5p	Right Atrium_2	0	2	Right Atrium
rno-mir-201-3p	Right Atrium_2	4.29747897507879	2	Right Atrium
rno-mir-201-5p	Right Atrium_2	7.2283610981032	2	Right Atrium
rno-mir-202-3p	Right Atrium_2	0	2	Right Atrium
rno-mir-202-5p	Right Atrium_2	0	2	Right Atrium
rno-mir-203a-3p	Right Atrium_2	5.78025420843554	2	Right Atrium
rno-mir-203a-5p	Right Atrium_2	0	2	Right Atrium
rno-mir-203b-3p	Right Atrium_2	1.2843282049918	2	Right Atrium
rno-mir-203b-5p	Right Atrium_2	5.76128601354938	2	Right Atrium
rno-mir-204-3p	Right Atrium_2	0	2	Right Atrium
rno-mir-204-5p	Right Atrium_2	8.82309593494513	2	Right Atrium
rno-mir-205	Right Atrium_2	0	2	Right Atrium
rno-mir-206-3p	Right Atrium_2	0	2	Right Atrium
rno-mir-206-5p	Right Atrium_2	0	2	Right Atrium
rno-mir-207	Right Atrium_2	0	2	Right Atrium
rno-mir-208a-3p	Right Atrium_2	10.0259259938402	2	Right Atrium
rno-mir-208a-5p	Right Atrium_2	8.69774653653168	2	Right Atrium
rno-mir-208b-3p	Right Atrium_2	5.65910167174832	2	Right Atrium
rno-mir-208b-5p	Right Atrium_2	0	2	Right Atrium
rno-mir-20a-3p	Right Atrium_2	1.2843282049918	2	Right Atrium
rno-mir-20a-5p	Right Atrium_2	6.54846363036622	2	Right Atrium
rno-mir-20b-3p	Right Atrium_2	0	2	Right Atrium
rno-mir-20b-5p	Right Atrium_2	0	2	Right Atrium
rno-mir-21-3p	Right Atrium_2	3.72283011397307	2	Right Atrium
rno-mir-21-5p	Right Atrium_2	13.1428900645897	2	Right Atrium
rno-mir-210-3p	Right Atrium_2	8.80515993757176	2	Right Atrium
rno-mir-210-5p	Right Atrium_2	1.65696725468299	2	Right Atrium
rno-mir-211-3p	Right Atrium_2	0	2	Right Atrium
rno-mir-211-5p	Right Atrium_2	1.65696725468299	2	Right Atrium
rno-mir-212-3p	Right Atrium_2	3.64218037870986	2	Right Atrium
rno-mir-212-5p	Right Atrium_2	0.780598222527353	2	Right Atrium
rno-mir-214-3p	Right Atrium_2	6.37368187048611	2	Right Atrium
rno-mir-214-5p	Right Atrium_2	0.780598222527353	2	Right Atrium
rno-mir-215	Right Atrium_2	2.19824745932465	2	Right Atrium
rno-mir-216a-3p	Right Atrium_2	0	2	Right Atrium
rno-mir-216a-5p	Right Atrium_2	0.780598222527353	2	Right Atrium
rno-mir-216b-3p	Right Atrium_2	0	2	Right Atrium
rno-mir-216b-5p	Right Atrium_2	2.19824745932465	2	Right Atrium
rno-mir-217-3p	Right Atrium_2	0	2	Right Atrium
rno-mir-217-5p	Right Atrium_2	3.55675379758614	2	Right Atrium
rno-mir-218a-1-3p	Right Atrium_2	0.780598222527353	2	Right Atrium
rno-mir-218a-2-3p	Right Atrium_2	0	2	Right Atrium
rno-mir-218a-5p	Right Atrium_2	4.66713501373936	2	Right Atrium
rno-mir-218b	Right Atrium_2	3.68306873453998	2	Right Atrium
rno-mir-219-1-3p	Right Atrium_2	3.15320113133986	2	Right Atrium
rno-mir-219-2-3p	Right Atrium_2	0	2	Right Atrium
rno-mir-219-5p	Right Atrium_2	1.65696725468299	2	Right Atrium
rno-mir-22-3p	Right Atrium_2	18.0649548846357	2	Right Atrium
rno-mir-22-5p	Right Atrium_2	6.95129823564555	2	Right Atrium
rno-mir-221-3p	Right Atrium_2	6.28850855988355	2	Right Atrium
rno-mir-221-5p	Right Atrium_2	3.36904199031171	2	Right Atrium
rno-mir-222-3p	Right Atrium_2	7.44955800112436	2	Right Atrium
rno-mir-222-5p	Right Atrium_2	1.2843282049918	2	Right Atrium
rno-mir-223-3p	Right Atrium_2	5.17689355119678	2	Right Atrium
rno-mir-223-5p	Right Atrium_2	1.95284500180622	2	Right Atrium
rno-mir-224-3p	Right Atrium_2	0.780598222527353	2	Right Atrium
rno-mir-224-5p	Right Atrium_2	6.83818535540909	2	Right Atrium
rno-mir-23a-3p	Right Atrium_2	11.1618440192641	2	Right Atrium
rno-mir-23a-5p	Right Atrium_2	0	2	Right Atrium
rno-mir-23b-3p	Right Atrium_2	11.2507608890352	2	Right Atrium
rno-mir-23b-5p	Right Atrium_2	0	2	Right Atrium
rno-mir-24-1-5p	Right Atrium_2	3.15320113133986	2	Right Atrium
rno-mir-24-2-5p	Right Atrium_2	8.67970125862765	2	Right Atrium
rno-mir-24-3p	Right Atrium_2	10.8236568759572	2	Right Atrium
rno-mir-25-3p	Right Atrium_2	10.584726182405	2	Right Atrium
rno-mir-25-5p	Right Atrium_2	3.36904199031171	2	Right Atrium
rno-mir-26a-3p	Right Atrium_2	0	2	Right Atrium
rno-mir-26a-5p	Right Atrium_2	16.0994228626577	2	Right Atrium
rno-mir-26b-3p	Right Atrium_2	7.31220653305038	2	Right Atrium
rno-mir-26b-5p	Right Atrium_2	12.9490510962834	2	Right Atrium
rno-mir-27a-3p	Right Atrium_2	11.5205322903485	2	Right Atrium
rno-mir-27a-5p	Right Atrium_2	3.72283011397307	2	Right Atrium
rno-mir-27b-3p	Right Atrium_2	15.3176775669436	2	Right Atrium
rno-mir-27b-5p	Right Atrium_2	7.79036682986685	2	Right Atrium
rno-mir-28-3p	Right Atrium_2	12.0436833282064	2	Right Atrium
rno-mir-28-5p	Right Atrium_2	10.9581550339962	2	Right Atrium
rno-mir-290	Right Atrium_2	0	2	Right Atrium
rno-mir-291a-3p	Right Atrium_2	0	2	Right Atrium
rno-mir-291a-5p	Right Atrium_2	0	2	Right Atrium
rno-mir-291b	Right Atrium_2	0	2	Right Atrium
rno-mir-292-3p	Right Atrium_2	0	2	Right Atrium
rno-mir-292-5p	Right Atrium_2	0	2	Right Atrium
rno-mir-293-3p	Right Atrium_2	0	2	Right Atrium
rno-mir-293-5p	Right Atrium_2	1.2843282049918	2	Right Atrium
rno-mir-294	Right Atrium_2	0	2	Right Atrium
rno-mir-295-3p	Right Atrium_2	0	2	Right Atrium
rno-mir-295-5p	Right Atrium_2	0	2	Right Atrium
rno-mir-296-3p	Right Atrium_2	2.75333589202924	2	Right Atrium
rno-mir-296-5p	Right Atrium_2	2.89928921527268	2	Right Atrium
rno-mir-2964	Right Atrium_2	0	2	Right Atrium
rno-mir-297	Right Atrium_2	0	2	Right Atrium
rno-mir-298-3p	Right Atrium_2	3.15320113133986	2	Right Atrium
rno-mir-298-5p	Right Atrium_2	7.27591340258203	2	Right Atrium
rno-mir-2985	Right Atrium_2	0	2	Right Atrium
rno-mir-299a-3p	Right Atrium_2	2.94483333456442	2	Right Atrium
rno-mir-299a-5p	Right Atrium_2	1.41951985296058	2	Right Atrium
rno-mir-299b-3p	Right Atrium_2	1.41951985296058	2	Right Atrium
rno-mir-299b-5p	Right Atrium_2	2.80364509637446	2	Right Atrium
rno-mir-29a-3p	Right Atrium_2	13.2700006014259	2	Right Atrium
rno-mir-29a-5p	Right Atrium_2	7.13012869243728	2	Right Atrium
rno-mir-29b-1-5p	Right Atrium_2	0	2	Right Atrium
rno-mir-29b-2-5p	Right Atrium_2	4.9940026530754	2	Right Atrium
rno-mir-29b-3p	Right Atrium_2	7.88658500263208	2	Right Atrium
rno-mir-29c-3p	Right Atrium_2	11.6449854986795	2	Right Atrium
rno-mir-29c-5p	Right Atrium_2	6.53270353931508	2	Right Atrium
rno-mir-300-3p	Right Atrium_2	5.73883650878283	2	Right Atrium
rno-mir-300-5p	Right Atrium_2	0	2	Right Atrium
rno-mir-301a-3p	Right Atrium_2	10.0463172280063	2	Right Atrium
rno-mir-301a-5p	Right Atrium_2	1.95284500180622	2	Right Atrium
rno-mir-301b-3p	Right Atrium_2	1.2843282049918	2	Right Atrium
rno-mir-301b-5p	Right Atrium_2	0	2	Right Atrium
rno-mir-3065-3p	Right Atrium_2	4.39914409316992	2	Right Atrium
rno-mir-3065-5p	Right Atrium_2	7.51906611842903	2	Right Atrium
rno-mir-3068-3p	Right Atrium_2	7.58455855364536	2	Right Atrium
rno-mir-3068-5p	Right Atrium_2	5.08834430556935	2	Right Atrium
rno-mir-3072	Right Atrium_2	0	2	Right Atrium
rno-mir-3074	Right Atrium_2	3.15320113133986	2	Right Atrium
rno-mir-3075	Right Atrium_2	0.780598222527353	2	Right Atrium
rno-mir-3085	Right Atrium_2	0	2	Right Atrium
rno-mir-3099	Right Atrium_2	5.90359579017944	2	Right Atrium
rno-mir-30a-3p	Right Atrium_2	10.9279679977123	2	Right Atrium
rno-mir-30a-5p	Right Atrium_2	16.5874590430093	2	Right Atrium
rno-mir-30b-3p	Right Atrium_2	4.53935328117141	2	Right Atrium
rno-mir-30b-5p	Right Atrium_2	12.7407233599207	2	Right Atrium
rno-mir-30c-1-3p	Right Atrium_2	8.26284680750058	2	Right Atrium
rno-mir-30c-2-3p	Right Atrium_2	9.99344727565865	2	Right Atrium
rno-mir-30c-5p	Right Atrium_2	15.0177638942854	2	Right Atrium
rno-mir-30d-3p	Right Atrium_2	7.06006944776736	2	Right Atrium
rno-mir-30d-5p	Right Atrium_2	15.5450411657656	2	Right Atrium
rno-mir-30e-3p	Right Atrium_2	11.3609457611469	2	Right Atrium
rno-mir-30e-5p	Right Atrium_2	15.9625151783056	2	Right Atrium
rno-mir-3102	Right Atrium_2	1.65696725468299	2	Right Atrium
rno-mir-3120	Right Atrium_2	5.5022926526232	2	Right Atrium
rno-mir-31a-3p	Right Atrium_2	1.2843282049918	2	Right Atrium
rno-mir-31a-5p	Right Atrium_2	10.3520802579091	2	Right Atrium
rno-mir-31b	Right Atrium_2	9.91800127687535	2	Right Atrium
rno-mir-32-3p	Right Atrium_2	0.780598222527353	2	Right Atrium
rno-mir-32-5p	Right Atrium_2	2.40791238038002	2	Right Atrium
rno-mir-320-3p	Right Atrium_2	10.0297592764333	2	Right Atrium
rno-mir-320-5p	Right Atrium_2	0	2	Right Atrium
rno-mir-322-3p	Right Atrium_2	9.34334382851559	2	Right Atrium
rno-mir-322-5p	Right Atrium_2	10.7571374360179	2	Right Atrium
rno-mir-323-3p	Right Atrium_2	4.49411418669373	2	Right Atrium
rno-mir-323-5p	Right Atrium_2	0	2	Right Atrium
rno-mir-324-3p	Right Atrium_2	4.13996325442445	2	Right Atrium
rno-mir-324-5p	Right Atrium_2	4.49411418669373	2	Right Atrium
rno-mir-325-3p	Right Atrium_2	1.2843282049918	2	Right Atrium
rno-mir-325-5p	Right Atrium_2	0	2	Right Atrium
rno-mir-326-3p	Right Atrium_2	4.47871381560865	2	Right Atrium
rno-mir-326-5p	Right Atrium_2	0.780598222527353	2	Right Atrium
rno-mir-327	Right Atrium_2	0	2	Right Atrium
rno-mir-328a-3p	Right Atrium_2	9.61575015908302	2	Right Atrium
rno-mir-328a-5p	Right Atrium_2	1.2843282049918	2	Right Atrium
rno-mir-328b-3p	Right Atrium_2	0.0563918369323988	2	Right Atrium
rno-mir-329-3p	Right Atrium_2	1.95284500180622	2	Right Atrium
rno-mir-329-5p	Right Atrium_2	3.72283011397307	2	Right Atrium
rno-mir-33-3p	Right Atrium_2	3.46594868561394	2	Right Atrium
rno-mir-33-5p	Right Atrium_2	3.36904199031171	2	Right Atrium
rno-mir-330-3p	Right Atrium_2	1.65696725468299	2	Right Atrium
rno-mir-330-5p	Right Atrium_2	5.44994629025572	2	Right Atrium
rno-mir-331-3p	Right Atrium_2	5.02614024022481	2	Right Atrium
rno-mir-331-5p	Right Atrium_2	1.65696725468299	2	Right Atrium
rno-mir-335	Right Atrium_2	6.95964269461088	2	Right Atrium
rno-mir-336-3p	Right Atrium_2	0	2	Right Atrium
rno-mir-336-5p	Right Atrium_2	0	2	Right Atrium
rno-mir-337-3p	Right Atrium_2	0	2	Right Atrium
rno-mir-337-5p	Right Atrium_2	5.90474871643215	2	Right Atrium
rno-mir-338-3p	Right Atrium_2	7.51906611842903	2	Right Atrium
rno-mir-338-5p	Right Atrium_2	4.34920687739348	2	Right Atrium
rno-mir-339-3p	Right Atrium_2	7.16121173261549	2	Right Atrium
rno-mir-339-5p	Right Atrium_2	6.58488074335552	2	Right Atrium
rno-mir-340-3p	Right Atrium_2	5.23304421018165	2	Right Atrium
rno-mir-340-5p	Right Atrium_2	8.50300237978854	2	Right Atrium
rno-mir-341	Right Atrium_2	6.84846176229643	2	Right Atrium
rno-mir-342-3p	Right Atrium_2	6.78282975277935	2	Right Atrium
rno-mir-342-5p	Right Atrium_2	4.29747897507879	2	Right Atrium
rno-mir-343	Right Atrium_2	0	2	Right Atrium
rno-mir-344a	Right Atrium_2	0	2	Right Atrium
rno-mir-344a-3p	Right Atrium_2	1.2843282049918	2	Right Atrium
[truncated: 37,097 more rows]
