# Supplementary material for: Heart Structure-Specific Transcriptomic Atlas Reveals Conserved microRNA-mRNA Interactions
Source: PLoS One. 2013 Jan 2;8(1):e52442. doi: 10.1371/journal.pone.0052442 (PMC3534709; doi:10.1371/journal.pone.0052442)
Supplement: Table S9 — Normalized miR-Seq data Canine. (ZIP) [file pone.0052442.s016.zip › expressionMiRNA_dog.txt]

miRNA	sample	value	animal	tissue
cfa-let-7a	Left Ventricle_151	14.1822636222106	151	Left Ventricle
cfa-let-7b	Left Ventricle_151	10.8133146351296	151	Left Ventricle
cfa-let-7c	Left Ventricle_151	11.4662563298766	151	Left Ventricle
cfa-let-7e	Left Ventricle_151	10.1833568554834	151	Left Ventricle
cfa-let-7f	Left Ventricle_151	15.6416168065894	151	Left Ventricle
cfa-let-7g	Left Ventricle_151	14.0017433095773	151	Left Ventricle
cfa-let-7j	Left Ventricle_151	0	151	Left Ventricle
cfa-mir-1	Left Ventricle_151	8.35191894383919	151	Left Ventricle
cfa-mir-101	Left Ventricle_151	12.6534480890706	151	Left Ventricle
cfa-mir-103	Left Ventricle_151	11.1712894613778	151	Left Ventricle
cfa-mir-105a	Left Ventricle_151	2.98805403709098	151	Left Ventricle
cfa-mir-105b	Left Ventricle_151	2.02920251259438	151	Left Ventricle
cfa-mir-106a	Left Ventricle_151	0	151	Left Ventricle
cfa-mir-106b	Left Ventricle_151	7.0581023276988	151	Left Ventricle
cfa-mir-107	Left Ventricle_151	6.8902242172762	151	Left Ventricle
cfa-mir-10a	Left Ventricle_151	13.3234824846568	151	Left Ventricle
cfa-mir-10b	Left Ventricle_151	17.007942431379	151	Left Ventricle
cfa-mir-122	Left Ventricle_151	0	151	Left Ventricle
cfa-mir-124	Left Ventricle_151	0	151	Left Ventricle
cfa-mir-125a	Left Ventricle_151	10.5130435170983	151	Left Ventricle
cfa-mir-125b	Left Ventricle_151	11.7237628809048	151	Left Ventricle
cfa-mir-126	Left Ventricle_151	16.421295275568	151	Left Ventricle
cfa-mir-127	Left Ventricle_151	7.81012100814663	151	Left Ventricle
cfa-mir-1271	Left Ventricle_151	2.27865074760606	151	Left Ventricle
cfa-mir-128	Left Ventricle_151	9.39739966332636	151	Left Ventricle
cfa-mir-129	Left Ventricle_151	0	151	Left Ventricle
cfa-mir-1306	Left Ventricle_151	1.34533720212959	151	Left Ventricle
cfa-mir-1307	Left Ventricle_151	4.28471765470869	151	Left Ventricle
cfa-mir-130a	Left Ventricle_151	11.8146339188486	151	Left Ventricle
cfa-mir-130b	Left Ventricle_151	3.73629814807593	151	Left Ventricle
cfa-mir-132	Left Ventricle_151	5.51367952321726	151	Left Ventricle
cfa-mir-133a	Left Ventricle_151	16.2326157577115	151	Left Ventricle
cfa-mir-133b	Left Ventricle_151	8.2263367971155	151	Left Ventricle
cfa-mir-133c	Left Ventricle_151	16.2326157577115	151	Left Ventricle
cfa-mir-134	Left Ventricle_151	0	151	Left Ventricle
cfa-mir-135a-3p	Left Ventricle_151	0	151	Left Ventricle
cfa-mir-135a-5p	Left Ventricle_151	0	151	Left Ventricle
cfa-mir-135b	Left Ventricle_151	0	151	Left Ventricle
cfa-mir-136	Left Ventricle_151	3.35690084137512	151	Left Ventricle
cfa-mir-137	Left Ventricle_151	0	151	Left Ventricle
cfa-mir-138a	Left Ventricle_151	4.87035243070127	151	Left Ventricle
cfa-mir-138b	Left Ventricle_151	0.598009529241978	151	Left Ventricle
cfa-mir-139	Left Ventricle_151	0	151	Left Ventricle
cfa-mir-140	Left Ventricle_151	8.35609936627752	151	Left Ventricle
cfa-mir-141	Left Ventricle_151	2.02920251259438	151	Left Ventricle
cfa-mir-142	Left Ventricle_151	9.9737116563923	151	Left Ventricle
cfa-mir-143	Left Ventricle_151	17.8633352085392	151	Left Ventricle
cfa-mir-144	Left Ventricle_151	8.88044491025414	151	Left Ventricle
cfa-mir-145	Left Ventricle_151	8.64472674991724	151	Left Ventricle
cfa-mir-146a	Left Ventricle_151	8.88538929655445	151	Left Ventricle
cfa-mir-146b	Left Ventricle_151	7.06503651243564	151	Left Ventricle
cfa-mir-147	Left Ventricle_151	0	151	Left Ventricle
cfa-mir-148a	Left Ventricle_151	11.9612419532065	151	Left Ventricle
cfa-mir-148b	Left Ventricle_151	6.62712355497059	151	Left Ventricle
cfa-mir-149	Left Ventricle_151	4.59176537748471	151	Left Ventricle
cfa-mir-150	Left Ventricle_151	5.93298088591863	151	Left Ventricle
cfa-mir-151	Left Ventricle_151	11.9866952416855	151	Left Ventricle
cfa-mir-152	Left Ventricle_151	5.09293719884115	151	Left Ventricle
cfa-mir-153	Left Ventricle_151	1.34533720212959	151	Left Ventricle
cfa-mir-155	Left Ventricle_151	6.88396384758952	151	Left Ventricle
cfa-mir-15a	Left Ventricle_151	9.82564563575591	151	Left Ventricle
cfa-mir-15b	Left Ventricle_151	5.79965204968003	151	Left Ventricle
cfa-mir-16	Left Ventricle_151	12.8202635228581	151	Left Ventricle
cfa-mir-17	Left Ventricle_151	5.05999598033748	151	Left Ventricle
cfa-mir-181a	Left Ventricle_151	14.4276127272617	151	Left Ventricle
cfa-mir-181b	Left Ventricle_151	10.1638630331939	151	Left Ventricle
cfa-mir-181c	Left Ventricle_151	12.2733169274985	151	Left Ventricle
cfa-mir-181d	Left Ventricle_151	8.70582411543322	151	Left Ventricle
cfa-mir-182	Left Ventricle_151	5.30459845239173	151	Left Ventricle
cfa-mir-183	Left Ventricle_151	0	151	Left Ventricle
cfa-mir-1835	Left Ventricle_151	0.0621540374003649	151	Left Ventricle
cfa-mir-1836	Left Ventricle_151	0	151	Left Ventricle
cfa-mir-1837	Left Ventricle_151	0	151	Left Ventricle
cfa-mir-1838	Left Ventricle_151	4.28471765470869	151	Left Ventricle
cfa-mir-1839	Left Ventricle_151	5.93298088591863	151	Left Ventricle
cfa-mir-184	Left Ventricle_151	4.16590017159647	151	Left Ventricle
cfa-mir-1840	Left Ventricle_151	0	151	Left Ventricle
cfa-mir-1841	Left Ventricle_151	2.02920251259438	151	Left Ventricle
cfa-mir-1842	Left Ventricle_151	1.34533720212959	151	Left Ventricle
cfa-mir-1843	Left Ventricle_151	1.34533720212959	151	Left Ventricle
cfa-mir-1844	Left Ventricle_151	0	151	Left Ventricle
cfa-mir-185	Left Ventricle_151	2.98805403709098	151	Left Ventricle
cfa-mir-186	Left Ventricle_151	14.282002088895	151	Left Ventricle
cfa-mir-187	Left Ventricle_151	0	151	Left Ventricle
cfa-mir-188	Left Ventricle_151	3.12175793333022	151	Left Ventricle
cfa-mir-18a	Left Ventricle_151	2.84068138391839	151	Left Ventricle
cfa-mir-18b	Left Ventricle_151	2.84068138391839	151	Left Ventricle
cfa-mir-190a	Left Ventricle_151	5.62982863062424	151	Left Ventricle
cfa-mir-190b	Left Ventricle_151	3.35690084137512	151	Left Ventricle
cfa-mir-191	Left Ventricle_151	11.9815382211428	151	Left Ventricle
cfa-mir-192	Left Ventricle_151	11.0413834149442	151	Left Ventricle
cfa-mir-193a	Left Ventricle_151	0	151	Left Ventricle
cfa-mir-193b	Left Ventricle_151	2.84068138391839	151	Left Ventricle
cfa-mir-194	Left Ventricle_151	4.39448980097341	151	Left Ventricle
cfa-mir-195	Left Ventricle_151	9.76040996756353	151	Left Ventricle
cfa-mir-196a	Left Ventricle_151	0	151	Left Ventricle
cfa-mir-196b	Left Ventricle_151	0	151	Left Ventricle
cfa-mir-197	Left Ventricle_151	0	151	Left Ventricle
cfa-mir-199	Left Ventricle_151	12.9248588941421	151	Left Ventricle
cfa-mir-19a	Left Ventricle_151	6.54618060232039	151	Left Ventricle
cfa-mir-19b	Left Ventricle_151	8.67812898859285	151	Left Ventricle
cfa-mir-200a	Left Ventricle_151	0	151	Left Ventricle
cfa-mir-200b	Left Ventricle_151	0	151	Left Ventricle
cfa-mir-200c	Left Ventricle_151	0	151	Left Ventricle
cfa-mir-202	Left Ventricle_151	0	151	Left Ventricle
cfa-mir-203	Left Ventricle_151	3.81737911841264	151	Left Ventricle
cfa-mir-204	Left Ventricle_151	8.57883196256777	151	Left Ventricle
cfa-mir-205	Left Ventricle_151	0	151	Left Ventricle
cfa-mir-206	Left Ventricle_151	0	151	Left Ventricle
cfa-mir-207	Left Ventricle_151	0	151	Left Ventricle
cfa-mir-208a	Left Ventricle_151	4.84479357845309	151	Left Ventricle
cfa-mir-208b	Left Ventricle_151	13.9216196203235	151	Left Ventricle
cfa-mir-20a	Left Ventricle_151	6.44774718831323	151	Left Ventricle
cfa-mir-20b	Left Ventricle_151	1.34533720212959	151	Left Ventricle
cfa-mir-21	Left Ventricle_151	12.5681698562398	151	Left Ventricle
cfa-mir-210	Left Ventricle_151	6.72493552380019	151	Left Ventricle
cfa-mir-211	Left Ventricle_151	0.824114381603132	151	Left Ventricle
cfa-mir-212	Left Ventricle_151	1.34533720212959	151	Left Ventricle
cfa-mir-214	Left Ventricle_151	3.35690084137512	151	Left Ventricle
cfa-mir-215	Left Ventricle_151	0	151	Left Ventricle
cfa-mir-216a	Left Ventricle_151	0	151	Left Ventricle
cfa-mir-216b	Left Ventricle_151	0	151	Left Ventricle
cfa-mir-217	Left Ventricle_151	0	151	Left Ventricle
cfa-mir-218	Left Ventricle_151	6.76636597487585	151	Left Ventricle
cfa-mir-219-3p	Left Ventricle_151	0	151	Left Ventricle
cfa-mir-219-5p	Left Ventricle_151	2.84068138391839	151	Left Ventricle
cfa-mir-22	Left Ventricle_151	18.5687495133467	151	Left Ventricle
cfa-mir-221	Left Ventricle_151	6.43495702202697	151	Left Ventricle
cfa-mir-222	Left Ventricle_151	7.69682870559121	151	Left Ventricle
cfa-mir-223	Left Ventricle_151	3.35690084137512	151	Left Ventricle
cfa-mir-224	Left Ventricle_151	4.68113058323962	151	Left Ventricle
cfa-mir-23a	Left Ventricle_151	5.21516765105962	151	Left Ventricle
cfa-mir-23b	Left Ventricle_151	4.63341234702077	151	Left Ventricle
cfa-mir-24	Left Ventricle_151	11.1254903593255	151	Left Ventricle
cfa-mir-25	Left Ventricle_151	10.9687852242051	151	Left Ventricle
cfa-mir-26a	Left Ventricle_151	16.61801551269	151	Left Ventricle
cfa-mir-26b	Left Ventricle_151	13.2864188939635	151	Left Ventricle
cfa-mir-27a	Left Ventricle_151	12.8713392165062	151	Left Ventricle
cfa-mir-27b	Left Ventricle_151	17.3053537769262	151	Left Ventricle
cfa-mir-28	Left Ventricle_151	10.8521896834042	151	Left Ventricle
cfa-mir-299	Left Ventricle_151	1.34533720212959	151	Left Ventricle
cfa-mir-29a	Left Ventricle_151	11.5890678459945	151	Left Ventricle
cfa-mir-29b	Left Ventricle_151	7.85906739205445	151	Left Ventricle
cfa-mir-29c	Left Ventricle_151	12.3938414279402	151	Left Ventricle
cfa-mir-300	Left Ventricle_151	0	151	Left Ventricle
cfa-mir-301a	Left Ventricle_151	9.97503756348729	151	Left Ventricle
cfa-mir-301b	Left Ventricle_151	2.49125982616662	151	Left Ventricle
cfa-mir-302a	Left Ventricle_151	0	151	Left Ventricle
cfa-mir-302b	Left Ventricle_151	0	151	Left Ventricle
cfa-mir-302c	Left Ventricle_151	0	151	Left Ventricle
cfa-mir-302d	Left Ventricle_151	0	151	Left Ventricle
cfa-mir-30a	Left Ventricle_151	17.5461456687841	151	Left Ventricle
cfa-mir-30b	Left Ventricle_151	14.5328012633794	151	Left Ventricle
cfa-mir-30c	Left Ventricle_151	13.9765959335994	151	Left Ventricle
cfa-mir-30d	Left Ventricle_151	16.7870923377554	151	Left Ventricle
cfa-mir-30e	Left Ventricle_151	12.5423899343537	151	Left Ventricle
cfa-mir-31	Left Ventricle_151	9.17701063644552	151	Left Ventricle
cfa-mir-32	Left Ventricle_151	4.28471765470869	151	Left Ventricle
cfa-mir-320	Left Ventricle_151	8.52251560667811	151	Left Ventricle
cfa-mir-323	Left Ventricle_151	2.02920251259438	151	Left Ventricle
cfa-mir-324	Left Ventricle_151	0	151	Left Ventricle
cfa-mir-325	Left Ventricle_151	0	151	Left Ventricle
cfa-mir-326	Left Ventricle_151	0.329779306272366	151	Left Ventricle
cfa-mir-328	Left Ventricle_151	2.02920251259438	151	Left Ventricle
cfa-mir-329a	Left Ventricle_151	0	151	Left Ventricle
cfa-mir-329b	Left Ventricle_151	0	151	Left Ventricle
cfa-mir-330	Left Ventricle_151	6.25746126308351	151	Left Ventricle
cfa-mir-331	Left Ventricle_151	6.91192429989663	151	Left Ventricle
cfa-mir-335	Left Ventricle_151	6.66046982842292	151	Left Ventricle
cfa-mir-338	Left Ventricle_151	9.57621469608568	151	Left Ventricle
cfa-mir-33a	Left Ventricle_151	4.16590017159647	151	Left Ventricle
cfa-mir-33b	Left Ventricle_151	4.87035243070127	151	Left Ventricle
cfa-mir-340	Left Ventricle_151	10.6792085174643	151	Left Ventricle
cfa-mir-342	Left Ventricle_151	5.12514302680861	151	Left Ventricle
cfa-mir-345	Left Ventricle_151	0	151	Left Ventricle
cfa-mir-346	Left Ventricle_151	0	151	Left Ventricle
cfa-mir-34a	Left Ventricle_151	7.34690422304223	151	Left Ventricle
cfa-mir-34b	Left Ventricle_151	1.34533720212959	151	Left Ventricle
cfa-mir-34c	Left Ventricle_151	3.35690084137512	151	Left Ventricle
cfa-mir-350	Left Ventricle_151	2.02920251259438	151	Left Ventricle
cfa-mir-361	Left Ventricle_151	6.86501788266375	151	Left Ventricle
cfa-mir-362	Left Ventricle_151	0	151	Left Ventricle
cfa-mir-363	Left Ventricle_151	8.40282523275935	151	Left Ventricle
cfa-mir-365	Left Ventricle_151	7.15800917938732	151	Left Ventricle
cfa-mir-367	Left Ventricle_151	0	151	Left Ventricle
cfa-mir-369	Left Ventricle_151	0	151	Left Ventricle
cfa-mir-370	Left Ventricle_151	0	151	Left Ventricle
cfa-mir-371	Left Ventricle_151	1.34533720212959	151	Left Ventricle
cfa-mir-374a	Left Ventricle_151	6.43066822469139	151	Left Ventricle
cfa-mir-374b	Left Ventricle_151	6.13627979104435	151	Left Ventricle
cfa-mir-375	Left Ventricle_151	3.73629814807593	151	Left Ventricle
cfa-mir-376a	Left Ventricle_151	0	151	Left Ventricle
cfa-mir-376b	Left Ventricle_151	1.34533720212959	151	Left Ventricle
cfa-mir-376c	Left Ventricle_151	0	151	Left Ventricle
cfa-mir-377	Left Ventricle_151	0	151	Left Ventricle
cfa-mir-378	Left Ventricle_151	16.7799643405858	151	Left Ventricle
cfa-mir-379	Left Ventricle_151	2.02920251259438	151	Left Ventricle
cfa-mir-380	Left Ventricle_151	6.00397830974057	151	Left Ventricle
cfa-mir-381	Left Ventricle_151	8.22850021178024	151	Left Ventricle
cfa-mir-382	Left Ventricle_151	0	151	Left Ventricle
cfa-mir-383	Left Ventricle_151	0	151	Left Ventricle
cfa-mir-384	Left Ventricle_151	0	151	Left Ventricle
cfa-mir-409	Left Ventricle_151	0	151	Left Ventricle
cfa-mir-410	Left Ventricle_151	5.93298088591863	151	Left Ventricle
cfa-mir-411	Left Ventricle_151	8.51645764580777	151	Left Ventricle
cfa-mir-421	Left Ventricle_151	5.46418081343626	151	Left Ventricle
cfa-mir-423a	Left Ventricle_151	10.9875146728127	151	Left Ventricle
cfa-mir-424	Left Ventricle_151	0	151	Left Ventricle
cfa-mir-425	Left Ventricle_151	6.70376541863991	151	Left Ventricle
cfa-mir-429	Left Ventricle_151	0	151	Left Ventricle
cfa-mir-432	Left Ventricle_151	2.02920251259438	151	Left Ventricle
cfa-mir-433	Left Ventricle_151	0	151	Left Ventricle
cfa-mir-448	Left Ventricle_151	0	151	Left Ventricle
cfa-mir-449	Left Ventricle_151	1.34533720212959	151	Left Ventricle
cfa-mir-450a	Left Ventricle_151	4.34064752245125	151	Left Ventricle
cfa-mir-450b	Left Ventricle_151	5.38659501560845	151	Left Ventricle
cfa-mir-451	Left Ventricle_151	11.7947833404766	151	Left Ventricle
cfa-mir-452	Left Ventricle_151	6.51005050611052	151	Left Ventricle
cfa-mir-454	Left Ventricle_151	4.49649692313752	151	Left Ventricle
cfa-mir-455	Left Ventricle_151	5.51367952321726	151	Left Ventricle
cfa-mir-483	Left Ventricle_151	0	151	Left Ventricle
cfa-mir-485	Left Ventricle_151	0	151	Left Ventricle
cfa-mir-487a	Left Ventricle_151	2.02920251259438	151	Left Ventricle
cfa-mir-487b	Left Ventricle_151	4.03641170610393	151	Left Ventricle
cfa-mir-488	Left Ventricle_151	0	151	Left Ventricle
cfa-mir-489	Left Ventricle_151	0	151	Left Ventricle
cfa-mir-490	Left Ventricle_151	7.22589612984817	151	Left Ventricle
cfa-mir-491	Left Ventricle_151	0	151	Left Ventricle
cfa-mir-493	Left Ventricle_151	0	151	Left Ventricle
cfa-mir-494	Left Ventricle_151	1.34533720212959	151	Left Ventricle
cfa-mir-495	Left Ventricle_151	0	151	Left Ventricle
cfa-mir-496	Left Ventricle_151	0	151	Left Ventricle
cfa-mir-497	Left Ventricle_151	10.0837110328604	151	Left Ventricle
cfa-mir-499	Left Ventricle_151	14.1432779521917	151	Left Ventricle
cfa-mir-500	Left Ventricle_151	4.96190079509514	151	Left Ventricle
cfa-mir-502	Left Ventricle_151	4.88296441419789	151	Left Ventricle
cfa-mir-503	Left Ventricle_151	0	151	Left Ventricle
cfa-mir-504	Left Ventricle_151	0	151	Left Ventricle
cfa-mir-505	Left Ventricle_151	0	151	Left Ventricle
cfa-mir-514	Left Ventricle_151	0	151	Left Ventricle
cfa-mir-532	Left Ventricle_151	7.41361554053242	151	Left Ventricle
cfa-mir-539	Left Ventricle_151	0	151	Left Ventricle
cfa-mir-542	Left Ventricle_151	5.43877967829764	151	Left Ventricle
cfa-mir-543	Left Ventricle_151	0	151	Left Ventricle
cfa-mir-544	Left Ventricle_151	0	151	Left Ventricle
cfa-mir-545	Left Ventricle_151	0	151	Left Ventricle
cfa-mir-551a	Left Ventricle_151	2.02920251259438	151	Left Ventricle
cfa-mir-551b	Left Ventricle_151	1.34533720212959	151	Left Ventricle
cfa-mir-568	Left Ventricle_151	0	151	Left Ventricle
cfa-mir-574	Left Ventricle_151	2.02920251259438	151	Left Ventricle
cfa-mir-578	Left Ventricle_151	0	151	Left Ventricle
cfa-mir-582	Left Ventricle_151	5.05999598033748	151	Left Ventricle
cfa-mir-589	Left Ventricle_151	0	151	Left Ventricle
cfa-mir-590	Left Ventricle_151	5.85830790010896	151	Left Ventricle
cfa-mir-592	Left Ventricle_151	2.02920251259438	151	Left Ventricle
cfa-mir-599	Left Ventricle_151	0	151	Left Ventricle
cfa-mir-615	Left Ventricle_151	0	151	Left Ventricle
cfa-mir-628	Left Ventricle_151	7.04413333290745	151	Left Ventricle
cfa-mir-631	Left Ventricle_151	0	151	Left Ventricle
cfa-mir-632	Left Ventricle_151	0	151	Left Ventricle
cfa-mir-652	Left Ventricle_151	6.39589177113271	151	Left Ventricle
cfa-mir-653	Left Ventricle_151	0	151	Left Ventricle
cfa-mir-660	Left Ventricle_151	7.66432174642317	151	Left Ventricle
cfa-mir-664	Left Ventricle_151	0	151	Left Ventricle
cfa-mir-665	Left Ventricle_151	0	151	Left Ventricle
cfa-mir-671	Left Ventricle_151	3.55903537304027	151	Left Ventricle
cfa-mir-676	Left Ventricle_151	0	151	Left Ventricle
cfa-mir-7	Left Ventricle_151	0	151	Left Ventricle
cfa-mir-708	Left Ventricle_151	5.69625986268543	151	Left Ventricle
cfa-mir-718	Left Ventricle_151	0	151	Left Ventricle
cfa-mir-758	Left Ventricle_151	0	151	Left Ventricle
cfa-mir-759	Left Ventricle_151	0	151	Left Ventricle
cfa-mir-761	Left Ventricle_151	0	151	Left Ventricle
cfa-mir-764	Left Ventricle_151	0	151	Left Ventricle
cfa-mir-802	Left Ventricle_151	0	151	Left Ventricle
cfa-mir-872	Left Ventricle_151	0	151	Left Ventricle
cfa-mir-874	Left Ventricle_151	5.83901971638948	151	Left Ventricle
cfa-mir-875	Left Ventricle_151	0	151	Left Ventricle
cfa-mir-876	Left Ventricle_151	0	151	Left Ventricle
cfa-mir-885	Left Ventricle_151	0	151	Left Ventricle
cfa-mir-9	Left Ventricle_151	7.21845178758652	151	Left Ventricle
cfa-mir-92a	Left Ventricle_151	11.7340235318635	151	Left Ventricle
cfa-mir-92b	Left Ventricle_151	2.49125982616662	151	Left Ventricle
cfa-mir-93	Left Ventricle_151	10.7202854464427	151	Left Ventricle
cfa-mir-95	Left Ventricle_151	4.54491738974121	151	Left Ventricle
cfa-mir-96	Left Ventricle_151	0	151	Left Ventricle
cfa-mir-98	Left Ventricle_151	11.5026240938415	151	Left Ventricle
cfa-mir-99a	Left Ventricle_151	11.1242616258096	151	Left Ventricle
cfa-mir-99b	Left Ventricle_151	8.33215639271543	151	Left Ventricle
hsa-let-7a-2-3p	Left Ventricle_151	1.34533720212959	151	Left Ventricle
hsa-let-7a-3p	Left Ventricle_151	7.40993477851661	151	Left Ventricle
hsa-let-7a-5p	Left Ventricle_151	14.7684287769041	151	Left Ventricle
hsa-let-7b-3p	Left Ventricle_151	2.70805237578976	151	Left Ventricle
hsa-let-7b-5p	Left Ventricle_151	10.8133146351296	151	Left Ventricle
hsa-let-7c	Left Ventricle_151	11.4772145074405	151	Left Ventricle
hsa-let-7d-3p	Left Ventricle_151	1.34533720212959	151	Left Ventricle
hsa-let-7d-5p	Left Ventricle_151	10.1752833314828	151	Left Ventricle
hsa-let-7e-3p	Left Ventricle_151	4.16590017159647	151	Left Ventricle
hsa-let-7e-5p	Left Ventricle_151	10.185267431549	151	Left Ventricle
hsa-let-7f-1-3p	Left Ventricle_151	3.15766478096872	151	Left Ventricle
hsa-let-7f-2-3p	Left Ventricle_151	5.56153612255158	151	Left Ventricle
hsa-let-7f-5p	Left Ventricle_151	16.7395811141535	151	Left Ventricle
hsa-let-7g-3p	Left Ventricle_151	3.35690084137512	151	Left Ventricle
hsa-let-7g-5p	Left Ventricle_151	14.0153662975606	151	Left Ventricle
hsa-let-7i-3p	Left Ventricle_151	3.73629814807593	151	Left Ventricle
hsa-let-7i-5p	Left Ventricle_151	14.1287674115658	151	Left Ventricle
hsa-mir-1	Left Ventricle_151	10.3081099224493	151	Left Ventricle
hsa-mir-100-3p	Left Ventricle_151	0	151	Left Ventricle
hsa-mir-100-5p	Left Ventricle_151	0	151	Left Ventricle
hsa-mir-101-3p	Left Ventricle_151	13.8329777559784	151	Left Ventricle
hsa-mir-101-5p	Left Ventricle_151	6.93935314541604	151	Left Ventricle
hsa-mir-103a-2-5p	Left Ventricle_151	0	151	Left Ventricle
hsa-mir-103a-3p	Left Ventricle_151	11.2320077542807	151	Left Ventricle
hsa-mir-103b	Left Ventricle_151	11.1028579870177	151	Left Ventricle
hsa-mir-105-3p	Left Ventricle_151	2.84068138391839	151	Left Ventricle
hsa-mir-105-5p	Left Ventricle_151	3.89414470711846	151	Left Ventricle
hsa-mir-106a-3p	Left Ventricle_151	0	151	Left Ventricle
hsa-mir-106a-5p	Left Ventricle_151	2.02920251259438	151	Left Ventricle
hsa-mir-106b-3p	Left Ventricle_151	6.2281067370186	151	Left Ventricle
hsa-mir-106b-5p	Left Ventricle_151	7.09108632172671	151	Left Ventricle
hsa-mir-107	Left Ventricle_151	8.56813373206874	151	Left Ventricle
hsa-mir-10a-3p	Left Ventricle_151	2.84068138391839	151	Left Ventricle
hsa-mir-10a-5p	Left Ventricle_151	13.3314840828168	151	Left Ventricle
hsa-mir-10b-3p	Left Ventricle_151	3.89414470711846	151	Left Ventricle
hsa-mir-10b-5p	Left Ventricle_151	17.007942431379	151	Left Ventricle
hsa-mir-1178-3p	Left Ventricle_151	0	151	Left Ventricle
hsa-mir-1178-5p	Left Ventricle_151	0	151	Left Ventricle
hsa-mir-1179	Left Ventricle_151	0	151	Left Ventricle
hsa-mir-1180	Left Ventricle_151	0	151	Left Ventricle
hsa-mir-1181	Left Ventricle_151	0	151	Left Ventricle
hsa-mir-1182	Left Ventricle_151	0	151	Left Ventricle
hsa-mir-1183	Left Ventricle_151	0	151	Left Ventricle
hsa-mir-1184	Left Ventricle_151	0	151	Left Ventricle
hsa-mir-1185-1-3p	Left Ventricle_151	0	151	Left Ventricle
hsa-mir-1185-2-3p	Left Ventricle_151	0	151	Left Ventricle
hsa-mir-1185-5p	Left Ventricle_151	0	151	Left Ventricle
hsa-mir-1193	Left Ventricle_151	0	151	Left Ventricle
hsa-mir-1197	Left Ventricle_151	2.02920251259438	151	Left Ventricle
hsa-mir-1200	Left Ventricle_151	0	151	Left Ventricle
hsa-mir-1202	Left Ventricle_151	0	151	Left Ventricle
hsa-mir-1203	Left Ventricle_151	0	151	Left Ventricle
hsa-mir-1204	Left Ventricle_151	0	151	Left Ventricle
hsa-mir-1205	Left Ventricle_151	0	151	Left Ventricle
hsa-mir-1206	Left Ventricle_151	0	151	Left Ventricle
hsa-mir-1207-3p	Left Ventricle_151	0	151	Left Ventricle
hsa-mir-1207-5p	Left Ventricle_151	0	151	Left Ventricle
hsa-mir-1208	Left Ventricle_151	0	151	Left Ventricle
hsa-mir-122-3p	Left Ventricle_151	2.02920251259438	151	Left Ventricle
hsa-mir-122-5p	Left Ventricle_151	0	151	Left Ventricle
hsa-mir-1224-3p	Left Ventricle_151	0	151	Left Ventricle
hsa-mir-1224-5p	Left Ventricle_151	0	151	Left Ventricle
hsa-mir-1225-3p	Left Ventricle_151	0	151	Left Ventricle
hsa-mir-1225-5p	Left Ventricle_151	0	151	Left Ventricle
hsa-mir-1226-3p	Left Ventricle_151	0	151	Left Ventricle
hsa-mir-1226-5p	Left Ventricle_151	0	151	Left Ventricle
hsa-mir-1227-3p	Left Ventricle_151	0	151	Left Ventricle
hsa-mir-1227-5p	Left Ventricle_151	0	151	Left Ventricle
hsa-mir-1228-3p	Left Ventricle_151	0	151	Left Ventricle
hsa-mir-1228-5p	Left Ventricle_151	0	151	Left Ventricle
hsa-mir-1229-3p	Left Ventricle_151	0	151	Left Ventricle
hsa-mir-1229-5p	Left Ventricle_151	0	151	Left Ventricle
hsa-mir-1231	Left Ventricle_151	0	151	Left Ventricle
hsa-mir-1233-1-5p	Left Ventricle_151	0	151	Left Ventricle
hsa-mir-1233-3p	Left Ventricle_151	0	151	Left Ventricle
hsa-mir-1234-3p	Left Ventricle_151	0	151	Left Ventricle
hsa-mir-1234-5p	Left Ventricle_151	0	151	Left Ventricle
hsa-mir-1236-3p	Left Ventricle_151	0	151	Left Ventricle
hsa-mir-1236-5p	Left Ventricle_151	0	151	Left Ventricle
hsa-mir-1237-3p	Left Ventricle_151	0	151	Left Ventricle
hsa-mir-1237-5p	Left Ventricle_151	0	151	Left Ventricle
hsa-mir-1238-3p	Left Ventricle_151	0	151	Left Ventricle
hsa-mir-1238-5p	Left Ventricle_151	0	151	Left Ventricle
hsa-mir-124-3p	Left Ventricle_151	0	151	Left Ventricle
hsa-mir-124-5p	Left Ventricle_151	0	151	Left Ventricle
hsa-mir-1243	Left Ventricle_151	0	151	Left Ventricle
hsa-mir-1244	Left Ventricle_151	0	151	Left Ventricle
hsa-mir-1245a	Left Ventricle_151	0	151	Left Ventricle
hsa-mir-1245b-3p	Left Ventricle_151	0	151	Left Ventricle
hsa-mir-1245b-5p	Left Ventricle_151	0	151	Left Ventricle
hsa-mir-1246	Left Ventricle_151	0.0485692008366175	151	Left Ventricle
hsa-mir-1247-3p	Left Ventricle_151	1.34533720212959	151	Left Ventricle
hsa-mir-1247-5p	Left Ventricle_151	0	151	Left Ventricle
hsa-mir-1248	Left Ventricle_151	0	151	Left Ventricle
hsa-mir-1249	Left Ventricle_151	2.49125982616662	151	Left Ventricle
hsa-mir-1250	Left Ventricle_151	0	151	Left Ventricle
hsa-mir-1251	Left Ventricle_151	0	151	Left Ventricle
hsa-mir-1252	Left Ventricle_151	0	151	Left Ventricle
hsa-mir-1253	Left Ventricle_151	0	151	Left Ventricle
hsa-mir-1254	Left Ventricle_151	0	151	Left Ventricle
hsa-mir-1255a	Left Ventricle_151	0	151	Left Ventricle
hsa-mir-1255b-2-3p	Left Ventricle_151	0	151	Left Ventricle
hsa-mir-1255b-5p	Left Ventricle_151	0	151	Left Ventricle
hsa-mir-1256	Left Ventricle_151	0	151	Left Ventricle
hsa-mir-1257	Left Ventricle_151	0	151	Left Ventricle
hsa-mir-1258	Left Ventricle_151	0	151	Left Ventricle
hsa-mir-125a-3p	Left Ventricle_151	3.73629814807593	151	Left Ventricle
hsa-mir-125a-5p	Left Ventricle_151	10.5145639858086	151	Left Ventricle
hsa-mir-125b-1-3p	Left Ventricle_151	7.86836120705071	151	Left Ventricle
hsa-mir-125b-2-3p	Left Ventricle_151	10.571380371425	151	Left Ventricle
hsa-mir-125b-5p	Left Ventricle_151	11.7237628809048	151	Left Ventricle
hsa-mir-126-3p	Left Ventricle_151	14.1088416250451	151	Left Ventricle
hsa-mir-126-5p	Left Ventricle_151	16.4213459358648	151	Left Ventricle
hsa-mir-1260a	Left Ventricle_151	0	151	Left Ventricle
hsa-mir-1260b	Left Ventricle_151	0	151	Left Ventricle
hsa-mir-1261	Left Ventricle_151	0	151	Left Ventricle
hsa-mir-1262	Left Ventricle_151	0	151	Left Ventricle
hsa-mir-1263	Left Ventricle_151	0	151	Left Ventricle
hsa-mir-1264	Left Ventricle_151	0	151	Left Ventricle
hsa-mir-1265	Left Ventricle_151	0	151	Left Ventricle
hsa-mir-1266	Left Ventricle_151	0	151	Left Ventricle
hsa-mir-1267	Left Ventricle_151	0	151	Left Ventricle
hsa-mir-1268a	Left Ventricle_151	0	151	Left Ventricle
hsa-mir-1268b	Left Ventricle_151	0	151	Left Ventricle
hsa-mir-1269a	Left Ventricle_151	0	151	Left Ventricle
hsa-mir-1269b	Left Ventricle_151	0	151	Left Ventricle
hsa-mir-127-3p	Left Ventricle_151	7.98701899231688	151	Left Ventricle
hsa-mir-127-5p	Left Ventricle_151	2.84068138391839	151	Left Ventricle
hsa-mir-1270	Left Ventricle_151	0	151	Left Ventricle
hsa-mir-1271-3p	Left Ventricle_151	0.865369295939919	151	Left Ventricle
hsa-mir-1271-5p	Left Ventricle_151	0	151	Left Ventricle
hsa-mir-1272	Left Ventricle_151	0	151	Left Ventricle
hsa-mir-1273a	Left Ventricle_151	0	151	Left Ventricle
hsa-mir-1273c	Left Ventricle_151	0	151	Left Ventricle
hsa-mir-1273d	Left Ventricle_151	0	151	Left Ventricle
hsa-mir-1273e	Left Ventricle_151	0	151	Left Ventricle
hsa-mir-1273f	Left Ventricle_151	0	151	Left Ventricle
hsa-mir-1273g-3p	Left Ventricle_151	0	151	Left Ventricle
hsa-mir-1273g-5p	Left Ventricle_151	0	151	Left Ventricle
hsa-mir-1275	Left Ventricle_151	0	151	Left Ventricle
hsa-mir-1276	Left Ventricle_151	0	151	Left Ventricle
hsa-mir-1277-3p	Left Ventricle_151	0	151	Left Ventricle
hsa-mir-1277-5p	Left Ventricle_151	2.78800951578525	151	Left Ventricle
hsa-mir-1278	Left Ventricle_151	0	151	Left Ventricle
hsa-mir-1279	Left Ventricle_151	0	151	Left Ventricle
hsa-mir-128	Left Ventricle_151	9.62559678311551	151	Left Ventricle
hsa-mir-1281	Left Ventricle_151	0	151	Left Ventricle
hsa-mir-1282	Left Ventricle_151	0	151	Left Ventricle
hsa-mir-1283	Left Ventricle_151	0	151	Left Ventricle
hsa-mir-1284	Left Ventricle_151	0	151	Left Ventricle
hsa-mir-1285-3p	Left Ventricle_151	0	151	Left Ventricle
hsa-mir-1285-5p	Left Ventricle_151	0	151	Left Ventricle
hsa-mir-1286	Left Ventricle_151	0	151	Left Ventricle
hsa-mir-1287	Left Ventricle_151	0	151	Left Ventricle
hsa-mir-1288	Left Ventricle_151	0	151	Left Ventricle
hsa-mir-1289	Left Ventricle_151	0	151	Left Ventricle
hsa-mir-129-1-3p	Left Ventricle_151	0	151	Left Ventricle
hsa-mir-129-2-3p	Left Ventricle_151	0	151	Left Ventricle
hsa-mir-129-5p	Left Ventricle_151	0	151	Left Ventricle
hsa-mir-1290	Left Ventricle_151	0	151	Left Ventricle
hsa-mir-1291	Left Ventricle_151	0	151	Left Ventricle
hsa-mir-1292-3p	Left Ventricle_151	0	151	Left Ventricle
hsa-mir-1292-5p	Left Ventricle_151	0	151	Left Ventricle
hsa-mir-1293	Left Ventricle_151	0	151	Left Ventricle
hsa-mir-1294	Left Ventricle_151	0	151	Left Ventricle
hsa-mir-1295a	Left Ventricle_151	0	151	Left Ventricle
hsa-mir-1295b-3p	Left Ventricle_151	0	151	Left Ventricle
hsa-mir-1295b-5p	Left Ventricle_151	0	151	Left Ventricle
hsa-mir-1296	Left Ventricle_151	2.02920251259438	151	Left Ventricle
hsa-mir-1297	Left Ventricle_151	0	151	Left Ventricle
hsa-mir-1298	Left Ventricle_151	0	151	Left Ventricle
hsa-mir-1299	Left Ventricle_151	0	151	Left Ventricle
hsa-mir-1301	Left Ventricle_151	0	151	Left Ventricle
hsa-mir-1302	Left Ventricle_151	0	151	Left Ventricle
hsa-mir-1303	Left Ventricle_151	0	151	Left Ventricle
hsa-mir-1304-3p	Left Ventricle_151	0	151	Left Ventricle
hsa-mir-1304-5p	Left Ventricle_151	0	151	Left Ventricle
hsa-mir-1305	Left Ventricle_151	0	151	Left Ventricle
hsa-mir-1306-3p	Left Ventricle_151	0	151	Left Ventricle
hsa-mir-1306-5p	Left Ventricle_151	1.34533720212959	151	Left Ventricle
hsa-mir-1307-3p	Left Ventricle_151	6.13627979104435	151	Left Ventricle
hsa-mir-1307-5p	Left Ventricle_151	10.3696939372399	151	Left Ventricle
hsa-mir-130a-3p	Left Ventricle_151	12.0105781403901	151	Left Ventricle
hsa-mir-130a-5p	Left Ventricle_151	0	151	Left Ventricle
hsa-mir-130b-3p	Left Ventricle_151	4.16590017159647	151	Left Ventricle
hsa-mir-130b-5p	Left Ventricle_151	2.49125982616662	151	Left Ventricle
hsa-mir-132-3p	Left Ventricle_151	5.51367952321726	151	Left Ventricle
hsa-mir-132-5p	Left Ventricle_151	2.02920251259438	151	Left Ventricle
hsa-mir-1321	Left Ventricle_151	0	151	Left Ventricle
hsa-mir-1322	Left Ventricle_151	0	151	Left Ventricle
hsa-mir-1323	Left Ventricle_151	0	151	Left Ventricle
hsa-mir-1324	Left Ventricle_151	0	151	Left Ventricle
hsa-mir-133a	Left Ventricle_151	17.232620824593	151	Left Ventricle
hsa-mir-134	Left Ventricle_151	0	151	Left Ventricle
hsa-mir-1343	Left Ventricle_151	4.84479357845309	151	Left Ventricle
hsa-mir-135a-3p	Left Ventricle_151	0	151	Left Ventricle
hsa-mir-135b-3p	Left Ventricle_151	0	151	Left Ventricle
hsa-mir-135b-5p	Left Ventricle_151	0	151	Left Ventricle
hsa-mir-136-3p	Left Ventricle_151	6.2281067370186	151	Left Ventricle
hsa-mir-136-5p	Left Ventricle_151	3.35690084137512	151	Left Ventricle
hsa-mir-137	Left Ventricle_151	0	151	Left Ventricle
hsa-mir-138-1-3p	Left Ventricle_151	0	151	Left Ventricle
hsa-mir-138-2-3p	Left Ventricle_151	0	151	Left Ventricle
hsa-mir-138-5p	Left Ventricle_151	5.76600475356202	151	Left Ventricle
hsa-mir-139-3p	Left Ventricle_151	0	151	Left Ventricle
hsa-mir-139-5p	Left Ventricle_151	4.84479357845309	151	Left Ventricle
hsa-mir-140-3p	Left Ventricle_151	11.2673089276521	151	Left Ventricle
hsa-mir-140-5p	Left Ventricle_151	6.32833622846236	151	Left Ventricle
hsa-mir-141-3p	Left Ventricle_151	2.02920251259438	151	Left Ventricle
hsa-mir-141-5p	Left Ventricle_151	0	151	Left Ventricle
hsa-mir-142-3p	Left Ventricle_151	5.15664558271877	151	Left Ventricle
hsa-mir-142-5p	Left Ventricle_151	9.9737116563923	151	Left Ventricle
hsa-mir-143-3p	Left Ventricle_151	18.6983147643697	151	Left Ventricle
hsa-mir-143-5p	Left Ventricle_151	6.73192368072364	151	Left Ventricle
hsa-mir-144-3p	Left Ventricle_151	8.88044491025414	151	Left Ventricle
hsa-mir-144-5p	Left Ventricle_151	8.67985947794561	151	Left Ventricle
hsa-mir-145-3p	Left Ventricle_151	9.28331626361365	151	Left Ventricle
hsa-mir-145-5p	Left Ventricle_151	8.64472674991724	151	Left Ventricle
hsa-mir-1468	Left Ventricle_151	0	151	Left Ventricle
hsa-mir-1469	Left Ventricle_151	0	151	Left Ventricle
hsa-mir-146a-3p	Left Ventricle_151	0	151	Left Ventricle
hsa-mir-146a-5p	Left Ventricle_151	9.00703713447965	151	Left Ventricle
hsa-mir-146b-3p	Left Ventricle_151	0	151	Left Ventricle
hsa-mir-146b-5p	Left Ventricle_151	7.06503651243564	151	Left Ventricle
hsa-mir-1470	Left Ventricle_151	0	151	Left Ventricle
hsa-mir-1471	Left Ventricle_151	0	151	Left Ventricle
hsa-mir-147a	Left Ventricle_151	0	151	Left Ventricle
hsa-mir-147b	Left Ventricle_151	0	151	Left Ventricle
hsa-mir-148a-3p	Left Ventricle_151	12.1784695524988	151	Left Ventricle
hsa-mir-148a-5p	Left Ventricle_151	6.63832483829477	151	Left Ventricle
hsa-mir-148b-3p	Left Ventricle_151	8.93959348949477	151	Left Ventricle
hsa-mir-148b-5p	Left Ventricle_151	6.78664341145935	151	Left Ventricle
hsa-mir-149-3p	Left Ventricle_151	0	151	Left Ventricle
hsa-mir-149-5p	Left Ventricle_151	4.59176537748471	151	Left Ventricle
hsa-mir-150-3p	Left Ventricle_151	0	151	Left Ventricle
hsa-mir-150-5p	Left Ventricle_151	5.93298088591863	151	Left Ventricle
hsa-mir-151a-3p	Left Ventricle_151	7.55429733871542	151	Left Ventricle
hsa-mir-151a-5p	Left Ventricle_151	11.9927080912061	151	Left Ventricle
hsa-mir-151b	Left Ventricle_151	8.91007842336432	151	Left Ventricle
hsa-mir-152	Left Ventricle_151	7.08564114668308	151	Left Ventricle
hsa-mir-153	Left Ventricle_151	2.02920251259438	151	Left Ventricle
hsa-mir-1537	Left Ventricle_151	0	151	Left Ventricle
hsa-mir-1538	Left Ventricle_151	0	151	Left Ventricle
hsa-mir-1539	Left Ventricle_151	0	151	Left Ventricle
hsa-mir-154-3p	Left Ventricle_151	0	151	Left Ventricle
hsa-mir-154-5p	Left Ventricle_151	0	151	Left Ventricle
hsa-mir-155-3p	Left Ventricle_151	0	151	Left Ventricle
hsa-mir-155-5p	Left Ventricle_151	6.88396384758952	151	Left Ventricle
hsa-mir-1587	Left Ventricle_151	0	151	Left Ventricle
hsa-mir-15a-3p	Left Ventricle_151	0	151	Left Ventricle
hsa-mir-15a-5p	Left Ventricle_151	9.82809337566159	151	Left Ventricle
hsa-mir-15b-3p	Left Ventricle_151	2.49125982616662	151	Left Ventricle
hsa-mir-15b-5p	Left Ventricle_151	5.79965204968003	151	Left Ventricle
hsa-mir-16-1-3p	Left Ventricle_151	0	151	Left Ventricle
hsa-mir-16-2-3p	Left Ventricle_151	0	151	Left Ventricle
hsa-mir-16-5p	Left Ventricle_151	12.8202635228581	151	Left Ventricle
hsa-mir-17-3p	Left Ventricle_151	5.18747492575934	151	Left Ventricle
hsa-mir-17-5p	Left Ventricle_151	5.7385099807959	151	Left Ventricle
hsa-mir-181a-2-3p	Left Ventricle_151	0	151	Left Ventricle
hsa-mir-181a-3p	Left Ventricle_151	6.34210277674493	151	Left Ventricle
hsa-mir-181a-5p	Left Ventricle_151	14.4283187121136	151	Left Ventricle
hsa-mir-181b-3p	Left Ventricle_151	0	151	Left Ventricle
hsa-mir-181b-5p	Left Ventricle_151	10.1657995828963	151	Left Ventricle
hsa-mir-181c-3p	Left Ventricle_151	8.69334780152451	151	Left Ventricle
hsa-mir-181c-5p	Left Ventricle_151	12.2786956937723	151	Left Ventricle
hsa-mir-181d	Left Ventricle_151	8.70582411543322	151	Left Ventricle
hsa-mir-182-3p	Left Ventricle_151	0	151	Left Ventricle
hsa-mir-182-5p	Left Ventricle_151	5.30459845239173	151	Left Ventricle
hsa-mir-1825	Left Ventricle_151	0	151	Left Ventricle
hsa-mir-1827	Left Ventricle_151	0	151	Left Ventricle
hsa-mir-183-3p	Left Ventricle_151	0	151	Left Ventricle
hsa-mir-183-5p	Left Ventricle_151	0	151	Left Ventricle
hsa-mir-184	Left Ventricle_151	4.16590017159647	151	Left Ventricle
hsa-mir-185-3p	Left Ventricle_151	3.12175793333022	151	Left Ventricle
hsa-mir-185-5p	Left Ventricle_151	3.24411479691468	151	Left Ventricle
hsa-mir-186-3p	Left Ventricle_151	2.02920251259438	151	Left Ventricle
hsa-mir-186-5p	Left Ventricle_151	14.2824483916754	151	Left Ventricle
hsa-mir-187-3p	Left Ventricle_151	0	151	Left Ventricle
hsa-mir-187-5p	Left Ventricle_151	0	151	Left Ventricle
hsa-mir-188-3p	Left Ventricle_151	0	151	Left Ventricle
hsa-mir-188-5p	Left Ventricle_151	3.12175793333022	151	Left Ventricle
hsa-mir-18a-3p	Left Ventricle_151	0	151	Left Ventricle
hsa-mir-18a-5p	Left Ventricle_151	2.84068138391839	151	Left Ventricle
hsa-mir-18b-3p	Left Ventricle_151	0	151	Left Ventricle
hsa-mir-18b-5p	Left Ventricle_151	2.84068138391839	151	Left Ventricle
hsa-mir-1908	Left Ventricle_151	0	151	Left Ventricle
hsa-mir-1909-3p	Left Ventricle_151	0	151	Left Ventricle
hsa-mir-1909-5p	Left Ventricle_151	0	151	Left Ventricle
hsa-mir-191-3p	Left Ventricle_151	0	151	Left Ventricle
hsa-mir-191-5p	Left Ventricle_151	11.9815382211428	151	Left Ventricle
hsa-mir-1910	Left Ventricle_151	0	151	Left Ventricle
hsa-mir-1911-3p	Left Ventricle_151	0	151	Left Ventricle
hsa-mir-1911-5p	Left Ventricle_151	0	151	Left Ventricle
hsa-mir-1912	Left Ventricle_151	0	151	Left Ventricle
hsa-mir-1913	Left Ventricle_151	0	151	Left Ventricle
hsa-mir-1914-3p	Left Ventricle_151	0	151	Left Ventricle
hsa-mir-1914-5p	Left Ventricle_151	0	151	Left Ventricle
hsa-mir-1915-3p	Left Ventricle_151	0	151	Left Ventricle
hsa-mir-1915-5p	Left Ventricle_151	0	151	Left Ventricle
hsa-mir-192-3p	Left Ventricle_151	0	151	Left Ventricle
hsa-mir-192-5p	Left Ventricle_151	11.045596361297	151	Left Ventricle
hsa-mir-193a-3p	Left Ventricle_151	7.98701899231688	151	Left Ventricle
hsa-mir-193a-5p	Left Ventricle_151	0	151	Left Ventricle
hsa-mir-193b-3p	Left Ventricle_151	0	151	Left Ventricle
hsa-mir-193b-5p	Left Ventricle_151	2.84068138391839	151	Left Ventricle
hsa-mir-194-3p	Left Ventricle_151	0	151	Left Ventricle
hsa-mir-194-5p	Left Ventricle_151	5.24722493005662	151	Left Ventricle
hsa-mir-195-3p	Left Ventricle_151	2.49125982616662	151	Left Ventricle
hsa-mir-195-5p	Left Ventricle_151	9.74494859750301	151	Left Ventricle
hsa-mir-196a-3p	Left Ventricle_151	0	151	Left Ventricle
hsa-mir-196a-5p	Left Ventricle_151	0	151	Left Ventricle
hsa-mir-196b-3p	Left Ventricle_151	0	151	Left Ventricle
hsa-mir-196b-5p	Left Ventricle_151	0	151	Left Ventricle
hsa-mir-197-3p	Left Ventricle_151	0	151	Left Ventricle
hsa-mir-197-5p	Left Ventricle_151	0	151	Left Ventricle
hsa-mir-1972	Left Ventricle_151	0	151	Left Ventricle
hsa-mir-1973	Left Ventricle_151	2.02920251259438	151	Left Ventricle
hsa-mir-1976	Left Ventricle_151	0	151	Left Ventricle
hsa-mir-198	Left Ventricle_151	0	151	Left Ventricle
hsa-mir-199a-3p	Left Ventricle_151	12.595409122554	151	Left Ventricle
hsa-mir-199a-5p	Left Ventricle_151	8.63121897227061	151	Left Ventricle
hsa-mir-199b-3p	Left Ventricle_151	11.5880801846833	151	Left Ventricle
hsa-mir-199b-5p	Left Ventricle_151	9.78854795783347	151	Left Ventricle
hsa-mir-19a-3p	Left Ventricle_151	6.54618060232039	151	Left Ventricle
hsa-mir-19a-5p	Left Ventricle_151	1.34533720212959	151	Left Ventricle
hsa-mir-19b-1-5p	Left Ventricle_151	0	151	Left Ventricle
hsa-mir-19b-2-5p	Left Ventricle_151	0	151	Left Ventricle
hsa-mir-19b-3p	Left Ventricle_151	9.06185385193725	151	Left Ventricle
hsa-mir-200a-3p	Left Ventricle_151	2.02920251259438	151	Left Ventricle
hsa-mir-200a-5p	Left Ventricle_151	0	151	Left Ventricle
hsa-mir-200b-3p	Left Ventricle_151	1.34533720212959	151	Left Ventricle
hsa-mir-200b-5p	Left Ventricle_151	0	151	Left Ventricle
hsa-mir-200c-3p	Left Ventricle_151	0	151	Left Ventricle
hsa-mir-200c-5p	Left Ventricle_151	0	151	Left Ventricle
hsa-mir-202-3p	Left Ventricle_151	0	151	Left Ventricle
hsa-mir-202-5p	Left Ventricle_151	0	151	Left Ventricle
hsa-mir-203a	Left Ventricle_151	4.34064752245125	151	Left Ventricle
hsa-mir-203b-3p	Left Ventricle_151	0	151	Left Ventricle
hsa-mir-203b-5p	Left Ventricle_151	4.34064752245125	151	Left Ventricle
hsa-mir-204-3p	Left Ventricle_151	0	151	Left Ventricle
hsa-mir-204-5p	Left Ventricle_151	8.57883196256777	151	Left Ventricle
hsa-mir-205-3p	Left Ventricle_151	0	151	Left Ventricle
hsa-mir-205-5p	Left Ventricle_151	0	151	Left Ventricle
hsa-mir-2052	Left Ventricle_151	0	151	Left Ventricle
hsa-mir-2053	Left Ventricle_151	0	151	Left Ventricle
hsa-mir-2054	Left Ventricle_151	0	151	Left Ventricle
hsa-mir-206	Left Ventricle_151	0	151	Left Ventricle
hsa-mir-20a-3p	Left Ventricle_151	2.02920251259438	151	Left Ventricle
hsa-mir-20a-5p	Left Ventricle_151	6.44774718831323	151	Left Ventricle
hsa-mir-20b-3p	Left Ventricle_151	0	151	Left Ventricle
hsa-mir-20b-5p	Left Ventricle_151	0	151	Left Ventricle
hsa-mir-21-3p	Left Ventricle_151	0	151	Left Ventricle
hsa-mir-21-5p	Left Ventricle_151	12.5696333517095	151	Left Ventricle
hsa-mir-211-3p	Left Ventricle_151	0	151	Left Ventricle
hsa-mir-211-5p	Left Ventricle_151	1.34533720212959	151	Left Ventricle
hsa-mir-2110	Left Ventricle_151	0	151	Left Ventricle
hsa-mir-2113	Left Ventricle_151	0	151	Left Ventricle
hsa-mir-2114-3p	Left Ventricle_151	0	151	Left Ventricle
hsa-mir-2114-5p	Left Ventricle_151	0	151	Left Ventricle
hsa-mir-2115-3p	Left Ventricle_151	0	151	Left Ventricle
hsa-mir-2115-5p	Left Ventricle_151	0	151	Left Ventricle
hsa-mir-2116-3p	Left Ventricle_151	0	151	Left Ventricle
hsa-mir-2116-5p	Left Ventricle_151	0	151	Left Ventricle
hsa-mir-2117	Left Ventricle_151	0	151	Left Ventricle
hsa-mir-212-3p	Left Ventricle_151	0	151	Left Ventricle
hsa-mir-212-5p	Left Ventricle_151	1.34533720212959	151	Left Ventricle
hsa-mir-214-3p	Left Ventricle_151	3.35690084137512	151	Left Ventricle
hsa-mir-214-5p	Left Ventricle_151	4.49649692313752	151	Left Ventricle
hsa-mir-215	Left Ventricle_151	4.68113058323962	151	Left Ventricle
hsa-mir-216a-3p	Left Ventricle_151	0	151	Left Ventricle
hsa-mir-216a-5p	Left Ventricle_151	0	151	Left Ventricle
hsa-mir-218-1-3p	Left Ventricle_151	0	151	Left Ventricle
hsa-mir-218-2-3p	Left Ventricle_151	0	151	Left Ventricle
hsa-mir-218-5p	Left Ventricle_151	6.76636597487585	151	Left Ventricle
hsa-mir-219-1-3p	Left Ventricle_151	0	151	Left Ventricle
hsa-mir-219-2-3p	Left Ventricle_151	0	151	Left Ventricle
hsa-mir-219-5p	Left Ventricle_151	2.84068138391839	151	Left Ventricle
hsa-mir-22-3p	Left Ventricle_151	18.5757173250256	151	Left Ventricle
hsa-mir-22-5p	Left Ventricle_151	7.73906240953529	151	Left Ventricle
hsa-mir-221-3p	Left Ventricle_151	6.79667624497388	151	Left Ventricle
hsa-mir-221-5p	Left Ventricle_151	4.03641170610393	151	Left Ventricle
hsa-mir-222-3p	Left Ventricle_151	7.69682870559121	151	Left Ventricle
hsa-mir-222-5p	Left Ventricle_151	0	151	Left Ventricle
hsa-mir-223-3p	Left Ventricle_151	3.35690084137512	151	Left Ventricle
hsa-mir-223-5p	Left Ventricle_151	0	151	Left Ventricle
hsa-mir-224-3p	Left Ventricle_151	0	151	Left Ventricle
hsa-mir-224-5p	Left Ventricle_151	4.68113058323962	151	Left Ventricle
hsa-mir-2276	Left Ventricle_151	0	151	Left Ventricle
hsa-mir-2277-3p	Left Ventricle_151	0	151	Left Ventricle
hsa-mir-2277-5p	Left Ventricle_151	0	151	Left Ventricle
hsa-mir-2278	Left Ventricle_151	0	151	Left Ventricle
hsa-mir-2355-3p	Left Ventricle_151	0	151	Left Ventricle
hsa-mir-2355-5p	Left Ventricle_151	3.35690084137512	151	Left Ventricle
hsa-mir-2392	Left Ventricle_151	0	151	Left Ventricle
hsa-mir-23a-3p	Left Ventricle_151	10.6920199632345	151	Left Ventricle
hsa-mir-23a-5p	Left Ventricle_151	0	151	Left Ventricle
hsa-mir-23b-3p	Left Ventricle_151	10.4919857884813	151	Left Ventricle
hsa-mir-23b-5p	Left Ventricle_151	1.34533720212959	151	Left Ventricle
hsa-mir-23c	Left Ventricle_151	0	151	Left Ventricle
hsa-mir-24-1-5p	Left Ventricle_151	4.16590017159647	151	Left Ventricle
hsa-mir-24-2-5p	Left Ventricle_151	8.50426487261477	151	Left Ventricle
hsa-mir-24-3p	Left Ventricle_151	11.1530859283728	151	Left Ventricle
hsa-mir-2467-3p	Left Ventricle_151	0	151	Left Ventricle
hsa-mir-2467-5p	Left Ventricle_151	0	151	Left Ventricle
hsa-mir-25-3p	Left Ventricle_151	11.039140273184	151	Left Ventricle
hsa-mir-25-5p	Left Ventricle_151	1.34533720212959	151	Left Ventricle
hsa-mir-2681-3p	Left Ventricle_151	0	151	Left Ventricle
hsa-mir-2681-5p	Left Ventricle_151	0	151	Left Ventricle
hsa-mir-2682-3p	Left Ventricle_151	0	151	Left Ventricle
hsa-mir-2682-5p	Left Ventricle_151	0	151	Left Ventricle
hsa-mir-26a-1-3p	Left Ventricle_151	1.34533720212959	151	Left Ventricle
hsa-mir-26a-2-3p	Left Ventricle_151	2.02920251259438	151	Left Ventricle
hsa-mir-26a-5p	Left Ventricle_151	16.6286952348878	151	Left Ventricle
hsa-mir-26b-3p	Left Ventricle_151	6.25746126308351	151	Left Ventricle
hsa-mir-26b-5p	Left Ventricle_151	13.2875309835918	151	Left Ventricle
hsa-mir-27a-3p	Left Ventricle_151	13.2696065970416	151	Left Ventricle
hsa-mir-27a-5p	Left Ventricle_151	4.03641170610393	151	Left Ventricle
hsa-mir-27b-3p	Left Ventricle_151	17.4650168048868	151	Left Ventricle
hsa-mir-27b-5p	Left Ventricle_151	7.30534467341249	151	Left Ventricle
hsa-mir-28-3p	Left Ventricle_151	11.2499662484397	151	Left Ventricle
hsa-mir-28-5p	Left Ventricle_151	10.8071903869024	151	Left Ventricle
hsa-mir-2861	Left Ventricle_151	0	151	Left Ventricle
hsa-mir-2909	Left Ventricle_151	0	151	Left Ventricle
hsa-mir-296-3p	Left Ventricle_151	0	151	Left Ventricle
hsa-mir-296-5p	Left Ventricle_151	0	151	Left Ventricle
hsa-mir-2964a-3p	Left Ventricle_151	0.824114381603132	151	Left Ventricle
hsa-mir-2964a-5p	Left Ventricle_151	0	151	Left Ventricle
hsa-mir-297	Left Ventricle_151	0	151	Left Ventricle
hsa-mir-298	Left Ventricle_151	0	151	Left Ventricle
hsa-mir-299-3p	Left Ventricle_151	0	151	Left Ventricle
hsa-mir-299-5p	Left Ventricle_151	1.34533720212959	151	Left Ventricle
hsa-mir-29a-3p	Left Ventricle_151	11.7643818607267	151	Left Ventricle
hsa-mir-29a-5p	Left Ventricle_151	4.39448980097341	151	Left Ventricle
hsa-mir-29b-1-5p	Left Ventricle_151	0	151	Left Ventricle
hsa-mir-29b-2-5p	Left Ventricle_151	3.55903537304027	151	Left Ventricle
hsa-mir-29b-3p	Left Ventricle_151	7.86543658905811	151	Left Ventricle
hsa-mir-29c-3p	Left Ventricle_151	11.8072649416045	151	Left Ventricle
hsa-mir-29c-5p	Left Ventricle_151	7.03568651493755	151	Left Ventricle
hsa-mir-300	Left Ventricle_151	0	151	Left Ventricle
hsa-mir-301a-3p	Left Ventricle_151	9.97503756348729	151	Left Ventricle
hsa-mir-301a-5p	Left Ventricle_151	2.84068138391839	151	Left Ventricle
hsa-mir-302a-3p	Left Ventricle_151	0	151	Left Ventricle
hsa-mir-302a-5p	Left Ventricle_151	0	151	Left Ventricle
hsa-mir-302b-3p	Left Ventricle_151	0	151	Left Ventricle
hsa-mir-302b-5p	Left Ventricle_151	0	151	Left Ventricle
hsa-mir-302c-3p	Left Ventricle_151	0	151	Left Ventricle
hsa-mir-302c-5p	Left Ventricle_151	0	151	Left Ventricle
hsa-mir-302d-3p	Left Ventricle_151	0	151	Left Ventricle
hsa-mir-302d-5p	Left Ventricle_151	0	151	Left Ventricle
hsa-mir-302e	Left Ventricle_151	0	151	Left Ventricle
hsa-mir-302f	Left Ventricle_151	0	151	Left Ventricle
hsa-mir-3064-3p	Left Ventricle_151	0	151	Left Ventricle
hsa-mir-3064-5p	Left Ventricle_151	0	151	Left Ventricle
hsa-mir-3065-3p	Left Ventricle_151	4.16590017159647	151	Left Ventricle
hsa-mir-3065-5p	Left Ventricle_151	9.57621469608568	151	Left Ventricle
hsa-mir-3074-3p	Left Ventricle_151	4.16590017159647	151	Left Ventricle
hsa-mir-3074-5p	Left Ventricle_151	10.1261359804576	151	Left Ventricle
hsa-mir-30a-3p	Left Ventricle_151	11.9517984329321	151	Left Ventricle
hsa-mir-30a-5p	Left Ventricle_151	17.5469120771292	151	Left Ventricle
hsa-mir-30b-3p	Left Ventricle_151	5.05999598033748	151	Left Ventricle
hsa-mir-30b-5p	Left Ventricle_151	14.532988823485	151	Left Ventricle
hsa-mir-30c-1-3p	Left Ventricle_151	7.94785875209378	151	Left Ventricle
hsa-mir-30c-2-3p	Left Ventricle_151	9.16156609975195	151	Left Ventricle
hsa-mir-30c-5p	Left Ventricle_151	13.9772852830511	151	Left Ventricle
hsa-mir-30d-3p	Left Ventricle_151	9.53485854229687	151	Left Ventricle
hsa-mir-30d-5p	Left Ventricle_151	16.7941028524284	151	Left Ventricle
hsa-mir-30e-3p	Left Ventricle_151	12.5860684945363	151	Left Ventricle
hsa-mir-30e-5p	Left Ventricle_151	16.1598009654097	151	Left Ventricle
hsa-mir-31-3p	Left Ventricle_151	0	151	Left Ventricle
hsa-mir-31-5p	Left Ventricle_151	9.17701063644552	151	Left Ventricle
hsa-mir-3115	Left Ventricle_151	0	151	Left Ventricle
hsa-mir-3116	Left Ventricle_151	0	151	Left Ventricle
hsa-mir-3117-3p	Left Ventricle_151	0	151	Left Ventricle
hsa-mir-3117-5p	Left Ventricle_151	0	151	Left Ventricle
hsa-mir-3118	Left Ventricle_151	0	151	Left Ventricle
hsa-mir-3119	Left Ventricle_151	0	151	Left Ventricle
hsa-mir-3120-3p	Left Ventricle_151	4.49649692313752	151	Left Ventricle
hsa-mir-3120-5p	Left Ventricle_151	3.12175793333022	151	Left Ventricle
hsa-mir-3121-3p	Left Ventricle_151	0	151	Left Ventricle
hsa-mir-3121-5p	Left Ventricle_151	0	151	Left Ventricle
hsa-mir-3122	Left Ventricle_151	0	151	Left Ventricle
hsa-mir-3123	Left Ventricle_151	0	151	Left Ventricle
hsa-mir-3124-3p	Left Ventricle_151	0	151	Left Ventricle
hsa-mir-3124-5p	Left Ventricle_151	0	151	Left Ventricle
hsa-mir-3125	Left Ventricle_151	0	151	Left Ventricle
hsa-mir-3126-3p	Left Ventricle_151	0	151	Left Ventricle
hsa-mir-3126-5p	Left Ventricle_151	0	151	Left Ventricle
hsa-mir-3127-3p	Left Ventricle_151	0	151	Left Ventricle
hsa-mir-3127-5p	Left Ventricle_151	0	151	Left Ventricle
hsa-mir-3128	Left Ventricle_151	0	151	Left Ventricle
hsa-mir-3129-3p	Left Ventricle_151	0	151	Left Ventricle
hsa-mir-3129-5p	Left Ventricle_151	0	151	Left Ventricle
hsa-mir-3130-3p	Left Ventricle_151	0	151	Left Ventricle
hsa-mir-3130-5p	Left Ventricle_151	0	151	Left Ventricle
hsa-mir-3131	Left Ventricle_151	0	151	Left Ventricle
hsa-mir-3132	Left Ventricle_151	0	151	Left Ventricle
hsa-mir-3133	Left Ventricle_151	0	151	Left Ventricle
hsa-mir-3134	Left Ventricle_151	0	151	Left Ventricle
hsa-mir-3135a	Left Ventricle_151	0	151	Left Ventricle
hsa-mir-3135b	Left Ventricle_151	0	151	Left Ventricle
hsa-mir-3136-3p	Left Ventricle_151	0	151	Left Ventricle
hsa-mir-3136-5p	Left Ventricle_151	0	151	Left Ventricle
hsa-mir-3137	Left Ventricle_151	0	151	Left Ventricle
hsa-mir-3138	Left Ventricle_151	0	151	Left Ventricle
hsa-mir-3139	Left Ventricle_151	0	151	Left Ventricle
hsa-mir-3140-3p	Left Ventricle_151	0	151	Left Ventricle
hsa-mir-3140-5p	Left Ventricle_151	0	151	Left Ventricle
hsa-mir-3141	Left Ventricle_151	0	151	Left Ventricle
hsa-mir-3142	Left Ventricle_151	0	151	Left Ventricle
hsa-mir-3143	Left Ventricle_151	0	151	Left Ventricle
hsa-mir-3144-3p	Left Ventricle_151	0	151	Left Ventricle
hsa-mir-3144-5p	Left Ventricle_151	0	151	Left Ventricle
hsa-mir-3145-3p	Left Ventricle_151	0	151	Left Ventricle
hsa-mir-3145-5p	Left Ventricle_151	0	151	Left Ventricle
hsa-mir-3146	Left Ventricle_151	0	151	Left Ventricle
hsa-mir-3147	Left Ventricle_151	0	151	Left Ventricle
hsa-mir-3148	Left Ventricle_151	0	151	Left Ventricle
hsa-mir-3149	Left Ventricle_151	0	151	Left Ventricle
hsa-mir-3150a-3p	Left Ventricle_151	0	151	Left Ventricle
hsa-mir-3150a-5p	Left Ventricle_151	0	151	Left Ventricle
hsa-mir-3150b-3p	Left Ventricle_151	0	151	Left Ventricle
hsa-mir-3150b-5p	Left Ventricle_151	0	151	Left Ventricle
hsa-mir-3151	Left Ventricle_151	0	151	Left Ventricle
hsa-mir-3152-3p	Left Ventricle_151	0	151	Left Ventricle
hsa-mir-3152-5p	Left Ventricle_151	0	151	Left Ventricle
hsa-mir-3153	Left Ventricle_151	0	151	Left Ventricle
hsa-mir-3154	Left Ventricle_151	0	151	Left Ventricle
hsa-mir-3155a	Left Ventricle_151	0	151	Left Ventricle
hsa-mir-3155b	Left Ventricle_151	0	151	Left Ventricle
hsa-mir-3156-3p	Left Ventricle_151	0	151	Left Ventricle
hsa-mir-3156-5p	Left Ventricle_151	0	151	Left Ventricle
hsa-mir-3157-3p	Left Ventricle_151	0	151	Left Ventricle
hsa-mir-3157-5p	Left Ventricle_151	0	151	Left Ventricle
hsa-mir-3158-3p	Left Ventricle_151	0	151	Left Ventricle
hsa-mir-3158-5p	Left Ventricle_151	0	151	Left Ventricle
hsa-mir-3159	Left Ventricle_151	0	151	Left Ventricle
hsa-mir-3160-3p	Left Ventricle_151	0	151	Left Ventricle
hsa-mir-3160-5p	Left Ventricle_151	0	151	Left Ventricle
hsa-mir-3161	Left Ventricle_151	0	151	Left Ventricle
hsa-mir-3162-3p	Left Ventricle_151	0	151	Left Ventricle
hsa-mir-3162-5p	Left Ventricle_151	0	151	Left Ventricle
hsa-mir-3163	Left Ventricle_151	0	151	Left Ventricle
hsa-mir-3164	Left Ventricle_151	0	151	Left Ventricle
hsa-mir-3165	Left Ventricle_151	0	151	Left Ventricle
hsa-mir-3166	Left Ventricle_151	0	151	Left Ventricle
hsa-mir-3167	Left Ventricle_151	0	151	Left Ventricle
hsa-mir-3168	Left Ventricle_151	0	151	Left Ventricle
hsa-mir-3169	Left Ventricle_151	0	151	Left Ventricle
hsa-mir-3170	Left Ventricle_151	0	151	Left Ventricle
hsa-mir-3171	Left Ventricle_151	0	151	Left Ventricle
hsa-mir-3173-3p	Left Ventricle_151	0	151	Left Ventricle
hsa-mir-3173-5p	Left Ventricle_151	0	151	Left Ventricle
hsa-mir-3174	Left Ventricle_151	0	151	Left Ventricle
hsa-mir-3175	Left Ventricle_151	0	151	Left Ventricle
hsa-mir-3176	Left Ventricle_151	0	151	Left Ventricle
hsa-mir-3177-3p	Left Ventricle_151	0	151	Left Ventricle
hsa-mir-3177-5p	Left Ventricle_151	0	151	Left Ventricle
hsa-mir-3178	Left Ventricle_151	0	151	Left Ventricle
hsa-mir-3179	Left Ventricle_151	0	151	Left Ventricle
hsa-mir-3180	Left Ventricle_151	0	151	Left Ventricle
hsa-mir-3180-3p	Left Ventricle_151	0	151	Left Ventricle
hsa-mir-3180-5p	Left Ventricle_151	0	151	Left Ventricle
hsa-mir-3181	Left Ventricle_151	0	151	Left Ventricle
hsa-mir-3182	Left Ventricle_151	0	151	Left Ventricle
hsa-mir-3183	Left Ventricle_151	0	151	Left Ventricle
hsa-mir-3184-3p	Left Ventricle_151	10.9875146728127	151	Left Ventricle
hsa-mir-3184-5p	Left Ventricle_151	9.85174369038767	151	Left Ventricle
hsa-mir-3185	Left Ventricle_151	0	151	Left Ventricle
hsa-mir-3186-3p	Left Ventricle_151	0	151	Left Ventricle
hsa-mir-3186-5p	Left Ventricle_151	0	151	Left Ventricle
hsa-mir-3187-3p	Left Ventricle_151	0	151	Left Ventricle
hsa-mir-3187-5p	Left Ventricle_151	0	151	Left Ventricle
hsa-mir-3188	Left Ventricle_151	0	151	Left Ventricle
hsa-mir-3189-3p	Left Ventricle_151	0	151	Left Ventricle
hsa-mir-3189-5p	Left Ventricle_151	0	151	Left Ventricle
hsa-mir-3190-3p	Left Ventricle_151	0	151	Left Ventricle
hsa-mir-3190-5p	Left Ventricle_151	0	151	Left Ventricle
hsa-mir-3191-3p	Left Ventricle_151	0	151	Left Ventricle
hsa-mir-3191-5p	Left Ventricle_151	0	151	Left Ventricle
hsa-mir-3192	Left Ventricle_151	0	151	Left Ventricle
hsa-mir-3193	Left Ventricle_151	0	151	Left Ventricle
hsa-mir-3194-3p	Left Ventricle_151	0	151	Left Ventricle
hsa-mir-3194-5p	Left Ventricle_151	0	151	Left Ventricle
hsa-mir-3195	Left Ventricle_151	0	151	Left Ventricle
hsa-mir-3196	Left Ventricle_151	0	151	Left Ventricle
hsa-mir-3197	Left Ventricle_151	0	151	Left Ventricle
hsa-mir-3198	Left Ventricle_151	0	151	Left Ventricle
hsa-mir-3199	Left Ventricle_151	0	151	Left Ventricle
hsa-mir-32-3p	Left Ventricle_151	1.34533720212959	151	Left Ventricle
hsa-mir-32-5p	Left Ventricle_151	4.28471765470869	151	Left Ventricle
hsa-mir-3200-3p	Left Ventricle_151	0	151	Left Ventricle
hsa-mir-3200-5p	Left Ventricle_151	0	151	Left Ventricle
hsa-mir-3201	Left Ventricle_151	0	151	Left Ventricle
hsa-mir-3202	Left Ventricle_151	0	151	Left Ventricle
hsa-mir-320a	Left Ventricle_151	10.1834312050921	151	Left Ventricle
hsa-mir-320b	Left Ventricle_151	6.76636597487585	151	Left Ventricle
hsa-mir-320c	Left Ventricle_151	2.84068138391839	151	Left Ventricle
hsa-mir-320d	Left Ventricle_151	1.34533720212959	151	Left Ventricle
hsa-mir-320e	Left Ventricle_151	0	151	Left Ventricle
hsa-mir-323a-3p	Left Ventricle_151	2.02920251259438	151	Left Ventricle
hsa-mir-323a-5p	Left Ventricle_151	0	151	Left Ventricle
hsa-mir-323b-3p	Left Ventricle_151	0	151	Left Ventricle
hsa-mir-323b-5p	Left Ventricle_151	0	151	Left Ventricle
hsa-mir-324-3p	Left Ventricle_151	0	151	Left Ventricle
hsa-mir-324-5p	Left Ventricle_151	0	151	Left Ventricle
hsa-mir-326	Left Ventricle_151	0.329779306272366	151	Left Ventricle
hsa-mir-328	Left Ventricle_151	2.84068138391839	151	Left Ventricle
hsa-mir-329	Left Ventricle_151	0	151	Left Ventricle
hsa-mir-330-3p	Left Ventricle_151	3.55903537304027	151	Left Ventricle
hsa-mir-330-5p	Left Ventricle_151	6.25746126308351	151	Left Ventricle
hsa-mir-331-3p	Left Ventricle_151	6.91192429989663	151	Left Ventricle
hsa-mir-331-5p	Left Ventricle_151	4.59176537748471	151	Left Ventricle
hsa-mir-335-3p	Left Ventricle_151	5.46418081343626	151	Left Ventricle
hsa-mir-335-5p	Left Ventricle_151	6.66046982842292	151	Left Ventricle
hsa-mir-337-3p	Left Ventricle_151	0	151	Left Ventricle
hsa-mir-337-5p	Left Ventricle_151	0	151	Left Ventricle
hsa-mir-338-3p	Left Ventricle_151	9.57621469608568	151	Left Ventricle
hsa-mir-338-5p	Left Ventricle_151	4.16590017159647	151	Left Ventricle
hsa-mir-339-3p	Left Ventricle_151	0	151	Left Ventricle
hsa-mir-339-5p	Left Ventricle_151	5.63298356018836	151	Left Ventricle
hsa-mir-33a-3p	Left Ventricle_151	1.34533720212959	151	Left Ventricle
hsa-mir-33a-5p	Left Ventricle_151	4.16590017159647	151	Left Ventricle
hsa-mir-33b-3p	Left Ventricle_151	0	151	Left Ventricle
hsa-mir-33b-5p	Left Ventricle_151	4.87035243070127	151	Left Ventricle
hsa-mir-340-3p	Left Ventricle_151	6.03820838967214	151	Left Ventricle
hsa-mir-340-5p	Left Ventricle_151	10.6792085174643	151	Left Ventricle
hsa-mir-342-3p	Left Ventricle_151	5.89612746742732	151	Left Ventricle
hsa-mir-342-5p	Left Ventricle_151	2.02920251259438	151	Left Ventricle
hsa-mir-345-3p	Left Ventricle_151	0	151	Left Ventricle
hsa-mir-345-5p	Left Ventricle_151	0	151	Left Ventricle
hsa-mir-34a-3p	Left Ventricle_151	1.34533720212959	151	Left Ventricle
hsa-mir-34a-5p	Left Ventricle_151	7.34690422304223	151	Left Ventricle
hsa-mir-34b-3p	Left Ventricle_151	0	151	Left Ventricle
hsa-mir-34b-5p	Left Ventricle_151	0	151	Left Ventricle
hsa-mir-34c-3p	Left Ventricle_151	0.824114381603132	151	Left Ventricle
hsa-mir-34c-5p	Left Ventricle_151	3.35690084137512	151	Left Ventricle
hsa-mir-3529-3p	Left Ventricle_151	0	151	Left Ventricle
hsa-mir-3529-5p	Left Ventricle_151	0	151	Left Ventricle
hsa-mir-3591-3p	Left Ventricle_151	0	151	Left Ventricle
hsa-mir-3591-5p	Left Ventricle_151	2.02920251259438	151	Left Ventricle
hsa-mir-3605-3p	Left Ventricle_151	0	151	Left Ventricle
hsa-mir-3605-5p	Left Ventricle_151	0	151	Left Ventricle
hsa-mir-3606-3p	Left Ventricle_151	0	151	Left Ventricle
hsa-mir-3606-5p	Left Ventricle_151	0	151	Left Ventricle
hsa-mir-3607-3p	Left Ventricle_151	7.96091476028516	151	Left Ventricle
hsa-mir-3607-5p	Left Ventricle_151	0	151	Left Ventricle
hsa-mir-3609	Left Ventricle_151	0	151	Left Ventricle
hsa-mir-361-3p	Left Ventricle_151	6.2862304034558	151	Left Ventricle
hsa-mir-361-5p	Left Ventricle_151	6.86501788266375	151	Left Ventricle
hsa-mir-3610	Left Ventricle_151	0	151	Left Ventricle
hsa-mir-3611	Left Ventricle_151	0	151	Left Ventricle
hsa-mir-3612	Left Ventricle_151	0	151	Left Ventricle
hsa-mir-3613-3p	Left Ventricle_151	2.02920251259438	151	Left Ventricle
hsa-mir-3613-5p	Left Ventricle_151	3.35690084137512	151	Left Ventricle
hsa-mir-3614-3p	Left Ventricle_151	0	151	Left Ventricle
hsa-mir-3614-5p	Left Ventricle_151	0	151	Left Ventricle
hsa-mir-3615	Left Ventricle_151	0	151	Left Ventricle
hsa-mir-3616-3p	Left Ventricle_151	0	151	Left Ventricle
hsa-mir-3616-5p	Left Ventricle_151	0	151	Left Ventricle
hsa-mir-3617-3p	Left Ventricle_151	0	151	Left Ventricle
hsa-mir-3617-5p	Left Ventricle_151	0	151	Left Ventricle
hsa-mir-3618	Left Ventricle_151	0	151	Left Ventricle
hsa-mir-3619-3p	Left Ventricle_151	0	151	Left Ventricle
hsa-mir-3619-5p	Left Ventricle_151	0	151	Left Ventricle
hsa-mir-362-3p	Left Ventricle_151	1.34533720212959	151	Left Ventricle
hsa-mir-362-5p	Left Ventricle_151	0	151	Left Ventricle
hsa-mir-3620-3p	Left Ventricle_151	0	151	Left Ventricle
hsa-mir-3620-5p	Left Ventricle_151	0	151	Left Ventricle
hsa-mir-3621	Left Ventricle_151	0	151	Left Ventricle
hsa-mir-3622a-3p	Left Ventricle_151	0	151	Left Ventricle
hsa-mir-3622a-5p	Left Ventricle_151	0	151	Left Ventricle
hsa-mir-3622b-3p	Left Ventricle_151	0	151	Left Ventricle
hsa-mir-3622b-5p	Left Ventricle_151	0	151	Left Ventricle
hsa-mir-363-3p	Left Ventricle_151	8.40937851120905	151	Left Ventricle
hsa-mir-363-5p	Left Ventricle_151	0	151	Left Ventricle
hsa-mir-3646	Left Ventricle_151	0	151	Left Ventricle
hsa-mir-3648	Left Ventricle_151	0.387560132635538	151	Left Ventricle
hsa-mir-3649	Left Ventricle_151	0	151	Left Ventricle
hsa-mir-3650	Left Ventricle_151	0	151	Left Ventricle
hsa-mir-3651	Left Ventricle_151	0	151	Left Ventricle
hsa-mir-3652	Left Ventricle_151	0	151	Left Ventricle
hsa-mir-3653	Left Ventricle_151	1.34533720212959	151	Left Ventricle
hsa-mir-3654	Left Ventricle_151	0	151	Left Ventricle
hsa-mir-3655	Left Ventricle_151	0	151	Left Ventricle
hsa-mir-3656	Left Ventricle_151	0	151	Left Ventricle
hsa-mir-3657	Left Ventricle_151	0	151	Left Ventricle
hsa-mir-3658	Left Ventricle_151	0	151	Left Ventricle
hsa-mir-3659	Left Ventricle_151	0	151	Left Ventricle
hsa-mir-365a-3p	Left Ventricle_151	6.16807578399111	151	Left Ventricle
hsa-mir-365a-5p	Left Ventricle_151	2.02920251259438	151	Left Ventricle
hsa-mir-365b-3p	Left Ventricle_151	6.16807578399111	151	Left Ventricle
hsa-mir-365b-5p	Left Ventricle_151	2.49125982616662	151	Left Ventricle
hsa-mir-3660	Left Ventricle_151	0	151	Left Ventricle
hsa-mir-3661	Left Ventricle_151	0	151	Left Ventricle
hsa-mir-3662	Left Ventricle_151	0	151	Left Ventricle
hsa-mir-3663-3p	Left Ventricle_151	0	151	Left Ventricle
hsa-mir-3663-5p	Left Ventricle_151	0	151	Left Ventricle
hsa-mir-3664-3p	Left Ventricle_151	0	151	Left Ventricle
hsa-mir-3664-5p	Left Ventricle_151	0	151	Left Ventricle
hsa-mir-3665	Left Ventricle_151	0	151	Left Ventricle
hsa-mir-3666	Left Ventricle_151	0	151	Left Ventricle
hsa-mir-3667-3p	Left Ventricle_151	0	151	Left Ventricle
hsa-mir-3667-5p	Left Ventricle_151	0	151	Left Ventricle
hsa-mir-3668	Left Ventricle_151	0	151	Left Ventricle
hsa-mir-3669	Left Ventricle_151	0	151	Left Ventricle
hsa-mir-367-3p	Left Ventricle_151	0	151	Left Ventricle
hsa-mir-367-5p	Left Ventricle_151	0	151	Left Ventricle
hsa-mir-3670	Left Ventricle_151	0	151	Left Ventricle
hsa-mir-3671	Left Ventricle_151	0	151	Left Ventricle
hsa-mir-3672	Left Ventricle_151	0	151	Left Ventricle
hsa-mir-3673	Left Ventricle_151	0	151	Left Ventricle
hsa-mir-3674	Left Ventricle_151	0	151	Left Ventricle
hsa-mir-3675-3p	Left Ventricle_151	0	151	Left Ventricle
hsa-mir-3675-5p	Left Ventricle_151	0	151	Left Ventricle
hsa-mir-3676-3p	Left Ventricle_151	0	151	Left Ventricle
hsa-mir-3676-5p	Left Ventricle_151	0.219393547909521	151	Left Ventricle
hsa-mir-3677-3p	Left Ventricle_151	0	151	Left Ventricle
hsa-mir-3677-5p	Left Ventricle_151	0	151	Left Ventricle
hsa-mir-3678-3p	Left Ventricle_151	0	151	Left Ventricle
hsa-mir-3678-5p	Left Ventricle_151	0	151	Left Ventricle
hsa-mir-3679-3p	Left Ventricle_151	0	151	Left Ventricle
hsa-mir-3679-5p	Left Ventricle_151	0	151	Left Ventricle
hsa-mir-3680-3p	Left Ventricle_151	0	151	Left Ventricle
hsa-mir-3680-5p	Left Ventricle_151	0	151	Left Ventricle
hsa-mir-3681-3p	Left Ventricle_151	0	151	Left Ventricle
hsa-mir-3681-5p	Left Ventricle_151	0	151	Left Ventricle
hsa-mir-3682-3p	Left Ventricle_151	0	151	Left Ventricle
hsa-mir-3682-5p	Left Ventricle_151	0	151	Left Ventricle
hsa-mir-3683	Left Ventricle_151	0	151	Left Ventricle
hsa-mir-3684	Left Ventricle_151	0	151	Left Ventricle
hsa-mir-3685	Left Ventricle_151	0	151	Left Ventricle
hsa-mir-3686	Left Ventricle_151	0	151	Left Ventricle
hsa-mir-3687	Left Ventricle_151	0	151	Left Ventricle
hsa-mir-3688-3p	Left Ventricle_151	0	151	Left Ventricle
hsa-mir-3688-5p	Left Ventricle_151	0	151	Left Ventricle
hsa-mir-3689a-3p	Left Ventricle_151	0	151	Left Ventricle
hsa-mir-3689a-5p	Left Ventricle_151	0	151	Left Ventricle
hsa-mir-3689b-3p	Left Ventricle_151	0	151	Left Ventricle
hsa-mir-3689b-5p	Left Ventricle_151	0	151	Left Ventricle
hsa-mir-3689c	Left Ventricle_151	0	151	Left Ventricle
hsa-mir-3689d	Left Ventricle_151	0	151	Left Ventricle
hsa-mir-3689e	Left Ventricle_151	0	151	Left Ventricle
hsa-mir-3689f	Left Ventricle_151	0	151	Left Ventricle
hsa-mir-369-3p	Left Ventricle_151	3.12175793333022	151	Left Ventricle
hsa-mir-369-5p	Left Ventricle_151	0	151	Left Ventricle
hsa-mir-3690	Left Ventricle_151	0	151	Left Ventricle
hsa-mir-3691-3p	Left Ventricle_151	0	151	Left Ventricle
hsa-mir-3691-5p	Left Ventricle_151	0	151	Left Ventricle
hsa-mir-3692-3p	Left Ventricle_151	0	151	Left Ventricle
hsa-mir-3692-5p	Left Ventricle_151	0	151	Left Ventricle
hsa-mir-3713	Left Ventricle_151	0	151	Left Ventricle
hsa-mir-3714	Left Ventricle_151	0	151	Left Ventricle
hsa-mir-371a-3p	Left Ventricle_151	0	151	Left Ventricle
hsa-mir-371a-5p	Left Ventricle_151	0	151	Left Ventricle
hsa-mir-371b-3p	Left Ventricle_151	0	151	Left Ventricle
hsa-mir-371b-5p	Left Ventricle_151	0	151	Left Ventricle
hsa-mir-372	Left Ventricle_151	0	151	Left Ventricle
hsa-mir-373-3p	Left Ventricle_151	0	151	Left Ventricle
hsa-mir-373-5p	Left Ventricle_151	0	151	Left Ventricle
hsa-mir-374a-3p	Left Ventricle_151	0.598009529241978	151	Left Ventricle
hsa-mir-374a-5p	Left Ventricle_151	6.43066822469139	151	Left Ventricle
hsa-mir-374b-3p	Left Ventricle_151	0	151	Left Ventricle
hsa-mir-374b-5p	Left Ventricle_151	6.13627979104435	151	Left Ventricle
hsa-mir-374c-3p	Left Ventricle_151	6.13627979104435	151	Left Ventricle
hsa-mir-374c-5p	Left Ventricle_151	0	151	Left Ventricle
hsa-mir-376a-2-5p	Left Ventricle_151	0	151	Left Ventricle
hsa-mir-376a-3p	Left Ventricle_151	0	151	Left Ventricle
hsa-mir-376a-5p	Left Ventricle_151	2.84068138391839	151	Left Ventricle
hsa-mir-376b-3p	Left Ventricle_151	1.34533720212959	151	Left Ventricle
hsa-mir-376b-5p	Left Ventricle_151	0	151	Left Ventricle
hsa-mir-376c-3p	Left Ventricle_151	2.27865074760606	151	Left Ventricle
hsa-mir-376c-5p	Left Ventricle_151	0	151	Left Ventricle
hsa-mir-377-3p	Left Ventricle_151	0	151	Left Ventricle
hsa-mir-377-5p	Left Ventricle_151	0	151	Left Ventricle
hsa-mir-378a-3p	Left Ventricle_151	16.8737965714854	151	Left Ventricle
hsa-mir-378a-5p	Left Ventricle_151	6.64574426069863	151	Left Ventricle
hsa-mir-378b	Left Ventricle_151	6.4674203786253	151	Left Ventricle
hsa-mir-378c	Left Ventricle_151	11.0561454184108	151	Left Ventricle
hsa-mir-378d	Left Ventricle_151	9.89350035353772	151	Left Ventricle
hsa-mir-378e	Left Ventricle_151	4.12281828863368	151	Left Ventricle
hsa-mir-378f	Left Ventricle_151	7.26110381761269	151	Left Ventricle
hsa-mir-378g	Left Ventricle_151	4.27266415736776	151	Left Ventricle
hsa-mir-378h	Left Ventricle_151	3.33870562958531	151	Left Ventricle
hsa-mir-378i	Left Ventricle_151	10.7451719637784	151	Left Ventricle
hsa-mir-378j	Left Ventricle_151	1.37859964315542	151	Left Ventricle
hsa-mir-379-3p	Left Ventricle_151	2.27865074760606	151	Left Ventricle
hsa-mir-379-5p	Left Ventricle_151	2.02920251259438	151	Left Ventricle
hsa-mir-380-3p	Left Ventricle_151	0	151	Left Ventricle
hsa-mir-380-5p	Left Ventricle_151	0	151	Left Ventricle
hsa-mir-381-3p	Left Ventricle_151	8.22850021178024	151	Left Ventricle
hsa-mir-381-5p	Left Ventricle_151	0	151	Left Ventricle
hsa-mir-382-3p	Left Ventricle_151	0	151	Left Ventricle
hsa-mir-382-5p	Left Ventricle_151	0	151	Left Ventricle
hsa-mir-383	Left Ventricle_151	0	151	Left Ventricle
hsa-mir-3907	Left Ventricle_151	0	151	Left Ventricle
hsa-mir-3908	Left Ventricle_151	0	151	Left Ventricle
hsa-mir-3909	Left Ventricle_151	0	151	Left Ventricle
hsa-mir-3910	Left Ventricle_151	0	151	Left Ventricle
hsa-mir-3911	Left Ventricle_151	0	151	Left Ventricle
hsa-mir-3912	Left Ventricle_151	0	151	Left Ventricle
hsa-mir-3913-3p	Left Ventricle_151	0	151	Left Ventricle
hsa-mir-3913-5p	Left Ventricle_151	0	151	Left Ventricle
hsa-mir-3914	Left Ventricle_151	0	151	Left Ventricle
hsa-mir-3915	Left Ventricle_151	0	151	Left Ventricle
hsa-mir-3916	Left Ventricle_151	0	151	Left Ventricle
hsa-mir-3917	Left Ventricle_151	0	151	Left Ventricle
hsa-mir-3918	Left Ventricle_151	0	151	Left Ventricle
hsa-mir-3919	Left Ventricle_151	0	151	Left Ventricle
hsa-mir-3920	Left Ventricle_151	0	151	Left Ventricle
hsa-mir-3921	Left Ventricle_151	0	151	Left Ventricle
hsa-mir-3922-3p	Left Ventricle_151	0	151	Left Ventricle
hsa-mir-3922-5p	Left Ventricle_151	0	151	Left Ventricle
hsa-mir-3923	Left Ventricle_151	0	151	Left Ventricle
hsa-mir-3924	Left Ventricle_151	0	151	Left Ventricle
hsa-mir-3925-3p	Left Ventricle_151	0	151	Left Ventricle
hsa-mir-3925-5p	Left Ventricle_151	0	151	Left Ventricle
hsa-mir-3926	Left Ventricle_151	0	151	Left Ventricle
hsa-mir-3927-3p	Left Ventricle_151	0	151	Left Ventricle
hsa-mir-3927-5p	Left Ventricle_151	0	151	Left Ventricle
hsa-mir-3928	Left Ventricle_151	0	151	Left Ventricle
hsa-mir-3929	Left Ventricle_151	0	151	Left Ventricle
hsa-mir-3934-3p	Left Ventricle_151	0	151	Left Ventricle
hsa-mir-3934-5p	Left Ventricle_151	0	151	Left Ventricle
hsa-mir-3935	Left Ventricle_151	0	151	Left Ventricle
hsa-mir-3936	Left Ventricle_151	0	151	Left Ventricle
hsa-mir-3937	Left Ventricle_151	0	151	Left Ventricle
hsa-mir-3938	Left Ventricle_151	0	151	Left Ventricle
hsa-mir-3939	Left Ventricle_151	0	151	Left Ventricle
hsa-mir-3940-3p	Left Ventricle_151	0	151	Left Ventricle
hsa-mir-3940-5p	Left Ventricle_151	0	151	Left Ventricle
hsa-mir-3941	Left Ventricle_151	0	151	Left Ventricle
hsa-mir-3942-3p	Left Ventricle_151	0	151	Left Ventricle
hsa-mir-3942-5p	Left Ventricle_151	0	151	Left Ventricle
hsa-mir-3943	Left Ventricle_151	0	151	Left Ventricle
hsa-mir-3944-3p	Left Ventricle_151	0	151	Left Ventricle
hsa-mir-3944-5p	Left Ventricle_151	0	151	Left Ventricle
hsa-mir-3945	Left Ventricle_151	0	151	Left Ventricle
hsa-mir-3960	Left Ventricle_151	0	151	Left Ventricle
hsa-mir-3972	Left Ventricle_151	0	151	Left Ventricle
hsa-mir-3973	Left Ventricle_151	0	151	Left Ventricle
hsa-mir-3974	Left Ventricle_151	0	151	Left Ventricle
hsa-mir-3975	Left Ventricle_151	0	151	Left Ventricle
hsa-mir-3976	Left Ventricle_151	0	151	Left Ventricle
hsa-mir-3977	Left Ventricle_151	0	151	Left Ventricle
hsa-mir-3978	Left Ventricle_151	0	151	Left Ventricle
hsa-mir-409-3p	Left Ventricle_151	6.16754270756979	151	Left Ventricle
hsa-mir-409-5p	Left Ventricle_151	0	151	Left Ventricle
hsa-mir-410	Left Ventricle_151	5.96891629143853	151	Left Ventricle
hsa-mir-411-3p	Left Ventricle_151	2.27865074760606	151	Left Ventricle
hsa-mir-411-5p	Left Ventricle_151	8.51645764580777	151	Left Ventricle
hsa-mir-412	Left Ventricle_151	0	151	Left Ventricle
hsa-mir-421	Left Ventricle_151	6.99269427829624	151	Left Ventricle
hsa-mir-422a	Left Ventricle_151	3.0340135467912	151	Left Ventricle
hsa-mir-423-3p	Left Ventricle_151	9.85894339345359	151	Left Ventricle
hsa-mir-423-5p	Left Ventricle_151	10.9875146728127	151	Left Ventricle
hsa-mir-424-3p	Left Ventricle_151	0	151	Left Ventricle
hsa-mir-424-5p	Left Ventricle_151	3.12175793333022	151	Left Ventricle
hsa-mir-425-3p	Left Ventricle_151	5.24722493005662	151	Left Ventricle
hsa-mir-425-5p	Left Ventricle_151	6.70376541863991	151	Left Ventricle
hsa-mir-4251	Left Ventricle_151	0	151	Left Ventricle
hsa-mir-4252	Left Ventricle_151	0	151	Left Ventricle
hsa-mir-4253	Left Ventricle_151	0	151	Left Ventricle
hsa-mir-4254	Left Ventricle_151	0	151	Left Ventricle
hsa-mir-4255	Left Ventricle_151	0	151	Left Ventricle
hsa-mir-4256	Left Ventricle_151	0	151	Left Ventricle
hsa-mir-4257	Left Ventricle_151	0	151	Left Ventricle
hsa-mir-4258	Left Ventricle_151	0	151	Left Ventricle
hsa-mir-4259	Left Ventricle_151	0	151	Left Ventricle
hsa-mir-4260	Left Ventricle_151	0	151	Left Ventricle
hsa-mir-4261	Left Ventricle_151	0	151	Left Ventricle
hsa-mir-4262	Left Ventricle_151	0	151	Left Ventricle
hsa-mir-4263	Left Ventricle_151	0	151	Left Ventricle
hsa-mir-4264	Left Ventricle_151	0	151	Left Ventricle
hsa-mir-4265	Left Ventricle_151	0	151	Left Ventricle
hsa-mir-4266	Left Ventricle_151	0	151	Left Ventricle
hsa-mir-4267	Left Ventricle_151	0	151	Left Ventricle
hsa-mir-4268	Left Ventricle_151	0	151	Left Ventricle
hsa-mir-4269	Left Ventricle_151	0	151	Left Ventricle
hsa-mir-4270	Left Ventricle_151	0	151	Left Ventricle
hsa-mir-4271	Left Ventricle_151	0	151	Left Ventricle
hsa-mir-4272	Left Ventricle_151	0	151	Left Ventricle
hsa-mir-4273	Left Ventricle_151	0	151	Left Ventricle
hsa-mir-4274	Left Ventricle_151	0	151	Left Ventricle
hsa-mir-4275	Left Ventricle_151	0	151	Left Ventricle
hsa-mir-4276	Left Ventricle_151	0	151	Left Ventricle
hsa-mir-4277	Left Ventricle_151	0	151	Left Ventricle
hsa-mir-4278	Left Ventricle_151	0	151	Left Ventricle
hsa-mir-4279	Left Ventricle_151	0	151	Left Ventricle
hsa-mir-4280	Left Ventricle_151	0	151	Left Ventricle
hsa-mir-4281	Left Ventricle_151	0	151	Left Ventricle
hsa-mir-4282	Left Ventricle_151	0	151	Left Ventricle
hsa-mir-4283	Left Ventricle_151	0	151	Left Ventricle
hsa-mir-4284	Left Ventricle_151	0	151	Left Ventricle
hsa-mir-4285	Left Ventricle_151	0	151	Left Ventricle
hsa-mir-4286	Left Ventricle_151	0.824114381603132	151	Left Ventricle
hsa-mir-4287	Left Ventricle_151	0	151	Left Ventricle
hsa-mir-4288	Left Ventricle_151	0	151	Left Ventricle
hsa-mir-4289	Left Ventricle_151	0	151	Left Ventricle
hsa-mir-429	Left Ventricle_151	0	151	Left Ventricle
hsa-mir-4290	Left Ventricle_151	0	151	Left Ventricle
hsa-mir-4291	Left Ventricle_151	0	151	Left Ventricle
hsa-mir-4292	Left Ventricle_151	0	151	Left Ventricle
hsa-mir-4293	Left Ventricle_151	0	151	Left Ventricle
hsa-mir-4294	Left Ventricle_151	0	151	Left Ventricle
hsa-mir-4295	Left Ventricle_151	0	151	Left Ventricle
hsa-mir-4296	Left Ventricle_151	0	151	Left Ventricle
hsa-mir-4297	Left Ventricle_151	0	151	Left Ventricle
hsa-mir-4298	Left Ventricle_151	0	151	Left Ventricle
hsa-mir-4299	Left Ventricle_151	0	151	Left Ventricle
hsa-mir-4300	Left Ventricle_151	0	151	Left Ventricle
hsa-mir-4301	Left Ventricle_151	0	151	Left Ventricle
hsa-mir-4302	Left Ventricle_151	0	151	Left Ventricle
hsa-mir-4303	Left Ventricle_151	0	151	Left Ventricle
hsa-mir-4304	Left Ventricle_151	0	151	Left Ventricle
hsa-mir-4305	Left Ventricle_151	0	151	Left Ventricle
hsa-mir-4306	Left Ventricle_151	0	151	Left Ventricle
hsa-mir-4307	Left Ventricle_151	0	151	Left Ventricle
hsa-mir-4308	Left Ventricle_151	0	151	Left Ventricle
hsa-mir-4309	Left Ventricle_151	0	151	Left Ventricle
hsa-mir-431-3p	Left Ventricle_151	2.02920251259438	151	Left Ventricle
hsa-mir-431-5p	Left Ventricle_151	1.34533720212959	151	Left Ventricle
hsa-mir-4310	Left Ventricle_151	0	151	Left Ventricle
hsa-mir-4311	Left Ventricle_151	0	151	Left Ventricle
hsa-mir-4312	Left Ventricle_151	0	151	Left Ventricle
hsa-mir-4313	Left Ventricle_151	0	151	Left Ventricle
hsa-mir-4314	Left Ventricle_151	0	151	Left Ventricle
hsa-mir-4315	Left Ventricle_151	0	151	Left Ventricle
hsa-mir-4316	Left Ventricle_151	0	151	Left Ventricle
hsa-mir-4317	Left Ventricle_151	0	151	Left Ventricle
hsa-mir-4318	Left Ventricle_151	0	151	Left Ventricle
hsa-mir-4319	Left Ventricle_151	0	151	Left Ventricle
hsa-mir-432-3p	Left Ventricle_151	0	151	Left Ventricle
hsa-mir-432-5p	Left Ventricle_151	2.02920251259438	151	Left Ventricle
hsa-mir-4320	Left Ventricle_151	0	151	Left Ventricle
hsa-mir-4321	Left Ventricle_151	0	151	Left Ventricle
hsa-mir-4322	Left Ventricle_151	0	151	Left Ventricle
hsa-mir-4323	Left Ventricle_151	0	151	Left Ventricle
hsa-mir-4324	Left Ventricle_151	0	151	Left Ventricle
hsa-mir-4325	Left Ventricle_151	0	151	Left Ventricle
hsa-mir-4326	Left Ventricle_151	0	151	Left Ventricle
hsa-mir-4327	Left Ventricle_151	0	151	Left Ventricle
hsa-mir-4328	Left Ventricle_151	0	151	Left Ventricle
hsa-mir-4329	Left Ventricle_151	0	151	Left Ventricle
hsa-mir-433	Left Ventricle_151	1.34533720212959	151	Left Ventricle
hsa-mir-4330	Left Ventricle_151	0	151	Left Ventricle
hsa-mir-4417	Left Ventricle_151	0	151	Left Ventricle
hsa-mir-4418	Left Ventricle_151	0	151	Left Ventricle
hsa-mir-4419a	Left Ventricle_151	0	151	Left Ventricle
hsa-mir-4419b	Left Ventricle_151	0	151	Left Ventricle
hsa-mir-4420	Left Ventricle_151	0	151	Left Ventricle
hsa-mir-4421	Left Ventricle_151	0	151	Left Ventricle
hsa-mir-4422	Left Ventricle_151	0	151	Left Ventricle
hsa-mir-4423-3p	Left Ventricle_151	0	151	Left Ventricle
hsa-mir-4423-5p	Left Ventricle_151	0	151	Left Ventricle
hsa-mir-4424	Left Ventricle_151	0	151	Left Ventricle
hsa-mir-4425	Left Ventricle_151	0	151	Left Ventricle
hsa-mir-4426	Left Ventricle_151	0	151	Left Ventricle
hsa-mir-4427	Left Ventricle_151	0	151	Left Ventricle
hsa-mir-4428	Left Ventricle_151	0	151	Left Ventricle
hsa-mir-4429	Left Ventricle_151	0	151	Left Ventricle
hsa-mir-4430	Left Ventricle_151	0	151	Left Ventricle
hsa-mir-4431	Left Ventricle_151	0	151	Left Ventricle
hsa-mir-4432	Left Ventricle_151	0	151	Left Ventricle
hsa-mir-4433-3p	Left Ventricle_151	0	151	Left Ventricle
hsa-mir-4433-5p	Left Ventricle_151	0	151	Left Ventricle
hsa-mir-4434	Left Ventricle_151	0	151	Left Ventricle
hsa-mir-4435	Left Ventricle_151	0	151	Left Ventricle
hsa-mir-4436a	Left Ventricle_151	0	151	Left Ventricle
hsa-mir-4436b-3p	Left Ventricle_151	0	151	Left Ventricle
hsa-mir-4436b-5p	Left Ventricle_151	0	151	Left Ventricle
hsa-mir-4437	Left Ventricle_151	0	151	Left Ventricle
hsa-mir-4438	Left Ventricle_151	0	151	Left Ventricle
hsa-mir-4439	Left Ventricle_151	0	151	Left Ventricle
hsa-mir-4440	Left Ventricle_151	0	151	Left Ventricle
hsa-mir-4441	Left Ventricle_151	0	151	Left Ventricle
hsa-mir-4442	Left Ventricle_151	0	151	Left Ventricle
hsa-mir-4443	Left Ventricle_151	0	151	Left Ventricle
hsa-mir-4444	Left Ventricle_151	0	151	Left Ventricle
hsa-mir-4445-3p	Left Ventricle_151	0	151	Left Ventricle
hsa-mir-4445-5p	Left Ventricle_151	0	151	Left Ventricle
hsa-mir-4446-3p	Left Ventricle_151	0	151	Left Ventricle
hsa-mir-4446-5p	Left Ventricle_151	0	151	Left Ventricle
hsa-mir-4447	Left Ventricle_151	0	151	Left Ventricle
hsa-mir-4448	Left Ventricle_151	0.0746836544078157	151	Left Ventricle
hsa-mir-4449	Left Ventricle_151	0	151	Left Ventricle
hsa-mir-4450	Left Ventricle_151	0	151	Left Ventricle
hsa-mir-4451	Left Ventricle_151	0	151	Left Ventricle
hsa-mir-4452	Left Ventricle_151	0	151	Left Ventricle
hsa-mir-4453	Left Ventricle_151	0	151	Left Ventricle
hsa-mir-4454	Left Ventricle_151	5.37771088212065	151	Left Ventricle
hsa-mir-4455	Left Ventricle_151	0	151	Left Ventricle
hsa-mir-4456	Left Ventricle_151	0	151	Left Ventricle
hsa-mir-4457	Left Ventricle_151	0	151	Left Ventricle
hsa-mir-4458	Left Ventricle_151	0	151	Left Ventricle
hsa-mir-4459	Left Ventricle_151	0	151	Left Ventricle
hsa-mir-4460	Left Ventricle_151	0	151	Left Ventricle
hsa-mir-4461	Left Ventricle_151	0	151	Left Ventricle
hsa-mir-4462	Left Ventricle_151	0	151	Left Ventricle
hsa-mir-4463	Left Ventricle_151	0	151	Left Ventricle
hsa-mir-4464	Left Ventricle_151	0	151	Left Ventricle
hsa-mir-4465	Left Ventricle_151	0	151	Left Ventricle
hsa-mir-4466	Left Ventricle_151	0	151	Left Ventricle
hsa-mir-4467	Left Ventricle_151	0	151	Left Ventricle
hsa-mir-4468	Left Ventricle_151	0	151	Left Ventricle
hsa-mir-4469	Left Ventricle_151	0	151	Left Ventricle
hsa-mir-4470	Left Ventricle_151	0	151	Left Ventricle
hsa-mir-4471	Left Ventricle_151	0	151	Left Ventricle
hsa-mir-4472	Left Ventricle_151	0	151	Left Ventricle
hsa-mir-4473	Left Ventricle_151	0	151	Left Ventricle
hsa-mir-4474-3p	Left Ventricle_151	0	151	Left Ventricle
hsa-mir-4474-5p	Left Ventricle_151	0	151	Left Ventricle
hsa-mir-4475	Left Ventricle_151	0	151	Left Ventricle
hsa-mir-4476	Left Ventricle_151	0	151	Left Ventricle
hsa-mir-4477a	Left Ventricle_151	0	151	Left Ventricle
hsa-mir-4477b	Left Ventricle_151	0	151	Left Ventricle
hsa-mir-4478	Left Ventricle_151	0	151	Left Ventricle
hsa-mir-4479	Left Ventricle_151	0	151	Left Ventricle
hsa-mir-4480	Left Ventricle_151	0	151	Left Ventricle
hsa-mir-4481	Left Ventricle_151	0	151	Left Ventricle
hsa-mir-4482-3p	Left Ventricle_151	0	151	Left Ventricle
hsa-mir-4482-5p	Left Ventricle_151	0	151	Left Ventricle
hsa-mir-4483	Left Ventricle_151	0	151	Left Ventricle
hsa-mir-4484	Left Ventricle_151	1.41646071530962	151	Left Ventricle
hsa-mir-4485	Left Ventricle_151	0	151	Left Ventricle
hsa-mir-4486	Left Ventricle_151	0	151	Left Ventricle
hsa-mir-4487	Left Ventricle_151	0	151	Left Ventricle
hsa-mir-4488	Left Ventricle_151	0	151	Left Ventricle
hsa-mir-4489	Left Ventricle_151	0	151	Left Ventricle
hsa-mir-4490	Left Ventricle_151	0	151	Left Ventricle
hsa-mir-4491	Left Ventricle_151	0	151	Left Ventricle
hsa-mir-4492	Left Ventricle_151	0	151	Left Ventricle
hsa-mir-4493	Left Ventricle_151	0	151	Left Ventricle
hsa-mir-4494	Left Ventricle_151	0	151	Left Ventricle
hsa-mir-4495	Left Ventricle_151	0	151	Left Ventricle
hsa-mir-4496	Left Ventricle_151	0	151	Left Ventricle
hsa-mir-4497	Left Ventricle_151	0	151	Left Ventricle
hsa-mir-4498	Left Ventricle_151	0	151	Left Ventricle
hsa-mir-4499	Left Ventricle_151	0	151	Left Ventricle
hsa-mir-449a	Left Ventricle_151	1.34533720212959	151	Left Ventricle
hsa-mir-449b-3p	Left Ventricle_151	0	151	Left Ventricle
hsa-mir-449b-5p	Left Ventricle_151	0	151	Left Ventricle
hsa-mir-449c-3p	Left Ventricle_151	0	151	Left Ventricle
hsa-mir-449c-5p	Left Ventricle_151	0	151	Left Ventricle
hsa-mir-4500	Left Ventricle_151	0	151	Left Ventricle
hsa-mir-4501	Left Ventricle_151	0	151	Left Ventricle
hsa-mir-4502	Left Ventricle_151	0	151	Left Ventricle
hsa-mir-4503	Left Ventricle_151	0	151	Left Ventricle
hsa-mir-4504	Left Ventricle_151	0	151	Left Ventricle
hsa-mir-4505	Left Ventricle_151	0	151	Left Ventricle
hsa-mir-4506	Left Ventricle_151	0	151	Left Ventricle
hsa-mir-4507	Left Ventricle_151	0	151	Left Ventricle
hsa-mir-4508	Left Ventricle_151	0	151	Left Ventricle
hsa-mir-4509	Left Ventricle_151	0	151	Left Ventricle
hsa-mir-450a-3p	Left Ventricle_151	0	151	Left Ventricle
hsa-mir-450a-5p	Left Ventricle_151	5.30459845239173	151	Left Ventricle
hsa-mir-450b-3p	Left Ventricle_151	0	151	Left Ventricle
hsa-mir-450b-5p	Left Ventricle_151	5.38659501560845	151	Left Ventricle
hsa-mir-4510	Left Ventricle_151	2.91624867476865	151	Left Ventricle
hsa-mir-4511	Left Ventricle_151	0	151	Left Ventricle
hsa-mir-4512	Left Ventricle_151	0	151	Left Ventricle
hsa-mir-4513	Left Ventricle_151	0	151	Left Ventricle
hsa-mir-4514	Left Ventricle_151	0	151	Left Ventricle
hsa-mir-4515	Left Ventricle_151	0	151	Left Ventricle
hsa-mir-4516	Left Ventricle_151	0	151	Left Ventricle
hsa-mir-4517	Left Ventricle_151	0	151	Left Ventricle
hsa-mir-4518	Left Ventricle_151	0	151	Left Ventricle
hsa-mir-4519	Left Ventricle_151	0	151	Left Ventricle
hsa-mir-451a	Left Ventricle_151	11.7947833404766	151	Left Ventricle
hsa-mir-451b	Left Ventricle_151	1.34533720212959	151	Left Ventricle
hsa-mir-452-3p	Left Ventricle_151	0	151	Left Ventricle
hsa-mir-452-5p	Left Ventricle_151	6.51005050611052	151	Left Ventricle
hsa-mir-4520a-3p	Left Ventricle_151	0	151	Left Ventricle
hsa-mir-4520a-5p	Left Ventricle_151	0	151	Left Ventricle
hsa-mir-4520b-3p	Left Ventricle_151	0	151	Left Ventricle
hsa-mir-4520b-5p	Left Ventricle_151	0	151	Left Ventricle
hsa-mir-4521	Left Ventricle_151	0	151	Left Ventricle
hsa-mir-4522	Left Ventricle_151	0	151	Left Ventricle
hsa-mir-4523	Left Ventricle_151	0	151	Left Ventricle
hsa-mir-4524a-3p	Left Ventricle_151	0	151	Left Ventricle
hsa-mir-4524a-5p	Left Ventricle_151	0	151	Left Ventricle
hsa-mir-4524b-3p	Left Ventricle_151	0	151	Left Ventricle
hsa-mir-4524b-5p	Left Ventricle_151	0	151	Left Ventricle
hsa-mir-4525	Left Ventricle_151	0	151	Left Ventricle
hsa-mir-4526	Left Ventricle_151	0	151	Left Ventricle
hsa-mir-4527	Left Ventricle_151	0	151	Left Ventricle
hsa-mir-4528	Left Ventricle_151	0	151	Left Ventricle
hsa-mir-4529-3p	Left Ventricle_151	0	151	Left Ventricle
hsa-mir-4529-5p	Left Ventricle_151	0	151	Left Ventricle
hsa-mir-4530	Left Ventricle_151	0	151	Left Ventricle
hsa-mir-4531	Left Ventricle_151	0	151	Left Ventricle
hsa-mir-4532	Left Ventricle_151	0	151	Left Ventricle
hsa-mir-4533	Left Ventricle_151	0	151	Left Ventricle
hsa-mir-4534	Left Ventricle_151	0	151	Left Ventricle
hsa-mir-4535	Left Ventricle_151	0	151	Left Ventricle
hsa-mir-4536-3p	Left Ventricle_151	0	151	Left Ventricle
hsa-mir-4536-5p	Left Ventricle_151	0	151	Left Ventricle
hsa-mir-4537	Left Ventricle_151	0	151	Left Ventricle
hsa-mir-4538	Left Ventricle_151	0	151	Left Ventricle
hsa-mir-4539	Left Ventricle_151	0	151	Left Ventricle
hsa-mir-454-3p	Left Ventricle_151	4.49649692313752	151	Left Ventricle
hsa-mir-454-5p	Left Ventricle_151	0	151	Left Ventricle
hsa-mir-4540	Left Ventricle_151	0	151	Left Ventricle
hsa-mir-455-3p	Left Ventricle_151	0	151	Left Ventricle
hsa-mir-455-5p	Left Ventricle_151	5.69625986268543	151	Left Ventricle
hsa-mir-4632-3p	Left Ventricle_151	0	151	Left Ventricle
hsa-mir-4632-5p	Left Ventricle_151	0	151	Left Ventricle
hsa-mir-4633-3p	Left Ventricle_151	0	151	Left Ventricle
hsa-mir-4633-5p	Left Ventricle_151	0	151	Left Ventricle
hsa-mir-4634	Left Ventricle_151	0	151	Left Ventricle
hsa-mir-4635	Left Ventricle_151	0	151	Left Ventricle
hsa-mir-4636	Left Ventricle_151	0	151	Left Ventricle
hsa-mir-4637	Left Ventricle_151	0	151	Left Ventricle
hsa-mir-4638-3p	Left Ventricle_151	0	151	Left Ventricle
hsa-mir-4638-5p	Left Ventricle_151	0	151	Left Ventricle
hsa-mir-4639-3p	Left Ventricle_151	0	151	Left Ventricle
hsa-mir-4639-5p	Left Ventricle_151	0	151	Left Ventricle
hsa-mir-4640-3p	Left Ventricle_151	0	151	Left Ventricle
hsa-mir-4640-5p	Left Ventricle_151	0	151	Left Ventricle
hsa-mir-4641	Left Ventricle_151	0	151	Left Ventricle
hsa-mir-4642	Left Ventricle_151	0	151	Left Ventricle
hsa-mir-4643	Left Ventricle_151	0	151	Left Ventricle
hsa-mir-4644	Left Ventricle_151	0	151	Left Ventricle
hsa-mir-4645-3p	Left Ventricle_151	0	151	Left Ventricle
hsa-mir-4645-5p	Left Ventricle_151	0	151	Left Ventricle
hsa-mir-4646-3p	Left Ventricle_151	0	151	Left Ventricle
hsa-mir-4646-5p	Left Ventricle_151	0	151	Left Ventricle
hsa-mir-4647	Left Ventricle_151	0	151	Left Ventricle
hsa-mir-4648	Left Ventricle_151	0	151	Left Ventricle
hsa-mir-4649-3p	Left Ventricle_151	0	151	Left Ventricle
hsa-mir-4649-5p	Left Ventricle_151	0	151	Left Ventricle
hsa-mir-4650-3p	Left Ventricle_151	0	151	Left Ventricle
hsa-mir-4650-5p	Left Ventricle_151	0	151	Left Ventricle
hsa-mir-4651	Left Ventricle_151	0	151	Left Ventricle
hsa-mir-4652-3p	Left Ventricle_151	0	151	Left Ventricle
hsa-mir-4652-5p	Left Ventricle_151	0	151	Left Ventricle
hsa-mir-4653-3p	Left Ventricle_151	0	151	Left Ventricle
hsa-mir-4653-5p	Left Ventricle_151	0	151	Left Ventricle
hsa-mir-4654	Left Ventricle_151	0	151	Left Ventricle
hsa-mir-4655-3p	Left Ventricle_151	0	151	Left Ventricle
hsa-mir-4655-5p	Left Ventricle_151	0	151	Left Ventricle
hsa-mir-4656	Left Ventricle_151	0	151	Left Ventricle
hsa-mir-4657	Left Ventricle_151	0	151	Left Ventricle
hsa-mir-4658	Left Ventricle_151	0	151	Left Ventricle
hsa-mir-4659a-3p	Left Ventricle_151	0	151	Left Ventricle
hsa-mir-4659a-5p	Left Ventricle_151	0	151	Left Ventricle
hsa-mir-4659b-3p	Left Ventricle_151	0	151	Left Ventricle
hsa-mir-4659b-5p	Left Ventricle_151	0	151	Left Ventricle
hsa-mir-466	Left Ventricle_151	0	151	Left Ventricle
hsa-mir-4660	Left Ventricle_151	0	151	Left Ventricle
hsa-mir-4661-3p	Left Ventricle_151	0	151	Left Ventricle
hsa-mir-4661-5p	Left Ventricle_151	0	151	Left Ventricle
hsa-mir-4662a-3p	Left Ventricle_151	0	151	Left Ventricle
hsa-mir-4662a-5p	Left Ventricle_151	0	151	Left Ventricle
hsa-mir-4662b	Left Ventricle_151	0	151	Left Ventricle
hsa-mir-4663	Left Ventricle_151	0	151	Left Ventricle
hsa-mir-4664-3p	Left Ventricle_151	0	151	Left Ventricle
hsa-mir-4664-5p	Left Ventricle_151	0	151	Left Ventricle
hsa-mir-4665-3p	Left Ventricle_151	0	151	Left Ventricle
hsa-mir-4665-5p	Left Ventricle_151	0	151	Left Ventricle
hsa-mir-4666a-3p	Left Ventricle_151	0	151	Left Ventricle
hsa-mir-4666a-5p	Left Ventricle_151	0	151	Left Ventricle
hsa-mir-4666b	Left Ventricle_151	0	151	Left Ventricle
hsa-mir-4667-3p	Left Ventricle_151	0	151	Left Ventricle
hsa-mir-4667-5p	Left Ventricle_151	0	151	Left Ventricle
hsa-mir-4668-3p	Left Ventricle_151	0	151	Left Ventricle
hsa-mir-4668-5p	Left Ventricle_151	0	151	Left Ventricle
hsa-mir-4669	Left Ventricle_151	0	151	Left Ventricle
hsa-mir-4670-3p	Left Ventricle_151	0	151	Left Ventricle
hsa-mir-4670-5p	Left Ventricle_151	0	151	Left Ventricle
hsa-mir-4671-3p	Left Ventricle_151	0	151	Left Ventricle
hsa-mir-4671-5p	Left Ventricle_151	0	151	Left Ventricle
hsa-mir-4672	Left Ventricle_151	0	151	Left Ventricle
hsa-mir-4673	Left Ventricle_151	0	151	Left Ventricle
hsa-mir-4674	Left Ventricle_151	0	151	Left Ventricle
hsa-mir-4675	Left Ventricle_151	0	151	Left Ventricle
hsa-mir-4676-3p	Left Ventricle_151	0	151	Left Ventricle
hsa-mir-4676-5p	Left Ventricle_151	0	151	Left Ventricle
hsa-mir-4677-3p	Left Ventricle_151	0	151	Left Ventricle
hsa-mir-4677-5p	Left Ventricle_151	0	151	Left Ventricle
hsa-mir-4678	Left Ventricle_151	0	151	Left Ventricle
hsa-mir-4679	Left Ventricle_151	0	151	Left Ventricle
hsa-mir-4680-3p	Left Ventricle_151	0	151	Left Ventricle
hsa-mir-4680-5p	Left Ventricle_151	0	151	Left Ventricle
hsa-mir-4681	Left Ventricle_151	0	151	Left Ventricle
hsa-mir-4682	Left Ventricle_151	0	151	Left Ventricle
hsa-mir-4683	Left Ventricle_151	0	151	Left Ventricle
hsa-mir-4684-3p	Left Ventricle_151	0	151	Left Ventricle
hsa-mir-4684-5p	Left Ventricle_151	0	151	Left Ventricle
hsa-mir-4685-3p	Left Ventricle_151	0	151	Left Ventricle
hsa-mir-4685-5p	Left Ventricle_151	0	151	Left Ventricle
hsa-mir-4686	Left Ventricle_151	0	151	Left Ventricle
hsa-mir-4687-3p	Left Ventricle_151	0	151	Left Ventricle
hsa-mir-4687-5p	Left Ventricle_151	0	151	Left Ventricle
hsa-mir-4688	Left Ventricle_151	0	151	Left Ventricle
hsa-mir-4689	Left Ventricle_151	0	151	Left Ventricle
hsa-mir-4690-3p	Left Ventricle_151	0	151	Left Ventricle
hsa-mir-4690-5p	Left Ventricle_151	0	151	Left Ventricle
hsa-mir-4691-3p	Left Ventricle_151	0	151	Left Ventricle
hsa-mir-4691-5p	Left Ventricle_151	0	151	Left Ventricle
hsa-mir-4692	Left Ventricle_151	0	151	Left Ventricle
hsa-mir-4693-3p	Left Ventricle_151	0	151	Left Ventricle
hsa-mir-4693-5p	Left Ventricle_151	0	151	Left Ventricle
hsa-mir-4694-3p	Left Ventricle_151	0	151	Left Ventricle
hsa-mir-4694-5p	Left Ventricle_151	0	151	Left Ventricle
hsa-mir-4695-3p	Left Ventricle_151	0	151	Left Ventricle
hsa-mir-4695-5p	Left Ventricle_151	0	151	Left Ventricle
hsa-mir-4696	Left Ventricle_151	0	151	Left Ventricle
hsa-mir-4697-3p	Left Ventricle_151	0	151	Left Ventricle
hsa-mir-4697-5p	Left Ventricle_151	0	151	Left Ventricle
hsa-mir-4698	Left Ventricle_151	0	151	Left Ventricle
hsa-mir-4699-3p	Left Ventricle_151	0	151	Left Ventricle
hsa-mir-4699-5p	Left Ventricle_151	0	151	Left Ventricle
hsa-mir-4700-3p	Left Ventricle_151	0	151	Left Ventricle
hsa-mir-4700-5p	Left Ventricle_151	0	151	Left Ventricle
hsa-mir-4701-3p	Left Ventricle_151	0	151	Left Ventricle
hsa-mir-4701-5p	Left Ventricle_151	0	151	Left Ventricle
hsa-mir-4703-3p	Left Ventricle_151	0	151	Left Ventricle
hsa-mir-4703-5p	Left Ventricle_151	0	151	Left Ventricle
hsa-mir-4704-3p	Left Ventricle_151	0	151	Left Ventricle
hsa-mir-4704-5p	Left Ventricle_151	0	151	Left Ventricle
hsa-mir-4705	Left Ventricle_151	0	151	Left Ventricle
hsa-mir-4706	Left Ventricle_151	0	151	Left Ventricle
hsa-mir-4707-3p	Left Ventricle_151	0	151	Left Ventricle
hsa-mir-4707-5p	Left Ventricle_151	0	151	Left Ventricle
hsa-mir-4708-3p	Left Ventricle_151	0	151	Left Ventricle
hsa-mir-4708-5p	Left Ventricle_151	0	151	Left Ventricle
hsa-mir-4709-3p	Left Ventricle_151	0	151	Left Ventricle
hsa-mir-4709-5p	Left Ventricle_151	0	151	Left Ventricle
hsa-mir-4710	Left Ventricle_151	0	151	Left Ventricle
hsa-mir-4711-3p	Left Ventricle_151	0	151	Left Ventricle
hsa-mir-4711-5p	Left Ventricle_151	0	151	Left Ventricle
hsa-mir-4712-3p	Left Ventricle_151	0	151	Left Ventricle
hsa-mir-4712-5p	Left Ventricle_151	0	151	Left Ventricle
hsa-mir-4713-3p	Left Ventricle_151	0	151	Left Ventricle
hsa-mir-4713-5p	Left Ventricle_151	0	151	Left Ventricle
hsa-mir-4714-3p	Left Ventricle_151	0	151	Left Ventricle
hsa-mir-4714-5p	Left Ventricle_151	0	151	Left Ventricle
hsa-mir-4715-3p	Left Ventricle_151	0	151	Left Ventricle
hsa-mir-4715-5p	Left Ventricle_151	0	151	Left Ventricle
hsa-mir-4716-3p	Left Ventricle_151	0	151	Left Ventricle
hsa-mir-4716-5p	Left Ventricle_151	0	151	Left Ventricle
hsa-mir-4717-3p	Left Ventricle_151	0	151	Left Ventricle
hsa-mir-4717-5p	Left Ventricle_151	0	151	Left Ventricle
hsa-mir-4718	Left Ventricle_151	0	151	Left Ventricle
hsa-mir-4719	Left Ventricle_151	0	151	Left Ventricle
hsa-mir-4720-3p	Left Ventricle_151	0	151	Left Ventricle
hsa-mir-4720-5p	Left Ventricle_151	0	151	Left Ventricle
hsa-mir-4721	Left Ventricle_151	0	151	Left Ventricle
hsa-mir-4722-3p	Left Ventricle_151	0	151	Left Ventricle
hsa-mir-4722-5p	Left Ventricle_151	0	151	Left Ventricle
hsa-mir-4723-3p	Left Ventricle_151	0	151	Left Ventricle
hsa-mir-4723-5p	Left Ventricle_151	0	151	Left Ventricle
hsa-mir-4724-3p	Left Ventricle_151	0	151	Left Ventricle
hsa-mir-4724-5p	Left Ventricle_151	0	151	Left Ventricle
hsa-mir-4725-3p	Left Ventricle_151	0	151	Left Ventricle
hsa-mir-4725-5p	Left Ventricle_151	0	151	Left Ventricle
hsa-mir-4726-3p	Left Ventricle_151	0	151	Left Ventricle
hsa-mir-4726-5p	Left Ventricle_151	0	151	Left Ventricle
hsa-mir-4727-3p	Left Ventricle_151	0	151	Left Ventricle
hsa-mir-4727-5p	Left Ventricle_151	0	151	Left Ventricle
hsa-mir-4728-3p	Left Ventricle_151	0	151	Left Ventricle
hsa-mir-4728-5p	Left Ventricle_151	0	151	Left Ventricle
hsa-mir-4729	Left Ventricle_151	0	151	Left Ventricle
hsa-mir-4730	Left Ventricle_151	0	151	Left Ventricle
hsa-mir-4731-3p	Left Ventricle_151	0	151	Left Ventricle
hsa-mir-4731-5p	Left Ventricle_151	0	151	Left Ventricle
hsa-mir-4732-3p	Left Ventricle_151	0	151	Left Ventricle
hsa-mir-4732-5p	Left Ventricle_151	0	151	Left Ventricle
hsa-mir-4733-3p	Left Ventricle_151	0	151	Left Ventricle
hsa-mir-4733-5p	Left Ventricle_151	0	151	Left Ventricle
hsa-mir-4734	Left Ventricle_151	0	151	Left Ventricle
hsa-mir-4735-3p	Left Ventricle_151	0	151	Left Ventricle
hsa-mir-4735-5p	Left Ventricle_151	0	151	Left Ventricle
hsa-mir-4736	Left Ventricle_151	0	151	Left Ventricle
hsa-mir-4737	Left Ventricle_151	0	151	Left Ventricle
hsa-mir-4738-3p	Left Ventricle_151	0	151	Left Ventricle
hsa-mir-4738-5p	Left Ventricle_151	0	151	Left Ventricle
hsa-mir-4739	Left Ventricle_151	0	151	Left Ventricle
hsa-mir-4740-3p	Left Ventricle_151	0	151	Left Ventricle
hsa-mir-4740-5p	Left Ventricle_151	0	151	Left Ventricle
hsa-mir-4741	Left Ventricle_151	0	151	Left Ventricle
hsa-mir-4742-3p	Left Ventricle_151	0	151	Left Ventricle
hsa-mir-4742-5p	Left Ventricle_151	0	151	Left Ventricle
hsa-mir-4743-3p	Left Ventricle_151	0	151	Left Ventricle
hsa-mir-4743-5p	Left Ventricle_151	0	151	Left Ventricle
hsa-mir-4744	Left Ventricle_151	0	151	Left Ventricle
hsa-mir-4745-3p	Left Ventricle_151	0	151	Left Ventricle
hsa-mir-4745-5p	Left Ventricle_151	0	151	Left Ventricle
hsa-mir-4746-3p	Left Ventricle_151	0	151	Left Ventricle
hsa-mir-4746-5p	Left Ventricle_151	0	151	Left Ventricle
hsa-mir-4747-3p	Left Ventricle_151	0	151	Left Ventricle
hsa-mir-4747-5p	Left Ventricle_151	0	151	Left Ventricle
hsa-mir-4748	Left Ventricle_151	0	151	Left Ventricle
hsa-mir-4749-3p	Left Ventricle_151	0	151	Left Ventricle
hsa-mir-4749-5p	Left Ventricle_151	0	151	Left Ventricle
hsa-mir-4750-3p	Left Ventricle_151	0	151	Left Ventricle
hsa-mir-4750-5p	Left Ventricle_151	0	151	Left Ventricle
hsa-mir-4751	Left Ventricle_151	0	151	Left Ventricle
hsa-mir-4752	Left Ventricle_151	0	151	Left Ventricle
hsa-mir-4753-3p	Left Ventricle_151	0	151	Left Ventricle
hsa-mir-4753-5p	Left Ventricle_151	0	151	Left Ventricle
hsa-mir-4754	Left Ventricle_151	0	151	Left Ventricle
hsa-mir-4755-3p	Left Ventricle_151	0	151	Left Ventricle
hsa-mir-4755-5p	Left Ventricle_151	0	151	Left Ventricle
hsa-mir-4756-3p	Left Ventricle_151	0	151	Left Ventricle
hsa-mir-4756-5p	Left Ventricle_151	0	151	Left Ventricle
hsa-mir-4757-3p	Left Ventricle_151	0	151	Left Ventricle
hsa-mir-4757-5p	Left Ventricle_151	0	151	Left Ventricle
hsa-mir-4758-3p	Left Ventricle_151	0	151	Left Ventricle
hsa-mir-4758-5p	Left Ventricle_151	0	151	Left Ventricle
hsa-mir-4759	Left Ventricle_151	0	151	Left Ventricle
hsa-mir-4760-3p	Left Ventricle_151	0	151	Left Ventricle
hsa-mir-4760-5p	Left Ventricle_151	0	151	Left Ventricle
hsa-mir-4761-3p	Left Ventricle_151	0	151	Left Ventricle
hsa-mir-4761-5p	Left Ventricle_151	0	151	Left Ventricle
hsa-mir-4762-3p	Left Ventricle_151	0	151	Left Ventricle
hsa-mir-4762-5p	Left Ventricle_151	0	151	Left Ventricle
hsa-mir-4763-3p	Left Ventricle_151	0	151	Left Ventricle
hsa-mir-4763-5p	Left Ventricle_151	0	151	Left Ventricle
hsa-mir-4764-3p	Left Ventricle_151	0	151	Left Ventricle
hsa-mir-4764-5p	Left Ventricle_151	0	151	Left Ventricle
hsa-mir-4765	Left Ventricle_151	0	151	Left Ventricle
hsa-mir-4766-3p	Left Ventricle_151	0	151	Left Ventricle
hsa-mir-4766-5p	Left Ventricle_151	0	151	Left Ventricle
hsa-mir-4767	Left Ventricle_151	0	151	Left Ventricle
hsa-mir-4768-3p	Left Ventricle_151	0	151	Left Ventricle
hsa-mir-4768-5p	Left Ventricle_151	0	151	Left Ventricle
hsa-mir-4769-3p	Left Ventricle_151	0	151	Left Ventricle
hsa-mir-4769-5p	Left Ventricle_151	0	151	Left Ventricle
hsa-mir-4770	Left Ventricle_151	0	151	Left Ventricle
hsa-mir-4771	Left Ventricle_151	0	151	Left Ventricle
hsa-mir-4772-3p	Left Ventricle_151	0	151	Left Ventricle
hsa-mir-4772-5p	Left Ventricle_151	0	151	Left Ventricle
hsa-mir-4773	Left Ventricle_151	0	151	Left Ventricle
hsa-mir-4774-3p	Left Ventricle_151	0	151	Left Ventricle
hsa-mir-4774-5p	Left Ventricle_151	0	151	Left Ventricle
hsa-mir-4775	Left Ventricle_151	0	151	Left Ventricle
hsa-mir-4776-3p	Left Ventricle_151	0	151	Left Ventricle
hsa-mir-4776-5p	Left Ventricle_151	0	151	Left Ventricle
hsa-mir-4777-3p	Left Ventricle_151	0	151	Left Ventricle
hsa-mir-4777-5p	Left Ventricle_151	0	151	Left Ventricle
hsa-mir-4778-3p	Left Ventricle_151	0	151	Left Ventricle
hsa-mir-4778-5p	Left Ventricle_151	0	151	Left Ventricle
hsa-mir-4779	Left Ventricle_151	0	151	Left Ventricle
hsa-mir-4780	Left Ventricle_151	0	151	Left Ventricle
hsa-mir-4781-3p	Left Ventricle_151	0	151	Left Ventricle
hsa-mir-4781-5p	Left Ventricle_151	0	151	Left Ventricle
hsa-mir-4782-3p	Left Ventricle_151	0	151	Left Ventricle
hsa-mir-4782-5p	Left Ventricle_151	0	151	Left Ventricle
hsa-mir-4783-3p	Left Ventricle_151	0	151	Left Ventricle
hsa-mir-4783-5p	Left Ventricle_151	0	151	Left Ventricle
hsa-mir-4784	Left Ventricle_151	0	151	Left Ventricle
hsa-mir-4785	Left Ventricle_151	0	151	Left Ventricle
hsa-mir-4786-3p	Left Ventricle_151	0	151	Left Ventricle
hsa-mir-4786-5p	Left Ventricle_151	0	151	Left Ventricle
hsa-mir-4787-3p	Left Ventricle_151	0	151	Left Ventricle
hsa-mir-4787-5p	Left Ventricle_151	0	151	Left Ventricle
hsa-mir-4788	Left Ventricle_151	0	151	Left Ventricle
hsa-mir-4789-3p	Left Ventricle_151	0	151	Left Ventricle
hsa-mir-4789-5p	Left Ventricle_151	0	151	Left Ventricle
hsa-mir-4790-3p	Left Ventricle_151	0	151	Left Ventricle
hsa-mir-4790-5p	Left Ventricle_151	0	151	Left Ventricle
hsa-mir-4791	Left Ventricle_151	0	151	Left Ventricle
hsa-mir-4792	Left Ventricle_151	0	151	Left Ventricle
hsa-mir-4793-3p	Left Ventricle_151	0	151	Left Ventricle
hsa-mir-4793-5p	Left Ventricle_151	0	151	Left Ventricle
hsa-mir-4794	Left Ventricle_151	0	151	Left Ventricle
hsa-mir-4795-3p	Left Ventricle_151	0	151	Left Ventricle
hsa-mir-4795-5p	Left Ventricle_151	0	151	Left Ventricle
hsa-mir-4796-3p	Left Ventricle_151	0	151	Left Ventricle
hsa-mir-4796-5p	Left Ventricle_151	0	151	Left Ventricle
hsa-mir-4797-3p	Left Ventricle_151	0	151	Left Ventricle
hsa-mir-4797-5p	Left Ventricle_151	0	151	Left Ventricle
hsa-mir-4798-3p	Left Ventricle_151	0	151	Left Ventricle
hsa-mir-4798-5p	Left Ventricle_151	0	151	Left Ventricle
hsa-mir-4799-3p	Left Ventricle_151	0	151	Left Ventricle
hsa-mir-4799-5p	Left Ventricle_151	0	151	Left Ventricle
hsa-mir-4800-3p	Left Ventricle_151	0	151	Left Ventricle
hsa-mir-4800-5p	Left Ventricle_151	0	151	Left Ventricle
hsa-mir-4801	Left Ventricle_151	0	151	Left Ventricle
hsa-mir-4802-3p	Left Ventricle_151	0	151	Left Ventricle
hsa-mir-4802-5p	Left Ventricle_151	0	151	Left Ventricle
hsa-mir-4803	Left Ventricle_151	0	151	Left Ventricle
hsa-mir-4804-3p	Left Ventricle_151	0	151	Left Ventricle
hsa-mir-4804-5p	Left Ventricle_151	0	151	Left Ventricle
hsa-mir-483-3p	Left Ventricle_151	0	151	Left Ventricle
hsa-mir-483-5p	Left Ventricle_151	0	151	Left Ventricle
hsa-mir-484	Left Ventricle_151	7.46484891141982	151	Left Ventricle
hsa-mir-485-3p	Left Ventricle_151	0	151	Left Ventricle
hsa-mir-485-5p	Left Ventricle_151	0	151	Left Ventricle
hsa-mir-486-3p	Left Ventricle_151	16.2488787566602	151	Left Ventricle
hsa-mir-486-5p	Left Ventricle_151	16.3985772291218	151	Left Ventricle
hsa-mir-487b	Left Ventricle_151	4.39448980097341	151	Left Ventricle
hsa-mir-488-3p	Left Ventricle_151	0	151	Left Ventricle
hsa-mir-488-5p	Left Ventricle_151	0	151	Left Ventricle
hsa-mir-489	Left Ventricle_151	0	151	Left Ventricle
hsa-mir-490-3p	Left Ventricle_151	7.22589612984817	151	Left Ventricle
hsa-mir-490-5p	Left Ventricle_151	0	151	Left Ventricle
hsa-mir-491-3p	Left Ventricle_151	0	151	Left Ventricle
hsa-mir-491-5p	Left Ventricle_151	0	151	Left Ventricle
hsa-mir-492	Left Ventricle_151	0	151	Left Ventricle
hsa-mir-493-3p	Left Ventricle_151	2.49125982616662	151	Left Ventricle
hsa-mir-493-5p	Left Ventricle_151	1.34533720212959	151	Left Ventricle
hsa-mir-495-3p	Left Ventricle_151	0	151	Left Ventricle
hsa-mir-495-5p	Left Ventricle_151	0	151	Left Ventricle
hsa-mir-497-3p	Left Ventricle_151	0	151	Left Ventricle
hsa-mir-497-5p	Left Ventricle_151	10.0857581380538	151	Left Ventricle
hsa-mir-498	Left Ventricle_151	0	151	Left Ventricle
hsa-mir-4999-3p	Left Ventricle_151	0	151	Left Ventricle
hsa-mir-4999-5p	Left Ventricle_151	0	151	Left Ventricle
hsa-mir-499a-3p	Left Ventricle_151	7.16614796740395	151	Left Ventricle
hsa-mir-499a-5p	Left Ventricle_151	14.1438921022065	151	Left Ventricle
hsa-mir-499b-3p	Left Ventricle_151	14.0671881333205	151	Left Ventricle
hsa-mir-499b-5p	Left Ventricle_151	7.13485448218748	151	Left Ventricle
hsa-mir-5000-3p	Left Ventricle_151	0	151	Left Ventricle
hsa-mir-5000-5p	Left Ventricle_151	0	151	Left Ventricle
hsa-mir-5001-3p	Left Ventricle_151	0	151	Left Ventricle
hsa-mir-5001-5p	Left Ventricle_151	0	151	Left Ventricle
hsa-mir-5002-3p	Left Ventricle_151	0	151	Left Ventricle
hsa-mir-5002-5p	Left Ventricle_151	0	151	Left Ventricle
hsa-mir-5003-3p	Left Ventricle_151	0	151	Left Ventricle
hsa-mir-5003-5p	Left Ventricle_151	0	151	Left Ventricle
hsa-mir-5004-3p	Left Ventricle_151	0	151	Left Ventricle
hsa-mir-5004-5p	Left Ventricle_151	0	151	Left Ventricle
hsa-mir-5006-3p	Left Ventricle_151	0	151	Left Ventricle
hsa-mir-5006-5p	Left Ventricle_151	0	151	Left Ventricle
hsa-mir-5007-3p	Left Ventricle_151	0	151	Left Ventricle
hsa-mir-5007-5p	Left Ventricle_151	0	151	Left Ventricle
hsa-mir-5008-3p	Left Ventricle_151	0	151	Left Ventricle
hsa-mir-5008-5p	Left Ventricle_151	0	151	Left Ventricle
hsa-mir-5009-3p	Left Ventricle_151	0	151	Left Ventricle
hsa-mir-5009-5p	Left Ventricle_151	0	151	Left Ventricle
hsa-mir-500a-3p	Left Ventricle_151	6.43693205654343	151	Left Ventricle
hsa-mir-500a-5p	Left Ventricle_151	0.824114381603132	151	Left Ventricle
hsa-mir-500b	Left Ventricle_151	0.824114381603132	151	Left Ventricle
hsa-mir-501-3p	Left Ventricle_151	0	151	Left Ventricle
hsa-mir-501-5p	Left Ventricle_151	0	151	Left Ventricle
hsa-mir-5010-3p	Left Ventricle_151	0	151	Left Ventricle
hsa-mir-5010-5p	Left Ventricle_151	0	151	Left Ventricle
hsa-mir-5011-3p	Left Ventricle_151	0	151	Left Ventricle
hsa-mir-5011-5p	Left Ventricle_151	0	151	Left Ventricle
hsa-mir-502-3p	Left Ventricle_151	4.95640370014791	151	Left Ventricle
hsa-mir-502-5p	Left Ventricle_151	1.34533720212959	151	Left Ventricle
hsa-mir-503-3p	Left Ventricle_151	0	151	Left Ventricle
hsa-mir-503-5p	Left Ventricle_151	0	151	Left Ventricle
hsa-mir-5047	Left Ventricle_151	0	151	Left Ventricle
hsa-mir-505-3p	Left Ventricle_151	4.95640370014791	151	Left Ventricle
hsa-mir-505-5p	Left Ventricle_151	0	151	Left Ventricle
hsa-mir-506-3p	Left Ventricle_151	0	151	Left Ventricle
hsa-mir-506-5p	Left Ventricle_151	0	151	Left Ventricle
hsa-mir-507	Left Ventricle_151	0	151	Left Ventricle
hsa-mir-508-3p	Left Ventricle_151	0	151	Left Ventricle
hsa-mir-508-5p	Left Ventricle_151	0	151	Left Ventricle
hsa-mir-5087	Left Ventricle_151	0	151	Left Ventricle
hsa-mir-5088	Left Ventricle_151	0	151	Left Ventricle
hsa-mir-5089-3p	Left Ventricle_151	0	151	Left Ventricle
hsa-mir-5089-5p	Left Ventricle_151	0	151	Left Ventricle
hsa-mir-509-3-5p	Left Ventricle_151	0	151	Left Ventricle
hsa-mir-509-3p	Left Ventricle_151	0	151	Left Ventricle
hsa-mir-509-5p	Left Ventricle_151	0	151	Left Ventricle
hsa-mir-5090	Left Ventricle_151	0	151	Left Ventricle
hsa-mir-5091	Left Ventricle_151	0	151	Left Ventricle
hsa-mir-5092	Left Ventricle_151	0	151	Left Ventricle
hsa-mir-5093	Left Ventricle_151	0	151	Left Ventricle
hsa-mir-5094	Left Ventricle_151	0	151	Left Ventricle
hsa-mir-5095	Left Ventricle_151	0	151	Left Ventricle
hsa-mir-5096	Left Ventricle_151	0	151	Left Ventricle
hsa-mir-510	Left Ventricle_151	0	151	Left Ventricle
hsa-mir-5100	Left Ventricle_151	0	151	Left Ventricle
hsa-mir-511	Left Ventricle_151	0	151	Left Ventricle
hsa-mir-512-3p	Left Ventricle_151	1.34533720212959	151	Left Ventricle
hsa-mir-512-5p	Left Ventricle_151	0	151	Left Ventricle
hsa-mir-513a-3p	Left Ventricle_151	0	151	Left Ventricle
hsa-mir-513a-5p	Left Ventricle_151	0	151	Left Ventricle
hsa-mir-513b	Left Ventricle_151	0	151	Left Ventricle
hsa-mir-513c-3p	Left Ventricle_151	0	151	Left Ventricle
hsa-mir-513c-5p	Left Ventricle_151	0	151	Left Ventricle
hsa-mir-514a-3p	Left Ventricle_151	0	151	Left Ventricle
hsa-mir-514a-5p	Left Ventricle_151	0	151	Left Ventricle
hsa-mir-514b-3p	Left Ventricle_151	0	151	Left Ventricle
hsa-mir-514b-5p	Left Ventricle_151	0	151	Left Ventricle
hsa-mir-515-3p	Left Ventricle_151	0	151	Left Ventricle
hsa-mir-515-5p	Left Ventricle_151	1.34533720212959	151	Left Ventricle
hsa-mir-516a-3p	Left Ventricle_151	0	151	Left Ventricle
hsa-mir-516a-5p	Left Ventricle_151	0	151	Left Ventricle
hsa-mir-516b-3p	Left Ventricle_151	0	151	Left Ventricle
hsa-mir-516b-5p	Left Ventricle_151	0	151	Left Ventricle
hsa-mir-517-5p	Left Ventricle_151	0	151	Left Ventricle
hsa-mir-517a-3p	Left Ventricle_151	0	151	Left Ventricle
hsa-mir-517b-3p	Left Ventricle_151	0	151	Left Ventricle
hsa-mir-517c-3p	Left Ventricle_151	0	151	Left Ventricle
hsa-mir-5186	Left Ventricle_151	0	151	Left Ventricle
hsa-mir-5187-3p	Left Ventricle_151	0	151	Left Ventricle
hsa-mir-5187-5p	Left Ventricle_151	0	151	Left Ventricle
hsa-mir-5188	Left Ventricle_151	0	151	Left Ventricle
hsa-mir-5189	Left Ventricle_151	0	151	Left Ventricle
hsa-mir-518a-3p	Left Ventricle_151	0	151	Left Ventricle
hsa-mir-518a-5p	Left Ventricle_151	0	151	Left Ventricle
hsa-mir-518b	Left Ventricle_151	0	151	Left Ventricle
hsa-mir-518c-3p	Left Ventricle_151	0	151	Left Ventricle
hsa-mir-518c-5p	Left Ventricle_151	0	151	Left Ventricle
hsa-mir-518d-3p	Left Ventricle_151	0	151	Left Ventricle
hsa-mir-518d-5p	Left Ventricle_151	0	151	Left Ventricle
hsa-mir-518e-3p	Left Ventricle_151	0	151	Left Ventricle
hsa-mir-518e-5p	Left Ventricle_151	0	151	Left Ventricle
hsa-mir-518f-3p	Left Ventricle_151	0	151	Left Ventricle
hsa-mir-518f-5p	Left Ventricle_151	0	151	Left Ventricle
hsa-mir-5190	Left Ventricle_151	0	151	Left Ventricle
hsa-mir-5191	Left Ventricle_151	0	151	Left Ventricle
hsa-mir-5192	Left Ventricle_151	0	151	Left Ventricle
hsa-mir-5193	Left Ventricle_151	0	151	Left Ventricle
hsa-mir-5194	Left Ventricle_151	0	151	Left Ventricle
hsa-mir-5195-3p	Left Ventricle_151	0	151	Left Ventricle
hsa-mir-5195-5p	Left Ventricle_151	0	151	Left Ventricle
hsa-mir-5196-3p	Left Ventricle_151	0	151	Left Ventricle
hsa-mir-5196-5p	Left Ventricle_151	0	151	Left Ventricle
hsa-mir-5197-3p	Left Ventricle_151	0	151	Left Ventricle
hsa-mir-5197-5p	Left Ventricle_151	0	151	Left Ventricle
hsa-mir-519a-3p	Left Ventricle_151	0	151	Left Ventricle
hsa-mir-519a-5p	Left Ventricle_151	0	151	Left Ventricle
hsa-mir-519b-3p	Left Ventricle_151	0	151	Left Ventricle
hsa-mir-519b-5p	Left Ventricle_151	0	151	Left Ventricle
hsa-mir-519c-3p	Left Ventricle_151	0	151	Left Ventricle
hsa-mir-519c-5p	Left Ventricle_151	0	151	Left Ventricle
hsa-mir-519d	Left Ventricle_151	0	151	Left Ventricle
hsa-mir-519e-3p	Left Ventricle_151	0	151	Left Ventricle
hsa-mir-519e-5p	Left Ventricle_151	0	151	Left Ventricle
hsa-mir-520a-3p	Left Ventricle_151	0	151	Left Ventricle
hsa-mir-520a-5p	Left Ventricle_151	0	151	Left Ventricle
hsa-mir-520b	Left Ventricle_151	0	151	Left Ventricle
hsa-mir-520c-3p	Left Ventricle_151	0	151	Left Ventricle
hsa-mir-520c-5p	Left Ventricle_151	0	151	Left Ventricle
hsa-mir-520d-3p	Left Ventricle_151	0	151	Left Ventricle
hsa-mir-520d-5p	Left Ventricle_151	0	151	Left Ventricle
hsa-mir-520e	Left Ventricle_151	0	151	Left Ventricle
hsa-mir-520f	Left Ventricle_151	0	151	Left Ventricle
hsa-mir-520g	Left Ventricle_151	0	151	Left Ventricle
hsa-mir-520h	Left Ventricle_151	0	151	Left Ventricle
hsa-mir-521	Left Ventricle_151	0	151	Left Ventricle
hsa-mir-522-3p	Left Ventricle_151	0	151	Left Ventricle
hsa-mir-522-5p	Left Ventricle_151	0	151	Left Ventricle
hsa-mir-523-3p	Left Ventricle_151	0	151	Left Ventricle
hsa-mir-523-5p	Left Ventricle_151	0	151	Left Ventricle
hsa-mir-524-3p	Left Ventricle_151	0	151	Left Ventricle
hsa-mir-524-5p	Left Ventricle_151	0	151	Left Ventricle
hsa-mir-525-3p	Left Ventricle_151	0	151	Left Ventricle
hsa-mir-525-5p	Left Ventricle_151	0	151	Left Ventricle
hsa-mir-526a	Left Ventricle_151	0	151	Left Ventricle
hsa-mir-526b-3p	Left Ventricle_151	0	151	Left Ventricle
hsa-mir-526b-5p	Left Ventricle_151	1.34533720212959	151	Left Ventricle
hsa-mir-527	Left Ventricle_151	0	151	Left Ventricle
hsa-mir-532-3p	Left Ventricle_151	0	151	Left Ventricle
hsa-mir-532-5p	Left Ventricle_151	7.41361554053242	151	Left Ventricle
hsa-mir-539-3p	Left Ventricle_151	1.34533720212959	151	Left Ventricle
hsa-mir-539-5p	Left Ventricle_151	0	151	Left Ventricle
hsa-mir-541-3p	Left Ventricle_151	0	151	Left Ventricle
hsa-mir-541-5p	Left Ventricle_151	0	151	Left Ventricle
hsa-mir-542-3p	Left Ventricle_151	5.46418081343626	151	Left Ventricle
hsa-mir-542-5p	Left Ventricle_151	1.34533720212959	151	Left Ventricle
hsa-mir-543	Left Ventricle_151	0	151	Left Ventricle
hsa-mir-544a	Left Ventricle_151	0	151	Left Ventricle
hsa-mir-544b	Left Ventricle_151	0	151	Left Ventricle
hsa-mir-545-3p	Left Ventricle_151	0	151	Left Ventricle
hsa-mir-545-5p	Left Ventricle_151	0	151	Left Ventricle
hsa-mir-548a-3p	Left Ventricle_151	0	151	Left Ventricle
hsa-mir-548a-5p	Left Ventricle_151	0	151	Left Ventricle
hsa-mir-548aa	Left Ventricle_151	0	151	Left Ventricle
hsa-mir-548ab	Left Ventricle_151	0	151	Left Ventricle
hsa-mir-548ac	Left Ventricle_151	0	151	Left Ventricle
hsa-mir-548ad	Left Ventricle_151	0	151	Left Ventricle
hsa-mir-548ae	Left Ventricle_151	0	151	Left Ventricle
hsa-mir-548ag	Left Ventricle_151	0	151	Left Ventricle
hsa-mir-548ah-3p	Left Ventricle_151	0	151	Left Ventricle
hsa-mir-548ah-5p	Left Ventricle_151	0	151	Left Ventricle
hsa-mir-548ai	Left Ventricle_151	0	151	Left Ventricle
hsa-mir-548aj-3p	Left Ventricle_151	0	151	Left Ventricle
hsa-mir-548aj-5p	Left Ventricle_151	0	151	Left Ventricle
hsa-mir-548ak	Left Ventricle_151	0	151	Left Ventricle
hsa-mir-548al	Left Ventricle_151	0	151	Left Ventricle
hsa-mir-548am-3p	Left Ventricle_151	0	151	Left Ventricle
hsa-mir-548am-5p	Left Ventricle_151	0	151	Left Ventricle
hsa-mir-548an	Left Ventricle_151	0	151	Left Ventricle
hsa-mir-548ao-3p	Left Ventricle_151	0	151	Left Ventricle
hsa-mir-548ao-5p	Left Ventricle_151	0	151	Left Ventricle
hsa-mir-548ap-3p	Left Ventricle_151	0	151	Left Ventricle
hsa-mir-548ap-5p	Left Ventricle_151	0	151	Left Ventricle
hsa-mir-548aq-3p	Left Ventricle_151	0	151	Left Ventricle
hsa-mir-548aq-5p	Left Ventricle_151	0	151	Left Ventricle
hsa-mir-548ar-3p	Left Ventricle_151	0	151	Left Ventricle
hsa-mir-548ar-5p	Left Ventricle_151	0	151	Left Ventricle
hsa-mir-548as-3p	Left Ventricle_151	0	151	Left Ventricle
hsa-mir-548as-5p	Left Ventricle_151	0	151	Left Ventricle
hsa-mir-548at-3p	Left Ventricle_151	0	151	Left Ventricle
hsa-mir-548at-5p	Left Ventricle_151	0	151	Left Ventricle
hsa-mir-548au-3p	Left Ventricle_151	0	151	Left Ventricle
hsa-mir-548au-5p	Left Ventricle_151	0	151	Left Ventricle
hsa-mir-548av-3p	Left Ventricle_151	0	151	Left Ventricle
hsa-mir-548av-5p	Left Ventricle_151	0	151	Left Ventricle
hsa-mir-548aw	Left Ventricle_151	0	151	Left Ventricle
hsa-mir-548ax	Left Ventricle_151	0	151	Left Ventricle
hsa-mir-548ay-3p	Left Ventricle_151	0	151	Left Ventricle
hsa-mir-548ay-5p	Left Ventricle_151	0	151	Left Ventricle
hsa-mir-548az-3p	Left Ventricle_151	0	151	Left Ventricle
hsa-mir-548az-5p	Left Ventricle_151	0	151	Left Ventricle
hsa-mir-548b-3p	Left Ventricle_151	0	151	Left Ventricle
hsa-mir-548b-5p	Left Ventricle_151	0	151	Left Ventricle
hsa-mir-548c-3p	Left Ventricle_151	0	151	Left Ventricle
hsa-mir-548c-5p	Left Ventricle_151	0	151	Left Ventricle
hsa-mir-548d-3p	Left Ventricle_151	0	151	Left Ventricle
hsa-mir-548d-5p	Left Ventricle_151	0	151	Left Ventricle
hsa-mir-548e	Left Ventricle_151	0	151	Left Ventricle
hsa-mir-548f	Left Ventricle_151	0	151	Left Ventricle
hsa-mir-548g-3p	Left Ventricle_151	0	151	Left Ventricle
hsa-mir-548g-5p	Left Ventricle_151	0	151	Left Ventricle
hsa-mir-548h-3p	Left Ventricle_151	0	151	Left Ventricle
hsa-mir-548h-5p	Left Ventricle_151	0	151	Left Ventricle
hsa-mir-548i	Left Ventricle_151	0	151	Left Ventricle
hsa-mir-548j	Left Ventricle_151	0	151	Left Ventricle
hsa-mir-548k	Left Ventricle_151	0	151	Left Ventricle
hsa-mir-548l	Left Ventricle_151	0	151	Left Ventricle
hsa-mir-548m	Left Ventricle_151	0	151	Left Ventricle
hsa-mir-548n	Left Ventricle_151	0	151	Left Ventricle
hsa-mir-548o-3p	Left Ventricle_151	0	151	Left Ventricle
hsa-mir-548o-5p	Left Ventricle_151	0	151	Left Ventricle
hsa-mir-548p	Left Ventricle_151	0	151	Left Ventricle
hsa-mir-548q	Left Ventricle_151	0	151	Left Ventricle
hsa-mir-548s	Left Ventricle_151	0	151	Left Ventricle
hsa-mir-548t-3p	Left Ventricle_151	0	151	Left Ventricle
hsa-mir-548t-5p	Left Ventricle_151	0	151	Left Ventricle
hsa-mir-548u	Left Ventricle_151	0	151	Left Ventricle
hsa-mir-548v	Left Ventricle_151	0	151	Left Ventricle
hsa-mir-548w	Left Ventricle_151	0	151	Left Ventricle
hsa-mir-548x-3p	Left Ventricle_151	0	151	Left Ventricle
hsa-mir-548x-5p	Left Ventricle_151	0	151	Left Ventricle
hsa-mir-548y	Left Ventricle_151	0	151	Left Ventricle
hsa-mir-548z	Left Ventricle_151	0	151	Left Ventricle
hsa-mir-549a	Left Ventricle_151	0	151	Left Ventricle
hsa-mir-550a-3-5p	Left Ventricle_151	0	151	Left Ventricle
hsa-mir-550a-3p	Left Ventricle_151	0	151	Left Ventricle
hsa-mir-550a-5p	Left Ventricle_151	0	151	Left Ventricle
hsa-mir-550b-2-5p	Left Ventricle_151	0	151	Left Ventricle
hsa-mir-550b-3p	Left Ventricle_151	0	151	Left Ventricle
hsa-mir-551a	Left Ventricle_151	2.02920251259438	151	Left Ventricle
hsa-mir-551b-3p	Left Ventricle_151	1.34533720212959	151	Left Ventricle
hsa-mir-551b-5p	Left Ventricle_151	0	151	Left Ventricle
hsa-mir-552	Left Ventricle_151	0	151	Left Ventricle
hsa-mir-553	Left Ventricle_151	0	151	Left Ventricle
hsa-mir-554	Left Ventricle_151	0	151	Left Ventricle
hsa-mir-555	Left Ventricle_151	0	151	Left Ventricle
hsa-mir-556-3p	Left Ventricle_151	0	151	Left Ventricle
hsa-mir-556-5p	Left Ventricle_151	0	151	Left Ventricle
hsa-mir-557	Left Ventricle_151	0	151	Left Ventricle
hsa-mir-5571-3p	Left Ventricle_151	0	151	Left Ventricle
hsa-mir-5571-5p	Left Ventricle_151	0	151	Left Ventricle
hsa-mir-5572	Left Ventricle_151	0	151	Left Ventricle
hsa-mir-5579-3p	Left Ventricle_151	0	151	Left Ventricle
hsa-mir-5579-5p	Left Ventricle_151	0	151	Left Ventricle
hsa-mir-558	Left Ventricle_151	0	151	Left Ventricle
hsa-mir-5580-3p	Left Ventricle_151	0	151	Left Ventricle
hsa-mir-5580-5p	Left Ventricle_151	0	151	Left Ventricle
hsa-mir-5581-3p	Left Ventricle_151	0	151	Left Ventricle
hsa-mir-5581-5p	Left Ventricle_151	0	151	Left Ventricle
hsa-mir-5582-3p	Left Ventricle_151	0	151	Left Ventricle
hsa-mir-5582-5p	Left Ventricle_151	0	151	Left Ventricle
hsa-mir-5583-3p	Left Ventricle_151	0	151	Left Ventricle
hsa-mir-5583-5p	Left Ventricle_151	0	151	Left Ventricle
hsa-mir-5584-3p	Left Ventricle_151	0	151	Left Ventricle
hsa-mir-5584-5p	Left Ventricle_151	0	151	Left Ventricle
hsa-mir-5585-3p	Left Ventricle_151	0	151	Left Ventricle
hsa-mir-5585-5p	Left Ventricle_151	0	151	Left Ventricle
hsa-mir-5586-3p	Left Ventricle_151	0	151	Left Ventricle
hsa-mir-5586-5p	Left Ventricle_151	0	151	Left Ventricle
hsa-mir-5587-3p	Left Ventricle_151	0	151	Left Ventricle
hsa-mir-5587-5p	Left Ventricle_151	0	151	Left Ventricle
hsa-mir-5588-3p	Left Ventricle_151	0	151	Left Ventricle
hsa-mir-5588-5p	Left Ventricle_151	0	151	Left Ventricle
hsa-mir-5589-3p	Left Ventricle_151	0	151	Left Ventricle
hsa-mir-5589-5p	Left Ventricle_151	0	151	Left Ventricle
hsa-mir-559	Left Ventricle_151	0	151	Left Ventricle
hsa-mir-5590-3p	Left Ventricle_151	0	151	Left Ventricle
hsa-mir-5590-5p	Left Ventricle_151	0	151	Left Ventricle
hsa-mir-5591-3p	Left Ventricle_151	0	151	Left Ventricle
hsa-mir-5591-5p	Left Ventricle_151	0	151	Left Ventricle
hsa-mir-561-3p	Left Ventricle_151	0	151	Left Ventricle
hsa-mir-561-5p	Left Ventricle_151	0	151	Left Ventricle
hsa-mir-562	Left Ventricle_151	0	151	Left Ventricle
hsa-mir-563	Left Ventricle_151	0	151	Left Ventricle
hsa-mir-564	Left Ventricle_151	0	151	Left Ventricle
hsa-mir-566	Left Ventricle_151	0	151	Left Ventricle
hsa-mir-567	Left Ventricle_151	0	151	Left Ventricle
hsa-mir-5680	Left Ventricle_151	0	151	Left Ventricle
hsa-mir-5681a	Left Ventricle_151	0	151	Left Ventricle
hsa-mir-5681b	Left Ventricle_151	0	151	Left Ventricle
hsa-mir-5682	Left Ventricle_151	0	151	Left Ventricle
hsa-mir-5683	Left Ventricle_151	0	151	Left Ventricle
hsa-mir-5684	Left Ventricle_151	0	151	Left Ventricle
hsa-mir-5685	Left Ventricle_151	0	151	Left Ventricle
hsa-mir-5686	Left Ventricle_151	0	151	Left Ventricle
hsa-mir-5687	Left Ventricle_151	0	151	Left Ventricle
hsa-mir-5688	Left Ventricle_151	0	151	Left Ventricle
hsa-mir-5689	Left Ventricle_151	0	151	Left Ventricle
hsa-mir-569	Left Ventricle_151	0	151	Left Ventricle
hsa-mir-5690	Left Ventricle_151	0	151	Left Ventricle
hsa-mir-5691	Left Ventricle_151	0	151	Left Ventricle
hsa-mir-5692a	Left Ventricle_151	0	151	Left Ventricle
hsa-mir-5692b	Left Ventricle_151	0	151	Left Ventricle
hsa-mir-5692c	Left Ventricle_151	0	151	Left Ventricle
hsa-mir-5693	Left Ventricle_151	0	151	Left Ventricle
hsa-mir-5694	Left Ventricle_151	0	151	Left Ventricle
hsa-mir-5695	Left Ventricle_151	0	151	Left Ventricle
[truncated: 80,693 more rows]
