# Supplementary material for: Heart Structure-Specific Transcriptomic Atlas Reveals Conserved microRNA-mRNA Interactions
Source: PLoS One. 2013 Jan 2;8(1):e52442. doi: 10.1371/journal.pone.0052442 (PMC3534709; doi:10.1371/journal.pone.0052442)
Supplement: Table S10 — Normalized miR-Seq data cynomolgus monkey. (ZIP) [file pone.0052442.s017.zip › expressionMiRNA_cyno.txt]

miRNA	sample	value	animal	tissue
mml-let-7a	Apex_251	14.4790709013975	251	Apex
mml-let-7b	Apex_251	9.74846465685621	251	Apex
mml-let-7c	Apex_251	10.4833185904874	251	Apex
mml-let-7d	Apex_251	11.3028006832192	251	Apex
mml-let-7e	Apex_251	10.6056856003852	251	Apex
mml-let-7f	Apex_251	16.0524589839323	251	Apex
mml-let-7g	Apex_251	11.7896273646829	251	Apex
mml-let-7i	Apex_251	12.3715485405079	251	Apex
mml-mir-1	Apex_251	8.47874819343242	251	Apex
mml-mir-100	Apex_251	13.0488595224244	251	Apex
mml-mir-101	Apex_251	12.6633440045779	251	Apex
mml-mir-103	Apex_251	10.6408926548375	251	Apex
mml-mir-105	Apex_251	0	251	Apex
mml-mir-106a	Apex_251	1.22824556918965	251	Apex
mml-mir-106b	Apex_251	6.41949851080726	251	Apex
mml-mir-107	Apex_251	9.64985688178486	251	Apex
mml-mir-10a	Apex_251	12.750498661257	251	Apex
mml-mir-10b	Apex_251	16.8327949934336	251	Apex
mml-mir-1179	Apex_251	0	251	Apex
mml-mir-1185	Apex_251	1.22824556918965	251	Apex
mml-mir-1224-3p	Apex_251	0	251	Apex
mml-mir-1224-5p	Apex_251	0	251	Apex
mml-mir-1225-3p	Apex_251	0	251	Apex
mml-mir-1225-5p	Apex_251	0	251	Apex
mml-mir-1226	Apex_251	0	251	Apex
mml-mir-1227	Apex_251	0	251	Apex
mml-mir-122a	Apex_251	0	251	Apex
mml-mir-1230	Apex_251	0	251	Apex
mml-mir-1232	Apex_251	0	251	Apex
mml-mir-1233	Apex_251	0	251	Apex
mml-mir-1234	Apex_251	0	251	Apex
mml-mir-1235	Apex_251	0	251	Apex
mml-mir-1239	Apex_251	0	251	Apex
mml-mir-1240	Apex_251	2.33011586893365	251	Apex
mml-mir-1241	Apex_251	0	251	Apex
mml-mir-1243	Apex_251	4.57458141316174	251	Apex
mml-mir-1249	Apex_251	0	251	Apex
mml-mir-124a	Apex_251	0	251	Apex
mml-mir-1250	Apex_251	0	251	Apex
mml-mir-1255a	Apex_251	1.59178886865943	251	Apex
mml-mir-1255b	Apex_251	0.741065289724066	251	Apex
mml-mir-1258	Apex_251	0	251	Apex
mml-mir-125a-3p	Apex_251	3.17901966636325	251	Apex
mml-mir-125a-5p	Apex_251	13.9774316527162	251	Apex
mml-mir-125b	Apex_251	12.4980803547761	251	Apex
mml-mir-126	Apex_251	12.8836915926992	251	Apex
mml-mir-1260b	Apex_251	2.5436718639913	251	Apex
mml-mir-1262	Apex_251	1.88191446607716	251	Apex
mml-mir-127	Apex_251	11.4317626688821	251	Apex
mml-mir-1271	Apex_251	3.7326150901941	251	Apex
mml-mir-1277	Apex_251	0	251	Apex
mml-mir-1283	Apex_251	0	251	Apex
mml-mir-1284	Apex_251	1.22824556918965	251	Apex
mml-mir-128a	Apex_251	7.28421613086064	251	Apex
mml-mir-128b	Apex_251	6.67467299726865	251	Apex
mml-mir-129	Apex_251	0	251	Apex
mml-mir-129-3p	Apex_251	0	251	Apex
mml-mir-129-5p	Apex_251	0	251	Apex
mml-mir-1296	Apex_251	4.40205951804504	251	Apex
mml-mir-1298	Apex_251	0	251	Apex
mml-mir-1304	Apex_251	2.67158243772005	251	Apex
mml-mir-130a	Apex_251	10.3242361755633	251	Apex
mml-mir-130b	Apex_251	4.15260844925302	251	Apex
mml-mir-132	Apex_251	7.00746164521922	251	Apex
mml-mir-1323	Apex_251	0	251	Apex
mml-mir-133a	Apex_251	7.70669869555575	251	Apex
mml-mir-133b	Apex_251	8.34180952618127	251	Apex
mml-mir-133c	Apex_251	15.9100481702564	251	Apex
mml-mir-134	Apex_251	3.37847469393381	251	Apex
mml-mir-135a	Apex_251	4.40205951804504	251	Apex
mml-mir-135b	Apex_251	0	251	Apex
mml-mir-136	Apex_251	5.90926037657391	251	Apex
mml-mir-137	Apex_251	0	251	Apex
mml-mir-138	Apex_251	3.17901966636325	251	Apex
mml-mir-139-3p	Apex_251	0	251	Apex
mml-mir-139-5p	Apex_251	5.45845457056438	251	Apex
mml-mir-140-3p	Apex_251	9.79684860698459	251	Apex
mml-mir-140-5p	Apex_251	4.66898751355938	251	Apex
mml-mir-141	Apex_251	2.33011586893365	251	Apex
mml-mir-142-3p	Apex_251	5.05580685594091	251	Apex
mml-mir-142-5p	Apex_251	9.81059307570754	251	Apex
mml-mir-143	Apex_251	17.9568029166877	251	Apex
mml-mir-144	Apex_251	7.34394580217171	251	Apex
mml-mir-145	Apex_251	9.25232601250872	251	Apex
mml-mir-146a	Apex_251	7.72823623668085	251	Apex
mml-mir-146b-3p	Apex_251	2.94749701855539	251	Apex
mml-mir-146b-5p	Apex_251	7.40191801540865	251	Apex
mml-mir-147a	Apex_251	0	251	Apex
mml-mir-147b	Apex_251	0	251	Apex
mml-mir-148a	Apex_251	13.18703342227	251	Apex
mml-mir-148b	Apex_251	9.79652312006096	251	Apex
mml-mir-149	Apex_251	8.95954724274051	251	Apex
mml-mir-150	Apex_251	11.1414368388992	251	Apex
mml-mir-151-3p	Apex_251	12.5756135282897	251	Apex
mml-mir-151-5p	Apex_251	11.3959076800882	251	Apex
mml-mir-152	Apex_251	8.47190539283605	251	Apex
mml-mir-153	Apex_251	3.37847469393381	251	Apex
mml-mir-154	Apex_251	2.33011586893365	251	Apex
mml-mir-155	Apex_251	5.94079773464518	251	Apex
mml-mir-15a	Apex_251	8.13201219309654	251	Apex
mml-mir-15b	Apex_251	6.37412327046172	251	Apex
mml-mir-16	Apex_251	12.1187859242321	251	Apex
mml-mir-17-3p	Apex_251	4.57458141316174	251	Apex
mml-mir-17-5p	Apex_251	5.62472932061223	251	Apex
mml-mir-181a-3p	Apex_251	6.37350842187634	251	Apex
mml-mir-181a-5p	Apex_251	15.6200120103493	251	Apex
mml-mir-181b	Apex_251	11.3512481054862	251	Apex
mml-mir-181c	Apex_251	10.8306667631663	251	Apex
mml-mir-181d	Apex_251	8.15258217657381	251	Apex
mml-mir-182	Apex_251	5.73795563028991	251	Apex
mml-mir-183	Apex_251	2.67158243772005	251	Apex
mml-mir-184	Apex_251	0	251	Apex
mml-mir-185	Apex_251	2.123350934833	251	Apex
mml-mir-186	Apex_251	13.4193754018726	251	Apex
mml-mir-187	Apex_251	2.33011586893365	251	Apex
mml-mir-188	Apex_251	4.65367595716153	251	Apex
mml-mir-18a	Apex_251	2.33011586893365	251	Apex
mml-mir-18b	Apex_251	0	251	Apex
mml-mir-190a	Apex_251	6.13247781461058	251	Apex
mml-mir-190b	Apex_251	0	251	Apex
mml-mir-191	Apex_251	14.4293599016658	251	Apex
mml-mir-192	Apex_251	7.98173042797438	251	Apex
mml-mir-193a-3p	Apex_251	6.65878307536268	251	Apex
mml-mir-193a-5p	Apex_251	1.22824556918965	251	Apex
mml-mir-193b	Apex_251	7.00638572892194	251	Apex
mml-mir-194	Apex_251	4.86785700523267	251	Apex
mml-mir-195	Apex_251	9.58344048329291	251	Apex
mml-mir-196a	Apex_251	0	251	Apex
mml-mir-196b	Apex_251	0	251	Apex
mml-mir-197	Apex_251	3.85081853444932	251	Apex
mml-mir-198	Apex_251	0	251	Apex
mml-mir-199a	Apex_251	9.07268487780036	251	Apex
mml-mir-199a-3p	Apex_251	11.5037379205208	251	Apex
mml-mir-199a-5p	Apex_251	9.07268487780036	251	Apex
mml-mir-19a	Apex_251	4.30738973073009	251	Apex
mml-mir-19b	Apex_251	7.5165813662347	251	Apex
mml-mir-200a	Apex_251	0	251	Apex
mml-mir-200c	Apex_251	0	251	Apex
mml-mir-203	Apex_251	0.533664901284579	251	Apex
mml-mir-204	Apex_251	8.99225019260488	251	Apex
mml-mir-205	Apex_251	0	251	Apex
mml-mir-206	Apex_251	0	251	Apex
mml-mir-208a	Apex_251	6.36471964824123	251	Apex
mml-mir-208b	Apex_251	14.6035803925682	251	Apex
mml-mir-20a	Apex_251	5.16644619711848	251	Apex
mml-mir-20b	Apex_251	0	251	Apex
mml-mir-21	Apex_251	12.3682051066383	251	Apex
mml-mir-210	Apex_251	5.50185408240374	251	Apex
mml-mir-211	Apex_251	0.741065289724066	251	Apex
mml-mir-2114	Apex_251	0	251	Apex
mml-mir-212	Apex_251	6.84724060329512	251	Apex
mml-mir-214	Apex_251	4.7040951588776	251	Apex
mml-mir-215	Apex_251	8.47644510118537	251	Apex
mml-mir-216a	Apex_251	0	251	Apex
mml-mir-216b	Apex_251	0	251	Apex
mml-mir-217a	Apex_251	0	251	Apex
mml-mir-217b	Apex_251	0	251	Apex
mml-mir-218	Apex_251	3.37847469393381	251	Apex
mml-mir-219	Apex_251	3.17901966636325	251	Apex
mml-mir-219-3p	Apex_251	0	251	Apex
mml-mir-219-5p	Apex_251	3.17901966636325	251	Apex
mml-mir-22	Apex_251	17.9509307587852	251	Apex
mml-mir-221	Apex_251	10.851611543256	251	Apex
mml-mir-222	Apex_251	11.0131156401692	251	Apex
mml-mir-223	Apex_251	3.37847469393381	251	Apex
mml-mir-224	Apex_251	0	251	Apex
mml-mir-23a	Apex_251	11.0289101822487	251	Apex
mml-mir-23b	Apex_251	12.4825867402578	251	Apex
mml-mir-24-3p	Apex_251	10.4936648293302	251	Apex
mml-mir-24-5p	Apex_251	5.41370890376269	251	Apex
mml-mir-25	Apex_251	10.2766153513092	251	Apex
mml-mir-26a	Apex_251	16.8302206802646	251	Apex
mml-mir-26b	Apex_251	11.9448822483247	251	Apex
mml-mir-27a	Apex_251	12.4723640852773	251	Apex
mml-mir-27b	Apex_251	18.4337626952107	251	Apex
mml-mir-28	Apex_251	8.48859297484333	251	Apex
mml-mir-296-3p	Apex_251	1.88191446607716	251	Apex
mml-mir-296-5p	Apex_251	1.22824556918965	251	Apex
mml-mir-297	Apex_251	0	251	Apex
mml-mir-298	Apex_251	0	251	Apex
mml-mir-299-3p	Apex_251	5.21940537592411	251	Apex
mml-mir-299-5p	Apex_251	0	251	Apex
mml-mir-29a	Apex_251	11.1897175462502	251	Apex
mml-mir-29b	Apex_251	7.71809063123451	251	Apex
mml-mir-29c	Apex_251	11.0986791292425	251	Apex
mml-mir-301a	Apex_251	9.4027682485803	251	Apex
mml-mir-301b	Apex_251	2.94749701855539	251	Apex
mml-mir-302a	Apex_251	0	251	Apex
mml-mir-302b	Apex_251	1.22824556918965	251	Apex
mml-mir-302c	Apex_251	0	251	Apex
mml-mir-302d	Apex_251	1.22824556918965	251	Apex
mml-mir-30a-3p	Apex_251	11.8618436421459	251	Apex
mml-mir-30a-5p	Apex_251	16.6439438299325	251	Apex
mml-mir-30b	Apex_251	12.7680789675825	251	Apex
mml-mir-30c	Apex_251	14.4627144452482	251	Apex
mml-mir-30d	Apex_251	15.1426086576334	251	Apex
mml-mir-30e	Apex_251	15.2271288398631	251	Apex
mml-mir-31	Apex_251	3.9792031724767	251	Apex
mml-mir-3122	Apex_251	0	251	Apex
mml-mir-3140	Apex_251	0	251	Apex
mml-mir-3145	Apex_251	0	251	Apex
mml-mir-3146	Apex_251	0	251	Apex
mml-mir-3151	Apex_251	0	251	Apex
mml-mir-3154	Apex_251	0	251	Apex
mml-mir-3173	Apex_251	0	251	Apex
mml-mir-32	Apex_251	5.16644619711848	251	Apex
mml-mir-3200	Apex_251	2.94749701855539	251	Apex
mml-mir-320a	Apex_251	5.05431273612381	251	Apex
mml-mir-320b	Apex_251	1.59178886865943	251	Apex
mml-mir-320c	Apex_251	0	251	Apex
mml-mir-323-3p	Apex_251	1.22824556918965	251	Apex
mml-mir-323-5p	Apex_251	0	251	Apex
mml-mir-324-3p	Apex_251	1.22824556918965	251	Apex
mml-mir-324-5p	Apex_251	3.37847469393381	251	Apex
mml-mir-325	Apex_251	0	251	Apex
mml-mir-329	Apex_251	0	251	Apex
mml-mir-330-3p	Apex_251	3.9792031724767	251	Apex
mml-mir-330-5p	Apex_251	3.85081853444932	251	Apex
mml-mir-331-3p	Apex_251	6.62973247678265	251	Apex
mml-mir-331-5p	Apex_251	4.93272360049496	251	Apex
mml-mir-335	Apex_251	6.69662905645134	251	Apex
mml-mir-337-3p	Apex_251	1.22824556918965	251	Apex
mml-mir-337-5p	Apex_251	1.22824556918965	251	Apex
mml-mir-338-3p	Apex_251	8.36179357260039	251	Apex
mml-mir-338-5p	Apex_251	3.70988303550449	251	Apex
mml-mir-339-3p	Apex_251	8.20494954879913	251	Apex
mml-mir-339-5p	Apex_251	2.51092822940931	251	Apex
mml-mir-33a	Apex_251	1.28613399430533	251	Apex
mml-mir-33b	Apex_251	3.73919310850811	251	Apex
mml-mir-340	Apex_251	9.98160121625679	251	Apex
mml-mir-342-3p	Apex_251	10.3848970649432	251	Apex
mml-mir-342-5p	Apex_251	3.37847469393381	251	Apex
mml-mir-345	Apex_251	0	251	Apex
mml-mir-346	Apex_251	0	251	Apex
mml-mir-34a	Apex_251	2.33011586893365	251	Apex
mml-mir-34b	Apex_251	1.22824556918965	251	Apex
mml-mir-34c-3p	Apex_251	0	251	Apex
mml-mir-34c-5p	Apex_251	1.22824556918965	251	Apex
mml-mir-361-3p	Apex_251	7.55706743729672	251	Apex
mml-mir-361-5p	Apex_251	9.44784926636673	251	Apex
mml-mir-362-3p	Apex_251	0	251	Apex
mml-mir-362-5p	Apex_251	3.70988303550449	251	Apex
mml-mir-363	Apex_251	8.53941349813786	251	Apex
mml-mir-365	Apex_251	7.00900625947717	251	Apex
mml-mir-367	Apex_251	0	251	Apex
mml-mir-369-3p	Apex_251	4.20606869342217	251	Apex
mml-mir-369-5p	Apex_251	4.30738973073009	251	Apex
mml-mir-370	Apex_251	4.30738973073009	251	Apex
mml-mir-371-3p	Apex_251	0	251	Apex
mml-mir-371-5p	Apex_251	0	251	Apex
mml-mir-372	Apex_251	0	251	Apex
mml-mir-373	Apex_251	0	251	Apex
mml-mir-374a	Apex_251	5.97199593036243	251	Apex
mml-mir-374b	Apex_251	7.43363423069556	251	Apex
mml-mir-375	Apex_251	1.22824556918965	251	Apex
mml-mir-376a	Apex_251	2.99245066490333	251	Apex
mml-mir-376b	Apex_251	0.166169990993635	251	Apex
mml-mir-376c	Apex_251	3.85081853444932	251	Apex
mml-mir-377	Apex_251	2.37010916081818	251	Apex
mml-mir-378a	Apex_251	14.4514060960498	251	Apex
mml-mir-378d	Apex_251	9.21448462427279	251	Apex
mml-mir-378j	Apex_251	0	251	Apex
mml-mir-379	Apex_251	1.22824556918965	251	Apex
mml-mir-380	Apex_251	4.30738973073009	251	Apex
mml-mir-381	Apex_251	8.32458988468476	251	Apex
mml-mir-382	Apex_251	1.88191446607716	251	Apex
mml-mir-383	Apex_251	2.33011586893365	251	Apex
mml-mir-384	Apex_251	0	251	Apex
mml-mir-3927	Apex_251	0	251	Apex
mml-mir-409-3p	Apex_251	7.61256460653026	251	Apex
mml-mir-409-5p	Apex_251	1.22824556918965	251	Apex
mml-mir-410	Apex_251	6.79586001217953	251	Apex
mml-mir-411	Apex_251	10.6135381775663	251	Apex
mml-mir-412	Apex_251	0	251	Apex
mml-mir-421	Apex_251	7.98937407784021	251	Apex
mml-mir-422a	Apex_251	0	251	Apex
mml-mir-423-3p	Apex_251	10.8575403421686	251	Apex
mml-mir-423-5p	Apex_251	9.77997518024362	251	Apex
mml-mir-424	Apex_251	6.89685406477333	251	Apex
mml-mir-425	Apex_251	6.61003525072768	251	Apex
mml-mir-429	Apex_251	0	251	Apex
mml-mir-431	Apex_251	2.67158243772005	251	Apex
mml-mir-432	Apex_251	3.85081853444932	251	Apex
mml-mir-433	Apex_251	0	251	Apex
mml-mir-4446	Apex_251	0	251	Apex
mml-mir-448	Apex_251	0	251	Apex
mml-mir-449a	Apex_251	0	251	Apex
mml-mir-449b	Apex_251	0	251	Apex
mml-mir-450a	Apex_251	3.17901966636325	251	Apex
mml-mir-450b-3p	Apex_251	0	251	Apex
mml-mir-450b-5p	Apex_251	5.25083753866126	251	Apex
mml-mir-451	Apex_251	10.6663778413438	251	Apex
mml-mir-452	Apex_251	2.33011586893365	251	Apex
mml-mir-453	Apex_251	0	251	Apex
mml-mir-4536	Apex_251	0	251	Apex
mml-mir-454	Apex_251	4.93272360049496	251	Apex
mml-mir-455-3p	Apex_251	2.67158243772005	251	Apex
mml-mir-455-5p	Apex_251	5.16644619711848	251	Apex
mml-mir-4650	Apex_251	0	251	Apex
mml-mir-4667	Apex_251	0	251	Apex
mml-mir-4716	Apex_251	0	251	Apex
mml-mir-4743	Apex_251	0	251	Apex
mml-mir-4796	Apex_251	2.33011586893365	251	Apex
mml-mir-4803	Apex_251	0	251	Apex
mml-mir-484	Apex_251	8.89182970724394	251	Apex
mml-mir-485-3p	Apex_251	0	251	Apex
mml-mir-485-5p	Apex_251	1.22824556918965	251	Apex
mml-mir-486-3p	Apex_251	14.7149576025669	251	Apex
mml-mir-486-5p	Apex_251	14.786041494089	251	Apex
mml-mir-487a	Apex_251	0	251	Apex
mml-mir-487b	Apex_251	5.36753089207093	251	Apex
mml-mir-488	Apex_251	5.36753089207093	251	Apex
mml-mir-489	Apex_251	0	251	Apex
mml-mir-490-3p	Apex_251	10.0050423179813	251	Apex
mml-mir-490-5p	Apex_251	3.55367418814918	251	Apex
mml-mir-491-3p	Apex_251	1.88191446607716	251	Apex
mml-mir-491-5p	Apex_251	1.88191446607716	251	Apex
mml-mir-492	Apex_251	0	251	Apex
mml-mir-493	Apex_251	4.03935072804328	251	Apex
mml-mir-494	Apex_251	0	251	Apex
mml-mir-495	Apex_251	1.88191446607716	251	Apex
mml-mir-496	Apex_251	1.22824556918965	251	Apex
mml-mir-497	Apex_251	9.16755656449946	251	Apex
mml-mir-498	Apex_251	0	251	Apex
mml-mir-499-3p	Apex_251	7.91655604941773	251	Apex
mml-mir-499-5p	Apex_251	12.3016877352095	251	Apex
mml-mir-500	Apex_251	0	251	Apex
mml-mir-501	Apex_251	0	251	Apex
mml-mir-502-3p	Apex_251	4.96334505174517	251	Apex
mml-mir-502-5p	Apex_251	1.22824556918965	251	Apex
mml-mir-503	Apex_251	0	251	Apex
mml-mir-504	Apex_251	1.22824556918965	251	Apex
mml-mir-505	Apex_251	4.30738973073009	251	Apex
mml-mir-506	Apex_251	0	251	Apex
mml-mir-507	Apex_251	0	251	Apex
mml-mir-508	Apex_251	2.94749701855539	251	Apex
mml-mir-509	Apex_251	0	251	Apex
mml-mir-510	Apex_251	0	251	Apex
mml-mir-511	Apex_251	3.37847469393381	251	Apex
mml-mir-512-3p	Apex_251	0	251	Apex
mml-mir-512-5p	Apex_251	0	251	Apex
mml-mir-513a	Apex_251	0	251	Apex
mml-mir-513b	Apex_251	0	251	Apex
mml-mir-514a	Apex_251	0	251	Apex
mml-mir-514b	Apex_251	0	251	Apex
mml-mir-516a-3p	Apex_251	0	251	Apex
mml-mir-516a-5p	Apex_251	0	251	Apex
mml-mir-516b	Apex_251	0	251	Apex
mml-mir-517a	Apex_251	0	251	Apex
mml-mir-517c	Apex_251	0	251	Apex
mml-mir-518a-3p	Apex_251	0	251	Apex
mml-mir-518a-5p	Apex_251	0	251	Apex
mml-mir-518b	Apex_251	0	251	Apex
mml-mir-518c	Apex_251	0	251	Apex
mml-mir-518d	Apex_251	0	251	Apex
mml-mir-518e	Apex_251	0	251	Apex
mml-mir-518f	Apex_251	0	251	Apex
mml-mir-519a	Apex_251	0	251	Apex
mml-mir-519b	Apex_251	0	251	Apex
mml-mir-519c	Apex_251	0	251	Apex
mml-mir-519d	Apex_251	0	251	Apex
mml-mir-519e	Apex_251	0	251	Apex
mml-mir-520a	Apex_251	0	251	Apex
mml-mir-520g	Apex_251	0	251	Apex
mml-mir-521	Apex_251	0	251	Apex
mml-mir-523a	Apex_251	0	251	Apex
mml-mir-523b	Apex_251	0	251	Apex
mml-mir-524	Apex_251	0	251	Apex
mml-mir-525	Apex_251	0	251	Apex
mml-mir-526b	Apex_251	0	251	Apex
mml-mir-532-3p	Apex_251	1.22824556918965	251	Apex
mml-mir-532-5p	Apex_251	7.30784324933259	251	Apex
mml-mir-539	Apex_251	0	251	Apex
mml-mir-541	Apex_251	1.22824556918965	251	Apex
mml-mir-542-3p	Apex_251	2.94749701855539	251	Apex
mml-mir-542-5p	Apex_251	1.22824556918965	251	Apex
mml-mir-543	Apex_251	0	251	Apex
mml-mir-544	Apex_251	0	251	Apex
mml-mir-545	Apex_251	0	251	Apex
mml-mir-548a	Apex_251	0	251	Apex
mml-mir-548b	Apex_251	0	251	Apex
mml-mir-548c	Apex_251	0	251	Apex
mml-mir-548d-3p	Apex_251	0	251	Apex
mml-mir-548d-5p	Apex_251	0	251	Apex
mml-mir-548e	Apex_251	0	251	Apex
mml-mir-548f	Apex_251	0	251	Apex
mml-mir-549	Apex_251	0	251	Apex
mml-mir-550	Apex_251	2.123350934833	251	Apex
mml-mir-551a	Apex_251	2.33011586893365	251	Apex
mml-mir-551b	Apex_251	1.22824556918965	251	Apex
mml-mir-552	Apex_251	0	251	Apex
mml-mir-553	Apex_251	0	251	Apex
mml-mir-554	Apex_251	0	251	Apex
mml-mir-556-3p	Apex_251	0	251	Apex
mml-mir-556-5p	Apex_251	0	251	Apex
mml-mir-557	Apex_251	0	251	Apex
mml-mir-558	Apex_251	0	251	Apex
mml-mir-562	Apex_251	0	251	Apex
mml-mir-563	Apex_251	0	251	Apex
mml-mir-567	Apex_251	0	251	Apex
mml-mir-568	Apex_251	0	251	Apex
mml-mir-569	Apex_251	0	251	Apex
mml-mir-570	Apex_251	0	251	Apex
mml-mir-571	Apex_251	0	251	Apex
mml-mir-572	Apex_251	0	251	Apex
mml-mir-573	Apex_251	0	251	Apex
mml-mir-576-3p	Apex_251	0	251	Apex
mml-mir-576-5p	Apex_251	0	251	Apex
mml-mir-577	Apex_251	6.81319099369363	251	Apex
mml-mir-578	Apex_251	0	251	Apex
mml-mir-579	Apex_251	0	251	Apex
mml-mir-580	Apex_251	0	251	Apex
mml-mir-581	Apex_251	0	251	Apex
mml-mir-582-3p	Apex_251	3.9792031724767	251	Apex
mml-mir-582-5p	Apex_251	2.33011586893365	251	Apex
mml-mir-583	Apex_251	0	251	Apex
mml-mir-584	Apex_251	5.87079411493119	251	Apex
mml-mir-586	Apex_251	1.22824556918965	251	Apex
mml-mir-587	Apex_251	0	251	Apex
mml-mir-589	Apex_251	0	251	Apex
mml-mir-590-3p	Apex_251	5.97199593036243	251	Apex
mml-mir-590-5p	Apex_251	0	251	Apex
mml-mir-592	Apex_251	3.9792031724767	251	Apex
mml-mir-593	Apex_251	0	251	Apex
mml-mir-595	Apex_251	0	251	Apex
mml-mir-597	Apex_251	0	251	Apex
mml-mir-598	Apex_251	5.50185408240374	251	Apex
mml-mir-599	Apex_251	1.22824556918965	251	Apex
mml-mir-600	Apex_251	0	251	Apex
mml-mir-601	Apex_251	0	251	Apex
mml-mir-603	Apex_251	0	251	Apex
mml-mir-604	Apex_251	0	251	Apex
mml-mir-605	Apex_251	0	251	Apex
mml-mir-607	Apex_251	0	251	Apex
mml-mir-609	Apex_251	0	251	Apex
mml-mir-611	Apex_251	0	251	Apex
mml-mir-612	Apex_251	0	251	Apex
mml-mir-6127	Apex_251	0	251	Apex
mml-mir-6128	Apex_251	0	251	Apex
mml-mir-6129	Apex_251	0	251	Apex
mml-mir-6130	Apex_251	0	251	Apex
mml-mir-6131	Apex_251	0	251	Apex
mml-mir-6132	Apex_251	0	251	Apex
mml-mir-6133	Apex_251	0	251	Apex
mml-mir-6134	Apex_251	2.94749701855539	251	Apex
mml-mir-615-3p	Apex_251	1.22824556918965	251	Apex
mml-mir-615-5p	Apex_251	0	251	Apex
mml-mir-616	Apex_251	0	251	Apex
mml-mir-618	Apex_251	0	251	Apex
mml-mir-619	Apex_251	0	251	Apex
mml-mir-622	Apex_251	0	251	Apex
mml-mir-624	Apex_251	1.22824556918965	251	Apex
mml-mir-625	Apex_251	0	251	Apex
mml-mir-626	Apex_251	0	251	Apex
mml-mir-627	Apex_251	1.22824556918965	251	Apex
mml-mir-628-3p	Apex_251	4.72865866115861	251	Apex
mml-mir-628-5p	Apex_251	6.49661367704307	251	Apex
mml-mir-631	Apex_251	0	251	Apex
mml-mir-632	Apex_251	0	251	Apex
mml-mir-633	Apex_251	0	251	Apex
mml-mir-636	Apex_251	0	251	Apex
mml-mir-638	Apex_251	0	251	Apex
mml-mir-639	Apex_251	0	251	Apex
mml-mir-640	Apex_251	0	251	Apex
mml-mir-642	Apex_251	0	251	Apex
mml-mir-643	Apex_251	0	251	Apex
mml-mir-644	Apex_251	0	251	Apex
mml-mir-648	Apex_251	0	251	Apex
mml-mir-649	Apex_251	0	251	Apex
mml-mir-650a	Apex_251	0	251	Apex
mml-mir-650b	Apex_251	0	251	Apex
mml-mir-650c	Apex_251	0	251	Apex
mml-mir-650d	Apex_251	0	251	Apex
mml-mir-651	Apex_251	0	251	Apex
mml-mir-652	Apex_251	5.41370890376269	251	Apex
mml-mir-653	Apex_251	0	251	Apex
mml-mir-654-3p	Apex_251	8.10646614813395	251	Apex
mml-mir-654-5p	Apex_251	0	251	Apex
mml-mir-656	Apex_251	1.22824556918965	251	Apex
mml-mir-657	Apex_251	0	251	Apex
mml-mir-660	Apex_251	6.91703314294512	251	Apex
mml-mir-661	Apex_251	0	251	Apex
mml-mir-662	Apex_251	0	251	Apex
mml-mir-663	Apex_251	0	251	Apex
mml-mir-664	Apex_251	2.94749701855539	251	Apex
mml-mir-665	Apex_251	1.40120468099652	251	Apex
mml-mir-668	Apex_251	1.22824556918965	251	Apex
mml-mir-670	Apex_251	0	251	Apex
mml-mir-671-3p	Apex_251	4.49089776762649	251	Apex
mml-mir-671-5p	Apex_251	1.22824556918965	251	Apex
mml-mir-675	Apex_251	0	251	Apex
mml-mir-676	Apex_251	4.79993600038382	251	Apex
mml-mir-7	Apex_251	2.33011586893365	251	Apex
mml-mir-708	Apex_251	2.30335540884052	251	Apex
mml-mir-711	Apex_251	0	251	Apex
mml-mir-758	Apex_251	2.94749701855539	251	Apex
mml-mir-759	Apex_251	0	251	Apex
mml-mir-760	Apex_251	1.88191446607716	251	Apex
mml-mir-761	Apex_251	0	251	Apex
mml-mir-762	Apex_251	0	251	Apex
mml-mir-764	Apex_251	0	251	Apex
mml-mir-765	Apex_251	0	251	Apex
mml-mir-767-3p	Apex_251	0	251	Apex
mml-mir-767-5p	Apex_251	1.22824556918965	251	Apex
mml-mir-770-5p	Apex_251	0	251	Apex
mml-mir-802	Apex_251	0	251	Apex
mml-mir-873	Apex_251	2.33011586893365	251	Apex
mml-mir-874	Apex_251	6.59006537006629	251	Apex
mml-mir-875-3p	Apex_251	0	251	Apex
mml-mir-875-5p	Apex_251	0	251	Apex
mml-mir-876-3p	Apex_251	1.22824556918965	251	Apex
mml-mir-876-5p	Apex_251	0	251	Apex
mml-mir-877	Apex_251	4.86785700523267	251	Apex
mml-mir-885-3p	Apex_251	0	251	Apex
mml-mir-885-5p	Apex_251	1.22824556918965	251	Apex
mml-mir-887	Apex_251	4.86785700523267	251	Apex
mml-mir-888	Apex_251	0	251	Apex
mml-mir-889	Apex_251	5.80878618012168	251	Apex
mml-mir-890	Apex_251	0	251	Apex
mml-mir-891a	Apex_251	0	251	Apex
mml-mir-891b	Apex_251	1.22824556918965	251	Apex
mml-mir-892a	Apex_251	0	251	Apex
mml-mir-892b	Apex_251	0	251	Apex
mml-mir-9	Apex_251	5.97199593036243	251	Apex
mml-mir-920	Apex_251	0	251	Apex
mml-mir-922	Apex_251	0	251	Apex
mml-mir-924	Apex_251	0	251	Apex
mml-mir-92a	Apex_251	13.8458495776121	251	Apex
mml-mir-92b	Apex_251	7.47777544833356	251	Apex
mml-mir-93	Apex_251	8.54288055854134	251	Apex
mml-mir-933	Apex_251	0	251	Apex
mml-mir-934	Apex_251	0	251	Apex
mml-mir-936	Apex_251	0	251	Apex
mml-mir-937	Apex_251	0	251	Apex
mml-mir-938	Apex_251	0	251	Apex
mml-mir-939	Apex_251	0	251	Apex
mml-mir-940	Apex_251	0	251	Apex
mml-mir-942	Apex_251	0.741065289724066	251	Apex
mml-mir-944	Apex_251	0	251	Apex
mml-mir-95	Apex_251	5.21289082238827	251	Apex
mml-mir-96	Apex_251	0	251	Apex
mml-mir-98	Apex_251	10.5846284205879	251	Apex
mml-mir-99a	Apex_251	11.6308004675891	251	Apex
mml-mir-99b	Apex_251	12.3545830791079	251	Apex
hsa-let-7a-2-3p	Apex_251	0	251	Apex
hsa-let-7a-3p	Apex_251	6.03422770277045	251	Apex
hsa-let-7a-5p	Apex_251	14.4774440461557	251	Apex
hsa-let-7b-3p	Apex_251	4.31644712417748	251	Apex
hsa-let-7b-5p	Apex_251	9.74846465685621	251	Apex
hsa-let-7d-3p	Apex_251	7.48860290932496	251	Apex
hsa-let-7d-5p	Apex_251	11.3028006832192	251	Apex
hsa-let-7e-3p	Apex_251	3.70988303550449	251	Apex
hsa-let-7e-5p	Apex_251	10.6056856003852	251	Apex
hsa-let-7f-1-3p	Apex_251	3.71786298277891	251	Apex
hsa-let-7f-2-3p	Apex_251	4.01957846499827	251	Apex
hsa-let-7f-5p	Apex_251	16.0524589839323	251	Apex
hsa-let-7g-3p	Apex_251	3.70988303550449	251	Apex
hsa-let-7g-5p	Apex_251	11.7896273646829	251	Apex
hsa-let-7i-3p	Apex_251	3.85081853444932	251	Apex
hsa-let-7i-5p	Apex_251	12.3715485405079	251	Apex
hsa-mir-1	Apex_251	8.47874819343242	251	Apex
hsa-mir-100-3p	Apex_251	0	251	Apex
hsa-mir-100-5p	Apex_251	13.0488595224244	251	Apex
hsa-mir-101-3p	Apex_251	12.6633440045779	251	Apex
hsa-mir-101-5p	Apex_251	5.81453481950806	251	Apex
hsa-mir-103a-2-5p	Apex_251	0	251	Apex
hsa-mir-103a-3p	Apex_251	10.6408926548375	251	Apex
hsa-mir-103b	Apex_251	10.4968319602783	251	Apex
hsa-mir-105-3p	Apex_251	0	251	Apex
hsa-mir-105-5p	Apex_251	0	251	Apex
hsa-mir-106a-3p	Apex_251	0	251	Apex
hsa-mir-106a-5p	Apex_251	1.22824556918965	251	Apex
hsa-mir-106b-3p	Apex_251	6.00253372291479	251	Apex
hsa-mir-106b-5p	Apex_251	6.41949851080726	251	Apex
hsa-mir-10a-3p	Apex_251	1.22824556918965	251	Apex
hsa-mir-10a-5p	Apex_251	12.750498661257	251	Apex
hsa-mir-10b-3p	Apex_251	3.17901966636325	251	Apex
hsa-mir-10b-5p	Apex_251	16.8327949934336	251	Apex
hsa-mir-1178-3p	Apex_251	0	251	Apex
hsa-mir-1178-5p	Apex_251	0	251	Apex
hsa-mir-1180	Apex_251	4.40205951804504	251	Apex
hsa-mir-1181	Apex_251	0	251	Apex
hsa-mir-1182	Apex_251	0	251	Apex
hsa-mir-1183	Apex_251	0	251	Apex
hsa-mir-1184	Apex_251	0	251	Apex
hsa-mir-1185-1-3p	Apex_251	0.741065289724066	251	Apex
hsa-mir-1185-2-3p	Apex_251	0	251	Apex
hsa-mir-1185-5p	Apex_251	1.88191446607716	251	Apex
hsa-mir-1193	Apex_251	0	251	Apex
hsa-mir-1197	Apex_251	1.88191446607716	251	Apex
hsa-mir-1200	Apex_251	0	251	Apex
hsa-mir-1202	Apex_251	0	251	Apex
hsa-mir-1203	Apex_251	0	251	Apex
hsa-mir-1204	Apex_251	0	251	Apex
hsa-mir-1205	Apex_251	0	251	Apex
hsa-mir-1206	Apex_251	0	251	Apex
hsa-mir-1207-3p	Apex_251	0	251	Apex
hsa-mir-1207-5p	Apex_251	0	251	Apex
hsa-mir-1208	Apex_251	0	251	Apex
hsa-mir-122-3p	Apex_251	0	251	Apex
hsa-mir-122-5p	Apex_251	0	251	Apex
hsa-mir-1226-3p	Apex_251	0	251	Apex
hsa-mir-1226-5p	Apex_251	0	251	Apex
hsa-mir-1227-3p	Apex_251	0	251	Apex
hsa-mir-1227-5p	Apex_251	0	251	Apex
hsa-mir-1228-3p	Apex_251	0	251	Apex
hsa-mir-1228-5p	Apex_251	0	251	Apex
hsa-mir-1229-3p	Apex_251	0	251	Apex
hsa-mir-1229-5p	Apex_251	0	251	Apex
hsa-mir-1231	Apex_251	0	251	Apex
hsa-mir-1233-1-5p	Apex_251	0	251	Apex
hsa-mir-1233-3p	Apex_251	0	251	Apex
hsa-mir-1234-3p	Apex_251	0	251	Apex
hsa-mir-1234-5p	Apex_251	0	251	Apex
hsa-mir-1236-3p	Apex_251	0	251	Apex
hsa-mir-1236-5p	Apex_251	0	251	Apex
hsa-mir-1237-3p	Apex_251	0	251	Apex
hsa-mir-1237-5p	Apex_251	0	251	Apex
hsa-mir-1238-3p	Apex_251	0	251	Apex
hsa-mir-1238-5p	Apex_251	0	251	Apex
hsa-mir-124-3p	Apex_251	0	251	Apex
hsa-mir-124-5p	Apex_251	0	251	Apex
hsa-mir-1244	Apex_251	0	251	Apex
hsa-mir-1245a	Apex_251	0	251	Apex
hsa-mir-1245b-3p	Apex_251	0	251	Apex
hsa-mir-1245b-5p	Apex_251	0	251	Apex
hsa-mir-1246	Apex_251	0	251	Apex
hsa-mir-1247-3p	Apex_251	1.22824556918965	251	Apex
hsa-mir-1247-5p	Apex_251	0	251	Apex
hsa-mir-1248	Apex_251	0	251	Apex
hsa-mir-1250	Apex_251	0	251	Apex
hsa-mir-1251	Apex_251	2.33011586893365	251	Apex
hsa-mir-1252	Apex_251	0	251	Apex
hsa-mir-1253	Apex_251	0	251	Apex
hsa-mir-1254	Apex_251	0	251	Apex
hsa-mir-1255a	Apex_251	0	251	Apex
hsa-mir-1255b-2-3p	Apex_251	0	251	Apex
hsa-mir-1255b-5p	Apex_251	0	251	Apex
hsa-mir-1256	Apex_251	0	251	Apex
hsa-mir-1257	Apex_251	0	251	Apex
hsa-mir-1258	Apex_251	0	251	Apex
hsa-mir-125b-1-3p	Apex_251	8.79047064614086	251	Apex
hsa-mir-125b-2-3p	Apex_251	10.0632386871252	251	Apex
hsa-mir-125b-5p	Apex_251	12.4980803547761	251	Apex
hsa-mir-126-3p	Apex_251	12.8836915926992	251	Apex
hsa-mir-126-5p	Apex_251	15.7664925804247	251	Apex
hsa-mir-1260a	Apex_251	1.22824556918965	251	Apex
hsa-mir-1261	Apex_251	0	251	Apex
hsa-mir-1263	Apex_251	0	251	Apex
hsa-mir-1264	Apex_251	0	251	Apex
hsa-mir-1265	Apex_251	0	251	Apex
hsa-mir-1266	Apex_251	0	251	Apex
hsa-mir-1267	Apex_251	0	251	Apex
hsa-mir-1268a	Apex_251	0	251	Apex
hsa-mir-1268b	Apex_251	0	251	Apex
hsa-mir-1269a	Apex_251	0	251	Apex
hsa-mir-1269b	Apex_251	0	251	Apex
hsa-mir-127-3p	Apex_251	11.4317626688821	251	Apex
hsa-mir-127-5p	Apex_251	1.88191446607716	251	Apex
hsa-mir-1270	Apex_251	0	251	Apex
hsa-mir-1271-3p	Apex_251	0	251	Apex
hsa-mir-1271-5p	Apex_251	3.7326150901941	251	Apex
hsa-mir-1272	Apex_251	0	251	Apex
hsa-mir-1273a	Apex_251	0	251	Apex
hsa-mir-1273c	Apex_251	0	251	Apex
hsa-mir-1273d	Apex_251	0	251	Apex
hsa-mir-1273e	Apex_251	0	251	Apex
hsa-mir-1273f	Apex_251	0	251	Apex
hsa-mir-1273g-3p	Apex_251	0	251	Apex
hsa-mir-1273g-5p	Apex_251	0	251	Apex
hsa-mir-1275	Apex_251	0	251	Apex
hsa-mir-1276	Apex_251	0	251	Apex
hsa-mir-1277-3p	Apex_251	0	251	Apex
hsa-mir-1277-5p	Apex_251	1.186296535744	251	Apex
hsa-mir-1278	Apex_251	0	251	Apex
hsa-mir-1279	Apex_251	0	251	Apex
hsa-mir-128	Apex_251	8.00579771080732	251	Apex
hsa-mir-1281	Apex_251	0	251	Apex
hsa-mir-1282	Apex_251	0	251	Apex
hsa-mir-1283	Apex_251	0	251	Apex
hsa-mir-1284	Apex_251	0	251	Apex
hsa-mir-1285-3p	Apex_251	0	251	Apex
hsa-mir-1285-5p	Apex_251	0	251	Apex
hsa-mir-1286	Apex_251	0	251	Apex
hsa-mir-1287	Apex_251	0	251	Apex
hsa-mir-1288	Apex_251	0	251	Apex
hsa-mir-1289	Apex_251	0	251	Apex
hsa-mir-129-1-3p	Apex_251	0	251	Apex
hsa-mir-129-2-3p	Apex_251	0	251	Apex
hsa-mir-1290	Apex_251	0	251	Apex
hsa-mir-1291	Apex_251	0	251	Apex
hsa-mir-1292-3p	Apex_251	0	251	Apex
hsa-mir-1292-5p	Apex_251	0	251	Apex
hsa-mir-1293	Apex_251	0	251	Apex
hsa-mir-1294	Apex_251	0	251	Apex
hsa-mir-1295a	Apex_251	0	251	Apex
hsa-mir-1295b-3p	Apex_251	0	251	Apex
hsa-mir-1295b-5p	Apex_251	0	251	Apex
hsa-mir-1297	Apex_251	0	251	Apex
hsa-mir-1299	Apex_251	0	251	Apex
hsa-mir-1301	Apex_251	5.27048914286681	251	Apex
hsa-mir-1302	Apex_251	0	251	Apex
hsa-mir-1303	Apex_251	0	251	Apex
hsa-mir-1304-3p	Apex_251	0	251	Apex
hsa-mir-1304-5p	Apex_251	0	251	Apex
hsa-mir-1305	Apex_251	0	251	Apex
hsa-mir-1306-3p	Apex_251	1.22824556918965	251	Apex
hsa-mir-1306-5p	Apex_251	1.22824556918965	251	Apex
hsa-mir-1307-3p	Apex_251	7.708304253562	251	Apex
hsa-mir-1307-5p	Apex_251	10.1200489087707	251	Apex
hsa-mir-130a-3p	Apex_251	10.3242361755633	251	Apex
hsa-mir-130a-5p	Apex_251	0	251	Apex
hsa-mir-130b-3p	Apex_251	4.15260844925302	251	Apex
hsa-mir-130b-5p	Apex_251	2.81612576281935	251	Apex
hsa-mir-132-3p	Apex_251	7.00746164521922	251	Apex
hsa-mir-132-5p	Apex_251	4.20606869342217	251	Apex
hsa-mir-1321	Apex_251	0	251	Apex
hsa-mir-1322	Apex_251	0	251	Apex
hsa-mir-1324	Apex_251	0	251	Apex
hsa-mir-133a	Apex_251	16.9100521865389	251	Apex
hsa-mir-134	Apex_251	3.37847469393381	251	Apex
hsa-mir-1343	Apex_251	0	251	Apex
hsa-mir-135a-3p	Apex_251	0	251	Apex
hsa-mir-135a-5p	Apex_251	4.40205951804504	251	Apex
hsa-mir-135b-3p	Apex_251	0	251	Apex
hsa-mir-135b-5p	Apex_251	0	251	Apex
hsa-mir-136-3p	Apex_251	7.68965786236443	251	Apex
hsa-mir-136-5p	Apex_251	5.90926037657391	251	Apex
hsa-mir-138-1-3p	Apex_251	1.88191446607716	251	Apex
hsa-mir-138-2-3p	Apex_251	0	251	Apex
hsa-mir-138-5p	Apex_251	4.09709070521287	251	Apex
hsa-mir-141-3p	Apex_251	2.33011586893365	251	Apex
hsa-mir-141-5p	Apex_251	0	251	Apex
hsa-mir-143-3p	Apex_251	17.9568029166877	251	Apex
hsa-mir-143-5p	Apex_251	6.14621925798118	251	Apex
hsa-mir-144-3p	Apex_251	7.34394580217171	251	Apex
hsa-mir-144-5p	Apex_251	7.05089641533286	251	Apex
hsa-mir-145-3p	Apex_251	10.2621958834613	251	Apex
hsa-mir-145-5p	Apex_251	9.2491458965163	251	Apex
hsa-mir-1468	Apex_251	0	251	Apex
hsa-mir-1469	Apex_251	0	251	Apex
hsa-mir-146a-3p	Apex_251	0	251	Apex
hsa-mir-146a-5p	Apex_251	7.72823623668085	251	Apex
hsa-mir-1470	Apex_251	0	251	Apex
hsa-mir-1471	Apex_251	0	251	Apex
hsa-mir-147b	Apex_251	0	251	Apex
hsa-mir-148a-3p	Apex_251	13.18703342227	251	Apex
hsa-mir-148a-5p	Apex_251	6.34995165617213	251	Apex
hsa-mir-148b-3p	Apex_251	9.79652312006096	251	Apex
hsa-mir-148b-5p	Apex_251	6.11860422648636	251	Apex
hsa-mir-149-3p	Apex_251	0	251	Apex
hsa-mir-149-5p	Apex_251	8.95954724274051	251	Apex
hsa-mir-150-3p	Apex_251	0	251	Apex
hsa-mir-150-5p	Apex_251	11.1414368388992	251	Apex
hsa-mir-151a-3p	Apex_251	12.5756135282897	251	Apex
hsa-mir-151a-5p	Apex_251	11.3959076800882	251	Apex
hsa-mir-151b	Apex_251	7.03978861195049	251	Apex
hsa-mir-1537	Apex_251	0	251	Apex
hsa-mir-1538	Apex_251	0	251	Apex
hsa-mir-1539	Apex_251	0	251	Apex
hsa-mir-154-3p	Apex_251	0	251	Apex
hsa-mir-154-5p	Apex_251	2.33011586893365	251	Apex
hsa-mir-155-3p	Apex_251	0	251	Apex
hsa-mir-155-5p	Apex_251	5.94079773464518	251	Apex
hsa-mir-1587	Apex_251	0	251	Apex
hsa-mir-15a-3p	Apex_251	0	251	Apex
hsa-mir-15a-5p	Apex_251	8.13201219309654	251	Apex
hsa-mir-15b-3p	Apex_251	3.37847469393381	251	Apex
hsa-mir-15b-5p	Apex_251	6.37412327046172	251	Apex
hsa-mir-16-1-3p	Apex_251	0	251	Apex
hsa-mir-16-2-3p	Apex_251	6.80455152724401	251	Apex
hsa-mir-16-5p	Apex_251	12.1187859242321	251	Apex
hsa-mir-181a-2-3p	Apex_251	9.80625562241966	251	Apex
hsa-mir-181b-3p	Apex_251	0	251	Apex
hsa-mir-181b-5p	Apex_251	11.3512481054862	251	Apex
hsa-mir-181c-3p	Apex_251	7.56220178237755	251	Apex
hsa-mir-181c-5p	Apex_251	10.8306667631663	251	Apex
hsa-mir-182-3p	Apex_251	0	251	Apex
hsa-mir-182-5p	Apex_251	5.73795563028991	251	Apex
hsa-mir-1825	Apex_251	0	251	Apex
hsa-mir-1827	Apex_251	0	251	Apex
hsa-mir-183-3p	Apex_251	0	251	Apex
hsa-mir-183-5p	Apex_251	2.67158243772005	251	Apex
hsa-mir-185-3p	Apex_251	4.65367595716153	251	Apex
hsa-mir-185-5p	Apex_251	2.123350934833	251	Apex
hsa-mir-186-3p	Apex_251	0	251	Apex
hsa-mir-186-5p	Apex_251	13.4193754018726	251	Apex
hsa-mir-187-3p	Apex_251	2.33011586893365	251	Apex
hsa-mir-187-5p	Apex_251	0	251	Apex
hsa-mir-188-3p	Apex_251	0	251	Apex
hsa-mir-188-5p	Apex_251	4.65367595716153	251	Apex
hsa-mir-18a-3p	Apex_251	1.22824556918965	251	Apex
hsa-mir-18a-5p	Apex_251	2.33011586893365	251	Apex
hsa-mir-18b-3p	Apex_251	0	251	Apex
hsa-mir-18b-5p	Apex_251	0	251	Apex
hsa-mir-1908	Apex_251	0	251	Apex
hsa-mir-1909-3p	Apex_251	0	251	Apex
hsa-mir-1909-5p	Apex_251	0	251	Apex
hsa-mir-191-3p	Apex_251	4.49089776762649	251	Apex
hsa-mir-191-5p	Apex_251	14.4293599016658	251	Apex
hsa-mir-1910	Apex_251	0	251	Apex
hsa-mir-1911-3p	Apex_251	0	251	Apex
hsa-mir-1911-5p	Apex_251	0	251	Apex
hsa-mir-1912	Apex_251	0	251	Apex
hsa-mir-1913	Apex_251	0	251	Apex
hsa-mir-1914-3p	Apex_251	0	251	Apex
hsa-mir-1914-5p	Apex_251	0	251	Apex
hsa-mir-1915-3p	Apex_251	0	251	Apex
hsa-mir-1915-5p	Apex_251	0	251	Apex
hsa-mir-192-3p	Apex_251	0	251	Apex
hsa-mir-192-5p	Apex_251	7.98173042797438	251	Apex
hsa-mir-193a-3p	Apex_251	6.65878307536268	251	Apex
hsa-mir-193b-3p	Apex_251	7.00638572892194	251	Apex
hsa-mir-193b-5p	Apex_251	2.33011586893365	251	Apex
hsa-mir-194-3p	Apex_251	0	251	Apex
hsa-mir-194-5p	Apex_251	4.86785700523267	251	Apex
hsa-mir-195-3p	Apex_251	5.31982579332996	251	Apex
hsa-mir-195-5p	Apex_251	9.58344048329291	251	Apex
hsa-mir-196a-3p	Apex_251	0	251	Apex
hsa-mir-196a-5p	Apex_251	0	251	Apex
hsa-mir-196b-3p	Apex_251	0	251	Apex
hsa-mir-196b-5p	Apex_251	0	251	Apex
hsa-mir-197-3p	Apex_251	3.85081853444932	251	Apex
hsa-mir-197-5p	Apex_251	0	251	Apex
hsa-mir-1972	Apex_251	0	251	Apex
hsa-mir-1973	Apex_251	1.3344865769741	251	Apex
hsa-mir-1976	Apex_251	0	251	Apex
hsa-mir-199b-3p	Apex_251	10.4766285835632	251	Apex
hsa-mir-199b-5p	Apex_251	9.96266429877269	251	Apex
hsa-mir-19a-3p	Apex_251	4.30738973073009	251	Apex
hsa-mir-19a-5p	Apex_251	0	251	Apex
hsa-mir-19b-1-5p	Apex_251	1.22824556918965	251	Apex
hsa-mir-19b-2-5p	Apex_251	0	251	Apex
hsa-mir-19b-3p	Apex_251	7.5165813662347	251	Apex
hsa-mir-200a-3p	Apex_251	0	251	Apex
hsa-mir-200a-5p	Apex_251	0	251	Apex
hsa-mir-200b-3p	Apex_251	0	251	Apex
hsa-mir-200b-5p	Apex_251	0	251	Apex
hsa-mir-200c-3p	Apex_251	0	251	Apex
hsa-mir-200c-5p	Apex_251	0	251	Apex
hsa-mir-202-3p	Apex_251	0	251	Apex
hsa-mir-202-5p	Apex_251	0	251	Apex
hsa-mir-203a	Apex_251	0.533664901284579	251	Apex
hsa-mir-203b-3p	Apex_251	0	251	Apex
hsa-mir-203b-5p	Apex_251	0.533664901284579	251	Apex
hsa-mir-204-3p	Apex_251	0	251	Apex
hsa-mir-204-5p	Apex_251	8.99225019260488	251	Apex
hsa-mir-205-3p	Apex_251	0	251	Apex
hsa-mir-205-5p	Apex_251	0	251	Apex
hsa-mir-2052	Apex_251	0	251	Apex
hsa-mir-2053	Apex_251	0	251	Apex
hsa-mir-2054	Apex_251	0	251	Apex
hsa-mir-20a-3p	Apex_251	1.22824556918965	251	Apex
hsa-mir-20a-5p	Apex_251	5.16644619711848	251	Apex
hsa-mir-20b-3p	Apex_251	0	251	Apex
hsa-mir-20b-5p	Apex_251	0	251	Apex
hsa-mir-21-3p	Apex_251	7.83248771236491	251	Apex
hsa-mir-21-5p	Apex_251	12.3682051066383	251	Apex
hsa-mir-211-3p	Apex_251	0	251	Apex
hsa-mir-211-5p	Apex_251	0	251	Apex
hsa-mir-2110	Apex_251	0	251	Apex
hsa-mir-2113	Apex_251	0	251	Apex
hsa-mir-2114-3p	Apex_251	0	251	Apex
hsa-mir-2114-5p	Apex_251	0	251	Apex
hsa-mir-2115-3p	Apex_251	0	251	Apex
hsa-mir-2115-5p	Apex_251	0	251	Apex
hsa-mir-2116-3p	Apex_251	0	251	Apex
hsa-mir-2116-5p	Apex_251	0	251	Apex
hsa-mir-2117	Apex_251	0	251	Apex
hsa-mir-212-3p	Apex_251	0	251	Apex
hsa-mir-212-5p	Apex_251	3.70988303550449	251	Apex
hsa-mir-214-3p	Apex_251	4.7040951588776	251	Apex
hsa-mir-214-5p	Apex_251	5.31982579332996	251	Apex
hsa-mir-215	Apex_251	8.50338750115452	251	Apex
hsa-mir-216a-3p	Apex_251	0	251	Apex
hsa-mir-216a-5p	Apex_251	0	251	Apex
hsa-mir-217	Apex_251	0	251	Apex
hsa-mir-218-1-3p	Apex_251	0	251	Apex
hsa-mir-218-2-3p	Apex_251	0	251	Apex
hsa-mir-218-5p	Apex_251	3.37847469393381	251	Apex
hsa-mir-219-1-3p	Apex_251	1.88191446607716	251	Apex
hsa-mir-219-2-3p	Apex_251	0	251	Apex
hsa-mir-22-3p	Apex_251	17.9509307587852	251	Apex
hsa-mir-22-5p	Apex_251	5.66346722544605	251	Apex
hsa-mir-221-3p	Apex_251	10.851611543256	251	Apex
hsa-mir-221-5p	Apex_251	8.58143702415596	251	Apex
hsa-mir-222-3p	Apex_251	11.0131156401692	251	Apex
hsa-mir-222-5p	Apex_251	0	251	Apex
hsa-mir-223-3p	Apex_251	3.37847469393381	251	Apex
hsa-mir-223-5p	Apex_251	1.22824556918965	251	Apex
hsa-mir-224-3p	Apex_251	0	251	Apex
hsa-mir-224-5p	Apex_251	0	251	Apex
hsa-mir-2276	Apex_251	0	251	Apex
hsa-mir-2277-3p	Apex_251	0	251	Apex
hsa-mir-2277-5p	Apex_251	0	251	Apex
hsa-mir-2278	Apex_251	0	251	Apex
hsa-mir-2355-3p	Apex_251	0	251	Apex
hsa-mir-2355-5p	Apex_251	0	251	Apex
hsa-mir-2392	Apex_251	0	251	Apex
hsa-mir-23a-3p	Apex_251	11.0289101822487	251	Apex
hsa-mir-23a-5p	Apex_251	0	251	Apex
hsa-mir-23b-3p	Apex_251	12.4825867402578	251	Apex
hsa-mir-23b-5p	Apex_251	0	251	Apex
hsa-mir-23c	Apex_251	2.33011586893365	251	Apex
hsa-mir-24-1-5p	Apex_251	5.41370890376269	251	Apex
hsa-mir-24-2-5p	Apex_251	7.56220178237755	251	Apex
hsa-mir-24-3p	Apex_251	10.4923205593753	251	Apex
hsa-mir-2467-3p	Apex_251	0	251	Apex
hsa-mir-2467-5p	Apex_251	0	251	Apex
hsa-mir-25-3p	Apex_251	10.2766153513092	251	Apex
hsa-mir-25-5p	Apex_251	1.22824556918965	251	Apex
hsa-mir-2681-3p	Apex_251	0	251	Apex
hsa-mir-2681-5p	Apex_251	0	251	Apex
hsa-mir-2682-3p	Apex_251	0	251	Apex
hsa-mir-2682-5p	Apex_251	0	251	Apex
hsa-mir-26a-1-3p	Apex_251	0	251	Apex
hsa-mir-26a-2-3p	Apex_251	1.22824556918965	251	Apex
hsa-mir-26a-5p	Apex_251	16.8302206802646	251	Apex
hsa-mir-26b-3p	Apex_251	7.71138865805788	251	Apex
hsa-mir-26b-5p	Apex_251	11.9448822483247	251	Apex
hsa-mir-27a-3p	Apex_251	12.4723640852773	251	Apex
hsa-mir-27a-5p	Apex_251	2.67158243772005	251	Apex
hsa-mir-27b-3p	Apex_251	18.4337626952107	251	Apex
hsa-mir-27b-5p	Apex_251	9.36996152577743	251	Apex
hsa-mir-28-3p	Apex_251	11.951121644057	251	Apex
hsa-mir-28-5p	Apex_251	8.48859297484333	251	Apex
hsa-mir-2861	Apex_251	0.818870018036512	251	Apex
hsa-mir-2909	Apex_251	0	251	Apex
hsa-mir-2964a-3p	Apex_251	1.22824556918965	251	Apex
hsa-mir-2964a-5p	Apex_251	0	251	Apex
hsa-mir-299-3p	Apex_251	0	251	Apex
hsa-mir-29a-3p	Apex_251	11.1897175462502	251	Apex
hsa-mir-29a-5p	Apex_251	3.46873231563997	251	Apex
hsa-mir-29b-1-5p	Apex_251	1.22824556918965	251	Apex
hsa-mir-29b-2-5p	Apex_251	2.67158243772005	251	Apex
hsa-mir-29b-3p	Apex_251	7.71809063123451	251	Apex
hsa-mir-29c-3p	Apex_251	11.0986791292425	251	Apex
hsa-mir-29c-5p	Apex_251	7.88123351481577	251	Apex
hsa-mir-300	Apex_251	0	251	Apex
hsa-mir-301a-3p	Apex_251	9.4027682485803	251	Apex
hsa-mir-301a-5p	Apex_251	2.33011586893365	251	Apex
hsa-mir-302a-3p	Apex_251	0	251	Apex
hsa-mir-302a-5p	Apex_251	1.88191446607716	251	Apex
hsa-mir-302b-3p	Apex_251	1.22824556918965	251	Apex
hsa-mir-302b-5p	Apex_251	0	251	Apex
hsa-mir-302c-3p	Apex_251	0	251	Apex
hsa-mir-302c-5p	Apex_251	0	251	Apex
hsa-mir-302d-3p	Apex_251	1.22824556918965	251	Apex
hsa-mir-302d-5p	Apex_251	0	251	Apex
hsa-mir-302e	Apex_251	0	251	Apex
hsa-mir-302f	Apex_251	0	251	Apex
hsa-mir-3064-3p	Apex_251	0	251	Apex
hsa-mir-3064-5p	Apex_251	1.22824556918965	251	Apex
hsa-mir-3065-3p	Apex_251	3.70988303550449	251	Apex
hsa-mir-3065-5p	Apex_251	8.36179357260039	251	Apex
hsa-mir-3074-3p	Apex_251	5.41370890376269	251	Apex
hsa-mir-3074-5p	Apex_251	9.48928422413236	251	Apex
hsa-mir-30b-3p	Apex_251	2.33011586893365	251	Apex
hsa-mir-30b-5p	Apex_251	12.7680789675825	251	Apex
hsa-mir-30c-1-3p	Apex_251	8.77728500986144	251	Apex
hsa-mir-30c-2-3p	Apex_251	8.42100218218721	251	Apex
hsa-mir-30c-5p	Apex_251	14.4627144452482	251	Apex
hsa-mir-30d-3p	Apex_251	8.23589304536796	251	Apex
hsa-mir-30d-5p	Apex_251	15.1426086576334	251	Apex
hsa-mir-30e-3p	Apex_251	12.577072656183	251	Apex
hsa-mir-30e-5p	Apex_251	15.2271288398631	251	Apex
hsa-mir-31-3p	Apex_251	0	251	Apex
hsa-mir-31-5p	Apex_251	3.9792031724767	251	Apex
hsa-mir-3115	Apex_251	0	251	Apex
hsa-mir-3116	Apex_251	0	251	Apex
hsa-mir-3117-3p	Apex_251	0	251	Apex
hsa-mir-3117-5p	Apex_251	0	251	Apex
hsa-mir-3118	Apex_251	0	251	Apex
hsa-mir-3119	Apex_251	0	251	Apex
hsa-mir-3120-3p	Apex_251	5.31982579332996	251	Apex
hsa-mir-3120-5p	Apex_251	3.3150056055454	251	Apex
hsa-mir-3121-3p	Apex_251	0	251	Apex
hsa-mir-3121-5p	Apex_251	0	251	Apex
hsa-mir-3122	Apex_251	0	251	Apex
hsa-mir-3123	Apex_251	0	251	Apex
hsa-mir-3124-3p	Apex_251	0	251	Apex
hsa-mir-3124-5p	Apex_251	0	251	Apex
hsa-mir-3125	Apex_251	0	251	Apex
hsa-mir-3126-3p	Apex_251	0	251	Apex
hsa-mir-3126-5p	Apex_251	0	251	Apex
hsa-mir-3127-3p	Apex_251	0	251	Apex
hsa-mir-3127-5p	Apex_251	0	251	Apex
hsa-mir-3128	Apex_251	0	251	Apex
hsa-mir-3129-3p	Apex_251	0	251	Apex
hsa-mir-3129-5p	Apex_251	0	251	Apex
hsa-mir-3130-3p	Apex_251	0	251	Apex
hsa-mir-3130-5p	Apex_251	0	251	Apex
hsa-mir-3131	Apex_251	0	251	Apex
hsa-mir-3132	Apex_251	0	251	Apex
hsa-mir-3133	Apex_251	0	251	Apex
hsa-mir-3134	Apex_251	0	251	Apex
hsa-mir-3135a	Apex_251	0	251	Apex
hsa-mir-3135b	Apex_251	0	251	Apex
hsa-mir-3136-3p	Apex_251	0	251	Apex
hsa-mir-3136-5p	Apex_251	0	251	Apex
hsa-mir-3137	Apex_251	0	251	Apex
hsa-mir-3138	Apex_251	0	251	Apex
hsa-mir-3139	Apex_251	0	251	Apex
hsa-mir-3140-3p	Apex_251	0	251	Apex
hsa-mir-3140-5p	Apex_251	0	251	Apex
hsa-mir-3141	Apex_251	0	251	Apex
hsa-mir-3142	Apex_251	0	251	Apex
hsa-mir-3143	Apex_251	0	251	Apex
hsa-mir-3144-3p	Apex_251	0	251	Apex
hsa-mir-3144-5p	Apex_251	0	251	Apex
hsa-mir-3145-3p	Apex_251	0	251	Apex
hsa-mir-3145-5p	Apex_251	0	251	Apex
hsa-mir-3146	Apex_251	0	251	Apex
hsa-mir-3147	Apex_251	0	251	Apex
hsa-mir-3148	Apex_251	0	251	Apex
hsa-mir-3149	Apex_251	0	251	Apex
hsa-mir-3150a-3p	Apex_251	0	251	Apex
hsa-mir-3150a-5p	Apex_251	0	251	Apex
hsa-mir-3150b-3p	Apex_251	0	251	Apex
hsa-mir-3150b-5p	Apex_251	0	251	Apex
hsa-mir-3151	Apex_251	0	251	Apex
hsa-mir-3152-3p	Apex_251	0	251	Apex
hsa-mir-3152-5p	Apex_251	0	251	Apex
hsa-mir-3153	Apex_251	0	251	Apex
hsa-mir-3155a	Apex_251	0	251	Apex
hsa-mir-3155b	Apex_251	0	251	Apex
hsa-mir-3156-3p	Apex_251	0	251	Apex
hsa-mir-3156-5p	Apex_251	0	251	Apex
hsa-mir-3157-3p	Apex_251	0	251	Apex
hsa-mir-3157-5p	Apex_251	0	251	Apex
hsa-mir-3158-3p	Apex_251	2.33011586893365	251	Apex
hsa-mir-3158-5p	Apex_251	2.33011586893365	251	Apex
hsa-mir-3159	Apex_251	0	251	Apex
hsa-mir-3160-3p	Apex_251	1.22824556918965	251	Apex
hsa-mir-3160-5p	Apex_251	1.22824556918965	251	Apex
hsa-mir-3161	Apex_251	0	251	Apex
hsa-mir-3162-3p	Apex_251	0	251	Apex
hsa-mir-3162-5p	Apex_251	0	251	Apex
hsa-mir-3163	Apex_251	0	251	Apex
hsa-mir-3164	Apex_251	0	251	Apex
hsa-mir-3165	Apex_251	0	251	Apex
hsa-mir-3166	Apex_251	0	251	Apex
hsa-mir-3167	Apex_251	0	251	Apex
hsa-mir-3168	Apex_251	0	251	Apex
hsa-mir-3169	Apex_251	0	251	Apex
hsa-mir-3170	Apex_251	0	251	Apex
hsa-mir-3171	Apex_251	0	251	Apex
hsa-mir-3173-3p	Apex_251	0	251	Apex
hsa-mir-3173-5p	Apex_251	0	251	Apex
hsa-mir-3174	Apex_251	0	251	Apex
hsa-mir-3175	Apex_251	0	251	Apex
hsa-mir-3176	Apex_251	0	251	Apex
hsa-mir-3177-3p	Apex_251	0	251	Apex
hsa-mir-3177-5p	Apex_251	0	251	Apex
hsa-mir-3178	Apex_251	0	251	Apex
hsa-mir-3179	Apex_251	0	251	Apex
hsa-mir-3180	Apex_251	0	251	Apex
hsa-mir-3180-3p	Apex_251	0	251	Apex
hsa-mir-3180-5p	Apex_251	0	251	Apex
hsa-mir-3181	Apex_251	0	251	Apex
hsa-mir-3182	Apex_251	0	251	Apex
hsa-mir-3183	Apex_251	0	251	Apex
hsa-mir-3184-3p	Apex_251	9.77997518024362	251	Apex
hsa-mir-3184-5p	Apex_251	10.8512620341583	251	Apex
hsa-mir-3185	Apex_251	0	251	Apex
hsa-mir-3186-3p	Apex_251	0	251	Apex
hsa-mir-3186-5p	Apex_251	0	251	Apex
hsa-mir-3187-3p	Apex_251	0	251	Apex
hsa-mir-3187-5p	Apex_251	0	251	Apex
hsa-mir-3188	Apex_251	0	251	Apex
hsa-mir-3189-3p	Apex_251	0	251	Apex
hsa-mir-3189-5p	Apex_251	0	251	Apex
hsa-mir-3190-3p	Apex_251	0	251	Apex
hsa-mir-3190-5p	Apex_251	0	251	Apex
hsa-mir-3191-3p	Apex_251	0	251	Apex
hsa-mir-3191-5p	Apex_251	0	251	Apex
hsa-mir-3192	Apex_251	0	251	Apex
hsa-mir-3193	Apex_251	0	251	Apex
hsa-mir-3194-3p	Apex_251	0	251	Apex
hsa-mir-3194-5p	Apex_251	0	251	Apex
hsa-mir-3195	Apex_251	0.741065289724066	251	Apex
hsa-mir-3196	Apex_251	0	251	Apex
hsa-mir-3197	Apex_251	0	251	Apex
hsa-mir-3198	Apex_251	0	251	Apex
hsa-mir-3199	Apex_251	0	251	Apex
hsa-mir-32-3p	Apex_251	1.22824556918965	251	Apex
hsa-mir-32-5p	Apex_251	5.16644619711848	251	Apex
hsa-mir-3200-3p	Apex_251	2.94749701855539	251	Apex
hsa-mir-3200-5p	Apex_251	0	251	Apex
hsa-mir-3201	Apex_251	0	251	Apex
hsa-mir-3202	Apex_251	0	251	Apex
hsa-mir-320b	Apex_251	2.33011586893365	251	Apex
hsa-mir-320c	Apex_251	0.533664901284579	251	Apex
hsa-mir-320d	Apex_251	0	251	Apex
hsa-mir-320e	Apex_251	0	251	Apex
hsa-mir-323a-3p	Apex_251	1.22824556918965	251	Apex
hsa-mir-323a-5p	Apex_251	0	251	Apex
hsa-mir-323b-3p	Apex_251	1.22824556918965	251	Apex
hsa-mir-323b-5p	Apex_251	0	251	Apex
hsa-mir-326	Apex_251	2.94749701855539	251	Apex
hsa-mir-328	Apex_251	5.63125843301785	251	Apex
hsa-mir-335-3p	Apex_251	5.29536835695656	251	Apex
hsa-mir-335-5p	Apex_251	6.69662905645134	251	Apex
hsa-mir-33a-3p	Apex_251	0	251	Apex
hsa-mir-33a-5p	Apex_251	1.28613399430533	251	Apex
hsa-mir-33b-3p	Apex_251	0	251	Apex
hsa-mir-33b-5p	Apex_251	3.73919310850811	251	Apex
hsa-mir-340-3p	Apex_251	7.31089671026191	251	Apex
hsa-mir-340-5p	Apex_251	9.98160121625679	251	Apex
hsa-mir-345-3p	Apex_251	0	251	Apex
hsa-mir-345-5p	Apex_251	0	251	Apex
hsa-mir-34a-3p	Apex_251	0	251	Apex
hsa-mir-34a-5p	Apex_251	2.33011586893365	251	Apex
hsa-mir-34b-3p	Apex_251	1.22824556918965	251	Apex
hsa-mir-34b-5p	Apex_251	0	251	Apex
hsa-mir-34c-5p	Apex_251	1.22824556918965	251	Apex
hsa-mir-3529-3p	Apex_251	1.22824556918965	251	Apex
hsa-mir-3529-5p	Apex_251	0	251	Apex
hsa-mir-3591-3p	Apex_251	0	251	Apex
hsa-mir-3591-5p	Apex_251	0	251	Apex
hsa-mir-3605-3p	Apex_251	1.22824556918965	251	Apex
hsa-mir-3605-5p	Apex_251	0	251	Apex
hsa-mir-3606-3p	Apex_251	0	251	Apex
hsa-mir-3606-5p	Apex_251	0	251	Apex
hsa-mir-3607-3p	Apex_251	3.08321862337358	251	Apex
hsa-mir-3607-5p	Apex_251	0	251	Apex
hsa-mir-3609	Apex_251	0	251	Apex
hsa-mir-3610	Apex_251	1.88191446607716	251	Apex
hsa-mir-3611	Apex_251	0	251	Apex
hsa-mir-3612	Apex_251	0	251	Apex
hsa-mir-3613-3p	Apex_251	1.22824556918965	251	Apex
hsa-mir-3613-5p	Apex_251	1.22824556918965	251	Apex
hsa-mir-3614-3p	Apex_251	0	251	Apex
hsa-mir-3614-5p	Apex_251	0	251	Apex
hsa-mir-3615	Apex_251	0	251	Apex
hsa-mir-3616-3p	Apex_251	0	251	Apex
hsa-mir-3616-5p	Apex_251	0	251	Apex
hsa-mir-3617-3p	Apex_251	0	251	Apex
hsa-mir-3617-5p	Apex_251	0	251	Apex
hsa-mir-3618	Apex_251	0	251	Apex
hsa-mir-3619-3p	Apex_251	0	251	Apex
hsa-mir-3619-5p	Apex_251	0	251	Apex
hsa-mir-3620-3p	Apex_251	0	251	Apex
hsa-mir-3620-5p	Apex_251	0	251	Apex
hsa-mir-3621	Apex_251	0	251	Apex
hsa-mir-3622a-3p	Apex_251	0	251	Apex
hsa-mir-3622a-5p	Apex_251	0	251	Apex
hsa-mir-3622b-3p	Apex_251	0	251	Apex
hsa-mir-3622b-5p	Apex_251	0	251	Apex
hsa-mir-363-3p	Apex_251	8.53941349813786	251	Apex
hsa-mir-363-5p	Apex_251	0	251	Apex
hsa-mir-3646	Apex_251	0	251	Apex
hsa-mir-3648	Apex_251	0	251	Apex
hsa-mir-3649	Apex_251	0	251	Apex
hsa-mir-3650	Apex_251	0	251	Apex
hsa-mir-3651	Apex_251	0	251	Apex
hsa-mir-3652	Apex_251	0	251	Apex
hsa-mir-3653	Apex_251	1.88191446607716	251	Apex
hsa-mir-3654	Apex_251	0	251	Apex
hsa-mir-3655	Apex_251	0	251	Apex
hsa-mir-3656	Apex_251	0	251	Apex
hsa-mir-3657	Apex_251	0	251	Apex
hsa-mir-3658	Apex_251	0	251	Apex
hsa-mir-3659	Apex_251	0	251	Apex
hsa-mir-365a-3p	Apex_251	6.02016406397191	251	Apex
hsa-mir-365a-5p	Apex_251	0	251	Apex
hsa-mir-365b-3p	Apex_251	6.02016406397191	251	Apex
hsa-mir-365b-5p	Apex_251	1.22824556918965	251	Apex
hsa-mir-3660	Apex_251	0	251	Apex
hsa-mir-3661	Apex_251	0	251	Apex
hsa-mir-3662	Apex_251	0	251	Apex
hsa-mir-3663-3p	Apex_251	0.166169990993635	251	Apex
hsa-mir-3663-5p	Apex_251	0	251	Apex
hsa-mir-3664-3p	Apex_251	0	251	Apex
hsa-mir-3664-5p	Apex_251	0	251	Apex
hsa-mir-3665	Apex_251	0	251	Apex
hsa-mir-3666	Apex_251	0	251	Apex
hsa-mir-3667-3p	Apex_251	0	251	Apex
hsa-mir-3667-5p	Apex_251	0	251	Apex
hsa-mir-3668	Apex_251	0	251	Apex
hsa-mir-3669	Apex_251	0	251	Apex
hsa-mir-367-3p	Apex_251	0	251	Apex
hsa-mir-367-5p	Apex_251	0	251	Apex
hsa-mir-3670	Apex_251	0	251	Apex
hsa-mir-3671	Apex_251	0	251	Apex
hsa-mir-3672	Apex_251	0	251	Apex
hsa-mir-3673	Apex_251	0	251	Apex
hsa-mir-3674	Apex_251	0	251	Apex
hsa-mir-3675-3p	Apex_251	0	251	Apex
hsa-mir-3675-5p	Apex_251	0	251	Apex
hsa-mir-3676-3p	Apex_251	0	251	Apex
hsa-mir-3676-5p	Apex_251	0.42774707632001	251	Apex
hsa-mir-3677-3p	Apex_251	0	251	Apex
hsa-mir-3677-5p	Apex_251	0	251	Apex
hsa-mir-3678-3p	Apex_251	0	251	Apex
hsa-mir-3678-5p	Apex_251	0	251	Apex
hsa-mir-3679-3p	Apex_251	0	251	Apex
hsa-mir-3679-5p	Apex_251	0	251	Apex
hsa-mir-3680-3p	Apex_251	0	251	Apex
hsa-mir-3680-5p	Apex_251	0	251	Apex
hsa-mir-3681-3p	Apex_251	0	251	Apex
hsa-mir-3681-5p	Apex_251	0	251	Apex
hsa-mir-3682-3p	Apex_251	0	251	Apex
hsa-mir-3682-5p	Apex_251	0	251	Apex
hsa-mir-3683	Apex_251	0	251	Apex
hsa-mir-3684	Apex_251	0	251	Apex
hsa-mir-3685	Apex_251	0	251	Apex
hsa-mir-3686	Apex_251	0	251	Apex
hsa-mir-3687	Apex_251	0	251	Apex
hsa-mir-3688-3p	Apex_251	0	251	Apex
hsa-mir-3688-5p	Apex_251	0	251	Apex
hsa-mir-3689a-3p	Apex_251	0	251	Apex
hsa-mir-3689a-5p	Apex_251	0	251	Apex
hsa-mir-3689b-3p	Apex_251	0	251	Apex
hsa-mir-3689b-5p	Apex_251	0	251	Apex
hsa-mir-3689c	Apex_251	0	251	Apex
hsa-mir-3689d	Apex_251	0	251	Apex
hsa-mir-3689e	Apex_251	0	251	Apex
hsa-mir-3689f	Apex_251	0	251	Apex
hsa-mir-3690	Apex_251	0	251	Apex
hsa-mir-3691-3p	Apex_251	0	251	Apex
hsa-mir-3691-5p	Apex_251	0	251	Apex
hsa-mir-3692-3p	Apex_251	0	251	Apex
hsa-mir-3692-5p	Apex_251	0	251	Apex
hsa-mir-3713	Apex_251	0	251	Apex
hsa-mir-3714	Apex_251	0	251	Apex
hsa-mir-371a-3p	Apex_251	0	251	Apex
hsa-mir-371a-5p	Apex_251	0	251	Apex
hsa-mir-371b-3p	Apex_251	0	251	Apex
hsa-mir-371b-5p	Apex_251	0	251	Apex
hsa-mir-373-3p	Apex_251	0	251	Apex
hsa-mir-373-5p	Apex_251	0	251	Apex
hsa-mir-374a-3p	Apex_251	6.35134796335324	251	Apex
hsa-mir-374a-5p	Apex_251	5.97199593036243	251	Apex
hsa-mir-374b-3p	Apex_251	4.49089776762649	251	Apex
hsa-mir-374b-5p	Apex_251	7.43363423069556	251	Apex
hsa-mir-374c-3p	Apex_251	7.43363423069556	251	Apex
hsa-mir-374c-5p	Apex_251	3.17901966636325	251	Apex
hsa-mir-376a-2-5p	Apex_251	1.88191446607716	251	Apex
hsa-mir-376a-3p	Apex_251	2.99245066490333	251	Apex
hsa-mir-376a-5p	Apex_251	3.9792031724767	251	Apex
hsa-mir-376b-3p	Apex_251	0.166169990993635	251	Apex
hsa-mir-376b-5p	Apex_251	0	251	Apex
hsa-mir-376c-3p	Apex_251	3.85081853444932	251	Apex
hsa-mir-376c-5p	Apex_251	0	251	Apex
hsa-mir-377-3p	Apex_251	2.37010916081818	251	Apex
hsa-mir-377-5p	Apex_251	0	251	Apex
hsa-mir-378a-3p	Apex_251	14.4514060960498	251	Apex
hsa-mir-378a-5p	Apex_251	5.84967322962452	251	Apex
hsa-mir-378b	Apex_251	4.20515942113165	251	Apex
hsa-mir-378c	Apex_251	7.70057465234455	251	Apex
hsa-mir-378d	Apex_251	6.71798272224129	251	Apex
hsa-mir-378e	Apex_251	3.03060093756581	251	Apex
hsa-mir-378f	Apex_251	6.61357375051714	251	Apex
hsa-mir-378g	Apex_251	3.72577560527382	251	Apex
hsa-mir-378h	Apex_251	1.4214381642103	251	Apex
hsa-mir-378i	Apex_251	6.61932053930258	251	Apex
hsa-mir-379-3p	Apex_251	1.59178886865943	251	Apex
hsa-mir-379-5p	Apex_251	1.22824556918965	251	Apex
hsa-mir-380-3p	Apex_251	0	251	Apex
hsa-mir-380-5p	Apex_251	0	251	Apex
hsa-mir-381-3p	Apex_251	8.32458988468476	251	Apex
hsa-mir-381-5p	Apex_251	0	251	Apex
hsa-mir-382-3p	Apex_251	1.88191446607716	251	Apex
hsa-mir-382-5p	Apex_251	1.88191446607716	251	Apex
hsa-mir-3907	Apex_251	0	251	Apex
hsa-mir-3908	Apex_251	0	251	Apex
hsa-mir-3909	Apex_251	0	251	Apex
hsa-mir-3910	Apex_251	0	251	Apex
hsa-mir-3911	Apex_251	0	251	Apex
hsa-mir-3912	Apex_251	0	251	Apex
hsa-mir-3913-3p	Apex_251	0	251	Apex
hsa-mir-3913-5p	Apex_251	0	251	Apex
hsa-mir-3914	Apex_251	0	251	Apex
hsa-mir-3915	Apex_251	0	251	Apex
hsa-mir-3916	Apex_251	0	251	Apex
hsa-mir-3917	Apex_251	0	251	Apex
hsa-mir-3918	Apex_251	0	251	Apex
hsa-mir-3919	Apex_251	0	251	Apex
hsa-mir-3920	Apex_251	0	251	Apex
hsa-mir-3921	Apex_251	0	251	Apex
hsa-mir-3922-3p	Apex_251	0	251	Apex
hsa-mir-3922-5p	Apex_251	0	251	Apex
hsa-mir-3923	Apex_251	0	251	Apex
hsa-mir-3924	Apex_251	0	251	Apex
hsa-mir-3925-3p	Apex_251	0	251	Apex
hsa-mir-3925-5p	Apex_251	0	251	Apex
hsa-mir-3926	Apex_251	0	251	Apex
hsa-mir-3927-3p	Apex_251	0	251	Apex
hsa-mir-3927-5p	Apex_251	0	251	Apex
hsa-mir-3928	Apex_251	0	251	Apex
hsa-mir-3929	Apex_251	0	251	Apex
hsa-mir-3934-3p	Apex_251	0	251	Apex
hsa-mir-3934-5p	Apex_251	0	251	Apex
hsa-mir-3935	Apex_251	0	251	Apex
hsa-mir-3936	Apex_251	0	251	Apex
hsa-mir-3937	Apex_251	0	251	Apex
hsa-mir-3938	Apex_251	0	251	Apex
hsa-mir-3939	Apex_251	0	251	Apex
hsa-mir-3940-3p	Apex_251	0	251	Apex
hsa-mir-3940-5p	Apex_251	0	251	Apex
hsa-mir-3941	Apex_251	0	251	Apex
hsa-mir-3942-3p	Apex_251	0	251	Apex
hsa-mir-3942-5p	Apex_251	0	251	Apex
hsa-mir-3943	Apex_251	0	251	Apex
hsa-mir-3944-3p	Apex_251	0	251	Apex
hsa-mir-3944-5p	Apex_251	0	251	Apex
hsa-mir-3945	Apex_251	0	251	Apex
hsa-mir-3960	Apex_251	0	251	Apex
hsa-mir-3972	Apex_251	0	251	Apex
hsa-mir-3973	Apex_251	0	251	Apex
hsa-mir-3974	Apex_251	0	251	Apex
hsa-mir-3975	Apex_251	0	251	Apex
hsa-mir-3976	Apex_251	0	251	Apex
hsa-mir-3977	Apex_251	0	251	Apex
hsa-mir-3978	Apex_251	0	251	Apex
hsa-mir-411-3p	Apex_251	2.81612576281935	251	Apex
hsa-mir-411-5p	Apex_251	10.6135381775663	251	Apex
hsa-mir-422a	Apex_251	4.76948076203518	251	Apex
hsa-mir-424-3p	Apex_251	4.57458141316174	251	Apex
hsa-mir-424-5p	Apex_251	6.89685406477333	251	Apex
hsa-mir-425-3p	Apex_251	6.04716159018633	251	Apex
hsa-mir-425-5p	Apex_251	6.61003525072768	251	Apex
hsa-mir-4251	Apex_251	0	251	Apex
hsa-mir-4252	Apex_251	0	251	Apex
hsa-mir-4253	Apex_251	0	251	Apex
hsa-mir-4254	Apex_251	0	251	Apex
hsa-mir-4255	Apex_251	0	251	Apex
hsa-mir-4256	Apex_251	0	251	Apex
hsa-mir-4257	Apex_251	0	251	Apex
hsa-mir-4258	Apex_251	0	251	Apex
hsa-mir-4259	Apex_251	0	251	Apex
hsa-mir-4260	Apex_251	0	251	Apex
hsa-mir-4261	Apex_251	0	251	Apex
hsa-mir-4262	Apex_251	0	251	Apex
hsa-mir-4263	Apex_251	0	251	Apex
hsa-mir-4264	Apex_251	0	251	Apex
hsa-mir-4265	Apex_251	0	251	Apex
hsa-mir-4266	Apex_251	0	251	Apex
hsa-mir-4267	Apex_251	0	251	Apex
hsa-mir-4268	Apex_251	0	251	Apex
hsa-mir-4269	Apex_251	0	251	Apex
hsa-mir-4270	Apex_251	0	251	Apex
hsa-mir-4271	Apex_251	0	251	Apex
hsa-mir-4272	Apex_251	0	251	Apex
hsa-mir-4273	Apex_251	0	251	Apex
hsa-mir-4274	Apex_251	0	251	Apex
hsa-mir-4275	Apex_251	0	251	Apex
hsa-mir-4276	Apex_251	0	251	Apex
hsa-mir-4277	Apex_251	0	251	Apex
hsa-mir-4278	Apex_251	0	251	Apex
hsa-mir-4279	Apex_251	0	251	Apex
hsa-mir-4280	Apex_251	0	251	Apex
hsa-mir-4281	Apex_251	0	251	Apex
hsa-mir-4282	Apex_251	0	251	Apex
hsa-mir-4283	Apex_251	0	251	Apex
hsa-mir-4284	Apex_251	0	251	Apex
hsa-mir-4285	Apex_251	0	251	Apex
hsa-mir-4286	Apex_251	0.417601173921854	251	Apex
hsa-mir-4287	Apex_251	0	251	Apex
hsa-mir-4288	Apex_251	0	251	Apex
hsa-mir-4289	Apex_251	0	251	Apex
hsa-mir-4290	Apex_251	0	251	Apex
hsa-mir-4291	Apex_251	0	251	Apex
hsa-mir-4292	Apex_251	0	251	Apex
hsa-mir-4293	Apex_251	0	251	Apex
hsa-mir-4294	Apex_251	0	251	Apex
hsa-mir-4295	Apex_251	0	251	Apex
hsa-mir-4296	Apex_251	0	251	Apex
hsa-mir-4297	Apex_251	0	251	Apex
hsa-mir-4298	Apex_251	0	251	Apex
hsa-mir-4299	Apex_251	0	251	Apex
hsa-mir-4300	Apex_251	0	251	Apex
hsa-mir-4301	Apex_251	0	251	Apex
hsa-mir-4302	Apex_251	0	251	Apex
hsa-mir-4303	Apex_251	0	251	Apex
hsa-mir-4304	Apex_251	0	251	Apex
hsa-mir-4305	Apex_251	0	251	Apex
hsa-mir-4306	Apex_251	0	251	Apex
hsa-mir-4307	Apex_251	0	251	Apex
hsa-mir-4308	Apex_251	0	251	Apex
hsa-mir-4309	Apex_251	0	251	Apex
hsa-mir-431-3p	Apex_251	2.33011586893365	251	Apex
hsa-mir-431-5p	Apex_251	2.67158243772005	251	Apex
hsa-mir-4310	Apex_251	0	251	Apex
hsa-mir-4311	Apex_251	0	251	Apex
hsa-mir-4312	Apex_251	0	251	Apex
hsa-mir-4313	Apex_251	0	251	Apex
hsa-mir-4314	Apex_251	0	251	Apex
hsa-mir-4315	Apex_251	0	251	Apex
hsa-mir-4316	Apex_251	0	251	Apex
hsa-mir-4317	Apex_251	0	251	Apex
hsa-mir-4318	Apex_251	0	251	Apex
hsa-mir-4319	Apex_251	0	251	Apex
hsa-mir-432-3p	Apex_251	0	251	Apex
hsa-mir-432-5p	Apex_251	3.85081853444932	251	Apex
hsa-mir-4320	Apex_251	0	251	Apex
hsa-mir-4321	Apex_251	0	251	Apex
hsa-mir-4322	Apex_251	0	251	Apex
hsa-mir-4323	Apex_251	0	251	Apex
hsa-mir-4324	Apex_251	0	251	Apex
hsa-mir-4325	Apex_251	0	251	Apex
hsa-mir-4326	Apex_251	0	251	Apex
hsa-mir-4327	Apex_251	0	251	Apex
hsa-mir-4328	Apex_251	0	251	Apex
hsa-mir-4329	Apex_251	0	251	Apex
hsa-mir-4330	Apex_251	0	251	Apex
hsa-mir-4417	Apex_251	0	251	Apex
hsa-mir-4418	Apex_251	0	251	Apex
hsa-mir-4419a	Apex_251	0	251	Apex
hsa-mir-4419b	Apex_251	0	251	Apex
hsa-mir-4420	Apex_251	0	251	Apex
hsa-mir-4421	Apex_251	0	251	Apex
hsa-mir-4422	Apex_251	0	251	Apex
hsa-mir-4423-3p	Apex_251	0	251	Apex
hsa-mir-4423-5p	Apex_251	0	251	Apex
hsa-mir-4424	Apex_251	0	251	Apex
hsa-mir-4425	Apex_251	0	251	Apex
hsa-mir-4426	Apex_251	0	251	Apex
hsa-mir-4427	Apex_251	0	251	Apex
hsa-mir-4428	Apex_251	0	251	Apex
hsa-mir-4429	Apex_251	0	251	Apex
hsa-mir-4430	Apex_251	0	251	Apex
hsa-mir-4431	Apex_251	0	251	Apex
hsa-mir-4432	Apex_251	0	251	Apex
hsa-mir-4433-3p	Apex_251	0	251	Apex
hsa-mir-4433-5p	Apex_251	0	251	Apex
hsa-mir-4434	Apex_251	0	251	Apex
hsa-mir-4435	Apex_251	0	251	Apex
hsa-mir-4436a	Apex_251	0	251	Apex
hsa-mir-4436b-3p	Apex_251	0	251	Apex
hsa-mir-4436b-5p	Apex_251	0	251	Apex
hsa-mir-4437	Apex_251	0	251	Apex
hsa-mir-4438	Apex_251	0	251	Apex
hsa-mir-4439	Apex_251	0	251	Apex
hsa-mir-4440	Apex_251	0	251	Apex
hsa-mir-4441	Apex_251	0	251	Apex
hsa-mir-4442	Apex_251	0	251	Apex
hsa-mir-4443	Apex_251	1.19977749280596	251	Apex
hsa-mir-4444	Apex_251	0	251	Apex
hsa-mir-4445-3p	Apex_251	0	251	Apex
hsa-mir-4445-5p	Apex_251	0	251	Apex
hsa-mir-4446-3p	Apex_251	0	251	Apex
hsa-mir-4446-5p	Apex_251	0	251	Apex
hsa-mir-4447	Apex_251	0	251	Apex
hsa-mir-4448	Apex_251	0	251	Apex
hsa-mir-4449	Apex_251	0	251	Apex
hsa-mir-4450	Apex_251	0	251	Apex
hsa-mir-4451	Apex_251	0	251	Apex
hsa-mir-4452	Apex_251	0	251	Apex
hsa-mir-4453	Apex_251	0	251	Apex
hsa-mir-4454	Apex_251	3.27267104703957	251	Apex
hsa-mir-4455	Apex_251	0	251	Apex
hsa-mir-4456	Apex_251	0	251	Apex
hsa-mir-4457	Apex_251	0	251	Apex
hsa-mir-4458	Apex_251	0	251	Apex
hsa-mir-4459	Apex_251	0	251	Apex
hsa-mir-4460	Apex_251	0	251	Apex
hsa-mir-4461	Apex_251	0	251	Apex
hsa-mir-4462	Apex_251	0	251	Apex
hsa-mir-4463	Apex_251	0	251	Apex
hsa-mir-4464	Apex_251	0	251	Apex
hsa-mir-4465	Apex_251	0	251	Apex
hsa-mir-4466	Apex_251	0	251	Apex
hsa-mir-4467	Apex_251	0	251	Apex
hsa-mir-4468	Apex_251	0	251	Apex
hsa-mir-4469	Apex_251	0	251	Apex
hsa-mir-4470	Apex_251	0	251	Apex
hsa-mir-4471	Apex_251	0	251	Apex
hsa-mir-4472	Apex_251	0	251	Apex
hsa-mir-4473	Apex_251	0	251	Apex
hsa-mir-4474-3p	Apex_251	0	251	Apex
hsa-mir-4474-5p	Apex_251	0	251	Apex
hsa-mir-4475	Apex_251	0	251	Apex
hsa-mir-4476	Apex_251	0	251	Apex
hsa-mir-4477a	Apex_251	0	251	Apex
hsa-mir-4477b	Apex_251	0	251	Apex
hsa-mir-4478	Apex_251	0	251	Apex
hsa-mir-4479	Apex_251	0	251	Apex
hsa-mir-4480	Apex_251	0	251	Apex
hsa-mir-4481	Apex_251	0	251	Apex
hsa-mir-4482-3p	Apex_251	0	251	Apex
hsa-mir-4482-5p	Apex_251	0	251	Apex
hsa-mir-4483	Apex_251	0	251	Apex
hsa-mir-4484	Apex_251	0	251	Apex
hsa-mir-4485	Apex_251	4.98055179752619	251	Apex
hsa-mir-4486	Apex_251	0	251	Apex
hsa-mir-4487	Apex_251	0	251	Apex
hsa-mir-4488	Apex_251	0	251	Apex
hsa-mir-4489	Apex_251	0	251	Apex
hsa-mir-4490	Apex_251	0	251	Apex
hsa-mir-4491	Apex_251	0	251	Apex
hsa-mir-4492	Apex_251	0.353346358346167	251	Apex
hsa-mir-4493	Apex_251	0	251	Apex
hsa-mir-4494	Apex_251	0	251	Apex
hsa-mir-4495	Apex_251	0	251	Apex
hsa-mir-4496	Apex_251	0	251	Apex
hsa-mir-4497	Apex_251	0.741065289724066	251	Apex
hsa-mir-4498	Apex_251	0	251	Apex
hsa-mir-4499	Apex_251	0	251	Apex
hsa-mir-449b-3p	Apex_251	0	251	Apex
hsa-mir-449b-5p	Apex_251	0	251	Apex
hsa-mir-449c-3p	Apex_251	0	251	Apex
hsa-mir-449c-5p	Apex_251	0	251	Apex
hsa-mir-4500	Apex_251	0	251	Apex
hsa-mir-4501	Apex_251	0	251	Apex
hsa-mir-4502	Apex_251	0	251	Apex
hsa-mir-4503	Apex_251	0	251	Apex
hsa-mir-4504	Apex_251	0	251	Apex
hsa-mir-4505	Apex_251	0	251	Apex
hsa-mir-4506	Apex_251	0	251	Apex
hsa-mir-4507	Apex_251	0	251	Apex
hsa-mir-4508	Apex_251	0.292531958216126	251	Apex
hsa-mir-4509	Apex_251	0	251	Apex
hsa-mir-450a-3p	Apex_251	0	251	Apex
hsa-mir-450a-5p	Apex_251	3.17901966636325	251	Apex
hsa-mir-4510	Apex_251	1.22824556918965	251	Apex
hsa-mir-4511	Apex_251	0	251	Apex
hsa-mir-4512	Apex_251	0	251	Apex
hsa-mir-4513	Apex_251	0	251	Apex
hsa-mir-4514	Apex_251	0	251	Apex
hsa-mir-4515	Apex_251	0	251	Apex
hsa-mir-4516	Apex_251	0	251	Apex
hsa-mir-4517	Apex_251	0	251	Apex
hsa-mir-4518	Apex_251	0	251	Apex
hsa-mir-4519	Apex_251	0	251	Apex
hsa-mir-451a	Apex_251	10.6663778413438	251	Apex
hsa-mir-451b	Apex_251	0	251	Apex
hsa-mir-452-3p	Apex_251	0	251	Apex
hsa-mir-452-5p	Apex_251	2.33011586893365	251	Apex
hsa-mir-4520a-3p	Apex_251	0	251	Apex
hsa-mir-4520a-5p	Apex_251	0	251	Apex
hsa-mir-4520b-3p	Apex_251	0	251	Apex
hsa-mir-4520b-5p	Apex_251	0	251	Apex
hsa-mir-4521	Apex_251	0	251	Apex
hsa-mir-4522	Apex_251	0	251	Apex
hsa-mir-4523	Apex_251	0	251	Apex
hsa-mir-4524a-3p	Apex_251	0	251	Apex
hsa-mir-4524a-5p	Apex_251	0	251	Apex
hsa-mir-4524b-3p	Apex_251	0	251	Apex
hsa-mir-4524b-5p	Apex_251	0	251	Apex
hsa-mir-4525	Apex_251	0	251	Apex
hsa-mir-4526	Apex_251	0	251	Apex
hsa-mir-4527	Apex_251	0	251	Apex
hsa-mir-4528	Apex_251	0	251	Apex
hsa-mir-4529-3p	Apex_251	0	251	Apex
hsa-mir-4529-5p	Apex_251	0	251	Apex
hsa-mir-4530	Apex_251	0	251	Apex
hsa-mir-4531	Apex_251	0	251	Apex
hsa-mir-4532	Apex_251	0	251	Apex
hsa-mir-4533	Apex_251	0	251	Apex
hsa-mir-4534	Apex_251	0	251	Apex
hsa-mir-4535	Apex_251	0	251	Apex
hsa-mir-4536-3p	Apex_251	0	251	Apex
hsa-mir-4536-5p	Apex_251	0	251	Apex
hsa-mir-4537	Apex_251	0	251	Apex
hsa-mir-4538	Apex_251	0	251	Apex
hsa-mir-4539	Apex_251	0	251	Apex
hsa-mir-454-3p	Apex_251	4.93272360049496	251	Apex
hsa-mir-454-5p	Apex_251	3.85081853444932	251	Apex
hsa-mir-4540	Apex_251	0	251	Apex
hsa-mir-4632-3p	Apex_251	0	251	Apex
hsa-mir-4632-5p	Apex_251	0	251	Apex
hsa-mir-4633-3p	Apex_251	0	251	Apex
hsa-mir-4633-5p	Apex_251	0	251	Apex
hsa-mir-4634	Apex_251	1.22824556918965	251	Apex
hsa-mir-4635	Apex_251	0	251	Apex
hsa-mir-4636	Apex_251	0	251	Apex
hsa-mir-4637	Apex_251	0	251	Apex
hsa-mir-4638-3p	Apex_251	0	251	Apex
hsa-mir-4638-5p	Apex_251	0	251	Apex
hsa-mir-4639-3p	Apex_251	0	251	Apex
hsa-mir-4639-5p	Apex_251	0	251	Apex
hsa-mir-4640-3p	Apex_251	0	251	Apex
hsa-mir-4640-5p	Apex_251	0	251	Apex
hsa-mir-4641	Apex_251	0	251	Apex
hsa-mir-4642	Apex_251	0	251	Apex
hsa-mir-4643	Apex_251	0	251	Apex
hsa-mir-4644	Apex_251	0	251	Apex
hsa-mir-4645-3p	Apex_251	0	251	Apex
hsa-mir-4645-5p	Apex_251	0	251	Apex
hsa-mir-4646-3p	Apex_251	0	251	Apex
hsa-mir-4646-5p	Apex_251	0	251	Apex
hsa-mir-4647	Apex_251	0	251	Apex
hsa-mir-4648	Apex_251	0	251	Apex
hsa-mir-4649-3p	Apex_251	0	251	Apex
hsa-mir-4649-5p	Apex_251	0	251	Apex
hsa-mir-4650-3p	Apex_251	0	251	Apex
hsa-mir-4650-5p	Apex_251	0	251	Apex
hsa-mir-4651	Apex_251	0	251	Apex
hsa-mir-4652-3p	Apex_251	0	251	Apex
hsa-mir-4652-5p	Apex_251	0	251	Apex
hsa-mir-4653-3p	Apex_251	0	251	Apex
hsa-mir-4653-5p	Apex_251	0	251	Apex
hsa-mir-4654	Apex_251	0	251	Apex
hsa-mir-4655-3p	Apex_251	0	251	Apex
hsa-mir-4655-5p	Apex_251	0	251	Apex
hsa-mir-4656	Apex_251	0	251	Apex
hsa-mir-4657	Apex_251	0	251	Apex
hsa-mir-4658	Apex_251	0	251	Apex
hsa-mir-4659a-3p	Apex_251	0	251	Apex
hsa-mir-4659a-5p	Apex_251	0	251	Apex
hsa-mir-4659b-3p	Apex_251	0	251	Apex
hsa-mir-4659b-5p	Apex_251	0	251	Apex
hsa-mir-466	Apex_251	0	251	Apex
hsa-mir-4660	Apex_251	0	251	Apex
hsa-mir-4661-3p	Apex_251	0	251	Apex
hsa-mir-4661-5p	Apex_251	0	251	Apex
hsa-mir-4662a-3p	Apex_251	0	251	Apex
hsa-mir-4662a-5p	Apex_251	0	251	Apex
hsa-mir-4662b	Apex_251	0	251	Apex
hsa-mir-4663	Apex_251	0	251	Apex
hsa-mir-4664-3p	Apex_251	0	251	Apex
hsa-mir-4664-5p	Apex_251	0	251	Apex
hsa-mir-4665-3p	Apex_251	0	251	Apex
hsa-mir-4665-5p	Apex_251	0	251	Apex
hsa-mir-4666a-3p	Apex_251	0	251	Apex
hsa-mir-4666a-5p	Apex_251	0	251	Apex
hsa-mir-4666b	Apex_251	0	251	Apex
hsa-mir-4667-3p	Apex_251	0	251	Apex
hsa-mir-4667-5p	Apex_251	0	251	Apex
hsa-mir-4668-3p	Apex_251	0	251	Apex
hsa-mir-4668-5p	Apex_251	0	251	Apex
hsa-mir-4669	Apex_251	0	251	Apex
hsa-mir-4670-3p	Apex_251	0.741065289724066	251	Apex
hsa-mir-4670-5p	Apex_251	0.741065289724066	251	Apex
hsa-mir-4671-3p	Apex_251	1.22824556918965	251	Apex
hsa-mir-4671-5p	Apex_251	0	251	Apex
hsa-mir-4672	Apex_251	0	251	Apex
hsa-mir-4673	Apex_251	0	251	Apex
hsa-mir-4674	Apex_251	0	251	Apex
hsa-mir-4675	Apex_251	0	251	Apex
hsa-mir-4676-3p	Apex_251	0	251	Apex
hsa-mir-4676-5p	Apex_251	0	251	Apex
hsa-mir-4677-3p	Apex_251	2.67158243772005	251	Apex
hsa-mir-4677-5p	Apex_251	0	251	Apex
hsa-mir-4678	Apex_251	0	251	Apex
hsa-mir-4679	Apex_251	0	251	Apex
hsa-mir-4680-3p	Apex_251	0	251	Apex
hsa-mir-4680-5p	Apex_251	0	251	Apex
hsa-mir-4681	Apex_251	0	251	Apex
hsa-mir-4682	Apex_251	0	251	Apex
hsa-mir-4683	Apex_251	0	251	Apex
hsa-mir-4684-3p	Apex_251	0	251	Apex
hsa-mir-4684-5p	Apex_251	0	251	Apex
hsa-mir-4685-3p	Apex_251	0	251	Apex
hsa-mir-4685-5p	Apex_251	0	251	Apex
hsa-mir-4686	Apex_251	0	251	Apex
hsa-mir-4687-3p	Apex_251	0	251	Apex
hsa-mir-4687-5p	Apex_251	0	251	Apex
hsa-mir-4688	Apex_251	0	251	Apex
hsa-mir-4689	Apex_251	0	251	Apex
hsa-mir-4690-3p	Apex_251	0	251	Apex
hsa-mir-4690-5p	Apex_251	0	251	Apex
hsa-mir-4691-3p	Apex_251	0	251	Apex
hsa-mir-4691-5p	Apex_251	0	251	Apex
hsa-mir-4692	Apex_251	0	251	Apex
hsa-mir-4693-3p	Apex_251	0	251	Apex
hsa-mir-4693-5p	Apex_251	0	251	Apex
hsa-mir-4694-3p	Apex_251	0	251	Apex
hsa-mir-4694-5p	Apex_251	0	251	Apex
hsa-mir-4695-3p	Apex_251	0	251	Apex
hsa-mir-4695-5p	Apex_251	0	251	Apex
hsa-mir-4696	Apex_251	0	251	Apex
hsa-mir-4697-3p	Apex_251	0	251	Apex
hsa-mir-4697-5p	Apex_251	0	251	Apex
hsa-mir-4698	Apex_251	0	251	Apex
hsa-mir-4699-3p	Apex_251	0	251	Apex
hsa-mir-4699-5p	Apex_251	0	251	Apex
hsa-mir-4700-3p	Apex_251	0	251	Apex
hsa-mir-4700-5p	Apex_251	0	251	Apex
hsa-mir-4701-3p	Apex_251	0	251	Apex
hsa-mir-4701-5p	Apex_251	0	251	Apex
hsa-mir-4703-3p	Apex_251	0	251	Apex
hsa-mir-4703-5p	Apex_251	0	251	Apex
hsa-mir-4704-3p	Apex_251	0	251	Apex
hsa-mir-4704-5p	Apex_251	0	251	Apex
hsa-mir-4705	Apex_251	0	251	Apex
hsa-mir-4706	Apex_251	0	251	Apex
hsa-mir-4707-3p	Apex_251	0	251	Apex
hsa-mir-4707-5p	Apex_251	0	251	Apex
hsa-mir-4708-3p	Apex_251	0	251	Apex
hsa-mir-4708-5p	Apex_251	0	251	Apex
hsa-mir-4709-3p	Apex_251	0	251	Apex
hsa-mir-4709-5p	Apex_251	0	251	Apex
hsa-mir-4710	Apex_251	0	251	Apex
hsa-mir-4711-3p	Apex_251	0	251	Apex
hsa-mir-4711-5p	Apex_251	0	251	Apex
hsa-mir-4712-3p	Apex_251	0	251	Apex
hsa-mir-4712-5p	Apex_251	0	251	Apex
hsa-mir-4713-3p	Apex_251	0	251	Apex
hsa-mir-4713-5p	Apex_251	0	251	Apex
hsa-mir-4714-3p	Apex_251	0	251	Apex
hsa-mir-4714-5p	Apex_251	0	251	Apex
hsa-mir-4715-3p	Apex_251	0	251	Apex
hsa-mir-4715-5p	Apex_251	0	251	Apex
hsa-mir-4716-3p	Apex_251	0	251	Apex
hsa-mir-4716-5p	Apex_251	0	251	Apex
hsa-mir-4717-3p	Apex_251	0	251	Apex
hsa-mir-4717-5p	Apex_251	0	251	Apex
hsa-mir-4718	Apex_251	0	251	Apex
hsa-mir-4719	Apex_251	0	251	Apex
hsa-mir-4720-3p	Apex_251	0	251	Apex
hsa-mir-4720-5p	Apex_251	0	251	Apex
hsa-mir-4721	Apex_251	0	251	Apex
hsa-mir-4722-3p	Apex_251	0	251	Apex
hsa-mir-4722-5p	Apex_251	0	251	Apex
hsa-mir-4723-3p	Apex_251	0	251	Apex
hsa-mir-4723-5p	Apex_251	0	251	Apex
hsa-mir-4724-3p	Apex_251	0	251	Apex
hsa-mir-4724-5p	Apex_251	0	251	Apex
hsa-mir-4725-3p	Apex_251	0	251	Apex
hsa-mir-4725-5p	Apex_251	0	251	Apex
hsa-mir-4726-3p	Apex_251	0	251	Apex
hsa-mir-4726-5p	Apex_251	0	251	Apex
hsa-mir-4727-3p	Apex_251	0	251	Apex
hsa-mir-4727-5p	Apex_251	0	251	Apex
hsa-mir-4728-3p	Apex_251	0	251	Apex
hsa-mir-4728-5p	Apex_251	0	251	Apex
hsa-mir-4729	Apex_251	0	251	Apex
hsa-mir-4730	Apex_251	0	251	Apex
hsa-mir-4731-3p	Apex_251	0	251	Apex
hsa-mir-4731-5p	Apex_251	0	251	Apex
hsa-mir-4732-3p	Apex_251	0	251	Apex
hsa-mir-4732-5p	Apex_251	0	251	Apex
hsa-mir-4733-3p	Apex_251	0	251	Apex
hsa-mir-4733-5p	Apex_251	0	251	Apex
hsa-mir-4734	Apex_251	0	251	Apex
hsa-mir-4735-3p	Apex_251	0	251	Apex
hsa-mir-4735-5p	Apex_251	0	251	Apex
hsa-mir-4736	Apex_251	0	251	Apex
hsa-mir-4737	Apex_251	0	251	Apex
hsa-mir-4738-3p	Apex_251	0	251	Apex
hsa-mir-4738-5p	Apex_251	0	251	Apex
hsa-mir-4739	Apex_251	0	251	Apex
hsa-mir-4740-3p	Apex_251	0	251	Apex
hsa-mir-4740-5p	Apex_251	0	251	Apex
hsa-mir-4741	Apex_251	0	251	Apex
hsa-mir-4742-3p	Apex_251	0	251	Apex
hsa-mir-4742-5p	Apex_251	0	251	Apex
hsa-mir-4743-3p	Apex_251	0	251	Apex
hsa-mir-4743-5p	Apex_251	0	251	Apex
hsa-mir-4744	Apex_251	0	251	Apex
hsa-mir-4745-3p	Apex_251	0	251	Apex
hsa-mir-4745-5p	Apex_251	0	251	Apex
hsa-mir-4746-3p	Apex_251	0	251	Apex
hsa-mir-4746-5p	Apex_251	0	251	Apex
hsa-mir-4747-3p	Apex_251	0	251	Apex
hsa-mir-4747-5p	Apex_251	0	251	Apex
hsa-mir-4748	Apex_251	0	251	Apex
hsa-mir-4749-3p	Apex_251	0	251	Apex
hsa-mir-4749-5p	Apex_251	0	251	Apex
hsa-mir-4750-3p	Apex_251	0	251	Apex
hsa-mir-4750-5p	Apex_251	0	251	Apex
hsa-mir-4751	Apex_251	0	251	Apex
hsa-mir-4752	Apex_251	0	251	Apex
hsa-mir-4753-3p	Apex_251	0	251	Apex
hsa-mir-4753-5p	Apex_251	0	251	Apex
hsa-mir-4754	Apex_251	0	251	Apex
hsa-mir-4755-3p	Apex_251	0	251	Apex
hsa-mir-4755-5p	Apex_251	0	251	Apex
hsa-mir-4756-3p	Apex_251	0	251	Apex
hsa-mir-4756-5p	Apex_251	0	251	Apex
hsa-mir-4757-3p	Apex_251	0	251	Apex
hsa-mir-4757-5p	Apex_251	0	251	Apex
hsa-mir-4758-3p	Apex_251	0	251	Apex
hsa-mir-4758-5p	Apex_251	0	251	Apex
hsa-mir-4759	Apex_251	0	251	Apex
hsa-mir-4760-3p	Apex_251	0	251	Apex
hsa-mir-4760-5p	Apex_251	0	251	Apex
hsa-mir-4761-3p	Apex_251	0	251	Apex
hsa-mir-4761-5p	Apex_251	0	251	Apex
hsa-mir-4762-3p	Apex_251	0	251	Apex
hsa-mir-4762-5p	Apex_251	0	251	Apex
hsa-mir-4763-3p	Apex_251	0	251	Apex
hsa-mir-4763-5p	Apex_251	0	251	Apex
hsa-mir-4764-3p	Apex_251	0	251	Apex
hsa-mir-4764-5p	Apex_251	0	251	Apex
hsa-mir-4765	Apex_251	0	251	Apex
hsa-mir-4766-3p	Apex_251	0	251	Apex
hsa-mir-4766-5p	Apex_251	1.88191446607716	251	Apex
hsa-mir-4767	Apex_251	0	251	Apex
hsa-mir-4768-3p	Apex_251	0	251	Apex
hsa-mir-4768-5p	Apex_251	0	251	Apex
hsa-mir-4769-3p	Apex_251	0	251	Apex
hsa-mir-4769-5p	Apex_251	0	251	Apex
hsa-mir-4770	Apex_251	0	251	Apex
hsa-mir-4771	Apex_251	0	251	Apex
hsa-mir-4772-3p	Apex_251	0	251	Apex
hsa-mir-4772-5p	Apex_251	0	251	Apex
hsa-mir-4773	Apex_251	0	251	Apex
hsa-mir-4774-3p	Apex_251	0	251	Apex
hsa-mir-4774-5p	Apex_251	0	251	Apex
hsa-mir-4775	Apex_251	0	251	Apex
hsa-mir-4776-3p	Apex_251	0	251	Apex
hsa-mir-4776-5p	Apex_251	0	251	Apex
hsa-mir-4777-3p	Apex_251	0	251	Apex
hsa-mir-4777-5p	Apex_251	0	251	Apex
hsa-mir-4778-3p	Apex_251	0	251	Apex
hsa-mir-4778-5p	Apex_251	0	251	Apex
hsa-mir-4779	Apex_251	0	251	Apex
hsa-mir-4780	Apex_251	0	251	Apex
hsa-mir-4781-3p	Apex_251	0	251	Apex
hsa-mir-4781-5p	Apex_251	0	251	Apex
hsa-mir-4782-3p	Apex_251	0	251	Apex
hsa-mir-4782-5p	Apex_251	0	251	Apex
hsa-mir-4783-3p	Apex_251	0	251	Apex
hsa-mir-4783-5p	Apex_251	0	251	Apex
hsa-mir-4784	Apex_251	0	251	Apex
hsa-mir-4785	Apex_251	0	251	Apex
hsa-mir-4786-3p	Apex_251	0	251	Apex
hsa-mir-4786-5p	Apex_251	0	251	Apex
hsa-mir-4787-3p	Apex_251	0	251	Apex
hsa-mir-4787-5p	Apex_251	0	251	Apex
hsa-mir-4788	Apex_251	0	251	Apex
hsa-mir-4789-3p	Apex_251	0	251	Apex
hsa-mir-4789-5p	Apex_251	0	251	Apex
hsa-mir-4790-3p	Apex_251	0	251	Apex
hsa-mir-4790-5p	Apex_251	0	251	Apex
hsa-mir-4791	Apex_251	0	251	Apex
hsa-mir-4792	Apex_251	0	251	Apex
hsa-mir-4793-3p	Apex_251	0	251	Apex
hsa-mir-4793-5p	Apex_251	0	251	Apex
hsa-mir-4794	Apex_251	0	251	Apex
hsa-mir-4795-3p	Apex_251	0	251	Apex
hsa-mir-4795-5p	Apex_251	0	251	Apex
hsa-mir-4796-3p	Apex_251	0	251	Apex
hsa-mir-4796-5p	Apex_251	0	251	Apex
hsa-mir-4797-3p	Apex_251	0	251	Apex
hsa-mir-4797-5p	Apex_251	0	251	Apex
hsa-mir-4798-3p	Apex_251	0	251	Apex
hsa-mir-4798-5p	Apex_251	0	251	Apex
hsa-mir-4799-3p	Apex_251	0	251	Apex
hsa-mir-4799-5p	Apex_251	0	251	Apex
hsa-mir-4800-3p	Apex_251	0	251	Apex
hsa-mir-4800-5p	Apex_251	0	251	Apex
hsa-mir-4801	Apex_251	0	251	Apex
hsa-mir-4802-3p	Apex_251	0	251	Apex
hsa-mir-4802-5p	Apex_251	0	251	Apex
hsa-mir-4803	Apex_251	0	251	Apex
hsa-mir-4804-3p	Apex_251	0	251	Apex
hsa-mir-4804-5p	Apex_251	0	251	Apex
hsa-mir-483-3p	Apex_251	1.88191446607716	251	Apex
hsa-mir-483-5p	Apex_251	1.22824556918965	251	Apex
hsa-mir-484	Apex_251	8.8959023044939	251	Apex
hsa-mir-486-3p	Apex_251	14.7118567327828	251	Apex
hsa-mir-486-5p	Apex_251	14.7367274267363	251	Apex
hsa-mir-488-3p	Apex_251	5.36753089207093	251	Apex
hsa-mir-488-5p	Apex_251	2.33011586893365	251	Apex
hsa-mir-493-3p	Apex_251	4.03935072804328	251	Apex
hsa-mir-493-5p	Apex_251	4.09709070521287	251	Apex
hsa-mir-495-3p	Apex_251	1.88191446607716	251	Apex
hsa-mir-495-5p	Apex_251	0	251	Apex
hsa-mir-497-3p	Apex_251	0	251	Apex
hsa-mir-497-5p	Apex_251	9.16755656449946	251	Apex
hsa-mir-4999-3p	Apex_251	1.22824556918965	251	Apex
hsa-mir-4999-5p	Apex_251	1.88191446607716	251	Apex
hsa-mir-499a-3p	Apex_251	7.91655604941773	251	Apex
hsa-mir-499a-5p	Apex_251	12.3016877352095	251	Apex
hsa-mir-499b-3p	Apex_251	12.1716762279372	251	Apex
hsa-mir-499b-5p	Apex_251	7.91655604941773	251	Apex
hsa-mir-5000-3p	Apex_251	0	251	Apex
hsa-mir-5000-5p	Apex_251	0	251	Apex
hsa-mir-5001-3p	Apex_251	0	251	Apex
hsa-mir-5001-5p	Apex_251	0	251	Apex
hsa-mir-5002-3p	Apex_251	0	251	Apex
hsa-mir-5002-5p	Apex_251	0	251	Apex
hsa-mir-5003-3p	Apex_251	0	251	Apex
hsa-mir-5003-5p	Apex_251	0	251	Apex
hsa-mir-5004-3p	Apex_251	0	251	Apex
hsa-mir-5004-5p	Apex_251	0	251	Apex
hsa-mir-5006-3p	Apex_251	0	251	Apex
hsa-mir-5006-5p	Apex_251	0	251	Apex
hsa-mir-5007-3p	Apex_251	0	251	Apex
hsa-mir-5007-5p	Apex_251	0	251	Apex
hsa-mir-5008-3p	Apex_251	0	251	Apex
hsa-mir-5008-5p	Apex_251	0	251	Apex
hsa-mir-5009-3p	Apex_251	0	251	Apex
hsa-mir-5009-5p	Apex_251	0	251	Apex
hsa-mir-500a-3p	Apex_251	8.32371092822957	251	Apex
hsa-mir-500a-5p	Apex_251	0	251	Apex
hsa-mir-500b	Apex_251	0	251	Apex
hsa-mir-501-3p	Apex_251	1.59178886865943	251	Apex
hsa-mir-501-5p	Apex_251	0	251	Apex
hsa-mir-5010-3p	Apex_251	0	251	Apex
hsa-mir-5010-5p	Apex_251	0	251	Apex
hsa-mir-5011-3p	Apex_251	0	251	Apex
hsa-mir-5011-5p	Apex_251	0	251	Apex
hsa-mir-503-3p	Apex_251	0	251	Apex
hsa-mir-503-5p	Apex_251	0	251	Apex
hsa-mir-5047	Apex_251	0	251	Apex
hsa-mir-505-3p	Apex_251	4.30738973073009	251	Apex
hsa-mir-505-5p	Apex_251	0	251	Apex
hsa-mir-506-3p	Apex_251	0	251	Apex
hsa-mir-506-5p	Apex_251	0	251	Apex
hsa-mir-508-3p	Apex_251	0	251	Apex
hsa-mir-508-5p	Apex_251	0	251	Apex
hsa-mir-5087	Apex_251	0	251	Apex
hsa-mir-5088	Apex_251	0	251	Apex
hsa-mir-5089-3p	Apex_251	0	251	Apex
hsa-mir-5089-5p	Apex_251	0	251	Apex
hsa-mir-509-3-5p	Apex_251	0	251	Apex
hsa-mir-509-3p	Apex_251	0	251	Apex
hsa-mir-509-5p	Apex_251	0	251	Apex
hsa-mir-5090	Apex_251	0	251	Apex
hsa-mir-5091	Apex_251	0	251	Apex
hsa-mir-5092	Apex_251	0	251	Apex
hsa-mir-5093	Apex_251	0	251	Apex
hsa-mir-5094	Apex_251	0	251	Apex
hsa-mir-5095	Apex_251	0	251	Apex
hsa-mir-5096	Apex_251	0	251	Apex
hsa-mir-510	Apex_251	0	251	Apex
hsa-mir-5100	Apex_251	0	251	Apex
hsa-mir-511	Apex_251	0	251	Apex
hsa-mir-512-3p	Apex_251	0	251	Apex
hsa-mir-512-5p	Apex_251	0	251	Apex
hsa-mir-513a-3p	Apex_251	0	251	Apex
hsa-mir-513a-5p	Apex_251	0	251	Apex
hsa-mir-513b	Apex_251	0	251	Apex
hsa-mir-513c-3p	Apex_251	0	251	Apex
hsa-mir-513c-5p	Apex_251	0	251	Apex
hsa-mir-514a-3p	Apex_251	0	251	Apex
hsa-mir-514a-5p	Apex_251	0	251	Apex
hsa-mir-514b-3p	Apex_251	0	251	Apex
hsa-mir-514b-5p	Apex_251	0	251	Apex
hsa-mir-515-3p	Apex_251	0	251	Apex
hsa-mir-515-5p	Apex_251	0	251	Apex
hsa-mir-516a-5p	Apex_251	0	251	Apex
hsa-mir-516b-3p	Apex_251	0	251	Apex
hsa-mir-516b-5p	Apex_251	0	251	Apex
hsa-mir-517-5p	Apex_251	0	251	Apex
hsa-mir-517a-3p	Apex_251	0	251	Apex
hsa-mir-517b-3p	Apex_251	0	251	Apex
hsa-mir-517c-3p	Apex_251	0	251	Apex
hsa-mir-5186	Apex_251	0	251	Apex
hsa-mir-5187-3p	Apex_251	0	251	Apex
hsa-mir-5187-5p	Apex_251	0	251	Apex
hsa-mir-5188	Apex_251	0	251	Apex
hsa-mir-5189	Apex_251	0	251	Apex
hsa-mir-518a-3p	Apex_251	0	251	Apex
hsa-mir-518a-5p	Apex_251	0	251	Apex
hsa-mir-518b	Apex_251	0	251	Apex
hsa-mir-518c-3p	Apex_251	0	251	Apex
hsa-mir-518c-5p	Apex_251	0	251	Apex
hsa-mir-518d-3p	Apex_251	0	251	Apex
hsa-mir-518d-5p	Apex_251	0	251	Apex
hsa-mir-518e-3p	Apex_251	0	251	Apex
hsa-mir-518e-5p	Apex_251	0	251	Apex
hsa-mir-518f-3p	Apex_251	0	251	Apex
hsa-mir-518f-5p	Apex_251	0	251	Apex
hsa-mir-5190	Apex_251	0	251	Apex
hsa-mir-5191	Apex_251	0	251	Apex
hsa-mir-5192	Apex_251	0	251	Apex
hsa-mir-5193	Apex_251	0	251	Apex
hsa-mir-5194	Apex_251	0	251	Apex
hsa-mir-5195-3p	Apex_251	0	251	Apex
hsa-mir-5195-5p	Apex_251	0	251	Apex
hsa-mir-5196-3p	Apex_251	0	251	Apex
hsa-mir-5196-5p	Apex_251	0	251	Apex
hsa-mir-5197-3p	Apex_251	0	251	Apex
hsa-mir-5197-5p	Apex_251	0	251	Apex
hsa-mir-519a-3p	Apex_251	0	251	Apex
hsa-mir-519a-5p	Apex_251	0	251	Apex
hsa-mir-519b-3p	Apex_251	0	251	Apex
hsa-mir-519b-5p	Apex_251	0	251	Apex
hsa-mir-519c-3p	Apex_251	0	251	Apex
hsa-mir-519c-5p	Apex_251	0	251	Apex
hsa-mir-519d	Apex_251	0	251	Apex
hsa-mir-519e-3p	Apex_251	0	251	Apex
hsa-mir-519e-5p	Apex_251	0	251	Apex
hsa-mir-520a-3p	Apex_251	0	251	Apex
hsa-mir-520a-5p	Apex_251	0	251	Apex
hsa-mir-520b	Apex_251	0	251	Apex
hsa-mir-520c-3p	Apex_251	0	251	Apex
hsa-mir-520c-5p	Apex_251	0	251	Apex
hsa-mir-520d-3p	Apex_251	0	251	Apex
hsa-mir-520d-5p	Apex_251	0	251	Apex
hsa-mir-520e	Apex_251	0	251	Apex
hsa-mir-520f	Apex_251	0	251	Apex
hsa-mir-520g	Apex_251	0	251	Apex
hsa-mir-520h	Apex_251	0	251	Apex
hsa-mir-521	Apex_251	0	251	Apex
hsa-mir-522-3p	Apex_251	0	251	Apex
hsa-mir-522-5p	Apex_251	0	251	Apex
hsa-mir-523-3p	Apex_251	0	251	Apex
hsa-mir-523-5p	Apex_251	0	251	Apex
hsa-mir-524-3p	Apex_251	0	251	Apex
hsa-mir-524-5p	Apex_251	0	251	Apex
hsa-mir-525-3p	Apex_251	0	251	Apex
hsa-mir-525-5p	Apex_251	0	251	Apex
hsa-mir-526a	Apex_251	0	251	Apex
hsa-mir-526b-3p	Apex_251	0	251	Apex
hsa-mir-526b-5p	Apex_251	0	251	Apex
hsa-mir-527	Apex_251	0	251	Apex
hsa-mir-532-3p	Apex_251	2.67158243772005	251	Apex
hsa-mir-539-3p	Apex_251	2.33011586893365	251	Apex
hsa-mir-539-5p	Apex_251	0	251	Apex
hsa-mir-541-3p	Apex_251	0	251	Apex
hsa-mir-541-5p	Apex_251	1.22824556918965	251	Apex
[truncated: 64,165 more rows]
