# Supplementary material for: Heart Structure-Specific Transcriptomic Atlas Reveals Conserved microRNA-mRNA Interactions
Source: PLoS One. 2013 Jan 2;8(1):e52442. doi: 10.1371/journal.pone.0052442 (PMC3534709; doi:10.1371/journal.pone.0052442)
Supplement: Table S11 — mRNA expression data_Rat. (ZIP) [file pone.0052442.s018.zip › expressionAffy_rat.txt]

probe	sample	value	animal	tissue
1367452_at	Left Atrium_1	10.9202749830769	1	Left Atrium
1367453_at	Left Atrium_1	9.62900879911667	1	Left Atrium
1367454_at	Left Atrium_1	9.92978182568474	1	Left Atrium
1367455_at	Left Atrium_1	11.1065115784623	1	Left Atrium
1367456_at	Left Atrium_1	10.7917892528465	1	Left Atrium
1367457_at	Left Atrium_1	8.87550824312974	1	Left Atrium
1367458_at	Left Atrium_1	7.24057434902437	1	Left Atrium
1367459_at	Left Atrium_1	11.4395395615027	1	Left Atrium
1367460_at	Left Atrium_1	11.1111659980011	1	Left Atrium
1367461_at	Left Atrium_1	8.98267708953414	1	Left Atrium
1367462_at	Left Atrium_1	9.49213039767916	1	Left Atrium
1367463_at	Left Atrium_1	10.3892504905042	1	Left Atrium
1367464_at	Left Atrium_1	8.94405611855415	1	Left Atrium
1367465_at	Left Atrium_1	9.64528642664416	1	Left Atrium
1367466_at	Left Atrium_1	9.22936446987367	1	Left Atrium
1367467_at	Left Atrium_1	10.7438419523425	1	Left Atrium
1367468_at	Left Atrium_1	8.52149665329592	1	Left Atrium
1367469_at	Left Atrium_1	12.2866698571784	1	Left Atrium
1367470_at	Left Atrium_1	10.4150239285592	1	Left Atrium
1367471_at	Left Atrium_1	9.22334377515386	1	Left Atrium
1367472_at	Left Atrium_1	8.96167100148469	1	Left Atrium
1367473_at	Left Atrium_1	9.66720653010664	1	Left Atrium
1367474_at	Left Atrium_1	8.81693749922432	1	Left Atrium
1367475_at	Left Atrium_1	10.6900007954217	1	Left Atrium
1367476_at	Left Atrium_1	11.6783863110819	1	Left Atrium
1367477_at	Left Atrium_1	10.2630598339314	1	Left Atrium
1367478_at	Left Atrium_1	7.18048163800282	1	Left Atrium
1367479_at	Left Atrium_1	10.7578956309145	1	Left Atrium
1367480_at	Left Atrium_1	9.06709064321441	1	Left Atrium
1367481_at	Left Atrium_1	9.36984041909052	1	Left Atrium
1367482_at	Left Atrium_1	9.53130958330111	1	Left Atrium
1367483_at	Left Atrium_1	8.62484991659577	1	Left Atrium
1367484_at	Left Atrium_1	9.79446388763144	1	Left Atrium
1367485_at	Left Atrium_1	9.85098714216775	1	Left Atrium
1367486_at	Left Atrium_1	7.88335048812419	1	Left Atrium
1367487_at	Left Atrium_1	7.03184199296781	1	Left Atrium
1367488_at	Left Atrium_1	8.1896302231884	1	Left Atrium
1367489_at	Left Atrium_1	6.66445618319554	1	Left Atrium
1367490_at	Left Atrium_1	7.77623594986929	1	Left Atrium
1367491_at	Left Atrium_1	8.87125944844602	1	Left Atrium
1367492_at	Left Atrium_1	9.48690957553564	1	Left Atrium
1367493_at	Left Atrium_1	8.65277716931591	1	Left Atrium
1367494_at	Left Atrium_1	9.78952278833536	1	Left Atrium
1367495_at	Left Atrium_1	7.90416192595652	1	Left Atrium
1367496_at	Left Atrium_1	11.0140420754773	1	Left Atrium
1367497_at	Left Atrium_1	7.73623368040478	1	Left Atrium
1367498_at	Left Atrium_1	8.55339886722648	1	Left Atrium
1367499_at	Left Atrium_1	6.40816451830796	1	Left Atrium
1367500_at	Left Atrium_1	10.3238525121698	1	Left Atrium
1367501_at	Left Atrium_1	7.2420292162163	1	Left Atrium
1367502_at	Left Atrium_1	8.35032237370679	1	Left Atrium
1367503_at	Left Atrium_1	9.89853705950737	1	Left Atrium
1367504_at	Left Atrium_1	8.33688655336272	1	Left Atrium
1367505_at	Left Atrium_1	7.82641856281035	1	Left Atrium
1367506_at	Left Atrium_1	9.25291891480174	1	Left Atrium
1367507_at	Left Atrium_1	6.3687700393061	1	Left Atrium
1367508_at	Left Atrium_1	8.01822707704307	1	Left Atrium
1367509_at	Left Atrium_1	9.9327237075332	1	Left Atrium
1367510_at	Left Atrium_1	9.22100613725733	1	Left Atrium
1367511_at	Left Atrium_1	7.57917563615122	1	Left Atrium
1367512_at	Left Atrium_1	10.6390942014562	1	Left Atrium
1367513_at	Left Atrium_1	7.79551356783604	1	Left Atrium
1367514_at	Left Atrium_1	7.28331893237056	1	Left Atrium
1367515_at	Left Atrium_1	8.77207587166001	1	Left Atrium
1367516_at	Left Atrium_1	8.27786737704699	1	Left Atrium
1367517_at	Left Atrium_1	7.93972281610273	1	Left Atrium
1367518_at	Left Atrium_1	8.3915063298493	1	Left Atrium
1367519_at	Left Atrium_1	8.50932488188523	1	Left Atrium
1367520_at	Left Atrium_1	9.64367682965574	1	Left Atrium
1367521_at	Left Atrium_1	6.15222679959743	1	Left Atrium
1367522_at	Left Atrium_1	8.58231701533129	1	Left Atrium
1367523_at	Left Atrium_1	8.52032489949333	1	Left Atrium
1367524_at	Left Atrium_1	7.22627575336817	1	Left Atrium
1367525_at	Left Atrium_1	9.043689188165	1	Left Atrium
1367526_at	Left Atrium_1	8.84713359217122	1	Left Atrium
1367527_at	Left Atrium_1	8.89416088131051	1	Left Atrium
1367528_at	Left Atrium_1	8.32486157897261	1	Left Atrium
1367529_at	Left Atrium_1	8.67275838892291	1	Left Atrium
1367530_at	Left Atrium_1	8.27753406951324	1	Left Atrium
1367531_at	Left Atrium_1	9.73554751183242	1	Left Atrium
1367532_at	Left Atrium_1	11.3436684561238	1	Left Atrium
1367533_at	Left Atrium_1	8.40383065531431	1	Left Atrium
1367534_at	Left Atrium_1	8.68695509224109	1	Left Atrium
1367535_at	Left Atrium_1	7.67106391740181	1	Left Atrium
1367536_at	Left Atrium_1	7.49135068292137	1	Left Atrium
1367537_at	Left Atrium_1	8.47252350257188	1	Left Atrium
1367538_at	Left Atrium_1	8.91130177494681	1	Left Atrium
1367539_at	Left Atrium_1	8.26053523871807	1	Left Atrium
1367540_at	Left Atrium_1	6.90163572134977	1	Left Atrium
1367541_at	Left Atrium_1	9.11124965474113	1	Left Atrium
1367542_at	Left Atrium_1	7.80147018189108	1	Left Atrium
1367543_at	Left Atrium_1	8.63277789630146	1	Left Atrium
1367544_at	Left Atrium_1	7.89303790740267	1	Left Atrium
1367545_at	Left Atrium_1	8.26004367601398	1	Left Atrium
1367546_at	Left Atrium_1	9.23370540526378	1	Left Atrium
1367547_at	Left Atrium_1	8.67788522204131	1	Left Atrium
1367548_at	Left Atrium_1	6.92948990917951	1	Left Atrium
1367549_a_at	Left Atrium_1	10.5757865217694	1	Left Atrium
1367550_a_at	Left Atrium_1	9.93033906356589	1	Left Atrium
1367551_a_at	Left Atrium_1	8.76693244223246	1	Left Atrium
1367552_at	Left Atrium_1	4.77215808247777	1	Left Atrium
1367553_x_at	Left Atrium_1	12.7776893690635	1	Left Atrium
1367554_at	Left Atrium_1	3.09357667328679	1	Left Atrium
1367555_at	Left Atrium_1	4.26038447769217	1	Left Atrium
1367556_s_at	Left Atrium_1	4.63308231849946	1	Left Atrium
1367557_s_at	Left Atrium_1	13.4094762115228	1	Left Atrium
1367558_x_at	Left Atrium_1	2.68345703728034	1	Left Atrium
1367559_at	Left Atrium_1	10.1040093998907	1	Left Atrium
1367560_at	Left Atrium_1	12.1557555979444	1	Left Atrium
1367561_at	Left Atrium_1	12.6492918716714	1	Left Atrium
1367562_at	Left Atrium_1	9.98459869067547	1	Left Atrium
1367563_at	Left Atrium_1	11.4980198934316	1	Left Atrium
1367564_at	Left Atrium_1	14.821699625108	1	Left Atrium
1367565_a_at	Left Atrium_1	13.5578277273224	1	Left Atrium
1367566_at	Left Atrium_1	4.31382194687241	1	Left Atrium
1367567_at	Left Atrium_1	12.0895803003574	1	Left Atrium
1367568_a_at	Left Atrium_1	13.1251185731417	1	Left Atrium
1367569_at	Left Atrium_1	11.5332915229079	1	Left Atrium
1367570_at	Left Atrium_1	6.71670076215965	1	Left Atrium
1367571_a_at	Left Atrium_1	9.7850164969121	1	Left Atrium
1367572_at	Left Atrium_1	8.20653865432115	1	Left Atrium
1367573_at	Left Atrium_1	12.3497678140935	1	Left Atrium
1367574_at	Left Atrium_1	11.4442542574903	1	Left Atrium
1367575_at	Left Atrium_1	9.97193357449445	1	Left Atrium
1367576_at	Left Atrium_1	13.2874419888285	1	Left Atrium
1367577_at	Left Atrium_1	12.6036225423324	1	Left Atrium
1367578_at	Left Atrium_1	11.9126227412475	1	Left Atrium
1367579_a_at	Left Atrium_1	11.3355326260035	1	Left Atrium
1367580_at	Left Atrium_1	11.3869667556623	1	Left Atrium
1367581_a_at	Left Atrium_1	5.17014125738957	1	Left Atrium
1367582_at	Left Atrium_1	12.0951047663821	1	Left Atrium
1367583_at	Left Atrium_1	14.0135564825337	1	Left Atrium
1367584_at	Left Atrium_1	10.5925772191509	1	Left Atrium
1367585_a_at	Left Atrium_1	11.6478158558131	1	Left Atrium
1367586_at	Left Atrium_1	12.1541535317825	1	Left Atrium
1367587_at	Left Atrium_1	2.83405472726205	1	Left Atrium
1367588_a_at	Left Atrium_1	12.7216674054887	1	Left Atrium
1367589_at	Left Atrium_1	12.3689040144746	1	Left Atrium
1367590_at	Left Atrium_1	10.9413415948067	1	Left Atrium
1367591_at	Left Atrium_1	10.9772861884685	1	Left Atrium
1367592_at	Left Atrium_1	14.2139042518998	1	Left Atrium
1367593_at	Left Atrium_1	7.43145957732671	1	Left Atrium
1367594_at	Left Atrium_1	9.64868836883511	1	Left Atrium
1367595_s_at	Left Atrium_1	13.1628264082417	1	Left Atrium
1367596_at	Left Atrium_1	12.354818980127	1	Left Atrium
1367597_at	Left Atrium_1	12.8995631438733	1	Left Atrium
1367598_at	Left Atrium_1	7.69410980801849	1	Left Atrium
1367599_at	Left Atrium_1	13.0936409284618	1	Left Atrium
1367600_at	Left Atrium_1	11.4480239837844	1	Left Atrium
1367601_at	Left Atrium_1	8.49019960834357	1	Left Atrium
1367602_at	Left Atrium_1	9.12595499662863	1	Left Atrium
1367603_at	Left Atrium_1	11.6517510605272	1	Left Atrium
1367604_at	Left Atrium_1	12.4836821241371	1	Left Atrium
1367605_at	Left Atrium_1	9.48706780289237	1	Left Atrium
1367606_at	Left Atrium_1	13.1046663440919	1	Left Atrium
1367607_at	Left Atrium_1	12.7831656882115	1	Left Atrium
1367608_at	Left Atrium_1	4.29733561978693	1	Left Atrium
1367609_at	Left Atrium_1	9.57165792575188	1	Left Atrium
1367610_at	Left Atrium_1	13.1621830907582	1	Left Atrium
1367611_at	Left Atrium_1	5.04998422237134	1	Left Atrium
1367612_at	Left Atrium_1	10.1073016150895	1	Left Atrium
1367613_at	Left Atrium_1	11.1959961823064	1	Left Atrium
1367614_at	Left Atrium_1	9.86594238527039	1	Left Atrium
1367615_at	Left Atrium_1	4.01637834973962	1	Left Atrium
1367616_at	Left Atrium_1	12.9221670215903	1	Left Atrium
1367617_at	Left Atrium_1	13.1923495585498	1	Left Atrium
1367618_a_at	Left Atrium_1	11.487630105426	1	Left Atrium
1367619_at	Left Atrium_1	9.30276888972666	1	Left Atrium
1367620_at	Left Atrium_1	13.7818066734295	1	Left Atrium
1367621_at	Left Atrium_1	8.83136566787243	1	Left Atrium
1367622_at	Left Atrium_1	12.8287865651224	1	Left Atrium
1367623_at	Left Atrium_1	11.8532040450018	1	Left Atrium
1367624_at	Left Atrium_1	10.3905098900429	1	Left Atrium
1367625_at	Left Atrium_1	13.0270773741873	1	Left Atrium
1367626_at	Left Atrium_1	12.6813292752592	1	Left Atrium
1367627_at	Left Atrium_1	8.09781781757304	1	Left Atrium
1367628_at	Left Atrium_1	10.8930167527137	1	Left Atrium
1367629_at	Left Atrium_1	13.1853104203861	1	Left Atrium
1367630_at	Left Atrium_1	12.4407739158724	1	Left Atrium
1367631_at	Left Atrium_1	11.8316039661222	1	Left Atrium
1367632_at	Left Atrium_1	9.56999709433669	1	Left Atrium
1367633_at	Left Atrium_1	6.69007416039215	1	Left Atrium
1367634_at	Left Atrium_1	12.9502033073735	1	Left Atrium
1367635_at	Left Atrium_1	10.8797651510666	1	Left Atrium
1367636_at	Left Atrium_1	9.97190679050516	1	Left Atrium
1367637_a_at	Left Atrium_1	11.7909607223422	1	Left Atrium
1367638_at	Left Atrium_1	9.23388906060116	1	Left Atrium
1367639_a_at	Left Atrium_1	12.208029234296	1	Left Atrium
1367640_at	Left Atrium_1	12.2054937538629	1	Left Atrium
1367641_at	Left Atrium_1	12.2730833761756	1	Left Atrium
1367642_at	Left Atrium_1	11.1721222090339	1	Left Atrium
1367643_at	Left Atrium_1	10.8469122009491	1	Left Atrium
1367644_at	Left Atrium_1	9.37464162782566	1	Left Atrium
1367645_at	Left Atrium_1	13.0855030461656	1	Left Atrium
1367646_at	Left Atrium_1	11.3447273170734	1	Left Atrium
1367647_at	Left Atrium_1	4.13725931051125	1	Left Atrium
1367648_at	Left Atrium_1	6.08611966555285	1	Left Atrium
1367649_at	Left Atrium_1	6.85212840574026	1	Left Atrium
1367650_at	Left Atrium_1	6.95199059913129	1	Left Atrium
1367651_at	Left Atrium_1	10.1671107350648	1	Left Atrium
1367652_at	Left Atrium_1	9.37577399096546	1	Left Atrium
1367653_a_at	Left Atrium_1	13.5127233134884	1	Left Atrium
1367654_at	Left Atrium_1	9.41174344338224	1	Left Atrium
1367655_at	Left Atrium_1	8.57828656277691	1	Left Atrium
1367656_at	Left Atrium_1	9.41013210335918	1	Left Atrium
1367657_at	Left Atrium_1	10.7079735565322	1	Left Atrium
1367658_at	Left Atrium_1	6.85151599394237	1	Left Atrium
1367659_s_at	Left Atrium_1	10.4885618268644	1	Left Atrium
1367660_at	Left Atrium_1	12.9807791513929	1	Left Atrium
1367661_at	Left Atrium_1	10.5908682014392	1	Left Atrium
1367662_at	Left Atrium_1	10.3668624774833	1	Left Atrium
1367663_at	Left Atrium_1	11.6742493008908	1	Left Atrium
1367664_at	Left Atrium_1	13.7540520379986	1	Left Atrium
1367665_at	Left Atrium_1	13.4149170569019	1	Left Atrium
1367666_at	Left Atrium_1	10.6414560114117	1	Left Atrium
1367667_at	Left Atrium_1	8.34859186942426	1	Left Atrium
1367668_a_at	Left Atrium_1	9.16505547136699	1	Left Atrium
1367669_a_at	Left Atrium_1	8.77964005052175	1	Left Atrium
1367670_at	Left Atrium_1	11.2277122098858	1	Left Atrium
1367671_at	Left Atrium_1	9.98476140785228	1	Left Atrium
1367672_at	Left Atrium_1	8.96615885665457	1	Left Atrium
1367673_at	Left Atrium_1	9.87256142614029	1	Left Atrium
1367674_at	Left Atrium_1	10.283277923473	1	Left Atrium
1367675_at	Left Atrium_1	7.88655160026846	1	Left Atrium
1367676_at	Left Atrium_1	8.75321851338573	1	Left Atrium
1367677_at	Left Atrium_1	10.2388195634873	1	Left Atrium
1367678_at	Left Atrium_1	12.278747813383	1	Left Atrium
1367679_at	Left Atrium_1	10.7831778877949	1	Left Atrium
1367680_at	Left Atrium_1	10.8874214634098	1	Left Atrium
1367681_at	Left Atrium_1	10.6856148613937	1	Left Atrium
1367682_at	Left Atrium_1	6.43294592474684	1	Left Atrium
1367683_at	Left Atrium_1	10.4516680039025	1	Left Atrium
1367684_at	Left Atrium_1	3.89588396062395	1	Left Atrium
1367685_at	Left Atrium_1	12.3744471050784	1	Left Atrium
1367686_at	Left Atrium_1	8.8855411637844	1	Left Atrium
1367687_a_at	Left Atrium_1	13.9440833373721	1	Left Atrium
1367688_at	Left Atrium_1	7.02964117288695	1	Left Atrium
1367689_a_at	Left Atrium_1	9.37421669012119	1	Left Atrium
1367690_at	Left Atrium_1	9.89385319893209	1	Left Atrium
1367691_at	Left Atrium_1	10.6511494827429	1	Left Atrium
1367692_at	Left Atrium_1	3.17091670707458	1	Left Atrium
1367693_at	Left Atrium_1	11.7741617193759	1	Left Atrium
1367694_at	Left Atrium_1	12.3109820404449	1	Left Atrium
1367695_at	Left Atrium_1	8.37449384426594	1	Left Atrium
1367696_at	Left Atrium_1	9.79763769241444	1	Left Atrium
1367697_at	Left Atrium_1	9.25739923714291	1	Left Atrium
1367698_a_at	Left Atrium_1	7.66857695647024	1	Left Atrium
1367699_at	Left Atrium_1	7.2674037736587	1	Left Atrium
1367700_at	Left Atrium_1	7.56625087732924	1	Left Atrium
1367701_at	Left Atrium_1	9.03997454706993	1	Left Atrium
1367702_at	Left Atrium_1	11.0066865826644	1	Left Atrium
1367703_at	Left Atrium_1	3.72427101884502	1	Left Atrium
1367704_at	Left Atrium_1	9.40023219410443	1	Left Atrium
1367705_at	Left Atrium_1	5.85227063675687	1	Left Atrium
1367706_at	Left Atrium_1	11.5337236793898	1	Left Atrium
1367707_at	Left Atrium_1	5.00970702951913	1	Left Atrium
1367708_a_at	Left Atrium_1	7.11360404032816	1	Left Atrium
1367709_at	Left Atrium_1	11.6780113570682	1	Left Atrium
1367710_at	Left Atrium_1	9.48223488337544	1	Left Atrium
1367711_at	Left Atrium_1	10.9200152195235	1	Left Atrium
1367712_at	Left Atrium_1	8.16133407804426	1	Left Atrium
1367713_at	Left Atrium_1	9.22912009587938	1	Left Atrium
1367714_at	Left Atrium_1	7.03291703710831	1	Left Atrium
1367715_at	Left Atrium_1	8.39719003563673	1	Left Atrium
1367716_at	Left Atrium_1	9.34153370674443	1	Left Atrium
1367717_at	Left Atrium_1	12.8656629507602	1	Left Atrium
1367718_at	Left Atrium_1	8.25053639567684	1	Left Atrium
1367719_at	Left Atrium_1	9.90269172601957	1	Left Atrium
1367720_at	Left Atrium_1	8.21135525990438	1	Left Atrium
1367721_at	Left Atrium_1	8.53877333626416	1	Left Atrium
1367722_at	Left Atrium_1	8.20820425422183	1	Left Atrium
1367723_a_at	Left Atrium_1	8.40480116409513	1	Left Atrium
1367724_a_at	Left Atrium_1	9.75084298887672	1	Left Atrium
1367725_at	Left Atrium_1	8.62680317025034	1	Left Atrium
1367726_at	Left Atrium_1	7.12532206238535	1	Left Atrium
1367727_at	Left Atrium_1	8.35520540033009	1	Left Atrium
1367728_at	Left Atrium_1	7.34081420138286	1	Left Atrium
1367729_at	Left Atrium_1	10.198043539936	1	Left Atrium
1367730_at	Left Atrium_1	8.79172129651011	1	Left Atrium
1367731_at	Left Atrium_1	9.70866116961059	1	Left Atrium
1367732_at	Left Atrium_1	8.44990854287149	1	Left Atrium
1367733_at	Left Atrium_1	7.42908866177164	1	Left Atrium
1367734_at	Left Atrium_1	10.761041817295	1	Left Atrium
1367735_at	Left Atrium_1	12.3073207915952	1	Left Atrium
1367736_at	Left Atrium_1	10.0529707812963	1	Left Atrium
1367737_at	Left Atrium_1	8.60130195881019	1	Left Atrium
1367738_at	Left Atrium_1	9.0020276044063	1	Left Atrium
1367739_at	Left Atrium_1	13.5258023855904	1	Left Atrium
1367740_at	Left Atrium_1	9.18500597259931	1	Left Atrium
1367741_at	Left Atrium_1	10.0160605202028	1	Left Atrium
1367742_at	Left Atrium_1	11.206911911336	1	Left Atrium
1367743_at	Left Atrium_1	5.35928898468771	1	Left Atrium
1367744_at	Left Atrium_1	8.69755712836152	1	Left Atrium
1367745_at	Left Atrium_1	9.34459092656843	1	Left Atrium
1367746_a_at	Left Atrium_1	8.44451730398998	1	Left Atrium
1367747_at	Left Atrium_1	8.66882132534391	1	Left Atrium
1367748_at	Left Atrium_1	8.3375922011923	1	Left Atrium
1367749_at	Left Atrium_1	11.9308429390204	1	Left Atrium
1367750_at	Left Atrium_1	7.97289089662558	1	Left Atrium
1367751_at	Left Atrium_1	6.64734715552147	1	Left Atrium
1367752_at	Left Atrium_1	7.72835269973979	1	Left Atrium
1367753_at	Left Atrium_1	7.04444694741666	1	Left Atrium
1367754_s_at	Left Atrium_1	5.84824679981963	1	Left Atrium
1367755_at	Left Atrium_1	7.82880600550145	1	Left Atrium
1367756_at	Left Atrium_1	9.28801204492315	1	Left Atrium
1367757_at	Left Atrium_1	13.4062281371418	1	Left Atrium
1367758_at	Left Atrium_1	3.39899410622196	1	Left Atrium
1367759_at	Left Atrium_1	8.15542539834855	1	Left Atrium
1367760_at	Left Atrium_1	8.428175813237	1	Left Atrium
1367761_at	Left Atrium_1	7.96034749721008	1	Left Atrium
1367762_at	Left Atrium_1	4.067476622093	1	Left Atrium
1367763_at	Left Atrium_1	12.0291056528074	1	Left Atrium
1367764_at	Left Atrium_1	12.2531177255795	1	Left Atrium
1367765_at	Left Atrium_1	8.68050828683288	1	Left Atrium
1367766_at	Left Atrium_1	11.1719979459102	1	Left Atrium
1367767_at	Left Atrium_1	6.91673478507721	1	Left Atrium
1367768_at	Left Atrium_1	6.29562571066702	1	Left Atrium
1367769_at	Left Atrium_1	8.99295820054874	1	Left Atrium
1367770_at	Left Atrium_1	10.0013563506688	1	Left Atrium
1367771_at	Left Atrium_1	9.8660070626553	1	Left Atrium
1367772_at	Left Atrium_1	8.30929769040775	1	Left Atrium
1367773_at	Left Atrium_1	5.93677857321705	1	Left Atrium
1367774_at	Left Atrium_1	9.43858616129784	1	Left Atrium
1367775_at	Left Atrium_1	7.86071184648048	1	Left Atrium
1367776_at	Left Atrium_1	4.61958659436681	1	Left Atrium
1367777_at	Left Atrium_1	12.2056645397877	1	Left Atrium
1367778_at	Left Atrium_1	6.23524532462706	1	Left Atrium
1367779_at	Left Atrium_1	7.23438229214872	1	Left Atrium
1367780_at	Left Atrium_1	5.09653521894467	1	Left Atrium
1367781_at	Left Atrium_1	3.49989005591167	1	Left Atrium
1367782_at	Left Atrium_1	13.6160028839666	1	Left Atrium
1367783_at	Left Atrium_1	10.3018347574298	1	Left Atrium
1367784_a_at	Left Atrium_1	13.6882725939214	1	Left Atrium
1367785_at	Left Atrium_1	3.77689577414064	1	Left Atrium
1367786_at	Left Atrium_1	7.40895810298392	1	Left Atrium
1367787_at	Left Atrium_1	8.52716941762844	1	Left Atrium
1367788_at	Left Atrium_1	7.09900004145041	1	Left Atrium
1367789_at	Left Atrium_1	8.3710492898208	1	Left Atrium
1367790_at	Left Atrium_1	8.82517025812551	1	Left Atrium
1367791_at	Left Atrium_1	6.82428481555444	1	Left Atrium
1367792_at	Left Atrium_1	3.70034819971841	1	Left Atrium
1367793_at	Left Atrium_1	9.45926504526466	1	Left Atrium
1367794_at	Left Atrium_1	4.65194668374321	1	Left Atrium
1367795_at	Left Atrium_1	7.94201081082657	1	Left Atrium
1367796_at	Left Atrium_1	7.26973763062789	1	Left Atrium
1367797_at	Left Atrium_1	4.68840605941597	1	Left Atrium
1367798_at	Left Atrium_1	7.20950048263722	1	Left Atrium
1367799_at	Left Atrium_1	8.50830913721432	1	Left Atrium
1367800_at	Left Atrium_1	8.69140937374543	1	Left Atrium
1367801_at	Left Atrium_1	9.44302036059895	1	Left Atrium
1367802_at	Left Atrium_1	8.21372378931139	1	Left Atrium
1367803_at	Left Atrium_1	7.16794399989908	1	Left Atrium
1367804_at	Left Atrium_1	4.41874692788489	1	Left Atrium
1367805_at	Left Atrium_1	7.73744387512005	1	Left Atrium
1367806_at	Left Atrium_1	6.22814923648619	1	Left Atrium
1367807_at	Left Atrium_1	7.77817216976141	1	Left Atrium
1367808_at	Left Atrium_1	11.2894725351959	1	Left Atrium
1367809_at	Left Atrium_1	4.55895580785123	1	Left Atrium
1367810_at	Left Atrium_1	7.19717394625877	1	Left Atrium
1367811_at	Left Atrium_1	4.45956297963904	1	Left Atrium
1367812_at	Left Atrium_1	3.98329495525711	1	Left Atrium
1367813_at	Left Atrium_1	6.82555033562817	1	Left Atrium
1367814_at	Left Atrium_1	11.1254128604775	1	Left Atrium
1367815_at	Left Atrium_1	7.71959164836209	1	Left Atrium
1367816_at	Left Atrium_1	10.7110437073477	1	Left Atrium
1367817_at	Left Atrium_1	7.54323704023068	1	Left Atrium
1367818_at	Left Atrium_1	8.5804833012009	1	Left Atrium
1367819_at	Left Atrium_1	11.9458860787129	1	Left Atrium
1367820_at	Left Atrium_1	9.06654945351426	1	Left Atrium
1367821_a_at	Left Atrium_1	3.92800510105225	1	Left Atrium
1367822_at	Left Atrium_1	4.17518190243579	1	Left Atrium
1367823_at	Left Atrium_1	5.5845807725467	1	Left Atrium
1367824_at	Left Atrium_1	8.70172717420266	1	Left Atrium
1367825_at	Left Atrium_1	6.42900872319141	1	Left Atrium
1367826_at	Left Atrium_1	9.37786724345087	1	Left Atrium
1367827_at	Left Atrium_1	9.93439234598618	1	Left Atrium
1367828_at	Left Atrium_1	8.86443653582601	1	Left Atrium
1367829_at	Left Atrium_1	10.0338815549481	1	Left Atrium
1367830_a_at	Left Atrium_1	6.33604039663267	1	Left Atrium
1367831_at	Left Atrium_1	7.10789903460451	1	Left Atrium
1367832_at	Left Atrium_1	10.3341450770962	1	Left Atrium
1367833_at	Left Atrium_1	10.0138138364067	1	Left Atrium
1367834_at	Left Atrium_1	6.57916916072582	1	Left Atrium
1367835_at	Left Atrium_1	5.4211618493835	1	Left Atrium
1367836_at	Left Atrium_1	5.59337582138838	1	Left Atrium
1367837_at	Left Atrium_1	9.53366963323481	1	Left Atrium
1367838_at	Left Atrium_1	3.17864704830316	1	Left Atrium
1367839_at	Left Atrium_1	6.54637233791684	1	Left Atrium
1367840_at	Left Atrium_1	8.68642250197686	1	Left Atrium
1367841_a_at	Left Atrium_1	2.85841129396169	1	Left Atrium
1367842_at	Left Atrium_1	7.70876129933833	1	Left Atrium
1367843_at	Left Atrium_1	7.80892865533006	1	Left Atrium
1367844_at	Left Atrium_1	9.66314306716212	1	Left Atrium
1367845_at	Left Atrium_1	3.43118210625514	1	Left Atrium
1367846_at	Left Atrium_1	9.04549074486336	1	Left Atrium
1367847_at	Left Atrium_1	7.10478675578318	1	Left Atrium
1367848_at	Left Atrium_1	8.64530025034332	1	Left Atrium
1367849_at	Left Atrium_1	4.54981243696818	1	Left Atrium
1367850_at	Left Atrium_1	7.33055875176732	1	Left Atrium
1367851_at	Left Atrium_1	7.31443823366926	1	Left Atrium
1367852_s_at	Left Atrium_1	8.80203322397455	1	Left Atrium
1367853_at	Left Atrium_1	9.43742448204201	1	Left Atrium
1367854_at	Left Atrium_1	7.79854527883285	1	Left Atrium
1367855_at	Left Atrium_1	4.74812013940961	1	Left Atrium
1367856_at	Left Atrium_1	8.04460985260135	1	Left Atrium
1367857_at	Left Atrium_1	7.59160306990057	1	Left Atrium
1367858_at	Left Atrium_1	5.76193679022565	1	Left Atrium
1367859_at	Left Atrium_1	7.83231346583456	1	Left Atrium
1367860_a_at	Left Atrium_1	8.66778649573488	1	Left Atrium
1367861_at	Left Atrium_1	7.5203292635787	1	Left Atrium
1367862_at	Left Atrium_1	10.5905947261753	1	Left Atrium
1367863_at	Left Atrium_1	7.72483100844302	1	Left Atrium
1367864_at	Left Atrium_1	10.7668711936712	1	Left Atrium
1367865_at	Left Atrium_1	8.43512632044908	1	Left Atrium
1367866_at	Left Atrium_1	6.19036421513701	1	Left Atrium
1367867_at	Left Atrium_1	6.19629075073455	1	Left Atrium
1367868_at	Left Atrium_1	6.48752121665064	1	Left Atrium
1367869_at	Left Atrium_1	10.8163748647991	1	Left Atrium
1367870_at	Left Atrium_1	11.2054938972407	1	Left Atrium
1367871_at	Left Atrium_1	5.67451943266907	1	Left Atrium
1367872_at	Left Atrium_1	7.43986117683372	1	Left Atrium
1367873_at	Left Atrium_1	9.95617994476996	1	Left Atrium
1367874_at	Left Atrium_1	8.86329786132793	1	Left Atrium
1367875_at	Left Atrium_1	7.17964782314811	1	Left Atrium
1367876_at	Left Atrium_1	7.713113708994	1	Left Atrium
1367877_at	Left Atrium_1	8.08044975123818	1	Left Atrium
1367878_at	Left Atrium_1	8.14570006311713	1	Left Atrium
1367879_at	Left Atrium_1	7.09672931081407	1	Left Atrium
1367880_at	Left Atrium_1	10.8887247711783	1	Left Atrium
1367881_at	Left Atrium_1	7.74933851302504	1	Left Atrium
1367882_at	Left Atrium_1	7.08306401676813	1	Left Atrium
1367883_at	Left Atrium_1	7.29936273945252	1	Left Atrium
1367884_at	Left Atrium_1	9.87556125019317	1	Left Atrium
1367885_at	Left Atrium_1	9.01689423958174	1	Left Atrium
1367886_at	Left Atrium_1	7.24560385179582	1	Left Atrium
1367887_at	Left Atrium_1	6.2321325691117	1	Left Atrium
1367888_at	Left Atrium_1	4.17123882173142	1	Left Atrium
1367889_at	Left Atrium_1	8.1573550975385	1	Left Atrium
1367890_at	Left Atrium_1	7.82600005530876	1	Left Atrium
1367891_a_at	Left Atrium_1	3.43052442124511	1	Left Atrium
1367892_at	Left Atrium_1	10.570698511947	1	Left Atrium
1367893_a_at	Left Atrium_1	7.43479709389612	1	Left Atrium
1367894_at	Left Atrium_1	8.900302893762	1	Left Atrium
1367895_at	Left Atrium_1	10.4959219638355	1	Left Atrium
1367896_at	Left Atrium_1	5.16814328766737	1	Left Atrium
1367897_at	Left Atrium_1	9.71094706601519	1	Left Atrium
1367898_at	Left Atrium_1	9.98486780547832	1	Left Atrium
1367899_at	Left Atrium_1	10.1170443266729	1	Left Atrium
1367900_at	Left Atrium_1	11.1995394402461	1	Left Atrium
1367901_at	Left Atrium_1	7.30099374370469	1	Left Atrium
1367902_at	Left Atrium_1	9.75599046364784	1	Left Atrium
1367903_at	Left Atrium_1	8.07060199100583	1	Left Atrium
1367904_at	Left Atrium_1	3.60753941475536	1	Left Atrium
1367905_at	Left Atrium_1	6.78087756880832	1	Left Atrium
1367906_at	Left Atrium_1	7.42153862910461	1	Left Atrium
1367907_a_at	Left Atrium_1	9.41163528765609	1	Left Atrium
1367908_at	Left Atrium_1	9.437290946805	1	Left Atrium
1367909_at	Left Atrium_1	9.01089845824992	1	Left Atrium
1367910_at	Left Atrium_1	5.1953753222532	1	Left Atrium
1367911_at	Left Atrium_1	9.79803429181075	1	Left Atrium
1367912_at	Left Atrium_1	9.2577158311961	1	Left Atrium
1367913_at	Left Atrium_1	8.43932975236957	1	Left Atrium
1367914_at	Left Atrium_1	8.92632176551906	1	Left Atrium
1367915_at	Left Atrium_1	8.12220592905915	1	Left Atrium
1367916_at	Left Atrium_1	7.35452596988192	1	Left Atrium
1367917_at	Left Atrium_1	4.0386035733027	1	Left Atrium
1367918_at	Left Atrium_1	6.15560209785146	1	Left Atrium
1367919_at	Left Atrium_1	6.1307403919835	1	Left Atrium
1367920_at	Left Atrium_1	3.32060780333545	1	Left Atrium
1367921_at	Left Atrium_1	7.85280400654969	1	Left Atrium
1367922_at	Left Atrium_1	7.98156137188795	1	Left Atrium
1367923_at	Left Atrium_1	4.0006754336968	1	Left Atrium
1367924_at	Left Atrium_1	7.08659141386439	1	Left Atrium
1367925_at	Left Atrium_1	8.31177009030356	1	Left Atrium
1367926_at	Left Atrium_1	7.6118989376208	1	Left Atrium
1367927_at	Left Atrium_1	9.46159560869728	1	Left Atrium
1367928_at	Left Atrium_1	5.35094437463896	1	Left Atrium
1367929_at	Left Atrium_1	11.6741903767818	1	Left Atrium
1367930_at	Left Atrium_1	4.69983029534556	1	Left Atrium
1367931_a_at	Left Atrium_1	7.79805771558702	1	Left Atrium
1367932_at	Left Atrium_1	7.82298285954725	1	Left Atrium
1367933_at	Left Atrium_1	8.78789538534381	1	Left Atrium
1367934_at	Left Atrium_1	6.79929148421737	1	Left Atrium
1367935_at	Left Atrium_1	8.54337279341113	1	Left Atrium
1367936_at	Left Atrium_1	7.44403574857249	1	Left Atrium
1367937_at	Left Atrium_1	3.55673524330494	1	Left Atrium
1367938_at	Left Atrium_1	7.9666425862792	1	Left Atrium
1367939_at	Left Atrium_1	7.66744156938906	1	Left Atrium
1367940_at	Left Atrium_1	10.6057030537172	1	Left Atrium
1367941_at	Left Atrium_1	8.75602010513471	1	Left Atrium
1367942_at	Left Atrium_1	4.99255410296447	1	Left Atrium
1367943_at	Left Atrium_1	7.68837978080201	1	Left Atrium
1367944_at	Left Atrium_1	4.3820642697076	1	Left Atrium
1367945_at	Left Atrium_1	8.84599390577729	1	Left Atrium
1367946_at	Left Atrium_1	9.55011390334339	1	Left Atrium
1367947_at	Left Atrium_1	9.48877309358171	1	Left Atrium
1367948_a_at	Left Atrium_1	9.36404102661059	1	Left Atrium
1367949_at	Left Atrium_1	5.56251824492428	1	Left Atrium
1367950_at	Left Atrium_1	7.57252145883879	1	Left Atrium
1367951_at	Left Atrium_1	12.4981207007088	1	Left Atrium
1367952_at	Left Atrium_1	4.61601603801659	1	Left Atrium
1367953_at	Left Atrium_1	3.64318323332903	1	Left Atrium
1367954_at	Left Atrium_1	5.25409613926974	1	Left Atrium
1367955_at	Left Atrium_1	5.55431226011766	1	Left Atrium
1367956_at	Left Atrium_1	5.41250595071593	1	Left Atrium
1367957_at	Left Atrium_1	8.28553095497617	1	Left Atrium
1367958_at	Left Atrium_1	7.94091876484495	1	Left Atrium
1367959_a_at	Left Atrium_1	7.95276939395973	1	Left Atrium
1367960_at	Left Atrium_1	9.72669062204525	1	Left Atrium
1367961_at	Left Atrium_1	3.59787185294894	1	Left Atrium
1367962_at	Left Atrium_1	3.96787430462163	1	Left Atrium
1367963_at	Left Atrium_1	7.04529329686758	1	Left Atrium
1367964_at	Left Atrium_1	4.73921123092854	1	Left Atrium
1367965_at	Left Atrium_1	6.95575208057167	1	Left Atrium
1367966_at	Left Atrium_1	7.19984324516058	1	Left Atrium
1367967_at	Left Atrium_1	6.4506051104512	1	Left Atrium
1367968_at	Left Atrium_1	3.37196603375282	1	Left Atrium
1367969_at	Left Atrium_1	10.451014099789	1	Left Atrium
1367970_at	Left Atrium_1	4.24936709967986	1	Left Atrium
1367971_at	Left Atrium_1	11.5732937881434	1	Left Atrium
1367972_at	Left Atrium_1	9.25132473163717	1	Left Atrium
1367973_at	Left Atrium_1	6.42871955649978	1	Left Atrium
1367974_at	Left Atrium_1	9.67592257411269	1	Left Atrium
1367975_at	Left Atrium_1	5.23776303403354	1	Left Atrium
1367976_at	Left Atrium_1	8.30344490148647	1	Left Atrium
1367977_at	Left Atrium_1	9.15683527850994	1	Left Atrium
1367978_at	Left Atrium_1	4.94824825463153	1	Left Atrium
1367979_s_at	Left Atrium_1	7.54222966173027	1	Left Atrium
1367980_at	Left Atrium_1	8.28882782060148	1	Left Atrium
1367981_at	Left Atrium_1	6.81287638554129	1	Left Atrium
1367982_at	Left Atrium_1	9.36322473564136	1	Left Atrium
1367983_at	Left Atrium_1	6.04882287543963	1	Left Atrium
1367984_at	Left Atrium_1	3.98153617409506	1	Left Atrium
1367985_at	Left Atrium_1	6.7849421777012	1	Left Atrium
1367986_at	Left Atrium_1	9.71502044645093	1	Left Atrium
1367987_at	Left Atrium_1	8.71927929620392	1	Left Atrium
1367988_at	Left Atrium_1	4.04195994814517	1	Left Atrium
1367989_at	Left Atrium_1	10.3956931619046	1	Left Atrium
1367990_at	Left Atrium_1	4.99682563508945	1	Left Atrium
1367991_at	Left Atrium_1	7.03755336949966	1	Left Atrium
1367992_at	Left Atrium_1	4.87612978558496	1	Left Atrium
1367993_at	Left Atrium_1	7.81524500869366	1	Left Atrium
1367994_at	Left Atrium_1	5.32784032526992	1	Left Atrium
1367995_at	Left Atrium_1	11.7053710017898	1	Left Atrium
1367996_a_at	Left Atrium_1	5.31728264343197	1	Left Atrium
1367997_at	Left Atrium_1	7.79092296403595	1	Left Atrium
1367998_at	Left Atrium_1	7.78182033952647	1	Left Atrium
1367999_at	Left Atrium_1	9.91447914149148	1	Left Atrium
1368000_at	Left Atrium_1	4.17121198484949	1	Left Atrium
1368001_at	Left Atrium_1	6.65297156912304	1	Left Atrium
1368002_at	Left Atrium_1	6.64670122262083	1	Left Atrium
1368003_at	Left Atrium_1	6.73756083049011	1	Left Atrium
1368004_at	Left Atrium_1	9.73083000455368	1	Left Atrium
1368005_at	Left Atrium_1	5.89342777768716	1	Left Atrium
1368006_at	Left Atrium_1	6.45060511045119	1	Left Atrium
1368007_at	Left Atrium_1	6.45060511045119	1	Left Atrium
1368008_at	Left Atrium_1	7.65690710282413	1	Left Atrium
1368009_at	Left Atrium_1	6.18314867453336	1	Left Atrium
1368010_at	Left Atrium_1	4.89420152640968	1	Left Atrium
1368011_at	Left Atrium_1	6.44321133057623	1	Left Atrium
1368012_at	Left Atrium_1	7.99051291704031	1	Left Atrium
1368013_at	Left Atrium_1	6.78032451038457	1	Left Atrium
1368014_at	Left Atrium_1	3.44155335813731	1	Left Atrium
1368015_at	Left Atrium_1	4.51930645905741	1	Left Atrium
1368016_at	Left Atrium_1	8.55437363813055	1	Left Atrium
1368017_at	Left Atrium_1	3.89946512551175	1	Left Atrium
1368018_at	Left Atrium_1	8.37642011313098	1	Left Atrium
1368019_at	Left Atrium_1	7.95985060943585	1	Left Atrium
1368020_at	Left Atrium_1	5.48185209975523	1	Left Atrium
1368021_at	Left Atrium_1	9.13095998034634	1	Left Atrium
1368022_at	Left Atrium_1	8.848393464421	1	Left Atrium
1368023_at	Left Atrium_1	8.86796994366973	1	Left Atrium
1368024_at	Left Atrium_1	7.2467605254118	1	Left Atrium
1368025_at	Left Atrium_1	7.89416829003306	1	Left Atrium
1368026_at	Left Atrium_1	7.16905785126549	1	Left Atrium
1368027_at	Left Atrium_1	5.84720647509398	1	Left Atrium
1368028_at	Left Atrium_1	5.37693181819524	1	Left Atrium
1368029_at	Left Atrium_1	9.28707154468997	1	Left Atrium
1368030_at	Left Atrium_1	4.33585858717786	1	Left Atrium
1368031_at	Left Atrium_1	7.1952147047973	1	Left Atrium
1368032_at	Left Atrium_1	6.65458039759077	1	Left Atrium
1368033_at	Left Atrium_1	4.6667535491748	1	Left Atrium
1368034_at	Left Atrium_1	3.2328700768425	1	Left Atrium
1368035_a_at	Left Atrium_1	7.38545708438079	1	Left Atrium
1368036_at	Left Atrium_1	7.31483578050577	1	Left Atrium
1368037_at	Left Atrium_1	7.92087606474078	1	Left Atrium
1368038_at	Left Atrium_1	9.4295167480963	1	Left Atrium
1368039_at	Left Atrium_1	4.82205143185221	1	Left Atrium
1368040_at	Left Atrium_1	7.43035765744577	1	Left Atrium
1368041_at	Left Atrium_1	7.67268518516068	1	Left Atrium
1368042_a_at	Left Atrium_1	11.6019371886279	1	Left Atrium
1368043_at	Left Atrium_1	7.68613488554358	1	Left Atrium
1368044_at	Left Atrium_1	2.88016270098871	1	Left Atrium
1368045_at	Left Atrium_1	5.24585227033767	1	Left Atrium
1368046_at	Left Atrium_1	3.38628304226738	1	Left Atrium
1368047_at	Left Atrium_1	3.79312134519284	1	Left Atrium
1368048_at	Left Atrium_1	3.71810082114947	1	Left Atrium
1368049_at	Left Atrium_1	10.3638414814098	1	Left Atrium
1368050_at	Left Atrium_1	8.01988966265752	1	Left Atrium
1368051_at	Left Atrium_1	8.7168407993133	1	Left Atrium
1368052_at	Left Atrium_1	8.45813289554183	1	Left Atrium
1368053_at	Left Atrium_1	7.49259654678399	1	Left Atrium
1368054_at	Left Atrium_1	7.39604657421648	1	Left Atrium
1368055_a_at	Left Atrium_1	8.99034698138275	1	Left Atrium
1368056_at	Left Atrium_1	7.19530775137457	1	Left Atrium
1368057_at	Left Atrium_1	8.79534166578314	1	Left Atrium
1368058_at	Left Atrium_1	7.60864837618652	1	Left Atrium
1368059_at	Left Atrium_1	6.82307153594148	1	Left Atrium
1368060_at	Left Atrium_1	5.34280381906048	1	Left Atrium
1368061_at	Left Atrium_1	3.55231219837025	1	Left Atrium
1368062_at	Left Atrium_1	7.45570942451286	1	Left Atrium
1368063_a_at	Left Atrium_1	9.53740406234975	1	Left Atrium
1368064_a_at	Left Atrium_1	7.36123783409165	1	Left Atrium
1368065_at	Left Atrium_1	6.3064865840831	1	Left Atrium
1368066_at	Left Atrium_1	4.91743236590977	1	Left Atrium
1368067_at	Left Atrium_1	7.82750573113833	1	Left Atrium
1368068_a_at	Left Atrium_1	7.03281044973222	1	Left Atrium
1368069_at	Left Atrium_1	8.18292552558281	1	Left Atrium
1368070_at	Left Atrium_1	7.64553979432622	1	Left Atrium
1368071_at	Left Atrium_1	9.33163830389095	1	Left Atrium
1368072_at	Left Atrium_1	7.76706448397289	1	Left Atrium
1368073_at	Left Atrium_1	7.28012194535341	1	Left Atrium
1368074_at	Left Atrium_1	5.80959157835524	1	Left Atrium
1368075_at	Left Atrium_1	8.26154779385897	1	Left Atrium
1368076_at	Left Atrium_1	7.32867540514573	1	Left Atrium
1368077_at	Left Atrium_1	4.63444353861307	1	Left Atrium
1368078_at	Left Atrium_1	5.12334176828518	1	Left Atrium
1368079_at	Left Atrium_1	8.01859381810495	1	Left Atrium
1368080_at	Left Atrium_1	8.05362253731227	1	Left Atrium
1368081_at	Left Atrium_1	6.7890815865846	1	Left Atrium
1368082_at	Left Atrium_1	5.62945862379575	1	Left Atrium
1368083_at	Left Atrium_1	9.2592937987955	1	Left Atrium
1368084_at	Left Atrium_1	4.48341001117498	1	Left Atrium
1368085_at	Left Atrium_1	5.54839733311327	1	Left Atrium
1368086_a_at	Left Atrium_1	4.88422518944473	1	Left Atrium
1368087_a_at	Left Atrium_1	7.81025933522346	1	Left Atrium
1368088_at	Left Atrium_1	6.59557657827764	1	Left Atrium
1368089_at	Left Atrium_1	7.79626423710965	1	Left Atrium
1368090_at	Left Atrium_1	5.78257316826999	1	Left Atrium
1368091_at	Left Atrium_1	7.31499322909249	1	Left Atrium
1368092_at	Left Atrium_1	5.70242955930425	1	Left Atrium
1368093_at	Left Atrium_1	14.4619603422083	1	Left Atrium
1368094_at	Left Atrium_1	6.7205954265489	1	Left Atrium
1368095_at	Left Atrium_1	9.88011263099731	1	Left Atrium
1368096_at	Left Atrium_1	9.01287078700189	1	Left Atrium
1368097_a_at	Left Atrium_1	7.89417764769502	1	Left Atrium
1368098_a_at	Left Atrium_1	10.358975928311	1	Left Atrium
1368099_at	Left Atrium_1	9.2405172595324	1	Left Atrium
1368100_at	Left Atrium_1	8.12397506503663	1	Left Atrium
1368101_at	Left Atrium_1	7.43307010330392	1	Left Atrium
1368102_at	Left Atrium_1	4.63566945221051	1	Left Atrium
1368103_at	Left Atrium_1	7.16327899989287	1	Left Atrium
1368104_at	Left Atrium_1	8.73624681216685	1	Left Atrium
1368105_at	Left Atrium_1	8.19512014551275	1	Left Atrium
1368106_at	Left Atrium_1	8.94898405833917	1	Left Atrium
1368107_at	Left Atrium_1	3.32337240274279	1	Left Atrium
1368108_at	Left Atrium_1	5.67345888141787	1	Left Atrium
1368109_at	Left Atrium_1	9.77554965328797	1	Left Atrium
1368110_a_at	Left Atrium_1	3.28585982183314	1	Left Atrium
1368111_at	Left Atrium_1	6.85138625025657	1	Left Atrium
1368112_at	Left Atrium_1	5.33230634357642	1	Left Atrium
1368113_at	Left Atrium_1	3.60793456126209	1	Left Atrium
1368114_at	Left Atrium_1	9.56202473781419	1	Left Atrium
1368115_at	Left Atrium_1	5.33277807575532	1	Left Atrium
1368116_a_at	Left Atrium_1	7.57258623630871	1	Left Atrium
1368117_at	Left Atrium_1	7.96080775967417	1	Left Atrium
1368118_at	Left Atrium_1	7.31680444391787	1	Left Atrium
1368119_at	Left Atrium_1	8.30573765414886	1	Left Atrium
1368120_at	Left Atrium_1	3.38100426319465	1	Left Atrium
1368121_at	Left Atrium_1	3.49101163664957	1	Left Atrium
1368122_at	Left Atrium_1	8.33652813252165	1	Left Atrium
1368123_at	Left Atrium_1	6.81155073416669	1	Left Atrium
1368124_at	Left Atrium_1	7.97798520944673	1	Left Atrium
1368125_at	Left Atrium_1	7.34433882069972	1	Left Atrium
1368126_at	Left Atrium_1	5.32449833400746	1	Left Atrium
1368127_at	Left Atrium_1	7.50336982163275	1	Left Atrium
1368128_at	Left Atrium_1	11.0164924897108	1	Left Atrium
1368129_at	Left Atrium_1	6.05462515772056	1	Left Atrium
1368130_at	Left Atrium_1	6.38871536556592	1	Left Atrium
1368131_at	Left Atrium_1	4.44705300674282	1	Left Atrium
1368132_at	Left Atrium_1	10.3412566035459	1	Left Atrium
1368133_at	Left Atrium_1	8.63617211934653	1	Left Atrium
1368134_a_at	Left Atrium_1	6.92820958845427	1	Left Atrium
1368135_at	Left Atrium_1	6.24361495723352	1	Left Atrium
1368136_at	Left Atrium_1	8.26344146610886	1	Left Atrium
1368137_at	Left Atrium_1	7.69493912685273	1	Left Atrium
1368138_at	Left Atrium_1	7.2906407137518	1	Left Atrium
1368139_s_at	Left Atrium_1	6.07663916357347	1	Left Atrium
1368140_at	Left Atrium_1	4.3110609533256	1	Left Atrium
1368141_at	Left Atrium_1	11.9129484784078	1	Left Atrium
1368142_at	Left Atrium_1	6.24631186526929	1	Left Atrium
1368143_at	Left Atrium_1	7.780898937985	1	Left Atrium
1368144_at	Left Atrium_1	7.85523262559266	1	Left Atrium
1368145_at	Left Atrium_1	4.33955384766316	1	Left Atrium
1368146_at	Left Atrium_1	10.4276619161552	1	Left Atrium
1368147_at	Left Atrium_1	5.42054553390674	1	Left Atrium
1368148_at	Left Atrium_1	3.74448259497646	1	Left Atrium
1368149_at	Left Atrium_1	4.94680990632604	1	Left Atrium
1368150_at	Left Atrium_1	5.51505722961918	1	Left Atrium
1368151_at	Left Atrium_1	10.5313287178611	1	Left Atrium
1368152_at	Left Atrium_1	8.43268310003003	1	Left Atrium
1368153_a_at	Left Atrium_1	7.0044156338337	1	Left Atrium
1368154_at	Left Atrium_1	9.23755114060988	1	Left Atrium
1368155_at	Left Atrium_1	3.57262457761861	1	Left Atrium
1368156_at	Left Atrium_1	6.10643397409622	1	Left Atrium
1368157_at	Left Atrium_1	5.1807558469915	1	Left Atrium
1368158_at	Left Atrium_1	7.94993651082816	1	Left Atrium
1368159_at	Left Atrium_1	7.28426459435205	1	Left Atrium
1368160_at	Left Atrium_1	3.44817843988054	1	Left Atrium
1368161_a_at	Left Atrium_1	4.03158578047276	1	Left Atrium
1368162_at	Left Atrium_1	4.44982053617835	1	Left Atrium
1368163_at	Left Atrium_1	6.44313187142729	1	Left Atrium
1368164_at	Left Atrium_1	7.45570942451286	1	Left Atrium
1368165_at	Left Atrium_1	8.70227293503181	1	Left Atrium
1368166_at	Left Atrium_1	6.56364604611421	1	Left Atrium
1368167_at	Left Atrium_1	4.56547163092668	1	Left Atrium
1368168_at	Left Atrium_1	3.28926010733735	1	Left Atrium
1368169_at	Left Atrium_1	6.93266576129489	1	Left Atrium
1368170_at	Left Atrium_1	3.39749071793998	1	Left Atrium
1368171_at	Left Atrium_1	6.13521781578395	1	Left Atrium
1368172_a_at	Left Atrium_1	5.42757785244037	1	Left Atrium
1368173_at	Left Atrium_1	8.78149047799513	1	Left Atrium
1368174_at	Left Atrium_1	9.41832306067273	1	Left Atrium
1368175_at	Left Atrium_1	7.736213854973	1	Left Atrium
1368176_at	Left Atrium_1	6.29429076642165	1	Left Atrium
1368177_at	Left Atrium_1	6.80692370704873	1	Left Atrium
1368178_at	Left Atrium_1	4.07099395380908	1	Left Atrium
1368179_at	Left Atrium_1	6.32658107312657	1	Left Atrium
1368180_s_at	Left Atrium_1	4.20709093251625	1	Left Atrium
1368181_at	Left Atrium_1	8.68785922638705	1	Left Atrium
1368182_at	Left Atrium_1	4.22702255880239	1	Left Atrium
1368183_at	Left Atrium_1	9.36997133046124	1	Left Atrium
1368184_at	Left Atrium_1	6.38163034539065	1	Left Atrium
1368185_at	Left Atrium_1	4.36230953727932	1	Left Atrium
1368186_a_at	Left Atrium_1	5.12259449353898	1	Left Atrium
1368187_at	Left Atrium_1	7.32760077888247	1	Left Atrium
1368188_at	Left Atrium_1	4.1193844324879	1	Left Atrium
1368189_at	Left Atrium_1	5.72997977840149	1	Left Atrium
1368190_at	Left Atrium_1	3.89413688489929	1	Left Atrium
1368191_a_at	Left Atrium_1	3.38400314596077	1	Left Atrium
1368192_at	Left Atrium_1	4.64665296593337	1	Left Atrium
1368193_at	Left Atrium_1	4.08433034517238	1	Left Atrium
1368194_at	Left Atrium_1	8.29631802069336	1	Left Atrium
1368195_at	Left Atrium_1	6.43702037075072	1	Left Atrium
1368196_at	Left Atrium_1	3.55170740146549	1	Left Atrium
1368197_at	Left Atrium_1	3.53111601039129	1	Left Atrium
1368198_at	Left Atrium_1	4.42790155736305	1	Left Atrium
1368199_at	Left Atrium_1	8.72023227762436	1	Left Atrium
1368200_at	Left Atrium_1	7.72275917277541	1	Left Atrium
1368201_at	Left Atrium_1	6.47028749761476	1	Left Atrium
1368202_a_at	Left Atrium_1	9.08132568676629	1	Left Atrium
1368203_at	Left Atrium_1	4.26945216935008	1	Left Atrium
1368204_at	Left Atrium_1	7.39118015246556	1	Left Atrium
1368205_at	Left Atrium_1	3.08969453051355	1	Left Atrium
1368206_at	Left Atrium_1	6.40089494764278	1	Left Atrium
1368207_at	Left Atrium_1	7.14020882072672	1	Left Atrium
1368208_at	Left Atrium_1	6.38370189386832	1	Left Atrium
1368209_at	Left Atrium_1	4.82157328025117	1	Left Atrium
1368210_at	Left Atrium_1	4.00096354099982	1	Left Atrium
1368211_at	Left Atrium_1	12.7796358856427	1	Left Atrium
1368212_at	Left Atrium_1	9.75800218331103	1	Left Atrium
1368213_at	Left Atrium_1	4.48733654908996	1	Left Atrium
1368214_at	Left Atrium_1	7.29323701850444	1	Left Atrium
1368215_at	Left Atrium_1	9.74422973091964	1	Left Atrium
1368216_at	Left Atrium_1	11.318564376852	1	Left Atrium
1368217_at	Left Atrium_1	8.91077033365375	1	Left Atrium
1368218_at	Left Atrium_1	4.12262456695959	1	Left Atrium
1368219_at	Left Atrium_1	5.12311832765312	1	Left Atrium
1368220_at	Left Atrium_1	7.56185829794384	1	Left Atrium
1368221_at	Left Atrium_1	8.83305150188778	1	Left Atrium
1368222_at	Left Atrium_1	4.12315772498537	1	Left Atrium
1368223_at	Left Atrium_1	8.36142281210945	1	Left Atrium
1368224_at	Left Atrium_1	3.27748053431603	1	Left Atrium
1368225_at	Left Atrium_1	8.11094930025009	1	Left Atrium
1368226_at	Left Atrium_1	6.19994403248715	1	Left Atrium
1368227_at	Left Atrium_1	8.25489392105232	1	Left Atrium
1368228_at	Left Atrium_1	9.53706596831963	1	Left Atrium
1368229_at	Left Atrium_1	7.93210604283353	1	Left Atrium
1368230_a_at	Left Atrium_1	9.50982138687558	1	Left Atrium
1368231_at	Left Atrium_1	6.86110821369511	1	Left Atrium
1368232_at	Left Atrium_1	5.91948155453799	1	Left Atrium
1368233_at	Left Atrium_1	6.70355653129116	1	Left Atrium
1368234_at	Left Atrium_1	6.52885559742688	1	Left Atrium
1368235_at	Left Atrium_1	8.67373013255189	1	Left Atrium
1368236_at	Left Atrium_1	3.65868841714522	1	Left Atrium
1368237_at	Left Atrium_1	4.08461172718567	1	Left Atrium
1368238_at	Left Atrium_1	4.61134078335766	1	Left Atrium
1368239_at	Left Atrium_1	3.93645104247314	1	Left Atrium
1368240_a_at	Left Atrium_1	3.81139702647689	1	Left Atrium
1368241_a_at	Left Atrium_1	9.77488937582259	1	Left Atrium
1368242_at	Left Atrium_1	6.88265624717388	1	Left Atrium
1368243_at	Left Atrium_1	7.91146077697322	1	Left Atrium
1368244_at	Left Atrium_1	7.24770200502186	1	Left Atrium
1368245_at	Left Atrium_1	2.79142771948405	1	Left Atrium
1368246_at	Left Atrium_1	5.72843339169407	1	Left Atrium
1368247_at	Left Atrium_1	10.0152129935289	1	Left Atrium
1368248_at	Left Atrium_1	5.67375825209343	1	Left Atrium
1368249_at	Left Atrium_1	8.79319701656324	1	Left Atrium
1368250_at	Left Atrium_1	3.85367677256665	1	Left Atrium
1368251_at	Left Atrium_1	4.5063164855571	1	Left Atrium
1368252_at	Left Atrium_1	11.1201672421066	1	Left Atrium
1368253_at	Left Atrium_1	7.2728263657167	1	Left Atrium
1368254_a_at	Left Atrium_1	5.42049036333813	1	Left Atrium
1368255_at	Left Atrium_1	3.79330801037751	1	Left Atrium
1368256_at	Left Atrium_1	3.25145549537568	1	Left Atrium
1368257_at	Left Atrium_1	4.42382892762443	1	Left Atrium
1368258_at	Left Atrium_1	6.4202225859855	1	Left Atrium
1368259_at	Left Atrium_1	6.71379267665056	1	Left Atrium
1368260_at	Left Atrium_1	3.63418528239811	1	Left Atrium
1368261_at	Left Atrium_1	4.34117947395244	1	Left Atrium
1368262_at	Left Atrium_1	6.65205492269037	1	Left Atrium
1368263_a_at	Left Atrium_1	3.29650603112178	1	Left Atrium
1368264_at	Left Atrium_1	6.17185249274226	1	Left Atrium
1368265_at	Left Atrium_1	5.33410986729726	1	Left Atrium
1368266_at	Left Atrium_1	4.85785190019974	1	Left Atrium
1368267_at	Left Atrium_1	6.91715990598431	1	Left Atrium
1368268_at	Left Atrium_1	7.02367707720713	1	Left Atrium
1368269_at	Left Atrium_1	3.44692873181679	1	Left Atrium
1368270_at	Left Atrium_1	5.16812845030768	1	Left Atrium
1368271_a_at	Left Atrium_1	11.0354377937587	1	Left Atrium
1368272_at	Left Atrium_1	10.3506563761569	1	Left Atrium
1368273_at	Left Atrium_1	8.50967259870277	1	Left Atrium
1368274_at	Left Atrium_1	7.99435889925793	1	Left Atrium
1368275_at	Left Atrium_1	7.34948120602833	1	Left Atrium
1368276_at	Left Atrium_1	5.55811150314859	1	Left Atrium
1368277_at	Left Atrium_1	10.3579193385211	1	Left Atrium
1368278_at	Left Atrium_1	3.05922224796978	1	Left Atrium
1368279_at	Left Atrium_1	6.06823520096787	1	Left Atrium
1368280_at	Left Atrium_1	9.22070159835716	1	Left Atrium
1368281_at	Left Atrium_1	5.19773861623834	1	Left Atrium
1368282_at	Left Atrium_1	4.02251160115177	1	Left Atrium
1368283_at	Left Atrium_1	4.48627709047258	1	Left Atrium
1368284_at	Left Atrium_1	8.7772560964535	1	Left Atrium
1368285_at	Left Atrium_1	4.33671371799713	1	Left Atrium
1368286_at	Left Atrium_1	6.6624405576228	1	Left Atrium
1368287_at	Left Atrium_1	7.4253910494142	1	Left Atrium
1368288_at	Left Atrium_1	3.9444494293809	1	Left Atrium
1368289_at	Left Atrium_1	3.65309338701775	1	Left Atrium
1368290_at	Left Atrium_1	9.48587112478015	1	Left Atrium
1368291_at	Left Atrium_1	7.78839931489638	1	Left Atrium
1368292_at	Left Atrium_1	7.19688574018919	1	Left Atrium
1368293_at	Left Atrium_1	5.23826629669738	1	Left Atrium
1368294_at	Left Atrium_1	4.91554301258825	1	Left Atrium
1368295_at	Left Atrium_1	7.87462690578341	1	Left Atrium
1368296_at	Left Atrium_1	5.04094299023917	1	Left Atrium
1368297_at	Left Atrium_1	7.28309236875959	1	Left Atrium
1368298_at	Left Atrium_1	8.65151851505855	1	Left Atrium
1368299_at	Left Atrium_1	3.55673524330494	1	Left Atrium
1368300_at	Left Atrium_1	5.2035190358525	1	Left Atrium
1368301_at	Left Atrium_1	4.20499535019226	1	Left Atrium
1368302_at	Left Atrium_1	6.64801815728609	1	Left Atrium
1368303_at	Left Atrium_1	7.80663861755683	1	Left Atrium
1368304_at	Left Atrium_1	8.70842940373137	1	Left Atrium
1368305_at	Left Atrium_1	4.9665550709283	1	Left Atrium
1368306_at	Left Atrium_1	5.26750232738317	1	Left Atrium
1368307_at	Left Atrium_1	5.48183548434644	1	Left Atrium
1368308_at	Left Atrium_1	4.33731529452185	1	Left Atrium
1368309_at	Left Atrium_1	7.57557580433253	1	Left Atrium
1368310_at	Left Atrium_1	4.0125005124592	1	Left Atrium
1368311_at	Left Atrium_1	6.09286733223348	1	Left Atrium
1368312_at	Left Atrium_1	4.58097978355991	1	Left Atrium
1368313_a_at	Left Atrium_1	3.52687730425157	1	Left Atrium
1368314_at	Left Atrium_1	7.88343651888057	1	Left Atrium
1368315_at	Left Atrium_1	6.61539432290121	1	Left Atrium
1368316_at	Left Atrium_1	4.53796214838463	1	Left Atrium
1368317_at	Left Atrium_1	5.17419472212202	1	Left Atrium
1368318_at	Left Atrium_1	9.46980448828003	1	Left Atrium
1368319_a_at	Left Atrium_1	5.05846487527107	1	Left Atrium
1368320_at	Left Atrium_1	5.26459582936076	1	Left Atrium
1368321_at	Left Atrium_1	10.7314822445873	1	Left Atrium
1368322_at	Left Atrium_1	8.3687094297544	1	Left Atrium
1368323_at	Left Atrium_1	10.6109343081156	1	Left Atrium
1368324_at	Left Atrium_1	5.33276843027898	1	Left Atrium
1368325_at	Left Atrium_1	5.25257172015393	1	Left Atrium
1368326_at	Left Atrium_1	6.90051904351024	1	Left Atrium
1368327_at	Left Atrium_1	4.96091663547128	1	Left Atrium
1368328_at	Left Atrium_1	3.22186592836848	1	Left Atrium
1368329_at	Left Atrium_1	4.57817265988668	1	Left Atrium
1368330_at	Left Atrium_1	6.22061916718082	1	Left Atrium
1368331_at	Left Atrium_1	8.20519586163401	1	Left Atrium
1368332_at	Left Atrium_1	7.31443823366926	1	Left Atrium
1368333_at	Left Atrium_1	4.38060079598935	1	Left Atrium
1368334_at	Left Atrium_1	4.25760744476818	1	Left Atrium
1368335_at	Left Atrium_1	3.58913123629455	1	Left Atrium
1368336_at	Left Atrium_1	9.57666042804586	1	Left Atrium
1368337_at	Left Atrium_1	5.19879432978084	1	Left Atrium
1368338_at	Left Atrium_1	3.55855416835054	1	Left Atrium
1368339_at	Left Atrium_1	3.68255632322474	1	Left Atrium
1368340_at	Left Atrium_1	7.45700311885052	1	Left Atrium
1368341_at	Left Atrium_1	6.36920921685987	1	Left Atrium
1368342_at	Left Atrium_1	8.81835351904225	1	Left Atrium
1368343_at	Left Atrium_1	7.11910946860396	1	Left Atrium
1368344_at	Left Atrium_1	3.61414364005798	1	Left Atrium
1368345_at	Left Atrium_1	4.69342536866974	1	Left Atrium
1368346_at	Left Atrium_1	4.53002985754907	1	Left Atrium
1368347_at	Left Atrium_1	6.2209073763715	1	Left Atrium
1368348_at	Left Atrium_1	5.30545108552214	1	Left Atrium
1368349_at	Left Atrium_1	3.99964794202168	1	Left Atrium
1368350_at	Left Atrium_1	3.74664538389697	1	Left Atrium
1368351_at	Left Atrium_1	4.7711676563121	1	Left Atrium
1368352_at	Left Atrium_1	3.22214454640459	1	Left Atrium
1368353_at	Left Atrium_1	4.72235929790284	1	Left Atrium
1368354_at	Left Atrium_1	6.12515451224906	1	Left Atrium
1368355_at	Left Atrium_1	4.01947684720802	1	Left Atrium
1368356_a_at	Left Atrium_1	9.67878589596959	1	Left Atrium
1368357_at	Left Atrium_1	4.03983566197419	1	Left Atrium
1368358_a_at	Left Atrium_1	9.61708550892482	1	Left Atrium
1368359_a_at	Left Atrium_1	3.54253326863582	1	Left Atrium
1368360_at	Left Atrium_1	6.07353293765855	1	Left Atrium
1368361_a_at	Left Atrium_1	8.40301069615065	1	Left Atrium
1368362_a_at	Left Atrium_1	4.94132933031779	1	Left Atrium
1368363_at	Left Atrium_1	4.4545562627858	1	Left Atrium
1368364_at	Left Atrium_1	3.48180292388971	1	Left Atrium
1368365_at	Left Atrium_1	9.15320829113191	1	Left Atrium
1368366_at	Left Atrium_1	4.26148253367928	1	Left Atrium
1368367_at	Left Atrium_1	6.1110147470513	1	Left Atrium
1368368_a_at	Left Atrium_1	5.19089933516095	1	Left Atrium
1368369_at	Left Atrium_1	4.29733561978693	1	Left Atrium
1368370_at	Left Atrium_1	7.34074346168855	1	Left Atrium
1368371_at	Left Atrium_1	8.26954710502542	1	Left Atrium
1368372_at	Left Atrium_1	6.82282452207247	1	Left Atrium
1368373_at	Left Atrium_1	3.97411764048853	1	Left Atrium
1368374_a_at	Left Atrium_1	5.31655734496098	1	Left Atrium
1368375_a_at	Left Atrium_1	6.64106685240393	1	Left Atrium
1368376_at	Left Atrium_1	6.46125895144166	1	Left Atrium
1368377_at	Left Atrium_1	5.89198599259599	1	Left Atrium
1368378_at	Left Atrium_1	4.60428724126353	1	Left Atrium
1368379_at	Left Atrium_1	7.28411350803994	1	Left Atrium
1368380_at	Left Atrium_1	6.98049666610829	1	Left Atrium
1368381_at	Left Atrium_1	4.21522586277838	1	Left Atrium
1368382_at	Left Atrium_1	5.89440290488905	1	Left Atrium
1368383_at	Left Atrium_1	6.55105901325579	1	Left Atrium
1368384_at	Left Atrium_1	3.44326893441985	1	Left Atrium
1368385_a_at	Left Atrium_1	8.09419472597254	1	Left Atrium
1368386_at	Left Atrium_1	8.44342423172887	1	Left Atrium
1368387_at	Left Atrium_1	5.20020087700266	1	Left Atrium
1368388_at	Left Atrium_1	4.12414895098598	1	Left Atrium
1368389_at	Left Atrium_1	7.32845461940066	1	Left Atrium
1368390_at	Left Atrium_1	6.77320296613148	1	Left Atrium
1368391_at	Left Atrium_1	7.32299816862993	1	Left Atrium
1368392_at	Left Atrium_1	6.61392736541568	1	Left Atrium
1368393_at	Left Atrium_1	8.9019390432402	1	Left Atrium
1368394_at	Left Atrium_1	5.20035711859674	1	Left Atrium
1368395_at	Left Atrium_1	7.59827928610575	1	Left Atrium
1368396_at	Left Atrium_1	4.31380385039464	1	Left Atrium
1368397_at	Left Atrium_1	3.14526123591672	1	Left Atrium
1368398_at	Left Atrium_1	8.09986110947614	1	Left Atrium
1368399_a_at	Left Atrium_1	9.13028045654104	1	Left Atrium
1368400_at	Left Atrium_1	7.53648910000425	1	Left Atrium
1368401_at	Left Atrium_1	4.32311211320984	1	Left Atrium
1368402_at	Left Atrium_1	10.3239099770548	1	Left Atrium
1368403_at	Left Atrium_1	8.36642326288843	1	Left Atrium
1368404_at	Left Atrium_1	7.52561254809831	1	Left Atrium
1368405_at	Left Atrium_1	8.91413392227843	1	Left Atrium
1368406_at	Left Atrium_1	4.36081936377181	1	Left Atrium
1368407_at	Left Atrium_1	4.91835723970751	1	Left Atrium
1368408_at	Left Atrium_1	5.88539572377355	1	Left Atrium
1368409_at	Left Atrium_1	7.42515174725474	1	Left Atrium
1368410_at	Left Atrium_1	4.81869876276967	1	Left Atrium
1368411_a_at	Left Atrium_1	3.80292865877689	1	Left Atrium
1368412_a_at	Left Atrium_1	3.82440444384363	1	Left Atrium
1368413_at	Left Atrium_1	3.87390086934872	1	Left Atrium
1368414_at	Left Atrium_1	5.19951713300354	1	Left Atrium
1368415_at	Left Atrium_1	3.41055200467589	1	Left Atrium
1368416_at	Left Atrium_1	3.16253596049886	1	Left Atrium
1368417_at	Left Atrium_1	5.03861369238204	1	Left Atrium
1368418_a_at	Left Atrium_1	7.54928456906203	1	Left Atrium
1368419_at	Left Atrium_1	8.12220592905916	1	Left Atrium
1368420_at	Left Atrium_1	6.26917929693371	1	Left Atrium
1368421_at	Left Atrium_1	3.55762976619396	1	Left Atrium
1368422_at	Left Atrium_1	7.78529217184277	1	Left Atrium
1368423_at	Left Atrium_1	4.33380450821749	1	Left Atrium
1368424_at	Left Atrium_1	6.07080035913096	1	Left Atrium
1368425_at	Left Atrium_1	4.29099648270844	1	Left Atrium
1368426_at	Left Atrium_1	7.61649479692057	1	Left Atrium
1368427_at	Left Atrium_1	8.37579960437488	1	Left Atrium
1368428_at	Left Atrium_1	4.81457708737454	1	Left Atrium
1368429_at	Left Atrium_1	6.62130991645331	1	Left Atrium
1368430_at	Left Atrium_1	9.83673143585417	1	Left Atrium
1368431_at	Left Atrium_1	3.45102530532496	1	Left Atrium
1368432_a_at	Left Atrium_1	7.41418217519851	1	Left Atrium
1368433_at	Left Atrium_1	8.73698193805276	1	Left Atrium
1368434_at	Left Atrium_1	4.27975123732367	1	Left Atrium
1368435_at	Left Atrium_1	3.74241164655058	1	Left Atrium
1368436_at	Left Atrium_1	9.08366809872467	1	Left Atrium
1368437_at	Left Atrium_1	6.89815594334212	1	Left Atrium
1368438_at	Left Atrium_1	5.51987008331959	1	Left Atrium
1368439_at	Left Atrium_1	5.42261218882477	1	Left Atrium
1368440_at	Left Atrium_1	7.36731405002983	1	Left Atrium
1368441_at	Left Atrium_1	8.6690498046408	1	Left Atrium
1368442_at	Left Atrium_1	3.27350817537294	1	Left Atrium
1368443_at	Left Atrium_1	4.80015744195579	1	Left Atrium
1368444_at	Left Atrium_1	5.94146897219382	1	Left Atrium
1368445_at	Left Atrium_1	4.15488826780162	1	Left Atrium
1368446_at	Left Atrium_1	3.43709075830427	1	Left Atrium
1368447_x_at	Left Atrium_1	3.29796332008106	1	Left Atrium
1368448_at	Left Atrium_1	5.478721506984	1	Left Atrium
1368449_at	Left Atrium_1	3.65829825029163	1	Left Atrium
1368450_at	Left Atrium_1	5.94008671919391	1	Left Atrium
1368451_at	Left Atrium_1	4.9594777694084	1	Left Atrium
1368452_at	Left Atrium_1	3.97505846406113	1	Left Atrium
1368453_at	Left Atrium_1	5.01474017694374	1	Left Atrium
1368454_at	Left Atrium_1	3.73193837872029	1	Left Atrium
1368455_at	Left Atrium_1	5.5369341028458	1	Left Atrium
1368456_at	Left Atrium_1	3.59217016879927	1	Left Atrium
1368457_at	Left Atrium_1	3.22002356899508	1	Left Atrium
1368458_at	Left Atrium_1	3.61503690051615	1	Left Atrium
1368459_at	Left Atrium_1	3.69546190599497	1	Left Atrium
1368460_at	Left Atrium_1	4.33671371799713	1	Left Atrium
1368461_at	Left Atrium_1	5.31327184687645	1	Left Atrium
1368462_at	Left Atrium_1	4.96868920807549	1	Left Atrium
1368463_at	Left Atrium_1	7.07909183669751	1	Left Atrium
1368464_at	Left Atrium_1	6.73023467915326	1	Left Atrium
1368465_at	Left Atrium_1	3.4750190524409	1	Left Atrium
1368466_a_at	Left Atrium_1	3.85562616232547	1	Left Atrium
1368467_at	Left Atrium_1	3.16986255369267	1	Left Atrium
1368468_at	Left Atrium_1	4.17518190243579	1	Left Atrium
1368469_at	Left Atrium_1	3.69477772143951	1	Left Atrium
1368470_at	Left Atrium_1	11.878158103068	1	Left Atrium
1368471_at	Left Atrium_1	3.82023480938734	1	Left Atrium
1368472_at	Left Atrium_1	4.04641879008359	1	Left Atrium
1368473_at	Left Atrium_1	6.06658397014029	1	Left Atrium
1368474_at	Left Atrium_1	8.84828585341608	1	Left Atrium
1368475_at	Left Atrium_1	5.63948345231307	1	Left Atrium
1368476_at	Left Atrium_1	8.25292324812173	1	Left Atrium
1368477_at	Left Atrium_1	6.6305190308189	1	Left Atrium
1368478_at	Left Atrium_1	3.16340089846941	1	Left Atrium
1368479_at	Left Atrium_1	3.26323310009651	1	Left Atrium
1368480_at	Left Atrium_1	7.23720040145358	1	Left Atrium
1368481_at	Left Atrium_1	4.22820713120868	1	Left Atrium
1368482_at	Left Atrium_1	4.16749006488952	1	Left Atrium
1368483_a_at	Left Atrium_1	5.26750232738317	1	Left Atrium
1368484_at	Left Atrium_1	5.45816207313509	1	Left Atrium
1368485_at	Left Atrium_1	5.86295224073648	1	Left Atrium
1368486_at	Left Atrium_1	4.15899037114995	1	Left Atrium
1368487_at	Left Atrium_1	2.97905607565465	1	Left Atrium
1368488_at	Left Atrium_1	6.09490974844717	1	Left Atrium
1368489_at	Left Atrium_1	4.067476622093	1	Left Atrium
1368490_at	Left Atrium_1	7.02221749293838	1	Left Atrium
1368491_at	Left Atrium_1	4.41634211229134	1	Left Atrium
1368492_at	Left Atrium_1	5.12122414294174	1	Left Atrium
1368493_at	Left Atrium_1	3.52812465730294	1	Left Atrium
1368494_at	Left Atrium_1	4.73003851201646	1	Left Atrium
1368495_at	Left Atrium_1	3.68035158143569	1	Left Atrium
1368496_at	Left Atrium_1	3.45905311381545	1	Left Atrium
1368497_at	Left Atrium_1	3.18209003237677	1	Left Atrium
1368498_a_at	Left Atrium_1	2.7434973393545	1	Left Atrium
1368499_at	Left Atrium_1	4.46754369044949	1	Left Atrium
1368500_a_at	Left Atrium_1	4.56369412036346	1	Left Atrium
1368501_s_at	Left Atrium_1	5.47512767570689	1	Left Atrium
1368502_at	Left Atrium_1	3.24377005720557	1	Left Atrium
1368503_at	Left Atrium_1	3.77354126278892	1	Left Atrium
1368504_at	Left Atrium_1	11.0221874264852	1	Left Atrium
1368505_at	Left Atrium_1	7.45546874010159	1	Left Atrium
1368506_at	Left Atrium_1	5.49670998255278	1	Left Atrium
1368507_at	Left Atrium_1	10.3783302789466	1	Left Atrium
1368508_at	Left Atrium_1	7.27369066355825	1	Left Atrium
1368509_at	Left Atrium_1	7.26157126004142	1	Left Atrium
1368510_at	Left Atrium_1	5.31661365843696	1	Left Atrium
1368511_at	Left Atrium_1	9.05540056870968	1	Left Atrium
1368512_a_at	Left Atrium_1	9.84944168437822	1	Left Atrium
1368513_at	Left Atrium_1	6.41612878366803	1	Left Atrium
1368514_at	Left Atrium_1	7.07645681667322	1	Left Atrium
1368515_at	Left Atrium_1	9.07885592472294	1	Left Atrium
1368516_at	Left Atrium_1	7.05451062791868	1	Left Atrium
1368517_at	Left Atrium_1	7.11348635489332	1	Left Atrium
1368518_at	Left Atrium_1	6.35618183418368	1	Left Atrium
1368519_at	Left Atrium_1	5.1588761492885	1	Left Atrium
1368520_at	Left Atrium_1	3.8727181906334	1	Left Atrium
1368521_at	Left Atrium_1	4.31763725103854	1	Left Atrium
1368522_at	Left Atrium_1	4.05719070783741	1	Left Atrium
1368523_at	Left Atrium_1	6.3406843727952	1	Left Atrium
1368524_at	Left Atrium_1	3.53971413899429	1	Left Atrium
1368525_at	Left Atrium_1	5.28711899265796	1	Left Atrium
1368526_at	Left Atrium_1	7.52414804665658	1	Left Atrium
1368527_at	Left Atrium_1	5.50467757485348	1	Left Atrium
1368528_at	Left Atrium_1	8.8415924092114	1	Left Atrium
1368529_at	Left Atrium_1	3.61602255389002	1	Left Atrium
1368530_at	Left Atrium_1	3.66508372351077	1	Left Atrium
1368531_at	Left Atrium_1	3.02078745468209	1	Left Atrium
1368532_at	Left Atrium_1	3.44387099337878	1	Left Atrium
1368533_at	Left Atrium_1	7.22587760510254	1	Left Atrium
1368534_at	Left Atrium_1	3.9992306642175	1	Left Atrium
1368535_at	Left Atrium_1	4.4625460260339	1	Left Atrium
1368536_at	Left Atrium_1	8.7885880495698	1	Left Atrium
1368537_at	Left Atrium_1	6.46419692395398	1	Left Atrium
1368538_at	Left Atrium_1	7.64260114578756	1	Left Atrium
1368539_at	Left Atrium_1	2.95647091099395	1	Left Atrium
1368540_at	Left Atrium_1	5.07396630991156	1	Left Atrium
1368541_at	Left Atrium_1	6.23415557271671	1	Left Atrium
1368542_at	Left Atrium_1	9.61494874054791	1	Left Atrium
1368543_at	Left Atrium_1	3.95984986497913	1	Left Atrium
1368544_a_at	Left Atrium_1	8.59379545454256	1	Left Atrium
1368545_at	Left Atrium_1	7.65706510850388	1	Left Atrium
1368546_at	Left Atrium_1	7.75911249403717	1	Left Atrium
1368547_at	Left Atrium_1	4.25756924386717	1	Left Atrium
1368548_at	Left Atrium_1	3.03997516746335	1	Left Atrium
1368549_at	Left Atrium_1	8.37247555213568	1	Left Atrium
1368550_at	Left Atrium_1	4.29874111579226	1	Left Atrium
1368551_at	Left Atrium_1	4.17438903507202	1	Left Atrium
1368552_at	Left Atrium_1	9.47511783655607	1	Left Atrium
1368553_at	Left Atrium_1	7.1621766494625	1	Left Atrium
1368554_at	Left Atrium_1	4.97777477079515	1	Left Atrium
1368555_at	Left Atrium_1	3.62991115485516	1	Left Atrium
1368556_at	Left Atrium_1	4.58674921687309	1	Left Atrium
1368557_s_at	Left Atrium_1	3.86047193984945	1	Left Atrium
1368558_s_at	Left Atrium_1	6.16301271418545	1	Left Atrium
1368559_at	Left Atrium_1	3.76397082750749	1	Left Atrium
1368560_at	Left Atrium_1	10.0472747477076	1	Left Atrium
1368561_at	Left Atrium_1	3.92207674414167	1	Left Atrium
1368562_at	Left Atrium_1	3.77996856311827	1	Left Atrium
1368563_at	Left Atrium_1	4.84819797379316	1	Left Atrium
1368564_at	Left Atrium_1	4.26824494464793	1	Left Atrium
1368565_at	Left Atrium_1	5.53886882668799	1	Left Atrium
1368566_a_at	Left Atrium_1	11.7199519669458	1	Left Atrium
1368567_at	Left Atrium_1	5.68028792027166	1	Left Atrium
1368568_at	Left Atrium_1	4.19740124996667	1	Left Atrium
1368569_at	Left Atrium_1	3.37572561416631	1	Left Atrium
1368570_at	Left Atrium_1	4.067476622093	1	Left Atrium
1368571_at	Left Atrium_1	5.34003247675443	1	Left Atrium
1368572_a_at	Left Atrium_1	5.08584717821694	1	Left Atrium
1368573_at	Left Atrium_1	6.42653316683089	1	Left Atrium
1368574_at	Left Atrium_1	8.82071797495997	1	Left Atrium
1368575_at	Left Atrium_1	4.41306541719853	1	Left Atrium
1368576_at	Left Atrium_1	3.70226193079006	1	Left Atrium
1368577_at	Left Atrium_1	2.97562401589128	1	Left Atrium
1368578_at	Left Atrium_1	3.33816782217836	1	Left Atrium
1368579_at	Left Atrium_1	3.53819773111603	1	Left Atrium
1368580_at	Left Atrium_1	5.26873663714857	1	Left Atrium
1368581_at	Left Atrium_1	4.84888798743211	1	Left Atrium
1368582_at	Left Atrium_1	3.54397272263928	1	Left Atrium
1368583_a_at	Left Atrium_1	4.84399608306819	1	Left Atrium
1368584_a_at	Left Atrium_1	5.06617060158667	1	Left Atrium
1368585_at	Left Atrium_1	4.42424126069395	1	Left Atrium
1368586_at	Left Atrium_1	3.41027212991322	1	Left Atrium
1368587_at	Left Atrium_1	3.82529460228177	1	Left Atrium
1368588_at	Left Atrium_1	6.14351823646596	1	Left Atrium
1368589_at	Left Atrium_1	4.84617547556796	1	Left Atrium
1368590_at	Left Atrium_1	3.14083461732855	1	Left Atrium
1368591_at	Left Atrium_1	8.39904306787995	1	Left Atrium
1368592_at	Left Atrium_1	3.41027212991322	1	Left Atrium
1368593_at	Left Atrium_1	7.25800198571672	1	Left Atrium
1368594_at	Left Atrium_1	4.75416045602	1	Left Atrium
1368595_at	Left Atrium_1	5.20500353546971	1	Left Atrium
1368596_at	Left Atrium_1	6.3548485943126	1	Left Atrium
1368597_at	Left Atrium_1	3.49294506671278	1	Left Atrium
1368598_at	Left Atrium_1	5.40376014235782	1	Left Atrium
1368599_at	Left Atrium_1	5.55894026402435	1	Left Atrium
1368600_at	Left Atrium_1	5.13247297199657	1	Left Atrium
1368601_at	Left Atrium_1	4.15956283886306	1	Left Atrium
1368602_at	Left Atrium_1	4.82205143185221	1	Left Atrium
1368603_at	Left Atrium_1	4.22077847488506	1	Left Atrium
1368604_at	Left Atrium_1	5.17536325596236	1	Left Atrium
1368605_at	Left Atrium_1	3.27138256292678	1	Left Atrium
1368606_at	Left Atrium_1	3.49794373485784	1	Left Atrium
1368607_at	Left Atrium_1	3.15387200077221	1	Left Atrium
1368608_at	Left Atrium_1	3.63515033456073	1	Left Atrium
1368609_at	Left Atrium_1	2.9514385592354	1	Left Atrium
1368610_at	Left Atrium_1	3.92025450752368	1	Left Atrium
1368611_at	Left Atrium_1	4.1330798338371	1	Left Atrium
1368612_at	Left Atrium_1	6.56658797234186	1	Left Atrium
1368613_at	Left Atrium_1	3.4427436055285	1	Left Atrium
1368614_at	Left Atrium_1	4.99465562387028	1	Left Atrium
1368615_a_at	Left Atrium_1	3.53507923595093	1	Left Atrium
1368616_at	Left Atrium_1	5.42384075610486	1	Left Atrium
1368617_at	Left Atrium_1	3.44277713019653	1	Left Atrium
1368618_at	Left Atrium_1	9.73149855491105	1	Left Atrium
1368619_at	Left Atrium_1	4.04065124033972	1	Left Atrium
1368620_at	Left Atrium_1	4.76130063855072	1	Left Atrium
1368621_at	Left Atrium_1	3.50560910179345	1	Left Atrium
1368622_at	Left Atrium_1	3.96751329343821	1	Left Atrium
1368623_at	Left Atrium_1	3.33211837255294	1	Left Atrium
1368624_at	Left Atrium_1	3.3046180819153	1	Left Atrium
1368625_at	Left Atrium_1	3.8170774772729	1	Left Atrium
1368626_at	Left Atrium_1	4.20549538670286	1	Left Atrium
1368627_at	Left Atrium_1	3.45554687341151	1	Left Atrium
1368628_at	Left Atrium_1	3.20156635629694	1	Left Atrium
1368629_at	Left Atrium_1	4.1015977109096	1	Left Atrium
1368630_at	Left Atrium_1	3.22456794166528	1	Left Atrium
1368631_at	Left Atrium_1	3.33096731302242	1	Left Atrium
1368632_at	Left Atrium_1	3.15337435708486	1	Left Atrium
1368633_at	Left Atrium_1	3.21613813169984	1	Left Atrium
1368634_at	Left Atrium_1	7.36346901519243	1	Left Atrium
1368635_at	Left Atrium_1	4.38134081292852	1	Left Atrium
1368636_at	Left Atrium_1	4.98439203804373	1	Left Atrium
1368637_at	Left Atrium_1	4.64665296593337	1	Left Atrium
1368638_at	Left Atrium_1	4.9938413581809	1	Left Atrium
1368639_at	Left Atrium_1	3.29595365721739	1	Left Atrium
1368640_at	Left Atrium_1	4.221808862111	1	Left Atrium
1368641_at	Left Atrium_1	3.61910709967106	1	Left Atrium
1368642_at	Left Atrium_1	11.0060390319152	1	Left Atrium
1368643_at	Left Atrium_1	6.57974311607056	1	Left Atrium
1368644_at	Left Atrium_1	3.81664021076383	1	Left Atrium
1368645_at	Left Atrium_1	6.09749021471636	1	Left Atrium
1368646_at	Left Atrium_1	4.24922245003627	1	Left Atrium
1368647_at	Left Atrium_1	6.33977760546206	1	Left Atrium
1368648_at	Left Atrium_1	5.35094437463896	1	Left Atrium
1368649_at	Left Atrium_1	8.10630803802639	1	Left Atrium
1368650_at	Left Atrium_1	7.82946631020472	1	Left Atrium
1368651_at	Left Atrium_1	4.4265443163311	1	Left Atrium
1368652_at	Left Atrium_1	6.16322571153177	1	Left Atrium
1368653_a_at	Left Atrium_1	11.3085688320074	1	Left Atrium
1368654_at	Left Atrium_1	3.90522518263614	1	Left Atrium
1368655_at	Left Atrium_1	10.6438016733293	1	Left Atrium
1368656_at	Left Atrium_1	4.56055598146828	1	Left Atrium
1368657_at	Left Atrium_1	2.89723248001094	1	Left Atrium
1368658_at	Left Atrium_1	5.94580631206425	1	Left Atrium
1368659_at	Left Atrium_1	3.01402247546828	1	Left Atrium
1368660_at	Left Atrium_1	5.36107082326331	1	Left Atrium
1368661_at	Left Atrium_1	3.91830956889889	1	Left Atrium
1368662_at	Left Atrium_1	4.37277124419704	1	Left Atrium
1368663_at	Left Atrium_1	3.72549253657102	1	Left Atrium
1368664_at	Left Atrium_1	6.02072570307114	1	Left Atrium
1368665_at	Left Atrium_1	7.9223668146813	1	Left Atrium
1368666_a_at	Left Atrium_1	3.83136383822935	1	Left Atrium
1368667_at	Left Atrium_1	4.26334209143528	1	Left Atrium
1368668_at	Left Atrium_1	8.23046768445583	1	Left Atrium
1368669_at	Left Atrium_1	8.56733894640296	1	Left Atrium
1368670_a_at	Left Atrium_1	6.63168793535643	1	Left Atrium
1368671_at	Left Atrium_1	8.35317305443222	1	Left Atrium
1368672_at	Left Atrium_1	3.36748151320055	1	Left Atrium
1368673_at	Left Atrium_1	5.60749028200015	1	Left Atrium
1368674_at	Left Atrium_1	5.17419472212201	1	Left Atrium
1368675_at	Left Atrium_1	4.42715056764991	1	Left Atrium
1368676_at	Left Atrium_1	5.40178648193818	1	Left Atrium
1368677_at	Left Atrium_1	6.46496615955191	1	Left Atrium
1368678_at	Left Atrium_1	4.62546403956423	1	Left Atrium
1368679_a_at	Left Atrium_1	5.31974471710493	1	Left Atrium
1368680_a_at	Left Atrium_1	4.4847992535383	1	Left Atrium
1368681_at	Left Atrium_1	6.78062210531479	1	Left Atrium
1368682_at	Left Atrium_1	4.81812197962888	1	Left Atrium
1368683_at	Left Atrium_1	3.04661681327915	1	Left Atrium
1368684_at	Left Atrium_1	3.79591866593076	1	Left Atrium
1368685_at	Left Atrium_1	6.07606446345891	1	Left Atrium
1368686_at	Left Atrium_1	4.31705574263997	1	Left Atrium
1368687_at	Left Atrium_1	6.18167999928504	1	Left Atrium
1368688_at	Left Atrium_1	3.89821402120646	1	Left Atrium
1368689_at	Left Atrium_1	3.15752312837509	1	Left Atrium
1368690_a_at	Left Atrium_1	3.6726101888004	1	Left Atrium
1368691_at	Left Atrium_1	8.73214375959576	1	Left Atrium
1368692_a_at	Left Atrium_1	5.52710534279013	1	Left Atrium
1368693_at	Left Atrium_1	3.80860983257009	1	Left Atrium
1368694_at	Left Atrium_1	3.78026039162374	1	Left Atrium
1368695_at	Left Atrium_1	4.15956434821701	1	Left Atrium
1368696_at	Left Atrium_1	6.68459591477012	1	Left Atrium
1368697_at	Left Atrium_1	3.76357741844784	1	Left Atrium
1368698_at	Left Atrium_1	5.22166086166761	1	Left Atrium
1368699_at	Left Atrium_1	3.49712139431476	1	Left Atrium
1368700_at	Left Atrium_1	7.82619444232731	1	Left Atrium
1368701_at	Left Atrium_1	4.21389897193377	1	Left Atrium
1368702_at	Left Atrium_1	7.1059312640438	1	Left Atrium
1368703_at	Left Atrium_1	6.52637364221787	1	Left Atrium
1368704_a_at	Left Atrium_1	3.72816515156514	1	Left Atrium
1368705_at	Left Atrium_1	5.07079774690898	1	Left Atrium
1368706_at	Left Atrium_1	5.43606442969339	1	Left Atrium
1368707_at	Left Atrium_1	3.43088461912301	1	Left Atrium
1368708_a_at	Left Atrium_1	3.9318390437594	1	Left Atrium
1368709_at	Left Atrium_1	2.98433015912562	1	Left Atrium
1368710_at	Left Atrium_1	7.83081503769526	1	Left Atrium
1368711_at	Left Atrium_1	3.23710950530344	1	Left Atrium
1368712_at	Left Atrium_1	9.11244832851856	1	Left Atrium
1368713_at	Left Atrium_1	3.44438630336384	1	Left Atrium
1368714_at	Left Atrium_1	3.41068610478898	1	Left Atrium
1368715_s_at	Left Atrium_1	4.11008552454998	1	Left Atrium
1368716_at	Left Atrium_1	7.37265471938097	1	Left Atrium
1368717_at	Left Atrium_1	4.04422925360553	1	Left Atrium
1368718_at	Left Atrium_1	2.79247858764333	1	Left Atrium
1368719_at	Left Atrium_1	3.79749244055362	1	Left Atrium
1368720_at	Left Atrium_1	3.18374222960422	1	Left Atrium
1368721_at	Left Atrium_1	4.6736170718565	1	Left Atrium
1368722_at	Left Atrium_1	3.49799941747576	1	Left Atrium
1368723_at	Left Atrium_1	4.86518497197632	1	Left Atrium
1368724_a_at	Left Atrium_1	14.1536809836769	1	Left Atrium
1368725_at	Left Atrium_1	7.68827119490101	1	Left Atrium
1368726_a_at	Left Atrium_1	7.89663343025561	1	Left Atrium
1368727_at	Left Atrium_1	3.54409381413286	1	Left Atrium
1368728_at	Left Atrium_1	3.43735313321186	1	Left Atrium
1368729_a_at	Left Atrium_1	4.06807111675569	1	Left Atrium
1368730_a_at	Left Atrium_1	3.44817843988054	1	Left Atrium
1368731_at	Left Atrium_1	4.34690190443347	1	Left Atrium
1368732_at	Left Atrium_1	6.74002044310279	1	Left Atrium
1368733_at	Left Atrium_1	3.22857944342707	1	Left Atrium
1368734_at	Left Atrium_1	4.6920342948604	1	Left Atrium
1368735_a_at	Left Atrium_1	4.78052667252596	1	Left Atrium
1368736_at	Left Atrium_1	3.15231672502278	1	Left Atrium
1368737_at	Left Atrium_1	4.0951800786711	1	Left Atrium
1368738_at	Left Atrium_1	2.97882713166002	1	Left Atrium
1368739_s_at	Left Atrium_1	4.95661774961095	1	Left Atrium
1368740_at	Left Atrium_1	4.06788718859296	1	Left Atrium
1368741_at	Left Atrium_1	4.22674985818525	1	Left Atrium
1368742_at	Left Atrium_1	6.46496615955191	1	Left Atrium
1368743_a_at	Left Atrium_1	3.47150912868951	1	Left Atrium
1368744_a_at	Left Atrium_1	3.84716472424695	1	Left Atrium
1368745_at	Left Atrium_1	3.37257976157384	1	Left Atrium
1368746_a_at	Left Atrium_1	3.51812794755366	1	Left Atrium
1368747_at	Left Atrium_1	5.75102244135515	1	Left Atrium
1368748_at	Left Atrium_1	4.18325315906915	1	Left Atrium
1368749_at	Left Atrium_1	4.80231551870647	1	Left Atrium
1368750_a_at	Left Atrium_1	4.17279514176583	1	Left Atrium
1368751_at	Left Atrium_1	6.53228900772824	1	Left Atrium
1368752_at	Left Atrium_1	3.61522245706358	1	Left Atrium
1368753_at	Left Atrium_1	4.81127981104033	1	Left Atrium
1368754_at	Left Atrium_1	5.21731982822791	1	Left Atrium
1368755_at	Left Atrium_1	3.90288585697481	1	Left Atrium
1368756_at	Left Atrium_1	5.18286419812269	1	Left Atrium
1368757_at	Left Atrium_1	3.06141988255663	1	Left Atrium
1368758_a_at	Left Atrium_1	4.56646009147169	1	Left Atrium
1368759_at	Left Atrium_1	3.3046180819153	1	Left Atrium
1368760_at	Left Atrium_1	3.87894563208325	1	Left Atrium
1368761_at	Left Atrium_1	3.49519875757865	1	Left Atrium
1368762_at	Left Atrium_1	4.20951492543794	1	Left Atrium
1368763_at	Left Atrium_1	4.97568287524361	1	Left Atrium
1368764_at	Left Atrium_1	2.84658986973178	1	Left Atrium
1368765_at	Left Atrium_1	4.17051727103578	1	Left Atrium
1368766_at	Left Atrium_1	4.52875452284936	1	Left Atrium
1368767_at	Left Atrium_1	3.5605447486156	1	Left Atrium
1368768_at	Left Atrium_1	5.42120862243438	1	Left Atrium
1368769_at	Left Atrium_1	3.8245370848111	1	Left Atrium
1368770_at	Left Atrium_1	6.67151613277534	1	Left Atrium
1368771_at	Left Atrium_1	4.62898524360322	1	Left Atrium
1368772_at	Left Atrium_1	8.84532097528402	1	Left Atrium
1368773_at	Left Atrium_1	3.16008376221947	1	Left Atrium
1368774_a_at	Left Atrium_1	5.15748378341976	1	Left Atrium
1368775_at	Left Atrium_1	5.38989033395515	1	Left Atrium
1368776_at	Left Atrium_1	4.30714596281461	1	Left Atrium
1368777_at	Left Atrium_1	4.10400476270407	1	Left Atrium
1368778_at	Left Atrium_1	5.61618110603219	1	Left Atrium
1368779_a_at	Left Atrium_1	3.76247724417796	1	Left Atrium
1368780_at	Left Atrium_1	3.98478086287369	1	Left Atrium
1368781_at	Left Atrium_1	3.96920399238305	1	Left Atrium
1368782_at	Left Atrium_1	3.11443924107918	1	Left Atrium
1368783_at	Left Atrium_1	3.61979258241745	1	Left Atrium
1368784_at	Left Atrium_1	4.17081916608333	1	Left Atrium
1368785_a_at	Left Atrium_1	8.43253399001115	1	Left Atrium
1368786_a_at	Left Atrium_1	4.46351192351792	1	Left Atrium
1368787_at	Left Atrium_1	5.02505697736624	1	Left Atrium
1368788_at	Left Atrium_1	3.91830312574023	1	Left Atrium
1368789_at	Left Atrium_1	3.3101747522684	1	Left Atrium
1368790_at	Left Atrium_1	3.32837414695486	1	Left Atrium
1368791_at	Left Atrium_1	3.83584539731305	1	Left Atrium
1368792_at	Left Atrium_1	6.24513991342792	1	Left Atrium
1368793_at	Left Atrium_1	3.78022674008642	1	Left Atrium
1368794_at	Left Atrium_1	5.31974471710493	1	Left Atrium
1368795_at	Left Atrium_1	6.07723226554277	1	Left Atrium
1368796_at	Left Atrium_1	3.69322196236689	1	Left Atrium
1368797_at	Left Atrium_1	3.66071489771377	1	Left Atrium
1368798_at	Left Atrium_1	4.21312698913012	1	Left Atrium
1368799_at	Left Atrium_1	3.93255404861712	1	Left Atrium
1368800_at	Left Atrium_1	3.74479082953037	1	Left Atrium
1368801_at	Left Atrium_1	4.0870966073521	1	Left Atrium
1368802_at	Left Atrium_1	3.6707761894569	1	Left Atrium
1368803_at	Left Atrium_1	3.62371508275544	1	Left Atrium
1368804_at	Left Atrium_1	4.15053907116909	1	Left Atrium
1368805_at	Left Atrium_1	4.43242787896207	1	Left Atrium
1368806_at	Left Atrium_1	12.3517032484059	1	Left Atrium
1368807_at	Left Atrium_1	4.74682064010312	1	Left Atrium
1368808_at	Left Atrium_1	6.1093422681721	1	Left Atrium
1368809_at	Left Atrium_1	7.99889355806264	1	Left Atrium
1368810_a_at	Left Atrium_1	5.29427822232281	1	Left Atrium
1368811_at	Left Atrium_1	3.91034295104744	1	Left Atrium
1368812_at	Left Atrium_1	3.66508372351077	1	Left Atrium
1368813_at	Left Atrium_1	6.29476629235829	1	Left Atrium
1368814_at	Left Atrium_1	7.02703791051002	1	Left Atrium
1368815_at	Left Atrium_1	3.91154938072673	1	Left Atrium
1368816_at	Left Atrium_1	5.31320063531016	1	Left Atrium
1368817_at	Left Atrium_1	9.51219639210095	1	Left Atrium
1368818_at	Left Atrium_1	9.36995715569785	1	Left Atrium
1368819_at	Left Atrium_1	10.8345859915841	1	Left Atrium
1368820_at	Left Atrium_1	7.15970598153984	1	Left Atrium
1368821_at	Left Atrium_1	7.02847414046198	1	Left Atrium
1368822_at	Left Atrium_1	9.62052036567312	1	Left Atrium
1368823_at	Left Atrium_1	3.28583126178927	1	Left Atrium
1368824_at	Left Atrium_1	8.10310791363372	1	Left Atrium
1368825_at	Left Atrium_1	3.07187655663734	1	Left Atrium
1368826_at	Left Atrium_1	8.83063191529267	1	Left Atrium
1368827_at	Left Atrium_1	7.94366414222489	1	Left Atrium
1368828_at	Left Atrium_1	4.02592645485149	1	Left Atrium
1368829_at	Left Atrium_1	8.69247400994662	1	Left Atrium
1368830_at	Left Atrium_1	3.94396429030797	1	Left Atrium
1368831_at	Left Atrium_1	8.51802015864461	1	Left Atrium
1368832_at	Left Atrium_1	4.95872628800129	1	Left Atrium
1368833_at	Left Atrium_1	5.72670646594847	1	Left Atrium
1368834_at	Left Atrium_1	10.4730667870422	1	Left Atrium
1368835_at	Left Atrium_1	9.30647486146682	1	Left Atrium
1368836_a_at	Left Atrium_1	4.06356766422201	1	Left Atrium
1368837_at	Left Atrium_1	7.43179494742468	1	Left Atrium
1368838_at	Left Atrium_1	7.89111512621522	1	Left Atrium
1368839_at	Left Atrium_1	8.49402749037997	1	Left Atrium
1368840_at	Left Atrium_1	9.14913588322877	1	Left Atrium
1368841_at	Left Atrium_1	9.06504086139062	1	Left Atrium
1368842_at	Left Atrium_1	10.6333189804245	1	Left Atrium
1368843_at	Left Atrium_1	9.17186649111705	1	Left Atrium
1368844_at	Left Atrium_1	8.19530035315073	1	Left Atrium
1368845_at	Left Atrium_1	3.43672285919893	1	Left Atrium
1368846_at	Left Atrium_1	4.39669446252149	1	Left Atrium
1368847_at	Left Atrium_1	7.14413782508788	1	Left Atrium
1368848_at	Left Atrium_1	5.77949554503557	1	Left Atrium
1368849_at	Left Atrium_1	5.31633359959234	1	Left Atrium
1368850_at	Left Atrium_1	3.46516586106918	1	Left Atrium
1368851_at	Left Atrium_1	8.43907600873143	1	Left Atrium
1368852_at	Left Atrium_1	8.79330383311962	1	Left Atrium
1368853_at	Left Atrium_1	7.14593964911318	1	Left Atrium
1368854_at	Left Atrium_1	9.83325172721865	1	Left Atrium
1368855_at	Left Atrium_1	5.92239085023132	1	Left Atrium
1368856_at	Left Atrium_1	6.41985804499228	1	Left Atrium
1368857_at	Left Atrium_1	2.73831944251118	1	Left Atrium
1368858_at	Left Atrium_1	3.31545686284455	1	Left Atrium
1368859_at	Left Atrium_1	7.58059009254729	1	Left Atrium
1368860_at	Left Atrium_1	4.89657260587005	1	Left Atrium
1368861_a_at	Left Atrium_1	3.86314915660171	1	Left Atrium
1368862_at	Left Atrium_1	7.0247478300189	1	Left Atrium
1368863_at	Left Atrium_1	7.05023413879473	1	Left Atrium
1368864_at	Left Atrium_1	2.97523027814804	1	Left Atrium
1368865_at	Left Atrium_1	3.23788075129224	1	Left Atrium
1368866_at	Left Atrium_1	4.91217193534435	1	Left Atrium
1368867_at	Left Atrium_1	5.31501794135558	1	Left Atrium
1368868_at	Left Atrium_1	4.85412842131961	1	Left Atrium
1368869_at	Left Atrium_1	7.99514468034058	1	Left Atrium
1368870_at	Left Atrium_1	8.52342425405075	1	Left Atrium
1368871_at	Left Atrium_1	7.06940905556897	1	Left Atrium
1368872_a_at	Left Atrium_1	6.15412771662072	1	Left Atrium
1368873_at	Left Atrium_1	3.14067934486587	1	Left Atrium
1368874_a_at	Left Atrium_1	4.63864983160425	1	Left Atrium
1368875_a_at	Left Atrium_1	6.5884790237294	1	Left Atrium
1368876_a_at	Left Atrium_1	3.75918703268876	1	Left Atrium
1368877_at	Left Atrium_1	6.47315584995127	1	Left Atrium
1368878_at	Left Atrium_1	5.76597335770513	1	Left Atrium
1368879_a_at	Left Atrium_1	8.00014463953744	1	Left Atrium
1368880_at	Left Atrium_1	3.47185785282141	1	Left Atrium
1368881_at	Left Atrium_1	7.4472071897969	1	Left Atrium
1368882_at	Left Atrium_1	4.72484552502488	1	Left Atrium
1368883_at	Left Atrium_1	7.00783912899767	1	Left Atrium
1368884_at	Left Atrium_1	5.79754256988407	1	Left Atrium
1368885_at	Left Atrium_1	7.28013737521708	1	Left Atrium
1368886_at	Left Atrium_1	7.77078141738992	1	Left Atrium
1368887_at	Left Atrium_1	4.11238887482918	1	Left Atrium
1368888_a_at	Left Atrium_1	10.3627862357572	1	Left Atrium
1368889_at	Left Atrium_1	5.98569304068432	1	Left Atrium
1368890_at	Left Atrium_1	8.59159373323741	1	Left Atrium
1368891_at	Left Atrium_1	6.50390325033383	1	Left Atrium
1368892_at	Left Atrium_1	4.95334816096516	1	Left Atrium
1368893_at	Left Atrium_1	8.94630415154344	1	Left Atrium
1368894_at	Left Atrium_1	9.85413634547578	1	Left Atrium
1368895_at	Left Atrium_1	4.15856063869739	1	Left Atrium
1368896_at	Left Atrium_1	7.87580247695316	1	Left Atrium
1368897_at	Left Atrium_1	3.58490432021371	1	Left Atrium
1368898_at	Left Atrium_1	4.5486611991263	1	Left Atrium
1368899_at	Left Atrium_1	7.009787443809	1	Left Atrium
1368900_at	Left Atrium_1	3.90305239773871	1	Left Atrium
1368901_at	Left Atrium_1	6.11357361760991	1	Left Atrium
1368902_at	Left Atrium_1	5.03285136644403	1	Left Atrium
1368903_at	Left Atrium_1	7.11335844092683	1	Left Atrium
1368904_at	Left Atrium_1	6.23417746687857	1	Left Atrium
1368905_at	Left Atrium_1	4.77985567459545	1	Left Atrium
1368906_at	Left Atrium_1	2.9727156382703	1	Left Atrium
1368907_at	Left Atrium_1	3.91440859683687	1	Left Atrium
1368908_at	Left Atrium_1	6.59431209124963	1	Left Atrium
1368909_a_at	Left Atrium_1	7.8512786539308	1	Left Atrium
1368910_at	Left Atrium_1	8.64303641884848	1	Left Atrium
1368911_at	Left Atrium_1	6.91288806093297	1	Left Atrium
1368912_at	Left Atrium_1	4.26761891851423	1	Left Atrium
1368913_at	Left Atrium_1	3.19244933639583	1	Left Atrium
1368914_at	Left Atrium_1	4.82893111787071	1	Left Atrium
1368915_at	Left Atrium_1	3.44817843988054	1	Left Atrium
1368916_at	Left Atrium_1	5.05846487527107	1	Left Atrium
1368917_at	Left Atrium_1	5.64783980725782	1	Left Atrium
1368918_at	Left Atrium_1	4.53751346314254	1	Left Atrium
1368919_at	Left Atrium_1	5.05566794682344	1	Left Atrium
1368920_at	Left Atrium_1	6.60132088173108	1	Left Atrium
1368921_a_at	Left Atrium_1	7.65951852425779	1	Left Atrium
1368922_at	Left Atrium_1	4.50173682424639	1	Left Atrium
1368923_at	Left Atrium_1	3.6304712473555	1	Left Atrium
1368924_at	Left Atrium_1	6.86633709595163	1	Left Atrium
1368925_a_at	Left Atrium_1	3.73383419016632	1	Left Atrium
1368926_at	Left Atrium_1	4.65013388196952	1	Left Atrium
1368927_at	Left Atrium_1	6.3662464791831	1	Left Atrium
1368928_at	Left Atrium_1	5.3557806568064	1	Left Atrium
1368929_at	Left Atrium_1	4.45850997705287	1	Left Atrium
1368930_at	Left Atrium_1	4.32307996681696	1	Left Atrium
1368931_at	Left Atrium_1	3.52071733049352	1	Left Atrium
1368932_at	Left Atrium_1	3.99547649460158	1	Left Atrium
1368933_at	Left Atrium_1	7.48956834647257	1	Left Atrium
1368934_at	Left Atrium_1	3.51233115467837	1	Left Atrium
1368935_at	Left Atrium_1	4.05814619344412	1	Left Atrium
1368936_at	Left Atrium_1	10.1387652563668	1	Left Atrium
1368937_at	Left Atrium_1	4.71311794924888	1	Left Atrium
1368938_at	Left Atrium_1	4.27152424572278	1	Left Atrium
1368939_a_at	Left Atrium_1	4.01753098098033	1	Left Atrium
1368940_at	Left Atrium_1	5.47167215228951	1	Left Atrium
1368941_at	Left Atrium_1	3.5262020822665	1	Left Atrium
1368942_at	Left Atrium_1	4.74679548585278	1	Left Atrium
1368943_at	Left Atrium_1	8.93709530029848	1	Left Atrium
1368944_at	Left Atrium_1	5.16884453219488	1	Left Atrium
1368945_at	Left Atrium_1	4.83758323743678	1	Left Atrium
1368946_at	Left Atrium_1	5.76549146499021	1	Left Atrium
1368947_at	Left Atrium_1	7.68369509172774	1	Left Atrium
1368948_at	Left Atrium_1	5.47779636004788	1	Left Atrium
1368949_at	Left Atrium_1	6.40971737839818	1	Left Atrium
1368950_a_at	Left Atrium_1	4.47721987074393	1	Left Atrium
1368951_at	Left Atrium_1	4.36344959994811	1	Left Atrium
1368952_at	Left Atrium_1	3.84157944709541	1	Left Atrium
1368953_at	Left Atrium_1	4.17054168311836	1	Left Atrium
1368954_at	Left Atrium_1	6.37470420128352	1	Left Atrium
1368955_at	Left Atrium_1	5.47100094398551	1	Left Atrium
1368956_at	Left Atrium_1	4.59435081895106	1	Left Atrium
1368957_at	Left Atrium_1	4.22131115545529	1	Left Atrium
1368958_at	Left Atrium_1	3.32705672847891	1	Left Atrium
1368959_at	Left Atrium_1	4.02411563671628	1	Left Atrium
1368960_at	Left Atrium_1	6.70438516237212	1	Left Atrium
1368961_at	Left Atrium_1	6.79873563229569	1	Left Atrium
1368962_at	Left Atrium_1	4.23281757757399	1	Left Atrium
1368963_at	Left Atrium_1	6.29233798350774	1	Left Atrium
1368964_at	Left Atrium_1	3.28494711836118	1	Left Atrium
1368965_at	Left Atrium_1	4.78937572188741	1	Left Atrium
1368966_at	Left Atrium_1	4.24112581547727	1	Left Atrium
1368967_at	Left Atrium_1	5.96867618622208	1	Left Atrium
1368968_at	Left Atrium_1	3.41875036240569	1	Left Atrium
1368969_at	Left Atrium_1	3.64323179527446	1	Left Atrium
1368970_at	Left Atrium_1	4.27045154069986	1	Left Atrium
1368971_a_at	Left Atrium_1	5.19986632705861	1	Left Atrium
1368972_at	Left Atrium_1	3.51011887799498	1	Left Atrium
1368973_at	Left Atrium_1	4.8573212667048	1	Left Atrium
1368974_at	Left Atrium_1	4.21373747078687	1	Left Atrium
1368975_at	Left Atrium_1	3.30175110646519	1	Left Atrium
1368976_at	Left Atrium_1	4.6529672637138	1	Left Atrium
1368977_a_at	Left Atrium_1	6.98505803231577	1	Left Atrium
1368978_at	Left Atrium_1	4.66134463165831	1	Left Atrium
1368979_at	Left Atrium_1	4.35391233372274	1	Left Atrium
1368980_at	Left Atrium_1	6.90209078191872	1	Left Atrium
1368981_at	Left Atrium_1	2.95203206970749	1	Left Atrium
1368982_at	Left Atrium_1	6.16143341407162	1	Left Atrium
1368983_at	Left Atrium_1	5.29166986736815	1	Left Atrium
1368984_at	Left Atrium_1	4.54470066464096	1	Left Atrium
1368985_at	Left Atrium_1	3.45059633277927	1	Left Atrium
1368986_at	Left Atrium_1	4.75668399349106	1	Left Atrium
1368987_at	Left Atrium_1	5.1175992355623	1	Left Atrium
1368988_at	Left Atrium_1	12.2597658452215	1	Left Atrium
1368989_at	Left Atrium_1	5.57197349669466	1	Left Atrium
1368990_at	Left Atrium_1	7.7900194174613	1	Left Atrium
1368991_at	Left Atrium_1	4.52189813197628	1	Left Atrium
1368992_a_at	Left Atrium_1	10.3371155269163	1	Left Atrium
1368993_at	Left Atrium_1	3.87180794146738	1	Left Atrium
1368994_a_at	Left Atrium_1	6.13492927660753	1	Left Atrium
1368995_at	Left Atrium_1	3.06589695811544	1	Left Atrium
1368996_at	Left Atrium_1	3.41986038763618	1	Left Atrium
1368997_at	Left Atrium_1	3.31012959363193	1	Left Atrium
1368998_at	Left Atrium_1	2.87157471298736	1	Left Atrium
1368999_a_at	Left Atrium_1	5.70510487764312	1	Left Atrium
1369000_at	Left Atrium_1	3.89428291138038	1	Left Atrium
1369001_at	Left Atrium_1	3.2341483408411	1	Left Atrium
1369002_at	Left Atrium_1	3.78089044077083	1	Left Atrium
1369003_at	Left Atrium_1	4.75152353672511	1	Left Atrium
1369004_at	Left Atrium_1	4.15885130878981	1	Left Atrium
1369005_at	Left Atrium_1	4.16879008387726	1	Left Atrium
1369006_at	Left Atrium_1	4.42205252797264	1	Left Atrium
1369007_at	Left Atrium_1	5.88825467211968	1	Left Atrium
1369008_a_at	Left Atrium_1	6.02341809581034	1	Left Atrium
1369009_at	Left Atrium_1	3.66162730423841	1	Left Atrium
1369010_at	Left Atrium_1	3.77016316805054	1	Left Atrium
1369011_at	Left Atrium_1	3.7779187576803	1	Left Atrium
1369012_at	Left Atrium_1	6.85849753859476	1	Left Atrium
1369013_a_at	Left Atrium_1	10.7677052317241	1	Left Atrium
1369014_at	Left Atrium_1	4.13420937832629	1	Left Atrium
1369015_at	Left Atrium_1	3.66310017618114	1	Left Atrium
1369016_at	Left Atrium_1	4.19536499740647	1	Left Atrium
1369017_at	Left Atrium_1	4.06647727881697	1	Left Atrium
1369018_at	Left Atrium_1	4.70741704591802	1	Left Atrium
1369019_at	Left Atrium_1	3.82572048675306	1	Left Atrium
1369020_at	Left Atrium_1	3.22595737636805	1	Left Atrium
1369021_at	Left Atrium_1	5.19620672571287	1	Left Atrium
1369022_at	Left Atrium_1	4.87001296114685	1	Left Atrium
1369023_at	Left Atrium_1	8.37406572476127	1	Left Atrium
1369024_at	Left Atrium_1	5.86814630580017	1	Left Atrium
1369025_at	Left Atrium_1	3.70244739083501	1	Left Atrium
1369026_at	Left Atrium_1	5.10505640143566	1	Left Atrium
1369027_at	Left Atrium_1	3.88879204749072	1	Left Atrium
1369028_at	Left Atrium_1	3.54818361062766	1	Left Atrium
1369029_at	Left Atrium_1	6.51801907505742	1	Left Atrium
1369030_at	Left Atrium_1	3.14915197632336	1	Left Atrium
1369031_at	Left Atrium_1	6.91037684382348	1	Left Atrium
1369032_at	Left Atrium_1	4.35699895523431	1	Left Atrium
1369033_at	Left Atrium_1	2.76092510519652	1	Left Atrium
1369034_at	Left Atrium_1	4.00301152000064	1	Left Atrium
1369035_a_at	Left Atrium_1	3.78583340758547	1	Left Atrium
1369036_at	Left Atrium_1	4.17518190243579	1	Left Atrium
1369037_at	Left Atrium_1	3.26944700893801	1	Left Atrium
1369038_at	Left Atrium_1	5.51063055249106	1	Left Atrium
1369039_at	Left Atrium_1	6.79880867144102	1	Left Atrium
1369040_at	Left Atrium_1	5.869689128597	1	Left Atrium
1369041_at	Left Atrium_1	3.17071386394472	1	Left Atrium
1369042_at	Left Atrium_1	5.32759057844224	1	Left Atrium
1369043_at	Left Atrium_1	6.92107674367199	1	Left Atrium
1369044_a_at	Left Atrium_1	5.89157391350663	1	Left Atrium
1369045_at	Left Atrium_1	5.31974471710493	1	Left Atrium
1369046_at	Left Atrium_1	3.19810324271	1	Left Atrium
1369047_at	Left Atrium_1	2.71421546106918	1	Left Atrium
1369048_at	Left Atrium_1	3.74487055827939	1	Left Atrium
1369049_at	Left Atrium_1	6.01434128957711	1	Left Atrium
1369050_at	Left Atrium_1	3.74268226421229	1	Left Atrium
1369051_at	Left Atrium_1	5.20081621769388	1	Left Atrium
1369052_at	Left Atrium_1	5.70084878960844	1	Left Atrium
1369053_at	Left Atrium_1	3.51812794755366	1	Left Atrium
1369054_at	Left Atrium_1	3.70276092859499	1	Left Atrium
1369055_at	Left Atrium_1	3.75917970024277	1	Left Atrium
1369056_at	Left Atrium_1	3.34232711158643	1	Left Atrium
1369057_at	Left Atrium_1	5.03500112052335	1	Left Atrium
1369058_at	Left Atrium_1	4.12675171867844	1	Left Atrium
1369059_at	Left Atrium_1	5.95014339942662	1	Left Atrium
1369060_a_at	Left Atrium_1	8.07023826461598	1	Left Atrium
1369061_at	Left Atrium_1	4.08680696173072	1	Left Atrium
1369062_at	Left Atrium_1	3.9406813410592	1	Left Atrium
1369063_at	Left Atrium_1	9.33211243154688	1	Left Atrium
1369064_a_at	Left Atrium_1	3.5419484490186	1	Left Atrium
1369065_a_at	Left Atrium_1	14.267303606168	1	Left Atrium
1369066_at	Left Atrium_1	4.63196353742075	1	Left Atrium
1369067_at	Left Atrium_1	6.70887204428535	1	Left Atrium
1369068_at	Left Atrium_1	5.82438546577265	1	Left Atrium
1369069_at	Left Atrium_1	6.33639250766807	1	Left Atrium
1369070_at	Left Atrium_1	7.12024532570558	1	Left Atrium
1369071_at	Left Atrium_1	3.54461822200828	1	Left Atrium
1369072_at	Left Atrium_1	3.37231923734359	1	Left Atrium
1369073_at	Left Atrium_1	3.75519539131816	1	Left Atrium
1369074_at	Left Atrium_1	3.48881455347777	1	Left Atrium
1369075_a_at	Left Atrium_1	3.52234540205965	1	Left Atrium
1369076_at	Left Atrium_1	8.06123473721772	1	Left Atrium
1369077_at	Left Atrium_1	7.85201356779879	1	Left Atrium
1369078_at	Left Atrium_1	6.15788491665337	1	Left Atrium
1369079_at	Left Atrium_1	3.55056761846452	1	Left Atrium
1369080_at	Left Atrium_1	3.41027212991322	1	Left Atrium
1369081_at	Left Atrium_1	6.20533100562822	1	Left Atrium
1369082_at	Left Atrium_1	4.93946749159093	1	Left Atrium
1369083_at	Left Atrium_1	7.71467542172284	1	Left Atrium
1369084_a_at	Left Atrium_1	5.68462180588569	1	Left Atrium
1369085_s_at	Left Atrium_1	9.14594031516084	1	Left Atrium
1369086_a_at	Left Atrium_1	5.19823349075891	1	Left Atrium
1369087_at	Left Atrium_1	4.20153315311435	1	Left Atrium
1369088_at	Left Atrium_1	4.30229565453301	1	Left Atrium
1369089_at	Left Atrium_1	3.84245252396898	1	Left Atrium
1369090_at	Left Atrium_1	3.15971458514183	1	Left Atrium
1369091_at	Left Atrium_1	3.68808895767067	1	Left Atrium
1369092_at	Left Atrium_1	6.14811949843387	1	Left Atrium
1369093_at	Left Atrium_1	3.42892704811042	1	Left Atrium
1369094_a_at	Left Atrium_1	5.15731908206195	1	Left Atrium
1369095_at	Left Atrium_1	3.84788448445266	1	Left Atrium
1369096_at	Left Atrium_1	5.75427428092343	1	Left Atrium
1369097_s_at	Left Atrium_1	6.34682868828086	1	Left Atrium
1369098_at	Left Atrium_1	7.07370438933144	1	Left Atrium
1369099_at	Left Atrium_1	4.07039614487682	1	Left Atrium
1369100_at	Left Atrium_1	3.20299586766924	1	Left Atrium
1369101_at	Left Atrium_1	5.28751238669114	1	Left Atrium
1369102_at	Left Atrium_1	5.15501007381809	1	Left Atrium
1369103_at	Left Atrium_1	5.44860956478472	1	Left Atrium
1369104_at	Left Atrium_1	3.13620102327202	1	Left Atrium
1369105_a_at	Left Atrium_1	3.16286106365878	1	Left Atrium
1369106_at	Left Atrium_1	4.92278196104819	1	Left Atrium
1369107_at	Left Atrium_1	3.6175911357544	1	Left Atrium
1369108_at	Left Atrium_1	3.6309801573213	1	Left Atrium
1369109_at	Left Atrium_1	3.00010870075115	1	Left Atrium
1369110_x_at	Left Atrium_1	7.69519744482192	1	Left Atrium
1369111_at	Left Atrium_1	3.34620150297603	1	Left Atrium
1369112_at	Left Atrium_1	3.21863123612757	1	Left Atrium
1369113_at	Left Atrium_1	2.94600328587246	1	Left Atrium
1369114_at	Left Atrium_1	2.91719430935443	1	Left Atrium
1369115_at	Left Atrium_1	4.87779759421827	1	Left Atrium
1369116_a_at	Left Atrium_1	4.99465562387028	1	Left Atrium
1369117_at	Left Atrium_1	3.78627699965957	1	Left Atrium
1369118_a_at	Left Atrium_1	4.25939107833782	1	Left Atrium
1369119_a_at	Left Atrium_1	3.60392181717198	1	Left Atrium
1369120_a_at	Left Atrium_1	5.45517308284728	1	Left Atrium
1369121_at	Left Atrium_1	3.71698241645586	1	Left Atrium
1369122_at	Left Atrium_1	7.46589995110109	1	Left Atrium
1369123_a_at	Left Atrium_1	4.34913874365754	1	Left Atrium
1369124_at	Left Atrium_1	3.37582916283158	1	Left Atrium
1369125_at	Left Atrium_1	3.24372154110426	1	Left Atrium
1369126_at	Left Atrium_1	7.54889194162279	1	Left Atrium
1369127_a_at	Left Atrium_1	7.01785925723095	1	Left Atrium
1369128_at	Left Atrium_1	4.61574430425149	1	Left Atrium
1369129_at	Left Atrium_1	4.18279503201592	1	Left Atrium
1369130_at	Left Atrium_1	3.66508372351077	1	Left Atrium
1369131_at	Left Atrium_1	4.19846885658084	1	Left Atrium
1369132_at	Left Atrium_1	3.3055028996184	1	Left Atrium
1369133_a_at	Left Atrium_1	2.98503552036494	1	Left Atrium
1369134_x_at	Left Atrium_1	4.64599133051179	1	Left Atrium
1369135_at	Left Atrium_1	4.26318121983389	1	Left Atrium
1369136_at	Left Atrium_1	3.74728496005829	1	Left Atrium
1369137_at	Left Atrium_1	4.58980200900899	1	Left Atrium
1369138_a_at	Left Atrium_1	3.33816782217836	1	Left Atrium
1369139_at	Left Atrium_1	3.41519102045542	1	Left Atrium
1369140_at	Left Atrium_1	3.46776280854826	1	Left Atrium
1369141_at	Left Atrium_1	3.21904255857417	1	Left Atrium
1369142_at	Left Atrium_1	3.43195648344965	1	Left Atrium
1369143_at	Left Atrium_1	3.33443156180581	1	Left Atrium
1369144_a_at	Left Atrium_1	7.25507054173974	1	Left Atrium
1369145_a_at	Left Atrium_1	4.19320744697355	1	Left Atrium
1369146_a_at	Left Atrium_1	3.64389479101153	1	Left Atrium
1369147_at	Left Atrium_1	4.14631879690631	1	Left Atrium
1369148_at	Left Atrium_1	4.02592372440087	1	Left Atrium
1369149_at	Left Atrium_1	4.91130361701949	1	Left Atrium
1369150_at	Left Atrium_1	5.2233566794173	1	Left Atrium
1369151_at	Left Atrium_1	3.77285901178153	1	Left Atrium
1369152_at	Left Atrium_1	3.89701680390224	1	Left Atrium
1369153_at	Left Atrium_1	3.43593397227767	1	Left Atrium
1369154_at	Left Atrium_1	3.54718992600881	1	Left Atrium
1369155_at	Left Atrium_1	3.51318444311584	1	Left Atrium
1369156_at	Left Atrium_1	4.22965327442555	1	Left Atrium
1369157_at	Left Atrium_1	4.9110880234013	1	Left Atrium
1369158_at	Left Atrium_1	4.03897115084986	1	Left Atrium
1369159_at	Left Atrium_1	6.20964051470079	1	Left Atrium
1369160_a_at	Left Atrium_1	5.13100110763776	1	Left Atrium
1369161_at	Left Atrium_1	7.05324330096609	1	Left Atrium
1369162_at	Left Atrium_1	3.80785866557139	1	Left Atrium
1369163_at	Left Atrium_1	4.6519911739075	1	Left Atrium
1369164_a_at	Left Atrium_1	3.48046592690856	1	Left Atrium
1369165_at	Left Atrium_1	5.04960947930534	1	Left Atrium
1369166_at	Left Atrium_1	2.97523027814804	1	Left Atrium
1369167_at	Left Atrium_1	5.850207036008	1	Left Atrium
1369168_a_at	Left Atrium_1	4.32470785744887	1	Left Atrium
1369169_at	Left Atrium_1	3.63064596409793	1	Left Atrium
1369170_at	Left Atrium_1	3.63393135477157	1	Left Atrium
1369171_at	Left Atrium_1	5.21469994009733	1	Left Atrium
1369172_at	Left Atrium_1	4.73292645744213	1	Left Atrium
1369173_at	Left Atrium_1	4.62762326043493	1	Left Atrium
1369174_at	Left Atrium_1	6.54055010450487	1	Left Atrium
1369175_a_at	Left Atrium_1	3.13340190251144	1	Left Atrium
1369176_at	Left Atrium_1	5.32680845389241	1	Left Atrium
1369177_at	Left Atrium_1	6.4237540293523	1	Left Atrium
1369178_a_at	Left Atrium_1	3.31328079894983	1	Left Atrium
1369179_a_at	Left Atrium_1	3.87299803800429	1	Left Atrium
1369180_at	Left Atrium_1	3.97601655780966	1	Left Atrium
1369181_at	Left Atrium_1	4.28251686480292	1	Left Atrium
1369182_at	Left Atrium_1	6.70800097215951	1	Left Atrium
1369183_at	Left Atrium_1	3.625682912126	1	Left Atrium
1369184_at	Left Atrium_1	3.32646213469714	1	Left Atrium
1369185_a_at	Left Atrium_1	4.04585412440538	1	Left Atrium
1369186_at	Left Atrium_1	5.83187364757044	1	Left Atrium
1369187_a_at	Left Atrium_1	4.37772755705394	1	Left Atrium
1369188_at	Left Atrium_1	5.62035840668886	1	Left Atrium
1369189_at	Left Atrium_1	4.82426561551297	1	Left Atrium
1369190_at	Left Atrium_1	5.1219070101734	1	Left Atrium
1369191_at	Left Atrium_1	3.28798586013565	1	Left Atrium
1369192_at	Left Atrium_1	5.45456782171129	1	Left Atrium
1369193_at	Left Atrium_1	5.33677563631787	1	Left Atrium
1369194_a_at	Left Atrium_1	3.31769041208996	1	Left Atrium
1369195_at	Left Atrium_1	3.16995446973153	1	Left Atrium
1369196_at	Left Atrium_1	4.45878452614373	1	Left Atrium
1369197_at	Left Atrium_1	6.04201358734096	1	Left Atrium
1369198_at	Left Atrium_1	3.83355714167757	1	Left Atrium
1369199_at	Left Atrium_1	3.41265236572434	1	Left Atrium
1369200_at	Left Atrium_1	7.75408467026443	1	Left Atrium
1369201_at	Left Atrium_1	4.82205143185221	1	Left Atrium
1369202_at	Left Atrium_1	6.86706125855728	1	Left Atrium
1369203_at	Left Atrium_1	4.9086412348141	1	Left Atrium
1369204_at	Left Atrium_1	4.33671371799713	1	Left Atrium
1369205_at	Left Atrium_1	4.49941456755906	1	Left Atrium
1369206_at	Left Atrium_1	3.43692214166693	1	Left Atrium
1369207_at	Left Atrium_1	3.53762853509136	1	Left Atrium
1369208_at	Left Atrium_1	3.4934129752515	1	Left Atrium
1369209_at	Left Atrium_1	6.00309229008156	1	Left Atrium
1369210_at	Left Atrium_1	7.18529927168899	1	Left Atrium
1369211_at	Left Atrium_1	5.27619322850822	1	Left Atrium
1369212_s_at	Left Atrium_1	8.52603714653961	1	Left Atrium
1369213_at	Left Atrium_1	5.06008882110484	1	Left Atrium
1369214_a_at	Left Atrium_1	4.24558606049908	1	Left Atrium
1369215_a_at	Left Atrium_1	10.704906814592	1	Left Atrium
1369216_a_at	Left Atrium_1	5.05918217992062	1	Left Atrium
1369217_at	Left Atrium_1	3.64164768920528	1	Left Atrium
1369218_at	Left Atrium_1	3.40414257898887	1	Left Atrium
1369219_at	Left Atrium_1	5.14681209931379	1	Left Atrium
1369220_at	Left Atrium_1	7.60984576234173	1	Left Atrium
1369221_at	Left Atrium_1	3.66619749801058	1	Left Atrium
1369222_at	Left Atrium_1	3.671080981594	1	Left Atrium
1369223_at	Left Atrium_1	5.48032069996417	1	Left Atrium
1369224_at	Left Atrium_1	4.04145810310469	1	Left Atrium
1369225_at	Left Atrium_1	2.97523027814804	1	Left Atrium
1369226_at	Left Atrium_1	3.49994929489489	1	Left Atrium
1369227_at	Left Atrium_1	3.6309801573213	1	Left Atrium
1369228_at	Left Atrium_1	5.57665810580982	1	Left Atrium
1369229_at	Left Atrium_1	3.17227880068666	1	Left Atrium
1369230_at	Left Atrium_1	3.3482611532709	1	Left Atrium
1369231_at	Left Atrium_1	3.67698035278663	1	Left Atrium
1369232_at	Left Atrium_1	3.80035540501623	1	Left Atrium
1369233_at	Left Atrium_1	2.86177702746768	1	Left Atrium
1369234_at	Left Atrium_1	6.11694523784539	1	Left Atrium
1369235_at	Left Atrium_1	4.73150484037813	1	Left Atrium
1369236_at	Left Atrium_1	3.85369360505763	1	Left Atrium
1369237_at	Left Atrium_1	3.74406925464353	1	Left Atrium
1369238_at	Left Atrium_1	4.99017217240888	1	Left Atrium
1369239_at	Left Atrium_1	3.39639675505963	1	Left Atrium
1369240_a_at	Left Atrium_1	5.255160072364	1	Left Atrium
1369241_at	Left Atrium_1	5.63647732028044	1	Left Atrium
1369242_at	Left Atrium_1	3.23144315980369	1	Left Atrium
1369243_at	Left Atrium_1	3.57339376090151	1	Left Atrium
1369244_at	Left Atrium_1	4.16580072597252	1	Left Atrium
1369245_at	Left Atrium_1	6.26520946294553	1	Left Atrium
1369246_a_at	Left Atrium_1	3.37932038969964	1	Left Atrium
1369247_at	Left Atrium_1	3.59163557752712	1	Left Atrium
1369248_a_at	Left Atrium_1	3.82981009666084	1	Left Atrium
1369249_at	Left Atrium_1	6.89059259666229	1	Left Atrium
1369250_at	Left Atrium_1	4.95837071370008	1	Left Atrium
1369251_a_at	Left Atrium_1	3.37590554065972	1	Left Atrium
1369252_a_at	Left Atrium_1	3.40533156149454	1	Left Atrium
1369253_at	Left Atrium_1	3.68670967990754	1	Left Atrium
1369254_a_at	Left Atrium_1	2.97523027814804	1	Left Atrium
1369255_at	Left Atrium_1	3.37030003273283	1	Left Atrium
1369256_at	Left Atrium_1	3.30937922566974	1	Left Atrium
1369257_at	Left Atrium_1	4.13723606312554	1	Left Atrium
1369258_at	Left Atrium_1	2.86346422639454	1	Left Atrium
1369259_at	Left Atrium_1	4.13000792460284	1	Left Atrium
1369260_a_at	Left Atrium_1	4.23001469136451	1	Left Atrium
1369261_at	Left Atrium_1	5.73562846580913	1	Left Atrium
1369262_at	Left Atrium_1	4.89778482070251	1	Left Atrium
1369263_at	Left Atrium_1	3.37728362176478	1	Left Atrium
1369264_at	Left Atrium_1	3.94860844441597	1	Left Atrium
1369265_at	Left Atrium_1	4.64144731453766	1	Left Atrium
1369266_at	Left Atrium_1	4.18059535715141	1	Left Atrium
1369267_at	Left Atrium_1	2.8124656385613	1	Left Atrium
1369268_at	Left Atrium_1	8.2316789185216	1	Left Atrium
1369269_at	Left Atrium_1	6.245096481164	1	Left Atrium
1369270_at	Left Atrium_1	4.17518190243579	1	Left Atrium
1369271_at	Left Atrium_1	4.14276557594479	1	Left Atrium
1369272_at	Left Atrium_1	3.26171844828461	1	Left Atrium
1369273_a_at	Left Atrium_1	7.28748530961721	1	Left Atrium
1369274_a_at	Left Atrium_1	3.99256999175693	1	Left Atrium
1369275_s_at	Left Atrium_1	4.48078586019	1	Left Atrium
1369276_at	Left Atrium_1	4.86210585784856	1	Left Atrium
1369277_at	Left Atrium_1	5.34994894852765	1	Left Atrium
1369278_at	Left Atrium_1	4.21059086306346	1	Left Atrium
1369279_at	Left Atrium_1	5.11130045954304	1	Left Atrium
1369280_at	Left Atrium_1	3.7545927964929	1	Left Atrium
1369281_at	Left Atrium_1	3.18047662309389	1	Left Atrium
1369282_at	Left Atrium_1	2.97359490465403	1	Left Atrium
1369283_at	Left Atrium_1	3.05330473116859	1	Left Atrium
1369284_at	Left Atrium_1	4.41874692788489	1	Left Atrium
1369285_at	Left Atrium_1	6.16440348056784	1	Left Atrium
1369286_at	Left Atrium_1	3.34151136092443	1	Left Atrium
1369287_at	Left Atrium_1	4.55132758952541	1	Left Atrium
1369288_at	Left Atrium_1	4.3760480043832	1	Left Atrium
1369289_at	Left Atrium_1	4.14927261977168	1	Left Atrium
1369290_at	Left Atrium_1	4.53282482685916	1	Left Atrium
1369291_at	Left Atrium_1	3.38063110150822	1	Left Atrium
1369292_at	Left Atrium_1	4.49865127294343	1	Left Atrium
1369293_at	Left Atrium_1	3.84151788820377	1	Left Atrium
1369294_at	Left Atrium_1	6.39342143222365	1	Left Atrium
1369295_at	Left Atrium_1	3.39892006817995	1	Left Atrium
1369296_at	Left Atrium_1	3.4974914704639	1	Left Atrium
1369297_at	Left Atrium_1	3.51124473740401	1	Left Atrium
1369298_at	Left Atrium_1	3.73097874707942	1	Left Atrium
1369299_at	Left Atrium_1	3.29394116286631	1	Left Atrium
1369300_at	Left Atrium_1	3.48569352184132	1	Left Atrium
1369301_at	Left Atrium_1	4.29830848844013	1	Left Atrium
1369302_at	Left Atrium_1	3.91837662650568	1	Left Atrium
1369303_at	Left Atrium_1	3.2015172141247	1	Left Atrium
1369304_at	Left Atrium_1	6.68496578084864	1	Left Atrium
1369305_at	Left Atrium_1	3.95272041717377	1	Left Atrium
1369306_at	Left Atrium_1	5.43218040285283	1	Left Atrium
1369307_at	Left Atrium_1	6.04280360319124	1	Left Atrium
1369308_at	Left Atrium_1	3.81362592438392	1	Left Atrium
1369309_a_at	Left Atrium_1	3.48107104212272	1	Left Atrium
1369310_at	Left Atrium_1	5.98427103135891	1	Left Atrium
1369311_at	Left Atrium_1	3.02233129836508	1	Left Atrium
1369312_a_at	Left Atrium_1	8.39340150709052	1	Left Atrium
1369313_at	Left Atrium_1	9.19003476868891	1	Left Atrium
1369314_at	Left Atrium_1	3.45451467956639	1	Left Atrium
1369315_at	Left Atrium_1	4.06075671047261	1	Left Atrium
1369316_s_at	Left Atrium_1	3.61545766552271	1	Left Atrium
1369317_at	Left Atrium_1	3.14137837466769	1	Left Atrium
1369318_at	Left Atrium_1	6.3375127524099	1	Left Atrium
1369319_at	Left Atrium_1	9.23324022651657	1	Left Atrium
1369320_at	Left Atrium_1	3.45722423429741	1	Left Atrium
1369321_s_at	Left Atrium_1	3.10460678719623	1	Left Atrium
1369322_at	Left Atrium_1	4.04270727599117	1	Left Atrium
1369323_at	Left Atrium_1	7.04023741916784	1	Left Atrium
1369324_at	Left Atrium_1	2.99661146913755	1	Left Atrium
1369325_at	Left Atrium_1	3.73992667977584	1	Left Atrium
1369326_at	Left Atrium_1	6.05803565880581	1	Left Atrium
1369327_at	Left Atrium_1	4.24603201207349	1	Left Atrium
1369328_at	Left Atrium_1	4.58412469408239	1	Left Atrium
1369329_at	Left Atrium_1	4.24088221845137	1	Left Atrium
1369330_at	Left Atrium_1	4.74033284407536	1	Left Atrium
1369331_a_at	Left Atrium_1	4.91823028700016	1	Left Atrium
1369332_a_at	Left Atrium_1	3.33777769590531	1	Left Atrium
1369333_a_at	Left Atrium_1	3.07898448361373	1	Left Atrium
1369334_at	Left Atrium_1	3.20500635691944	1	Left Atrium
1369335_at	Left Atrium_1	2.81598469414467	1	Left Atrium
1369336_at	Left Atrium_1	5.31016013231716	1	Left Atrium
1369337_at	Left Atrium_1	3.76515342716319	1	Left Atrium
1369338_at	Left Atrium_1	3.49434070057666	1	Left Atrium
1369339_at	Left Atrium_1	3.3168823317752	1	Left Atrium
1369340_at	Left Atrium_1	3.60381279586676	1	Left Atrium
1369341_a_at	Left Atrium_1	5.43581265136312	1	Left Atrium
1369342_at	Left Atrium_1	4.47305729224742	1	Left Atrium
1369343_at	Left Atrium_1	2.93875847889121	1	Left Atrium
1369344_at	Left Atrium_1	3.9961576357108	1	Left Atrium
1369345_at	Left Atrium_1	5.61303171175192	1	Left Atrium
1369346_at	Left Atrium_1	3.56285380106883	1	Left Atrium
1369347_s_at	Left Atrium_1	4.71737149175202	1	Left Atrium
1369348_at	Left Atrium_1	3.70276092859499	1	Left Atrium
1369349_a_at	Left Atrium_1	2.81142641539154	1	Left Atrium
1369350_at	Left Atrium_1	5.0280236239412	1	Left Atrium
1369351_at	Left Atrium_1	3.13751721299164	1	Left Atrium
1369352_at	Left Atrium_1	6.0361925911991	1	Left Atrium
1369353_at	Left Atrium_1	3.47881038595008	1	Left Atrium
1369354_at	Left Atrium_1	6.47826942347284	1	Left Atrium
1369355_at	Left Atrium_1	3.94396429030797	1	Left Atrium
1369356_at	Left Atrium_1	3.41558150428334	1	Left Atrium
1369357_at	Left Atrium_1	5.66491476680672	1	Left Atrium
1369358_a_at	Left Atrium_1	5.34366580397928	1	Left Atrium
1369359_at	Left Atrium_1	3.45818246257712	1	Left Atrium
1369360_at	Left Atrium_1	4.44592878884449	1	Left Atrium
1369361_at	Left Atrium_1	3.40589398453913	1	Left Atrium
1369362_at	Left Atrium_1	4.38653991986784	1	Left Atrium
1369363_at	Left Atrium_1	3.00961221252662	1	Left Atrium
1369364_at	Left Atrium_1	3.04631902293587	1	Left Atrium
1369365_at	Left Atrium_1	4.29733561978693	1	Left Atrium
1369366_at	Left Atrium_1	4.52855105681451	1	Left Atrium
1369367_at	Left Atrium_1	3.24336532294163	1	Left Atrium
1369368_at	Left Atrium_1	3.34939286709772	1	Left Atrium
1369369_at	Left Atrium_1	3.79470067499109	1	Left Atrium
1369370_s_at	Left Atrium_1	4.24248594521248	1	Left Atrium
1369371_a_at	Left Atrium_1	4.37971646192021	1	Left Atrium
1369372_at	Left Atrium_1	3.80087502778918	1	Left Atrium
1369373_at	Left Atrium_1	3.52424254812952	1	Left Atrium
1369374_at	Left Atrium_1	2.90980212374835	1	Left Atrium
1369375_a_at	Left Atrium_1	3.81218256512562	1	Left Atrium
1369376_a_at	Left Atrium_1	4.91721095727425	1	Left Atrium
1369377_at	Left Atrium_1	3.29390063434915	1	Left Atrium
1369378_at	Left Atrium_1	4.54663494844492	1	Left Atrium
1369379_at	Left Atrium_1	4.47950351630913	1	Left Atrium
1369380_at	Left Atrium_1	3.87766926290113	1	Left Atrium
1369381_a_at	Left Atrium_1	2.99081855504335	1	Left Atrium
1369382_at	Left Atrium_1	4.29985034144527	1	Left Atrium
1369383_a_at	Left Atrium_1	3.35721919458318	1	Left Atrium
1369384_at	Left Atrium_1	3.09625912242201	1	Left Atrium
1369385_at	Left Atrium_1	4.64665296593337	1	Left Atrium
1369386_at	Left Atrium_1	3.85024290731721	1	Left Atrium
1369387_at	Left Atrium_1	3.96686021783478	1	Left Atrium
1369388_at	Left Atrium_1	3.27604498095973	1	Left Atrium
1369389_at	Left Atrium_1	3.99257525467745	1	Left Atrium
1369390_a_at	Left Atrium_1	3.95674074806556	1	Left Atrium
1369391_at	Left Atrium_1	3.19110658069735	1	Left Atrium
1369392_at	Left Atrium_1	3.62942424021569	1	Left Atrium
1369393_at	Left Atrium_1	4.49865127294343	1	Left Atrium
1369394_at	Left Atrium_1	3.71706578955453	1	Left Atrium
1369395_at	Left Atrium_1	3.3422132718652	1	Left Atrium
1369396_at	Left Atrium_1	6.22360716267636	1	Left Atrium
1369397_at	Left Atrium_1	3.826473071448	1	Left Atrium
1369398_at	Left Atrium_1	4.06548058968949	1	Left Atrium
1369399_at	Left Atrium_1	3.38152509887423	1	Left Atrium
1369400_a_at	Left Atrium_1	4.24060386790743	1	Left Atrium
1369401_at	Left Atrium_1	2.97523027814804	1	Left Atrium
1369402_at	Left Atrium_1	4.35544602536212	1	Left Atrium
1369403_at	Left Atrium_1	4.16240932207107	1	Left Atrium
1369404_a_at	Left Atrium_1	5.1067242263938	1	Left Atrium
1369405_a_at	Left Atrium_1	3.89710157351765	1	Left Atrium
1369406_at	Left Atrium_1	3.99423249099979	1	Left Atrium
1369407_at	Left Atrium_1	4.25670970140029	1	Left Atrium
1369408_at	Left Atrium_1	3.50340071018571	1	Left Atrium
1369409_at	Left Atrium_1	6.97793912648358	1	Left Atrium
1369410_at	Left Atrium_1	7.88712477431082	1	Left Atrium
1369411_at	Left Atrium_1	4.17031968807218	1	Left Atrium
1369412_a_at	Left Atrium_1	6.51774600130653	1	Left Atrium
1369413_at	Left Atrium_1	3.95588852939666	1	Left Atrium
1369414_at	Left Atrium_1	8.63931740524485	1	Left Atrium
1369415_at	Left Atrium_1	6.38305539145424	1	Left Atrium
1369416_at	Left Atrium_1	5.06216635296499	1	Left Atrium
1369417_a_at	Left Atrium_1	5.7232926101623	1	Left Atrium
1369418_at	Left Atrium_1	4.17416938235268	1	Left Atrium
1369419_at	Left Atrium_1	4.64972975752894	1	Left Atrium
1369420_at	Left Atrium_1	5.13578034267871	1	Left Atrium
1369421_at	Left Atrium_1	5.17766664296886	1	Left Atrium
1369422_at	Left Atrium_1	4.65607733606476	1	Left Atrium
1369423_at	Left Atrium_1	3.51812794755366	1	Left Atrium
1369424_at	Left Atrium_1	3.16791286927195	1	Left Atrium
1369425_at	Left Atrium_1	9.0308330589336	1	Left Atrium
1369426_at	Left Atrium_1	3.06410718994787	1	Left Atrium
1369427_at	Left Atrium_1	4.13912010385083	1	Left Atrium
1369428_a_at	Left Atrium_1	3.47332000059816	1	Left Atrium
1369429_at	Left Atrium_1	3.06939140937152	1	Left Atrium
1369430_at	Left Atrium_1	4.0994164177207	1	Left Atrium
1369431_at	Left Atrium_1	3.84182495114539	1	Left Atrium
1369432_at	Left Atrium_1	4.25078870711925	1	Left Atrium
1369433_at	Left Atrium_1	4.49627935390837	1	Left Atrium
1369434_at	Left Atrium_1	3.68442796713987	1	Left Atrium
1369435_at	Left Atrium_1	2.76933651300098	1	Left Atrium
1369436_at	Left Atrium_1	3.43129284316911	1	Left Atrium
1369437_at	Left Atrium_1	3.72385724041552	1	Left Atrium
1369438_at	Left Atrium_1	6.06162265967932	1	Left Atrium
1369439_at	Left Atrium_1	3.32805933803851	1	Left Atrium
1369440_at	Left Atrium_1	3.3046180819153	1	Left Atrium
1369441_at	Left Atrium_1	3.75557062917495	1	Left Atrium
1369442_at	Left Atrium_1	3.63742999215536	1	Left Atrium
1369443_at	Left Atrium_1	4.61304341012278	1	Left Atrium
1369444_at	Left Atrium_1	3.65019946011909	1	Left Atrium
1369445_at	Left Atrium_1	4.40027957670231	1	Left Atrium
1369446_at	Left Atrium_1	5.20013147082087	1	Left Atrium
1369447_at	Left Atrium_1	3.78583340758548	1	Left Atrium
1369448_at	Left Atrium_1	5.14014548807257	1	Left Atrium
1369449_at	Left Atrium_1	3.81747602854856	1	Left Atrium
1369450_at	Left Atrium_1	3.03726586048241	1	Left Atrium
[truncated: 744,377 more rows]
