# Supplementary material for: Heart Structure-Specific Transcriptomic Atlas Reveals Conserved microRNA-mRNA Interactions
Source: PLoS One. 2013 Jan 2;8(1):e52442. doi: 10.1371/journal.pone.0052442 (PMC3534709; doi:10.1371/journal.pone.0052442)
Supplement: Table S13 — mRNA expression data_Cynomolgus monkey. (ZIP) [file pone.0052442.s020.zip › expressionAffy_cyno.txt]

probe	sample	value	animal	tissue
1007_s_at	Apex_251	7.86456804335184	251	Apex
1053_at	Apex_251	4.42733905221633	251	Apex
117_at	Apex_251	5.19345609763763	251	Apex
121_at	Apex_251	8.06833893490743	251	Apex
1255_g_at	Apex_251	2.95202674236272	251	Apex
1294_at	Apex_251	6.47607525291897	251	Apex
1316_at	Apex_251	6.4145628819661	251	Apex
1320_at	Apex_251	4.56574285301935	251	Apex
1405_i_at	Apex_251	3.77816607845659	251	Apex
1431_at	Apex_251	2.99482904304967	251	Apex
1438_at	Apex_251	5.97107024544895	251	Apex
1487_at	Apex_251	8.1092541222171	251	Apex
1494_f_at	Apex_251	5.43638863367855	251	Apex
1552256_a_at	Apex_251	5.53623490689403	251	Apex
1552257_a_at	Apex_251	5.17510519374803	251	Apex
1552258_at	Apex_251	3.9062705060161	251	Apex
1552261_at	Apex_251	4.24691694374135	251	Apex
1552263_at	Apex_251	3.11796844625646	251	Apex
1552264_a_at	Apex_251	6.41563551608561	251	Apex
1552266_at	Apex_251	2.94682574101196	251	Apex
1552269_at	Apex_251	3.35136845021301	251	Apex
1552271_at	Apex_251	5.78609872934216	251	Apex
1552272_a_at	Apex_251	5.41737902510739	251	Apex
1552274_at	Apex_251	5.06370742835758	251	Apex
1552275_s_at	Apex_251	5.09779156529419	251	Apex
1552276_a_at	Apex_251	5.62573970591145	251	Apex
1552277_a_at	Apex_251	6.92996073946836	251	Apex
1552278_a_at	Apex_251	3.73978118033364	251	Apex
1552279_a_at	Apex_251	5.72551174689685	251	Apex
1552280_at	Apex_251	3.51611409693417	251	Apex
1552281_at	Apex_251	6.91750532329326	251	Apex
1552283_s_at	Apex_251	5.61851826582265	251	Apex
1552286_at	Apex_251	3.98405439055245	251	Apex
1552287_s_at	Apex_251	3.38880847311823	251	Apex
1552288_at	Apex_251	3.56050691842076	251	Apex
1552289_a_at	Apex_251	3.6139584967762	251	Apex
1552291_at	Apex_251	2.32980018624866	251	Apex
1552293_at	Apex_251	4.93779805247588	251	Apex
1552295_a_at	Apex_251	4.89784220565586	251	Apex
1552296_at	Apex_251	4.48207783057563	251	Apex
1552299_at	Apex_251	4.18086623277505	251	Apex
1552301_a_at	Apex_251	6.94952539796463	251	Apex
1552302_at	Apex_251	2.31815519611318	251	Apex
1552303_a_at	Apex_251	5.04374758275351	251	Apex
1552304_at	Apex_251	2.83374007451668	251	Apex
1552306_at	Apex_251	2.23625561783639	251	Apex
1552307_a_at	Apex_251	5.68455555093445	251	Apex
1552309_a_at	Apex_251	9.8004249162311	251	Apex
1552310_at	Apex_251	6.74588889417423	251	Apex
1552311_a_at	Apex_251	7.41809191958673	251	Apex
1552312_a_at	Apex_251	2.63145381958355	251	Apex
1552314_a_at	Apex_251	2.64987810192783	251	Apex
1552315_at	Apex_251	6.40179740520537	251	Apex
1552316_a_at	Apex_251	2.9687960150418	251	Apex
1552318_at	Apex_251	3.27097460003327	251	Apex
1552319_a_at	Apex_251	3.46572018602985	251	Apex
1552320_a_at	Apex_251	2.85009071176506	251	Apex
1552321_a_at	Apex_251	2.95113702290018	251	Apex
1552322_at	Apex_251	2.7203222794166	251	Apex
1552323_s_at	Apex_251	3.38615585436188	251	Apex
1552325_at	Apex_251	2.73839089519433	251	Apex
1552326_a_at	Apex_251	3.86775490258182	251	Apex
1552327_at	Apex_251	2.98192020493373	251	Apex
1552329_at	Apex_251	7.7000375903531	251	Apex
1552330_at	Apex_251	2.92200721253705	251	Apex
1552332_at	Apex_251	7.08024472518631	251	Apex
1552334_at	Apex_251	4.24691694374135	251	Apex
1552335_at	Apex_251	6.12816501722368	251	Apex
1552337_s_at	Apex_251	4.10232946497701	251	Apex
1552338_at	Apex_251	4.92172380518704	251	Apex
1552340_at	Apex_251	4.95897591718461	251	Apex
1552343_s_at	Apex_251	4.65955598214352	251	Apex
1552344_s_at	Apex_251	3.49499905529806	251	Apex
1552347_at	Apex_251	3.86389101483175	251	Apex
1552348_at	Apex_251	6.69851201716837	251	Apex
1552349_a_at	Apex_251	4.86245559523551	251	Apex
1552354_at	Apex_251	4.02763149870593	251	Apex
1552355_s_at	Apex_251	5.4995425964023	251	Apex
1552359_at	Apex_251	2.69445567405529	251	Apex
1552360_a_at	Apex_251	2.74772376114843	251	Apex
1552362_a_at	Apex_251	4.89789788348455	251	Apex
1552364_s_at	Apex_251	4.63976234550922	251	Apex
1552365_at	Apex_251	2.45386275794315	251	Apex
1552367_a_at	Apex_251	2.74902045613521	251	Apex
1552368_at	Apex_251	2.45012115352952	251	Apex
1552370_at	Apex_251	3.24027395172905	251	Apex
1552372_at	Apex_251	2.37193709601118	251	Apex
1552373_s_at	Apex_251	2.20857140221589	251	Apex
1552375_at	Apex_251	3.15150718580175	251	Apex
1552377_s_at	Apex_251	6.53561631279527	251	Apex
1552378_s_at	Apex_251	4.03195238044518	251	Apex
1552379_at	Apex_251	2.28036735574185	251	Apex
1552381_at	Apex_251	3.09997729418852	251	Apex
1552383_at	Apex_251	5.32196076244648	251	Apex
1552384_a_at	Apex_251	4.92820855699509	251	Apex
1552386_at	Apex_251	3.24987108661783	251	Apex
1552388_at	Apex_251	6.1335638307785	251	Apex
1552389_at	Apex_251	2.52937950248249	251	Apex
1552390_a_at	Apex_251	2.33128642021647	251	Apex
1552391_at	Apex_251	4.04274757628964	251	Apex
1552393_at	Apex_251	2.33315613109017	251	Apex
1552394_a_at	Apex_251	2.42313063044906	251	Apex
1552395_at	Apex_251	6.95334297894292	251	Apex
1552396_at	Apex_251	4.87321318971772	251	Apex
1552398_a_at	Apex_251	3.35543002344395	251	Apex
1552399_a_at	Apex_251	2.65149800549863	251	Apex
1552400_a_at	Apex_251	5.66587535376882	251	Apex
1552401_a_at	Apex_251	3.39498882037248	251	Apex
1552402_at	Apex_251	4.80062372992529	251	Apex
1552405_at	Apex_251	3.99742099536282	251	Apex
1552408_at	Apex_251	4.55587128303904	251	Apex
1552409_a_at	Apex_251	5.59677460667089	251	Apex
1552410_at	Apex_251	4.39419506898939	251	Apex
1552411_at	Apex_251	6.74473633700136	251	Apex
1552412_a_at	Apex_251	3.52802448545433	251	Apex
1552414_at	Apex_251	4.4111090019207	251	Apex
1552415_a_at	Apex_251	4.28987337667433	251	Apex
1552417_a_at	Apex_251	4.74685581466079	251	Apex
1552418_at	Apex_251	4.98933936735004	251	Apex
1552419_s_at	Apex_251	4.77621304622811	251	Apex
1552421_a_at	Apex_251	2.83885896058838	251	Apex
1552422_at	Apex_251	5.49596223152236	251	Apex
1552423_at	Apex_251	5.04421914420266	251	Apex
1552424_at	Apex_251	3.2406111686282	251	Apex
1552425_a_at	Apex_251	3.13361246464971	251	Apex
1552426_a_at	Apex_251	2.87867793850455	251	Apex
1552427_at	Apex_251	2.40316048782952	251	Apex
1552430_at	Apex_251	2.17218566971564	251	Apex
1552432_at	Apex_251	5.38816017735363	251	Apex
1552436_a_at	Apex_251	4.41294462399517	251	Apex
1552438_a_at	Apex_251	3.24318498859923	251	Apex
1552439_s_at	Apex_251	2.71436702594694	251	Apex
1552440_at	Apex_251	3.54193512399083	251	Apex
1552445_a_at	Apex_251	3.90901753169447	251	Apex
1552448_a_at	Apex_251	3.69810724589112	251	Apex
1552449_a_at	Apex_251	3.24153881100071	251	Apex
1552450_a_at	Apex_251	6.21614980214989	251	Apex
1552452_at	Apex_251	3.56593377339854	251	Apex
1552453_a_at	Apex_251	2.91841933568675	251	Apex
1552455_at	Apex_251	7.57558301638542	251	Apex
1552456_a_at	Apex_251	4.46113035291593	251	Apex
1552457_a_at	Apex_251	3.12864643750993	251	Apex
1552458_at	Apex_251	3.0767908039877	251	Apex
1552459_a_at	Apex_251	4.07453892244539	251	Apex
1552461_at	Apex_251	2.70547178530671	251	Apex
1552463_at	Apex_251	3.05812635301961	251	Apex
1552466_x_at	Apex_251	2.39366195525056	251	Apex
1552467_at	Apex_251	6.55566888180916	251	Apex
1552468_a_at	Apex_251	4.65002012180244	251	Apex
1552470_a_at	Apex_251	2.9524580597922	251	Apex
1552472_a_at	Apex_251	5.12833014494183	251	Apex
1552473_at	Apex_251	7.52468844297871	251	Apex
1552474_a_at	Apex_251	7.43833069783791	251	Apex
1552476_s_at	Apex_251	5.86085903385622	251	Apex
1552477_a_at	Apex_251	2.86353540793691	251	Apex
1552478_a_at	Apex_251	2.87355308430413	251	Apex
1552480_s_at	Apex_251	2.12116981480471	251	Apex
1552481_s_at	Apex_251	3.82299070496286	251	Apex
1552482_at	Apex_251	3.81306801915787	251	Apex
1552484_at	Apex_251	6.30078190262787	251	Apex
1552485_at	Apex_251	2.75558817305634	251	Apex
1552486_s_at	Apex_251	4.72010303411051	251	Apex
1552487_a_at	Apex_251	2.7490204561352	251	Apex
1552489_s_at	Apex_251	2.80476917818097	251	Apex
1552490_at	Apex_251	4.22091707500311	251	Apex
1552491_at	Apex_251	4.67641500043177	251	Apex
1552493_s_at	Apex_251	4.40442716736873	251	Apex
1552494_at	Apex_251	4.29559598576864	251	Apex
1552496_a_at	Apex_251	4.42421035680002	251	Apex
1552497_a_at	Apex_251	6.15497407425753	251	Apex
1552498_at	Apex_251	6.17601469444015	251	Apex
1552499_a_at	Apex_251	3.27808541217259	251	Apex
1552501_a_at	Apex_251	5.29778625800862	251	Apex
1552502_s_at	Apex_251	3.5265824642512	251	Apex
1552503_at	Apex_251	5.23619463440152	251	Apex
1552504_a_at	Apex_251	5.26564717378392	251	Apex
1552506_at	Apex_251	4.8801038309488	251	Apex
1552507_at	Apex_251	5.21074910536921	251	Apex
1552508_at	Apex_251	3.60258456195382	251	Apex
1552509_a_at	Apex_251	7.72557920599042	251	Apex
1552510_at	Apex_251	8.04479308050916	251	Apex
1552511_a_at	Apex_251	2.717438663831	251	Apex
1552514_at	Apex_251	2.56191435262545	251	Apex
1552515_at	Apex_251	3.7240239991922	251	Apex
1552516_a_at	Apex_251	3.64231985949427	251	Apex
1552518_s_at	Apex_251	2.44460931000297	251	Apex
1552519_at	Apex_251	4.87419876423642	251	Apex
1552520_at	Apex_251	3.47737068702822	251	Apex
1552521_a_at	Apex_251	2.3293164261937	251	Apex
1552522_at	Apex_251	2.46404850733673	251	Apex
1552523_a_at	Apex_251	3.08755971683748	251	Apex
1552524_at	Apex_251	6.63178626749625	251	Apex
1552526_at	Apex_251	4.583214084015	251	Apex
1552528_at	Apex_251	6.51511231892661	251	Apex
1552531_a_at	Apex_251	3.36153560946559	251	Apex
1552532_a_at	Apex_251	3.08294950322262	251	Apex
1552535_at	Apex_251	5.76088264373035	251	Apex
1552536_at	Apex_251	5.17622099123974	251	Apex
1552538_a_at	Apex_251	3.34915256235209	251	Apex
1552540_s_at	Apex_251	5.4284213416596	251	Apex
1552541_at	Apex_251	6.25104005422317	251	Apex
1552542_s_at	Apex_251	3.9195703630099	251	Apex
1552543_a_at	Apex_251	3.79265137633288	251	Apex
1552544_at	Apex_251	3.95353506739813	251	Apex
1552546_a_at	Apex_251	4.05265115983307	251	Apex
1552548_at	Apex_251	3.52078049297972	251	Apex
1552549_a_at	Apex_251	6.36745113962714	251	Apex
1552552_s_at	Apex_251	3.41662238754929	251	Apex
1552553_a_at	Apex_251	3.69111616050308	251	Apex
1552554_a_at	Apex_251	3.14498096944172	251	Apex
1552555_at	Apex_251	4.91525673353751	251	Apex
1552557_a_at	Apex_251	3.08339576134211	251	Apex
1552558_a_at	Apex_251	5.70734000071905	251	Apex
1552559_a_at	Apex_251	4.97303183751052	251	Apex
1552562_at	Apex_251	5.76035907324718	251	Apex
1552563_a_at	Apex_251	3.49039356040705	251	Apex
1552564_at	Apex_251	3.58448276812127	251	Apex
1552566_at	Apex_251	3.82023742464521	251	Apex
1552568_at	Apex_251	5.10835646121056	251	Apex
1552569_a_at	Apex_251	3.8960162891013	251	Apex
1552570_at	Apex_251	4.60864734329437	251	Apex
1552572_a_at	Apex_251	3.51090918394915	251	Apex
1552573_s_at	Apex_251	5.62609211075962	251	Apex
1552575_a_at	Apex_251	4.33766581120346	251	Apex
1552576_at	Apex_251	4.5875802684017	251	Apex
1552578_a_at	Apex_251	2.8076940250182	251	Apex
1552579_a_at	Apex_251	3.91360032808616	251	Apex
1552580_at	Apex_251	4.80062372992529	251	Apex
1552582_at	Apex_251	3.10470149782871	251	Apex
1552583_s_at	Apex_251	3.4899921481771	251	Apex
1552584_at	Apex_251	3.45334612458733	251	Apex
1552585_s_at	Apex_251	2.71097634955808	251	Apex
1552586_at	Apex_251	5.05183083066042	251	Apex
1552587_at	Apex_251	3.15579741237287	251	Apex
1552588_a_at	Apex_251	2.75335402804791	251	Apex
1552590_a_at	Apex_251	2.9747968088567	251	Apex
1552592_at	Apex_251	2.74955607000688	251	Apex
1552594_at	Apex_251	5.56485394542439	251	Apex
1552596_at	Apex_251	6.43539811073881	251	Apex
1552598_at	Apex_251	4.11862074351852	251	Apex
1552599_at	Apex_251	2.85009071176506	251	Apex
1552602_at	Apex_251	6.22158528408232	251	Apex
1552604_at	Apex_251	3.55747331311588	251	Apex
1552605_s_at	Apex_251	3.4638534519526	251	Apex
1552607_at	Apex_251	3.79817399972485	251	Apex
1552608_at	Apex_251	3.71692249177305	251	Apex
1552609_s_at	Apex_251	4.15075361950091	251	Apex
1552610_a_at	Apex_251	7.9549766107142	251	Apex
1552611_a_at	Apex_251	8.14256275360415	251	Apex
1552612_at	Apex_251	5.70734000071905	251	Apex
1552613_s_at	Apex_251	4.45582223223498	251	Apex
1552615_at	Apex_251	8.00274710817754	251	Apex
1552616_a_at	Apex_251	7.14065861395412	251	Apex
1552617_a_at	Apex_251	6.06302308881674	251	Apex
1552618_at	Apex_251	5.85888529387191	251	Apex
1552619_a_at	Apex_251	2.71724553245045	251	Apex
1552620_at	Apex_251	7.93640373629899	251	Apex
1552621_at	Apex_251	4.00147475735291	251	Apex
1552622_s_at	Apex_251	2.8636677015872	251	Apex
1552623_at	Apex_251	3.36821854174001	251	Apex
1552625_a_at	Apex_251	5.38770940112565	251	Apex
1552626_a_at	Apex_251	3.59191555455391	251	Apex
1552627_a_at	Apex_251	6.71377065221118	251	Apex
1552628_a_at	Apex_251	7.75044763727345	251	Apex
1552629_a_at	Apex_251	3.890647986241	251	Apex
1552630_a_at	Apex_251	5.30838601770932	251	Apex
1552631_a_at	Apex_251	5.46249492226557	251	Apex
1552632_a_at	Apex_251	3.64314559741655	251	Apex
1552633_at	Apex_251	4.72388802971435	251	Apex
1552634_a_at	Apex_251	3.06565279095499	251	Apex
1552637_at	Apex_251	3.58265971945152	251	Apex
1552639_at	Apex_251	4.98964620550558	251	Apex
1552641_s_at	Apex_251	5.54885206181073	251	Apex
1552643_at	Apex_251	4.69048954872757	251	Apex
1552644_a_at	Apex_251	3.48571011615101	251	Apex
1552646_at	Apex_251	5.68695850013246	251	Apex
1552648_a_at	Apex_251	4.01692943109154	251	Apex
1552649_a_at	Apex_251	4.36910845329746	251	Apex
1552651_a_at	Apex_251	3.82737572230365	251	Apex
1552652_at	Apex_251	4.72566460266969	251	Apex
1552656_s_at	Apex_251	5.25979984592246	251	Apex
1552657_a_at	Apex_251	5.40554267648464	251	Apex
1552658_a_at	Apex_251	3.40834747950807	251	Apex
1552660_a_at	Apex_251	4.81480578609809	251	Apex
1552661_at	Apex_251	2.20476341840041	251	Apex
1552662_a_at	Apex_251	3.12731077396914	251	Apex
1552663_a_at	Apex_251	6.37581710278952	251	Apex
1552664_at	Apex_251	3.53630840718322	251	Apex
1552665_at	Apex_251	5.40500159710229	251	Apex
1552666_a_at	Apex_251	3.04122798586274	251	Apex
1552667_a_at	Apex_251	5.57859896580649	251	Apex
1552669_at	Apex_251	4.08411209636017	251	Apex
1552670_a_at	Apex_251	6.35813530534319	251	Apex
1552671_a_at	Apex_251	3.97696089387897	251	Apex
1552672_a_at	Apex_251	4.81777596801287	251	Apex
1552673_at	Apex_251	2.45867805734252	251	Apex
1552674_at	Apex_251	2.68221469797892	251	Apex
1552675_at	Apex_251	2.46068444837367	251	Apex
1552676_at	Apex_251	5.51941932669244	251	Apex
1552677_a_at	Apex_251	7.1573972824885	251	Apex
1552678_a_at	Apex_251	8.203524868264	251	Apex
1552680_a_at	Apex_251	3.6385363936308	251	Apex
1552682_a_at	Apex_251	3.36381324805383	251	Apex
1552684_a_at	Apex_251	4.64353854857863	251	Apex
1552685_a_at	Apex_251	4.35124421908502	251	Apex
1552686_at	Apex_251	5.69550600290924	251	Apex
1552687_a_at	Apex_251	3.55725436013847	251	Apex
1552689_at	Apex_251	5.96785579933054	251	Apex
1552690_a_at	Apex_251	4.13449458697902	251	Apex
1552691_at	Apex_251	2.08759243563989	251	Apex
1552693_at	Apex_251	2.52846261482612	251	Apex
1552694_at	Apex_251	2.24942491068268	251	Apex
1552695_a_at	Apex_251	3.71314679085531	251	Apex
1552696_at	Apex_251	2.75068311758732	251	Apex
1552698_at	Apex_251	5.73643311091998	251	Apex
1552701_a_at	Apex_251	5.26673064961466	251	Apex
1552703_s_at	Apex_251	3.4570292521171	251	Apex
1552705_at	Apex_251	1.95079881816443	251	Apex
1552708_a_at	Apex_251	2.57060940311345	251	Apex
1552711_a_at	Apex_251	5.92687361211764	251	Apex
1552712_a_at	Apex_251	4.98322115738886	251	Apex
1552713_a_at	Apex_251	4.38504502303847	251	Apex
1552714_at	Apex_251	2.67023663041702	251	Apex
1552715_a_at	Apex_251	2.58261255682074	251	Apex
1552716_at	Apex_251	3.65758545330005	251	Apex
1552717_s_at	Apex_251	4.76951270163617	251	Apex
1552718_at	Apex_251	3.96627667989189	251	Apex
1552719_at	Apex_251	4.86005077027591	251	Apex
1552721_a_at	Apex_251	6.00320336790792	251	Apex
1552722_at	Apex_251	2.82839756136553	251	Apex
1552724_at	Apex_251	4.67750571731811	251	Apex
1552725_s_at	Apex_251	4.46489656021712	251	Apex
1552726_at	Apex_251	3.44736588677079	251	Apex
1552727_s_at	Apex_251	2.77941661824143	251	Apex
1552729_at	Apex_251	4.31737744432536	251	Apex
1552730_at	Apex_251	4.1897082599312	251	Apex
1552731_at	Apex_251	7.1508164598863	251	Apex
1552732_at	Apex_251	2.33272143015836	251	Apex
1552733_at	Apex_251	4.82813907576717	251	Apex
1552734_at	Apex_251	3.02060396112304	251	Apex
1552735_at	Apex_251	4.67569032394989	251	Apex
1552736_a_at	Apex_251	2.56505379655122	251	Apex
1552737_s_at	Apex_251	2.81218548591884	251	Apex
1552738_a_at	Apex_251	4.78795066352332	251	Apex
1552739_s_at	Apex_251	5.8441940989889	251	Apex
1552740_at	Apex_251	3.13045409170755	251	Apex
1552742_at	Apex_251	2.92820493943837	251	Apex
1552743_at	Apex_251	3.90335290142166	251	Apex
1552745_at	Apex_251	3.85222796280751	251	Apex
1552747_a_at	Apex_251	2.60991913042132	251	Apex
1552749_a_at	Apex_251	7.91686803498656	251	Apex
1552750_at	Apex_251	4.677837513056	251	Apex
1552751_a_at	Apex_251	5.87520739038137	251	Apex
1552752_a_at	Apex_251	4.52691275640879	251	Apex
1552754_a_at	Apex_251	3.01309785655306	251	Apex
1552755_at	Apex_251	3.01449358027235	251	Apex
1552757_s_at	Apex_251	4.3597305311427	251	Apex
1552758_at	Apex_251	5.3640457028752	251	Apex
1552760_at	Apex_251	2.79037282197769	251	Apex
1552761_at	Apex_251	6.55284550214771	251	Apex
1552763_at	Apex_251	2.75946638959797	251	Apex
1552765_x_at	Apex_251	2.71909178461001	251	Apex
1552766_at	Apex_251	2.91565827922382	251	Apex
1552767_a_at	Apex_251	2.98192020493373	251	Apex
1552768_at	Apex_251	6.38542348211113	251	Apex
1552769_at	Apex_251	4.04130266828749	251	Apex
1552770_s_at	Apex_251	3.69642986026609	251	Apex
1552771_a_at	Apex_251	2.82174275235326	251	Apex
1552772_at	Apex_251	3.95446880350453	251	Apex
1552773_at	Apex_251	3.95950244502613	251	Apex
1552774_a_at	Apex_251	5.24763627629288	251	Apex
1552775_at	Apex_251	5.43134105319199	251	Apex
1552777_a_at	Apex_251	4.23743345767766	251	Apex
1552779_a_at	Apex_251	2.68526581326522	251	Apex
1552782_at	Apex_251	2.65508747998083	251	Apex
1552783_at	Apex_251	2.51100377304613	251	Apex
1552785_at	Apex_251	2.58261255682074	251	Apex
1552787_at	Apex_251	3.52855141497924	251	Apex
1552788_a_at	Apex_251	5.76013598439021	251	Apex
1552789_at	Apex_251	2.24942491068268	251	Apex
1552790_a_at	Apex_251	3.3513802006944	251	Apex
1552791_a_at	Apex_251	3.99679106703781	251	Apex
1552792_at	Apex_251	2.9478088915664	251	Apex
1552793_at	Apex_251	4.76647355440914	251	Apex
1552794_a_at	Apex_251	3.00105963260234	251	Apex
1552796_a_at	Apex_251	3.96052276220133	251	Apex
1552797_s_at	Apex_251	2.81126447488537	251	Apex
1552798_a_at	Apex_251	4.66729841191695	251	Apex
1552799_at	Apex_251	4.19595133194869	251	Apex
1552800_at	Apex_251	6.65927879695597	251	Apex
1552801_at	Apex_251	3.2585052773851	251	Apex
1552803_a_at	Apex_251	2.96373465560651	251	Apex
1552804_a_at	Apex_251	4.39246349135651	251	Apex
1552806_a_at	Apex_251	4.39516686977468	251	Apex
1552807_a_at	Apex_251	5.54378390064364	251	Apex
1552808_at	Apex_251	2.55363477605488	251	Apex
1552809_at	Apex_251	3.56051227642461	251	Apex
1552811_at	Apex_251	5.92341991719614	251	Apex
1552812_a_at	Apex_251	4.43094580311884	251	Apex
1552813_at	Apex_251	4.94933220363005	251	Apex
1552814_a_at	Apex_251	4.3735528965973	251	Apex
1552816_at	Apex_251	2.8084696205171	251	Apex
1552818_a_at	Apex_251	2.68834817351449	251	Apex
1552819_at	Apex_251	5.22382602176522	251	Apex
1552822_at	Apex_251	3.3346284218976	251	Apex
1552825_at	Apex_251	2.52549973857596	251	Apex
1552826_at	Apex_251	2.28888597584003	251	Apex
1552827_s_at	Apex_251	3.34275662512888	251	Apex
1552828_at	Apex_251	3.91791733265858	251	Apex
1552829_at	Apex_251	4.58391597020176	251	Apex
1552830_at	Apex_251	3.90892464164695	251	Apex
1552833_at	Apex_251	5.01692207044723	251	Apex
1552834_at	Apex_251	6.37485774368858	251	Apex
1552835_at	Apex_251	3.35574085462685	251	Apex
1552836_at	Apex_251	6.69441319367685	251	Apex
1552837_at	Apex_251	2.0565536041835	251	Apex
1552839_at	Apex_251	4.54396658727188	251	Apex
1552841_s_at	Apex_251	3.53869234677513	251	Apex
1552842_at	Apex_251	5.12583812363276	251	Apex
1552843_at	Apex_251	3.50804423008588	251	Apex
1552845_at	Apex_251	4.34130316629441	251	Apex
1552846_s_at	Apex_251	7.13124550854161	251	Apex
1552848_a_at	Apex_251	4.3938904785205	251	Apex
1552849_at	Apex_251	2.39427421054696	251	Apex
1552851_at	Apex_251	3.18283035159755	251	Apex
1552852_a_at	Apex_251	3.34087157205394	251	Apex
1552853_at	Apex_251	3.93436977521584	251	Apex
1552854_a_at	Apex_251	4.22156965232624	251	Apex
1552856_at	Apex_251	4.17203693135114	251	Apex
1552857_a_at	Apex_251	3.24546393603236	251	Apex
1552858_at	Apex_251	2.18434649319506	251	Apex
1552860_at	Apex_251	3.67404279728368	251	Apex
1552862_at	Apex_251	3.84255171760805	251	Apex
1552863_a_at	Apex_251	7.37381619221595	251	Apex
1552865_a_at	Apex_251	6.1447699214588	251	Apex
1552867_at	Apex_251	4.90190876560228	251	Apex
1552868_at	Apex_251	5.93762730080463	251	Apex
1552870_s_at	Apex_251	2.41959876250705	251	Apex
1552872_at	Apex_251	5.56121716516006	251	Apex
1552873_s_at	Apex_251	6.10803125112584	251	Apex
1552875_a_at	Apex_251	3.05083737448921	251	Apex
1552876_at	Apex_251	2.93642748573196	251	Apex
1552877_s_at	Apex_251	5.91120741249091	251	Apex
1552878_at	Apex_251	2.3016287357124	251	Apex
1552879_a_at	Apex_251	3.20986241999054	251	Apex
1552880_at	Apex_251	3.50004636832154	251	Apex
1552882_a_at	Apex_251	5.16216573861892	251	Apex
1552884_at	Apex_251	5.24852695753124	251	Apex
1552885_a_at	Apex_251	6.65187030560089	251	Apex
1552887_at	Apex_251	5.21524120670176	251	Apex
1552889_a_at	Apex_251	8.18083721137894	251	Apex
1552890_a_at	Apex_251	4.52571451136404	251	Apex
1552892_at	Apex_251	6.09085064346576	251	Apex
1552893_at	Apex_251	6.4504750113753	251	Apex
1552895_a_at	Apex_251	3.85706034575281	251	Apex
1552897_a_at	Apex_251	2.98531483701895	251	Apex
1552898_a_at	Apex_251	3.62176240908214	251	Apex
1552899_at	Apex_251	2.95526340434756	251	Apex
1552900_a_at	Apex_251	2.98192020493373	251	Apex
1552902_a_at	Apex_251	3.65753793277245	251	Apex
1552903_at	Apex_251	4.19898764256881	251	Apex
1552904_at	Apex_251	2.00803727122624	251	Apex
1552906_at	Apex_251	2.48331108587684	251	Apex
1552908_at	Apex_251	2.3154271099654	251	Apex
1552910_at	Apex_251	4.62941311978281	251	Apex
1552911_at	Apex_251	4.36450438589284	251	Apex
1552912_a_at	Apex_251	2.56373586801235	251	Apex
1552913_at	Apex_251	2.37447562946714	251	Apex
1552914_a_at	Apex_251	4.89196089123374	251	Apex
1552915_at	Apex_251	4.45410655240755	251	Apex
1552917_at	Apex_251	4.50633242164764	251	Apex
1552919_at	Apex_251	2.70686246323704	251	Apex
1552921_a_at	Apex_251	5.55590675983982	251	Apex
1552922_at	Apex_251	2.68039208999392	251	Apex
1552923_a_at	Apex_251	5.14534302239205	251	Apex
1552924_a_at	Apex_251	5.38126890505332	251	Apex
1552925_at	Apex_251	3.60946772388942	251	Apex
1552927_at	Apex_251	2.61195165591521	251	Apex
1552928_s_at	Apex_251	2.45573261900893	251	Apex
1552929_at	Apex_251	2.83528499044212	251	Apex
1552930_at	Apex_251	5.78024501301769	251	Apex
1552931_a_at	Apex_251	5.94854868132692	251	Apex
1552932_at	Apex_251	4.2770593635259	251	Apex
1552933_at	Apex_251	3.31503226679695	251	Apex
1552935_at	Apex_251	4.50856597038301	251	Apex
1552937_s_at	Apex_251	4.80912400042445	251	Apex
1552938_at	Apex_251	3.59924680590135	251	Apex
1552939_at	Apex_251	2.44601746830206	251	Apex
1552940_at	Apex_251	3.82189263040914	251	Apex
1552942_at	Apex_251	4.82358491689054	251	Apex
1552943_at	Apex_251	2.39792764556803	251	Apex
1552944_a_at	Apex_251	6.45503297489011	251	Apex
1552946_at	Apex_251	3.47259878942348	251	Apex
1552947_x_at	Apex_251	4.01474893690196	251	Apex
1552948_at	Apex_251	5.41786299496327	251	Apex
1552950_at	Apex_251	2.72550610508965	251	Apex
1552952_at	Apex_251	3.08810140207018	251	Apex
1552953_a_at	Apex_251	6.15369539503737	251	Apex
1552954_at	Apex_251	4.05248287209576	251	Apex
1552955_at	Apex_251	5.80267279261482	251	Apex
1552957_at	Apex_251	2.50659455299017	251	Apex
1552960_at	Apex_251	4.03897072644788	251	Apex
1552961_at	Apex_251	4.30006998863014	251	Apex
1552964_at	Apex_251	5.57562005760485	251	Apex
1552965_a_at	Apex_251	4.67954031507777	251	Apex
1552967_at	Apex_251	5.05196986290396	251	Apex
1552969_a_at	Apex_251	2.40572321331674	251	Apex
1552970_s_at	Apex_251	2.2594006860379	251	Apex
1552971_at	Apex_251	2.928677533328	251	Apex
1552972_at	Apex_251	2.04109352845153	251	Apex
1552973_at	Apex_251	6.31560780952999	251	Apex
1552974_at	Apex_251	2.37797723643284	251	Apex
1552975_x_at	Apex_251	2.5343924030436	251	Apex
1552976_at	Apex_251	4.32550337903043	251	Apex
1552977_a_at	Apex_251	4.13448789542299	251	Apex
1552978_a_at	Apex_251	6.75561878609778	251	Apex
1552979_at	Apex_251	2.81442981416913	251	Apex
1552980_at	Apex_251	4.35022769917205	251	Apex
1552982_a_at	Apex_251	5.18113501146626	251	Apex
1552985_at	Apex_251	4.98550573684709	251	Apex
1552986_at	Apex_251	3.74466286387899	251	Apex
1552987_a_at	Apex_251	2.41195505033765	251	Apex
1552988_at	Apex_251	2.30606612438431	251	Apex
1552990_at	Apex_251	3.06267307722777	251	Apex
1552991_at	Apex_251	3.67480332015519	251	Apex
1552993_at	Apex_251	2.50170495108125	251	Apex
1552995_at	Apex_251	6.08622232640311	251	Apex
1552997_a_at	Apex_251	5.0446809383416	251	Apex
1552998_at	Apex_251	3.74925756956986	251	Apex
1552999_a_at	Apex_251	4.32997382808368	251	Apex
1553002_at	Apex_251	3.11901308723303	251	Apex
1553003_at	Apex_251	4.89029644838492	251	Apex
1553004_at	Apex_251	3.18841437583482	251	Apex
1553006_at	Apex_251	3.24290308814431	251	Apex
1553007_a_at	Apex_251	4.12543314249351	251	Apex
1553009_s_at	Apex_251	4.51843110898585	251	Apex
1553011_at	Apex_251	4.86760483473844	251	Apex
1553013_at	Apex_251	4.3540173576106	251	Apex
1553015_a_at	Apex_251	6.08171145107836	251	Apex
1553016_at	Apex_251	4.87669358880234	251	Apex
1553019_at	Apex_251	5.99768287525803	251	Apex
1553020_at	Apex_251	3.50221225664438	251	Apex
1553021_s_at	Apex_251	4.58127935996368	251	Apex
1553022_at	Apex_251	2.89700218750676	251	Apex
1553023_a_at	Apex_251	3.3985298483706	251	Apex
1553024_at	Apex_251	2.42208225576408	251	Apex
1553025_at	Apex_251	4.1309581871511	251	Apex
1553027_a_at	Apex_251	4.724266742209	251	Apex
1553028_at	Apex_251	3.26271017863825	251	Apex
1553030_a_at	Apex_251	4.8021103383799	251	Apex
1553031_at	Apex_251	3.97316363653911	251	Apex
1553032_at	Apex_251	2.75554083201791	251	Apex
1553033_at	Apex_251	3.2289251433626	251	Apex
1553034_at	Apex_251	4.20921758729417	251	Apex
1553036_at	Apex_251	3.67014854925742	251	Apex
1553037_a_at	Apex_251	5.84358224425578	251	Apex
1553039_a_at	Apex_251	7.62447562487761	251	Apex
1553041_at	Apex_251	5.21524120670176	251	Apex
1553042_a_at	Apex_251	5.59839426495115	251	Apex
1553043_a_at	Apex_251	5.36985858907967	251	Apex
1553044_at	Apex_251	4.3291175994851	251	Apex
1553045_at	Apex_251	4.81411508521795	251	Apex
1553046_s_at	Apex_251	6.60053924985301	251	Apex
1553047_at	Apex_251	5.75220595418054	251	Apex
1553048_a_at	Apex_251	4.69348262323195	251	Apex
1553051_s_at	Apex_251	4.8801038309488	251	Apex
1553052_at	Apex_251	3.33444369877651	251	Apex
1553053_at	Apex_251	4.83369476475856	251	Apex
1553055_a_at	Apex_251	3.08339576134211	251	Apex
1553057_at	Apex_251	4.66357690516217	251	Apex
1553058_at	Apex_251	4.45959213880624	251	Apex
1553059_at	Apex_251	3.34251765703079	251	Apex
1553060_at	Apex_251	5.24944500249835	251	Apex
1553061_at	Apex_251	5.16745163429708	251	Apex
1553062_at	Apex_251	5.25033765086783	251	Apex
1553063_at	Apex_251	5.09886485143512	251	Apex
1553064_at	Apex_251	4.99794476607628	251	Apex
1553066_at	Apex_251	3.85165241549002	251	Apex
1553067_a_at	Apex_251	4.50289512522157	251	Apex
1553069_at	Apex_251	3.88455425109913	251	Apex
1553070_a_at	Apex_251	4.90519292737081	251	Apex
1553071_a_at	Apex_251	3.9718876250161	251	Apex
1553072_at	Apex_251	3.63811846918931	251	Apex
1553074_at	Apex_251	5.77138628256236	251	Apex
1553075_a_at	Apex_251	2.28286796123589	251	Apex
1553076_at	Apex_251	2.96383468951029	251	Apex
1553077_at	Apex_251	2.894472419652	251	Apex
1553078_at	Apex_251	4.13763409168257	251	Apex
1553079_at	Apex_251	3.23235416853427	251	Apex
1553080_at	Apex_251	2.71654580160673	251	Apex
1553081_at	Apex_251	6.0430669628961	251	Apex
1553082_at	Apex_251	4.18549420058863	251	Apex
1553083_at	Apex_251	5.7905387151304	251	Apex
1553084_at	Apex_251	3.13861217678186	251	Apex
1553086_at	Apex_251	3.03209318471559	251	Apex
1553087_at	Apex_251	5.33249127139668	251	Apex
1553088_a_at	Apex_251	6.61552376725651	251	Apex
1553089_a_at	Apex_251	5.05409396412817	251	Apex
1553093_a_at	Apex_251	2.92470930326325	251	Apex
1553094_at	Apex_251	4.79514627968982	251	Apex
1553096_s_at	Apex_251	5.89594848853989	251	Apex
1553099_at	Apex_251	4.26341335891667	251	Apex
1553101_a_at	Apex_251	7.24791113925331	251	Apex
1553102_a_at	Apex_251	6.56354297853579	251	Apex
1553103_at	Apex_251	4.99945918963407	251	Apex
1553105_s_at	Apex_251	5.7068577988387	251	Apex
1553106_at	Apex_251	6.12702133761046	251	Apex
1553107_s_at	Apex_251	6.78688205598549	251	Apex
1553108_at	Apex_251	4.10868004755184	251	Apex
1553111_a_at	Apex_251	2.81331742391937	251	Apex
1553112_s_at	Apex_251	7.43909439681351	251	Apex
1553113_s_at	Apex_251	7.59620506464007	251	Apex
1553114_a_at	Apex_251	5.85826547755914	251	Apex
1553115_at	Apex_251	5.84920533805084	251	Apex
1553117_a_at	Apex_251	5.21795813661584	251	Apex
1553118_at	Apex_251	7.70835373649131	251	Apex
1553120_at	Apex_251	3.06542901356809	251	Apex
1553122_s_at	Apex_251	3.20492921637625	251	Apex
1553123_at	Apex_251	4.2927247711983	251	Apex
1553125_x_at	Apex_251	4.08190698197455	251	Apex
1553126_a_at	Apex_251	2.31725124322826	251	Apex
1553127_a_at	Apex_251	3.30464007927285	251	Apex
1553129_at	Apex_251	3.79495339743384	251	Apex
1553130_at	Apex_251	6.21855542516819	251	Apex
1553131_a_at	Apex_251	5.08965420615462	251	Apex
1553132_a_at	Apex_251	2.66327547300804	251	Apex
1553133_at	Apex_251	2.82392924654214	251	Apex
1553134_s_at	Apex_251	2.43112756541844	251	Apex
1553136_at	Apex_251	6.92512293589798	251	Apex
1553137_s_at	Apex_251	3.50951143305937	251	Apex
1553138_a_at	Apex_251	3.75135545452834	251	Apex
1553139_s_at	Apex_251	3.75995097099701	251	Apex
1553140_at	Apex_251	2.57766660025673	251	Apex
1553141_at	Apex_251	3.94312683295821	251	Apex
1553142_at	Apex_251	2.29248112466217	251	Apex
1553145_at	Apex_251	6.61580162044832	251	Apex
1553146_at	Apex_251	3.1000647258607	251	Apex
1553147_at	Apex_251	3.98570516470834	251	Apex
1553148_a_at	Apex_251	5.50238398211573	251	Apex
1553150_at	Apex_251	4.09178777429594	251	Apex
1553151_at	Apex_251	2.82004270063886	251	Apex
1553153_at	Apex_251	5.46156625054478	251	Apex
1553155_x_at	Apex_251	4.42241538373324	251	Apex
1553156_at	Apex_251	4.81878690497305	251	Apex
1553157_at	Apex_251	3.967776022383	251	Apex
1553158_at	Apex_251	5.01151668400625	251	Apex
1553159_at	Apex_251	5.41330018881127	251	Apex
1553162_x_at	Apex_251	4.52065841830603	251	Apex
1553163_at	Apex_251	6.03901472715907	251	Apex
1553165_at	Apex_251	3.90093462937471	251	Apex
1553166_at	Apex_251	5.50559495847564	251	Apex
1553167_a_at	Apex_251	4.34115100366113	251	Apex
1553168_at	Apex_251	5.70748416636931	251	Apex
1553169_at	Apex_251	5.65386365697638	251	Apex
1553171_x_at	Apex_251	4.76425462027759	251	Apex
1553172_at	Apex_251	6.57927707656728	251	Apex
1553174_at	Apex_251	6.52460226556981	251	Apex
1553175_s_at	Apex_251	3.33170756231494	251	Apex
1553176_at	Apex_251	3.05986759175044	251	Apex
1553177_at	Apex_251	3.83574417088655	251	Apex
1553178_a_at	Apex_251	5.04951794803969	251	Apex
1553179_at	Apex_251	4.2341679410598	251	Apex
1553180_at	Apex_251	2.57162651675786	251	Apex
1553181_at	Apex_251	4.75537695863585	251	Apex
1553183_at	Apex_251	2.69148301793322	251	Apex
1553185_at	Apex_251	5.33391788463755	251	Apex
1553186_x_at	Apex_251	4.96808079781016	251	Apex
1553188_s_at	Apex_251	3.54197265848246	251	Apex
1553190_s_at	Apex_251	6.49670446459181	251	Apex
1553191_at	Apex_251	3.89215922135507	251	Apex
1553192_at	Apex_251	2.50633518995927	251	Apex
1553193_at	Apex_251	2.46309365226449	251	Apex
1553194_at	Apex_251	3.21634585435036	251	Apex
1553196_a_at	Apex_251	3.42179331184205	251	Apex
1553197_at	Apex_251	3.08197545610119	251	Apex
1553199_at	Apex_251	2.72334687004048	251	Apex
1553202_at	Apex_251	3.69054279445211	251	Apex
1553204_at	Apex_251	4.8551467710548	251	Apex
1553205_at	Apex_251	6.27852169395896	251	Apex
1553207_at	Apex_251	5.36008594370813	251	Apex
1553208_s_at	Apex_251	3.57882660337486	251	Apex
1553209_at	Apex_251	5.10829134143895	251	Apex
1553211_at	Apex_251	3.88504252807396	251	Apex
1553212_at	Apex_251	4.12801293740131	251	Apex
1553213_a_at	Apex_251	3.48408466198435	251	Apex
1553214_a_at	Apex_251	2.29133391031416	251	Apex
1553215_s_at	Apex_251	4.53856890418271	251	Apex
1553216_at	Apex_251	2.97525370860312	251	Apex
1553217_s_at	Apex_251	3.59978197789052	251	Apex
1553218_a_at	Apex_251	7.34752907630483	251	Apex
1553219_a_at	Apex_251	3.70169271273114	251	Apex
1553220_at	Apex_251	3.91360032808616	251	Apex
1553221_at	Apex_251	4.50041808260072	251	Apex
1553222_at	Apex_251	7.40756036953226	251	Apex
1553224_at	Apex_251	3.76030973603736	251	Apex
1553225_s_at	Apex_251	3.66272025979704	251	Apex
1553226_at	Apex_251	3.78577747220394	251	Apex
1553227_s_at	Apex_251	5.43096243400405	251	Apex
1553228_at	Apex_251	2.61916009748552	251	Apex
1553229_at	Apex_251	3.72865003835093	251	Apex
1553232_at	Apex_251	4.70626572806427	251	Apex
1553234_at	Apex_251	4.54926547435119	251	Apex
1553235_at	Apex_251	4.70248141609952	251	Apex
1553237_x_at	Apex_251	4.38191874120437	251	Apex
1553238_a_at	Apex_251	6.55222498163513	251	Apex
1553239_at	Apex_251	6.38503821133828	251	Apex
1553241_at	Apex_251	4.02914908343158	251	Apex
1553243_at	Apex_251	4.76598449902722	251	Apex
1553244_at	Apex_251	2.70575436383769	251	Apex
1553246_a_at	Apex_251	6.45719581938812	251	Apex
1553247_a_at	Apex_251	2.78906213488902	251	Apex
1553248_at	Apex_251	4.85891486566321	251	Apex
1553249_at	Apex_251	3.75562470346418	251	Apex
1553252_a_at	Apex_251	4.6896011780092	251	Apex
1553253_at	Apex_251	6.90840279089672	251	Apex
1553254_at	Apex_251	3.22787594759941	251	Apex
1553255_at	Apex_251	4.90568641527925	251	Apex
1553257_at	Apex_251	5.64177151639056	251	Apex
1553258_at	Apex_251	4.46699141959726	251	Apex
1553260_s_at	Apex_251	2.96940855644202	251	Apex
1553261_x_at	Apex_251	2.23408789040175	251	Apex
1553262_a_at	Apex_251	7.36179882926199	251	Apex
1553263_at	Apex_251	6.71599060665893	251	Apex
1553264_a_at	Apex_251	5.98832479192458	251	Apex
1553265_at	Apex_251	3.64197096101012	251	Apex
1553266_at	Apex_251	2.10208297172114	251	Apex
1553267_a_at	Apex_251	2.72473938800369	251	Apex
1553268_at	Apex_251	4.01392168509617	251	Apex
1553269_at	Apex_251	2.28653307264363	251	Apex
1553271_at	Apex_251	2.21832602257993	251	Apex
1553272_at	Apex_251	5.27667569934138	251	Apex
1553274_a_at	Apex_251	8.01097116609806	251	Apex
1553275_s_at	Apex_251	5.02050050764941	251	Apex
1553276_at	Apex_251	2.47785446722725	251	Apex
1553277_at	Apex_251	2.34080118635137	251	Apex
1553279_at	Apex_251	6.73250664040469	251	Apex
1553280_at	Apex_251	4.44494360953197	251	Apex
1553281_at	Apex_251	6.22422688009595	251	Apex
1553282_at	Apex_251	4.43521868853361	251	Apex
1553284_s_at	Apex_251	3.60675958128193	251	Apex
1553285_s_at	Apex_251	3.01197940085929	251	Apex
1553286_at	Apex_251	5.22130506961582	251	Apex
1553288_a_at	Apex_251	4.96993755830281	251	Apex
1553292_s_at	Apex_251	4.63507455040425	251	Apex
1553293_at	Apex_251	2.58799136854509	251	Apex
1553295_at	Apex_251	2.26108518967238	251	Apex
1553296_at	Apex_251	3.12550431603823	251	Apex
1553297_a_at	Apex_251	6.54024583328554	251	Apex
1553298_at	Apex_251	2.54696347204882	251	Apex
1553299_at	Apex_251	2.32234509275156	251	Apex
1553300_a_at	Apex_251	3.52238043818298	251	Apex
1553301_a_at	Apex_251	7.38948471957969	251	Apex
1553303_at	Apex_251	5.28884693344251	251	Apex
1553304_at	Apex_251	5.67055475356618	251	Apex
1553306_at	Apex_251	4.49891359648763	251	Apex
1553310_at	Apex_251	3.08606047171366	251	Apex
1553311_at	Apex_251	7.98515267366987	251	Apex
1553313_s_at	Apex_251	5.23669971723633	251	Apex
1553314_a_at	Apex_251	3.05087125104081	251	Apex
1553315_at	Apex_251	2.8145530826187	251	Apex
1553316_at	Apex_251	4.967149013445	251	Apex
1553317_s_at	Apex_251	2.27305109303538	251	Apex
1553318_at	Apex_251	4.5213352286035	251	Apex
1553319_at	Apex_251	3.35464379193915	251	Apex
1553320_s_at	Apex_251	2.32418424730171	251	Apex
1553321_a_at	Apex_251	8.96873816553811	251	Apex
1553322_s_at	Apex_251	4.44364035918497	251	Apex
1553323_a_at	Apex_251	5.56649027750661	251	Apex
1553325_at	Apex_251	3.68315517897739	251	Apex
1553326_at	Apex_251	3.8085453239351	251	Apex
1553327_a_at	Apex_251	4.36514151466271	251	Apex
1553328_a_at	Apex_251	3.13366870212962	251	Apex
1553329_at	Apex_251	3.94138749704652	251	Apex
1553330_at	Apex_251	2.81142284695109	251	Apex
1553333_at	Apex_251	2.66562918890839	251	Apex
1553335_x_at	Apex_251	6.64196534004559	251	Apex
1553336_a_at	Apex_251	3.47221509872354	251	Apex
1553338_at	Apex_251	4.78961749631051	251	Apex
1553340_s_at	Apex_251	5.76930996693478	251	Apex
1553341_at	Apex_251	3.30094449876348	251	Apex
1553344_at	Apex_251	2.82993391585634	251	Apex
1553346_a_at	Apex_251	5.4586897141754	251	Apex
1553347_s_at	Apex_251	4.93753347238907	251	Apex
1553348_a_at	Apex_251	5.41968320362684	251	Apex
1553349_at	Apex_251	3.87503727312178	251	Apex
1553350_at	Apex_251	4.56550742021337	251	Apex
1553351_at	Apex_251	3.66411529214191	251	Apex
1553352_x_at	Apex_251	6.21012192616543	251	Apex
1553354_a_at	Apex_251	5.83179431022919	251	Apex
1553355_at	Apex_251	4.08542388234348	251	Apex
1553356_at	Apex_251	3.23369157078987	251	Apex
1553357_at	Apex_251	2.62292578640056	251	Apex
1553359_at	Apex_251	8.203636100607	251	Apex
1553361_x_at	Apex_251	6.89519920815775	251	Apex
1553362_at	Apex_251	2.3074574840047	251	Apex
1553363_at	Apex_251	4.74867296994664	251	Apex
1553364_at	Apex_251	2.8591165981538	251	Apex
1553365_at	Apex_251	2.97824289492706	251	Apex
1553366_s_at	Apex_251	5.65607595504969	251	Apex
1553367_a_at	Apex_251	5.88267071507306	251	Apex
1553369_at	Apex_251	4.99385401467347	251	Apex
1553371_at	Apex_251	4.18230334423242	251	Apex
1553372_at	Apex_251	4.4299575862795	251	Apex
1553373_at	Apex_251	3.60202399772679	251	Apex
1553374_at	Apex_251	2.75269042030413	251	Apex
1553375_at	Apex_251	4.95730620810165	251	Apex
1553376_a_at	Apex_251	2.92871154184782	251	Apex
1553378_a_at	Apex_251	3.06520214368589	251	Apex
1553380_at	Apex_251	2.45573261900893	251	Apex
1553383_at	Apex_251	2.90611974736448	251	Apex
1553385_at	Apex_251	5.76741486601763	251	Apex
1553386_at	Apex_251	4.70166480563774	251	Apex
1553387_at	Apex_251	3.091073650898	251	Apex
1553388_at	Apex_251	4.21292270675906	251	Apex
1553389_at	Apex_251	3.25517902560125	251	Apex
1553390_at	Apex_251	3.72333633450068	251	Apex
1553391_at	Apex_251	3.70656254759541	251	Apex
1553392_at	Apex_251	2.63103902525617	251	Apex
1553394_a_at	Apex_251	3.28233508259975	251	Apex
1553395_a_at	Apex_251	4.40623880157034	251	Apex
1553396_a_at	Apex_251	5.35282702730603	251	Apex
1553397_at	Apex_251	7.11659246411546	251	Apex
1553398_at	Apex_251	3.29720502123	251	Apex
1553399_a_at	Apex_251	6.04977233992862	251	Apex
1553400_a_at	Apex_251	3.84603828623465	251	Apex
1553401_at	Apex_251	2.40136064555546	251	Apex
1553402_a_at	Apex_251	2.50859186993439	251	Apex
1553403_at	Apex_251	4.18281817574786	251	Apex
1553405_a_at	Apex_251	4.40576735193525	251	Apex
1553407_at	Apex_251	3.36133530299328	251	Apex
1553409_at	Apex_251	3.32234833375999	251	Apex
1553410_a_at	Apex_251	4.19149177405939	251	Apex
1553411_s_at	Apex_251	3.71527577297105	251	Apex
1553412_at	Apex_251	5.06426425117635	251	Apex
1553413_at	Apex_251	4.1922464485262	251	Apex
1553415_at	Apex_251	2.43309302438891	251	Apex
1553417_at	Apex_251	3.90873243357975	251	Apex
1553418_a_at	Apex_251	3.5983006238267	251	Apex
1553420_at	Apex_251	2.7735996812408	251	Apex
1553422_s_at	Apex_251	7.81012285073249	251	Apex
1553423_a_at	Apex_251	2.42098324349059	251	Apex
1553424_at	Apex_251	4.6877168322211	251	Apex
1553425_at	Apex_251	4.78404865773526	251	Apex
1553426_at	Apex_251	4.20457570868093	251	Apex
1553427_at	Apex_251	4.89457011874192	251	Apex
1553428_at	Apex_251	3.09158965253921	251	Apex
1553429_at	Apex_251	4.9478776381285	251	Apex
1553430_a_at	Apex_251	3.94418658613852	251	Apex
1553432_s_at	Apex_251	4.41125303856957	251	Apex
1553433_at	Apex_251	2.65883411326436	251	Apex
1553434_at	Apex_251	2.88310405207036	251	Apex
1553435_at	Apex_251	3.85814627726557	251	Apex
1553436_at	Apex_251	4.01476275819396	251	Apex
1553437_at	Apex_251	4.86184685299658	251	Apex
1553438_at	Apex_251	6.36004225970042	251	Apex
1553439_at	Apex_251	5.32480067709711	251	Apex
1553440_at	Apex_251	2.62292578640056	251	Apex
1553441_at	Apex_251	1.95290354681392	251	Apex
1553442_a_at	Apex_251	2.93642748573196	251	Apex
1553443_at	Apex_251	3.93096901441955	251	Apex
1553444_a_at	Apex_251	6.82008756771985	251	Apex
1553446_at	Apex_251	4.1187636787344	251	Apex
1553447_at	Apex_251	3.13861217678186	251	Apex
1553448_at	Apex_251	3.13840684346456	251	Apex
1553449_at	Apex_251	4.36113728592012	251	Apex
1553450_s_at	Apex_251	4.53973432445791	251	Apex
1553451_at	Apex_251	4.55239879943308	251	Apex
1553452_at	Apex_251	3.49842333549481	251	Apex
1553453_at	Apex_251	7.05725697506197	251	Apex
1553454_at	Apex_251	3.89466791549241	251	Apex
1553456_at	Apex_251	3.6187557820614	251	Apex
1553457_at	Apex_251	5.37534552614895	251	Apex
1553458_at	Apex_251	4.7076220610003	251	Apex
1553459_at	Apex_251	3.4086461349412	251	Apex
1553460_at	Apex_251	4.45455409056569	251	Apex
1553461_at	Apex_251	3.38456663065801	251	Apex
1553462_at	Apex_251	2.56434158352479	251	Apex
1553464_at	Apex_251	6.61841884874998	251	Apex
1553465_a_at	Apex_251	3.7883101513035	251	Apex
1553466_at	Apex_251	3.80223409541792	251	Apex
1553467_at	Apex_251	4.29117290041385	251	Apex
1553468_at	Apex_251	3.27446140794133	251	Apex
1553470_at	Apex_251	3.35242684832417	251	Apex
1553471_at	Apex_251	3.01629483456984	251	Apex
1553472_at	Apex_251	3.88513297437623	251	Apex
1553474_at	Apex_251	2.56748691686902	251	Apex
1553475_at	Apex_251	4.60494872925854	251	Apex
1553478_at	Apex_251	4.92545711964305	251	Apex
1553479_at	Apex_251	4.52121740388971	251	Apex
1553482_at	Apex_251	3.7785755867961	251	Apex
1553483_at	Apex_251	5.29522331096785	251	Apex
1553484_at	Apex_251	3.19188506489602	251	Apex
1553485_at	Apex_251	3.61745240416435	251	Apex
1553486_a_at	Apex_251	4.09889056747653	251	Apex
1553488_at	Apex_251	5.4108773270562	251	Apex
1553489_a_at	Apex_251	3.6426749654391	251	Apex
1553491_at	Apex_251	4.06823544357072	251	Apex
1553492_a_at	Apex_251	5.04010783964969	251	Apex
1553493_a_at	Apex_251	5.40493825168995	251	Apex
1553494_at	Apex_251	3.08101456234615	251	Apex
1553497_at	Apex_251	3.01206548915939	251	Apex
1553498_at	Apex_251	3.71604390681123	251	Apex
1553499_s_at	Apex_251	6.49982154379378	251	Apex
1553500_at	Apex_251	3.44500694260576	251	Apex
1553502_a_at	Apex_251	3.44651865899712	251	Apex
1553504_at	Apex_251	3.3577505416094	251	Apex
1553505_at	Apex_251	3.66273840265916	251	Apex
1553506_at	Apex_251	3.5637926358133	251	Apex
1553507_a_at	Apex_251	5.78596566368977	251	Apex
1553508_at	Apex_251	3.5522593010948	251	Apex
1553510_s_at	Apex_251	7.79533847998984	251	Apex
1553511_at	Apex_251	4.5335596283527	251	Apex
1553512_at	Apex_251	4.75493288440522	251	Apex
1553513_at	Apex_251	3.08457710325606	251	Apex
1553514_a_at	Apex_251	3.60464703154138	251	Apex
1553515_at	Apex_251	4.58634563046056	251	Apex
1553517_at	Apex_251	4.69344816732021	251	Apex
1553518_at	Apex_251	3.6765980137437	251	Apex
1553519_at	Apex_251	2.35658233892655	251	Apex
1553521_at	Apex_251	3.45880409723785	251	Apex
1553523_at	Apex_251	4.06086444724792	251	Apex
1553524_at	Apex_251	2.66119945712196	251	Apex
1553525_at	Apex_251	4.75524124851477	251	Apex
1553526_at	Apex_251	4.77294598163612	251	Apex
1553527_at	Apex_251	3.95004180490289	251	Apex
1553528_a_at	Apex_251	4.9205354469104	251	Apex
1553529_at	Apex_251	4.67856189409165	251	Apex
1553530_a_at	Apex_251	8.64981502209572	251	Apex
1553531_at	Apex_251	3.80253276351972	251	Apex
1553532_a_at	Apex_251	4.75446689417764	251	Apex
1553533_at	Apex_251	5.44055980566291	251	Apex
1553534_at	Apex_251	3.58942252497843	251	Apex
1553535_a_at	Apex_251	6.01188774802684	251	Apex
1553536_at	Apex_251	3.98278753509152	251	Apex
1553537_at	Apex_251	2.76226039171573	251	Apex
1553538_s_at	Apex_251	7.42210491366115	251	Apex
1553539_at	Apex_251	5.26389614968953	251	Apex
1553540_a_at	Apex_251	5.56416112762686	251	Apex
1553541_at	Apex_251	3.30435888691888	251	Apex
1553542_at	Apex_251	4.2962306096582	251	Apex
1553544_at	Apex_251	5.33404402063772	251	Apex
1553545_at	Apex_251	4.79852098387882	251	Apex
1553546_at	Apex_251	2.35322622140379	251	Apex
1553547_at	Apex_251	3.23970974031747	251	Apex
1553549_at	Apex_251	3.74601754079607	251	Apex
1553550_at	Apex_251	3.62843565230514	251	Apex
1553551_s_at	Apex_251	3.19801801173672	251	Apex
1553552_at	Apex_251	4.56801663142327	251	Apex
1553553_at	Apex_251	3.36688716589249	251	Apex
1553555_at	Apex_251	5.11152527356887	251	Apex
1553556_at	Apex_251	2.86284406225027	251	Apex
1553558_at	Apex_251	4.05590587563748	251	Apex
1553559_at	Apex_251	3.59296802661314	251	Apex
1553560_at	Apex_251	3.91360032808616	251	Apex
1553561_at	Apex_251	2.86362645196936	251	Apex
1553562_at	Apex_251	5.1433120024513	251	Apex
1553564_at	Apex_251	3.37585495710424	251	Apex
1553565_s_at	Apex_251	4.34129511826659	251	Apex
1553566_at	Apex_251	5.4775188026717	251	Apex
1553567_s_at	Apex_251	3.72045912630705	251	Apex
1553568_a_at	Apex_251	4.27501048811848	251	Apex
1553569_at	Apex_251	4.08383590689005	251	Apex
1553570_x_at	Apex_251	4.47252747696891	251	Apex
1553572_a_at	Apex_251	6.59126747730337	251	Apex
1553573_s_at	Apex_251	4.12483714300611	251	Apex
1553574_at	Apex_251	3.25879546839762	251	Apex
1553575_at	Apex_251	2.61902292565963	251	Apex
1553579_a_at	Apex_251	2.30866651474256	251	Apex
1553581_s_at	Apex_251	6.42125703996647	251	Apex
1553582_a_at	Apex_251	3.41154110108062	251	Apex
1553583_a_at	Apex_251	5.05968596212154	251	Apex
1553584_at	Apex_251	4.24427544717116	251	Apex
1553585_a_at	Apex_251	4.0327576334808	251	Apex
1553586_at	Apex_251	4.74007169830755	251	Apex
1553587_a_at	Apex_251	6.39402798477415	251	Apex
1553588_at	Apex_251	5.9107683180959	251	Apex
1553589_a_at	Apex_251	4.30958419767233	251	Apex
1553590_at	Apex_251	5.44620597104094	251	Apex
1553591_at	Apex_251	4.53283397386465	251	Apex
1553592_x_at	Apex_251	5.00926312396136	251	Apex
1553593_a_at	Apex_251	5.06377415791745	251	Apex
1553594_a_at	Apex_251	5.93717464954188	251	Apex
1553599_a_at	Apex_251	3.70376083264764	251	Apex
1553600_at	Apex_251	4.67421476241393	251	Apex
1553601_a_at	Apex_251	3.37217787084681	251	Apex
1553602_at	Apex_251	5.37506029221626	251	Apex
1553603_s_at	Apex_251	5.90439561159716	251	Apex
1553604_at	Apex_251	2.09563335564553	251	Apex
1553605_a_at	Apex_251	2.21216099691326	251	Apex
1553607_at	Apex_251	2.49727870137707	251	Apex
1553608_a_at	Apex_251	2.81122108492471	251	Apex
1553611_s_at	Apex_251	4.81394842405489	251	Apex
1553612_at	Apex_251	5.02868290257951	251	Apex
1553613_s_at	Apex_251	4.88713233035726	251	Apex
1553614_a_at	Apex_251	3.45483147687053	251	Apex
1553618_at	Apex_251	2.87614979686684	251	Apex
1553619_a_at	Apex_251	4.42593430842165	251	Apex
1553620_at	Apex_251	2.98192020493373	251	Apex
1553622_a_at	Apex_251	3.35747150563298	251	Apex
1553623_at	Apex_251	4.49869294626325	251	Apex
1553625_at	Apex_251	2.10922176543025	251	Apex
1553626_a_at	Apex_251	2.55705325636525	251	Apex
1553627_s_at	Apex_251	2.3268976131322	251	Apex
1553629_a_at	Apex_251	4.68411586850334	251	Apex
1553630_at	Apex_251	3.94872796641081	251	Apex
1553633_s_at	Apex_251	3.8688008882669	251	Apex
1553634_a_at	Apex_251	4.5549374744888	251	Apex
1553635_s_at	Apex_251	2.69402076937957	251	Apex
1553636_at	Apex_251	3.26206183137331	251	Apex
1553637_s_at	Apex_251	5.58236351794847	251	Apex
1553639_a_at	Apex_251	7.59518653585602	251	Apex
1553640_at	Apex_251	5.33156050025527	251	Apex
1553641_a_at	Apex_251	4.03675653948602	251	Apex
1553642_at	Apex_251	6.46759336293588	251	Apex
1553644_at	Apex_251	4.19758781011938	251	Apex
1553645_at	Apex_251	3.19612909149408	251	Apex
1553646_at	Apex_251	3.62882041150678	251	Apex
1553647_at	Apex_251	5.99567327895722	251	Apex
1553651_at	Apex_251	2.79510930773032	251	Apex
1553652_a_at	Apex_251	2.77405361589877	251	Apex
1553654_at	Apex_251	2.83835580661309	251	Apex
1553655_at	Apex_251	3.35794353904317	251	Apex
1553656_at	Apex_251	6.35231721794404	251	Apex
1553657_at	Apex_251	5.16375961900694	251	Apex
1553658_at	Apex_251	5.68941186791897	251	Apex
1553660_at	Apex_251	4.74170091793592	251	Apex
1553661_a_at	Apex_251	2.99018346258211	251	Apex
1553663_a_at	Apex_251	6.45719581938812	251	Apex
1553666_at	Apex_251	4.18091161312126	251	Apex
1553668_at	Apex_251	5.44187825709806	251	Apex
1553670_at	Apex_251	3.69535575410438	251	Apex
1553672_at	Apex_251	2.9224377049823	251	Apex
1553673_at	Apex_251	4.20919447740416	251	Apex
1553674_at	Apex_251	2.9922705795277	251	Apex
1553675_at	Apex_251	4.38504502303847	251	Apex
1553677_a_at	Apex_251	7.33685121423979	251	Apex
1553678_a_at	Apex_251	9.66904301036877	251	Apex
1553679_s_at	Apex_251	3.15554079160145	251	Apex
1553681_a_at	Apex_251	5.84305086117822	251	Apex
1553682_at	Apex_251	3.34049942858699	251	Apex
1553683_s_at	Apex_251	4.60434734262985	251	Apex
1553684_at	Apex_251	3.51470423926956	251	Apex
1553685_s_at	Apex_251	2.81776445365399	251	Apex
1553686_at	Apex_251	4.65489420253225	251	Apex
1553688_at	Apex_251	5.86179226195894	251	Apex
1553689_s_at	Apex_251	5.38247041566122	251	Apex
1553690_at	Apex_251	3.78039665347298	251	Apex
1553691_at	Apex_251	2.72105567115832	251	Apex
1553693_s_at	Apex_251	3.00154979591164	251	Apex
1553694_a_at	Apex_251	4.46347213924683	251	Apex
1553695_a_at	Apex_251	5.04054478031197	251	Apex
1553696_s_at	Apex_251	2.67429997094124	251	Apex
1553697_at	Apex_251	2.52968582337618	251	Apex
1553698_a_at	Apex_251	2.50888935476621	251	Apex
1553701_a_at	Apex_251	5.88077324986366	251	Apex
1553702_at	Apex_251	4.42809352387664	251	Apex
1553703_at	Apex_251	3.67014129337731	251	Apex
1553704_x_at	Apex_251	2.98260085930819	251	Apex
1553705_a_at	Apex_251	4.14487850555882	251	Apex
1553706_at	Apex_251	5.81076200787822	251	Apex
1553708_at	Apex_251	2.63701816062925	251	Apex
1553709_a_at	Apex_251	7.27605043060079	251	Apex
1553710_at	Apex_251	2.99106426903144	251	Apex
1553711_a_at	Apex_251	3.18860599451437	251	Apex
1553713_a_at	Apex_251	5.65871148092588	251	Apex
1553715_s_at	Apex_251	7.41806772485416	251	Apex
1553717_at	Apex_251	5.00388401491544	251	Apex
1553718_at	Apex_251	7.87528106773564	251	Apex
1553719_s_at	Apex_251	3.82103630342062	251	Apex
1553720_a_at	Apex_251	5.36008594370813	251	Apex
1553721_at	Apex_251	2.47628003801408	251	Apex
1553722_s_at	Apex_251	2.89108019251643	251	Apex
1553723_at	Apex_251	3.78386423404984	251	Apex
1553725_s_at	Apex_251	4.13687136188578	251	Apex
1553726_s_at	Apex_251	2.51193366643027	251	Apex
1553727_at	Apex_251	5.82159251657852	251	Apex
1553728_at	Apex_251	7.00095320115317	251	Apex
1553729_s_at	Apex_251	3.74050351998571	251	Apex
1553730_x_at	Apex_251	6.4713196314687	251	Apex
1553732_s_at	Apex_251	5.05272502070467	251	Apex
1553734_at	Apex_251	2.7166880564895	251	Apex
1553736_at	Apex_251	2.92226572760931	251	Apex
1553739_at	Apex_251	2.62233883543275	251	Apex
1553740_a_at	Apex_251	4.91064088211668	251	Apex
1553741_at	Apex_251	3.19698163014957	251	Apex
1553743_at	Apex_251	2.61171001963934	251	Apex
1553746_a_at	Apex_251	2.89424823805994	251	Apex
1553747_at	Apex_251	2.94849957918762	251	Apex
1553749_at	Apex_251	2.71091537679239	251	Apex
1553750_a_at	Apex_251	3.99037384880841	251	Apex
1553752_at	Apex_251	4.97018649664061	251	Apex
1553755_at	Apex_251	6.10528516307997	251	Apex
1553756_at	Apex_251	4.58749309598666	251	Apex
1553757_at	Apex_251	4.70679440961768	251	Apex
1553759_at	Apex_251	2.33872591214049	251	Apex
1553761_at	Apex_251	4.12052007642893	251	Apex
1553764_a_at	Apex_251	3.97011010399227	251	Apex
1553765_a_at	Apex_251	2.45325806185069	251	Apex
1553768_a_at	Apex_251	4.87639058407034	251	Apex
1553769_at	Apex_251	4.52121740388971	251	Apex
1553770_a_at	Apex_251	5.28832864160194	251	Apex
1553772_at	Apex_251	2.50094859950359	251	Apex
1553775_at	Apex_251	4.4545767296897	251	Apex
1553776_at	Apex_251	2.4941532054933	251	Apex
1553778_at	Apex_251	4.88067359181247	251	Apex
1553780_at	Apex_251	6.0650752715253	251	Apex
1553781_at	Apex_251	1.99507154684284	251	Apex
1553785_at	Apex_251	3.65661736180985	251	Apex
1553787_at	Apex_251	3.46122175794352	251	Apex
1553789_a_at	Apex_251	3.28671585606335	251	Apex
1553792_at	Apex_251	2.14404312952011	251	Apex
1553793_a_at	Apex_251	3.82788610458507	251	Apex
1553794_at	Apex_251	3.06153814892116	251	Apex
1553796_at	Apex_251	3.64001479284386	251	Apex
1553797_a_at	Apex_251	3.03014851508815	251	Apex
1553798_a_at	Apex_251	3.29243613895094	251	Apex
1553799_at	Apex_251	2.41958781368419	251	Apex
1553801_a_at	Apex_251	3.41381840302102	251	Apex
1553802_a_at	Apex_251	4.81805065298442	251	Apex
1553803_at	Apex_251	7.31507755682912	251	Apex
1553804_a_at	Apex_251	4.09737494864939	251	Apex
1553805_at	Apex_251	5.05468290601738	251	Apex
1553808_a_at	Apex_251	2.93677872730449	251	Apex
1553809_a_at	Apex_251	4.81391875207777	251	Apex
1553810_a_at	Apex_251	2.11908850645281	251	Apex
1553811_at	Apex_251	4.10450912496218	251	Apex
1553812_at	Apex_251	5.20919526883126	251	Apex
1553813_s_at	Apex_251	5.21405182833127	251	Apex
1553815_a_at	Apex_251	4.0136731032664	251	Apex
1553817_at	Apex_251	4.19261389680566	251	Apex
1553818_x_at	Apex_251	4.61882893986501	251	Apex
1553821_at	Apex_251	3.35247021203846	251	Apex
1553822_at	Apex_251	2.63841345792948	251	Apex
1553823_a_at	Apex_251	4.10371932941337	251	Apex
1553826_a_at	Apex_251	5.95162637761838	251	Apex
1553828_at	Apex_251	5.35061503713258	251	Apex
1553829_at	Apex_251	3.01856355716129	251	Apex
1553830_s_at	Apex_251	3.15656267735356	251	Apex
1553831_at	Apex_251	5.40498649284421	251	Apex
1553832_at	Apex_251	6.59918373922334	251	Apex
1553834_at	Apex_251	2.51569807509808	251	Apex
1553835_a_at	Apex_251	3.25954207188217	251	Apex
1553837_at	Apex_251	5.27508585276217	251	Apex
1553838_at	Apex_251	3.76487492327718	251	Apex
1553839_at	Apex_251	6.28180628607328	251	Apex
1553840_a_at	Apex_251	5.22004746487045	251	Apex
1553842_at	Apex_251	2.7316468928385	251	Apex
1553843_at	Apex_251	6.12654536471482	251	Apex
1553844_a_at	Apex_251	4.27156051135617	251	Apex
1553845_x_at	Apex_251	5.56682984146363	251	Apex
1553846_at	Apex_251	5.04642768782588	251	Apex
1553847_a_at	Apex_251	3.78185521503363	251	Apex
1553849_at	Apex_251	2.34252572826369	251	Apex
1553850_at	Apex_251	3.52572609117612	251	Apex
1553851_at	Apex_251	2.68933858743427	251	Apex
1553852_at	Apex_251	3.58975867049302	251	Apex
1553856_s_at	Apex_251	4.27935139613829	251	Apex
1553857_at	Apex_251	6.34497234793948	251	Apex
1553858_at	Apex_251	6.88266329887149	251	Apex
1553859_at	Apex_251	4.11429203905365	251	Apex
1553860_at	Apex_251	4.16968798513942	251	Apex
1553861_at	Apex_251	4.86158134892416	251	Apex
1553863_at	Apex_251	3.91914390414536	251	Apex
1553864_at	Apex_251	3.32068442133384	251	Apex
1553865_a_at	Apex_251	3.13412766405601	251	Apex
1553868_a_at	Apex_251	2.08601991798153	251	Apex
1553869_at	Apex_251	2.84862455497188	251	Apex
1553871_at	Apex_251	6.27477135070776	251	Apex
1553872_at	Apex_251	6.29461941196609	251	Apex
1553873_at	Apex_251	5.46723033709952	251	Apex
1553874_a_at	Apex_251	4.56369744366253	251	Apex
1553875_s_at	Apex_251	5.35960530293592	251	Apex
1553876_at	Apex_251	3.1735656630222	251	Apex
1553878_at	Apex_251	2.93642748573196	251	Apex
1553879_a_at	Apex_251	4.29173142588423	251	Apex
1553880_at	Apex_251	4.77941763218259	251	Apex
1553881_at	Apex_251	3.40830644740119	251	Apex
1553882_at	Apex_251	3.34269235444652	251	Apex
1553883_at	Apex_251	2.14167679158549	251	Apex
1553885_x_at	Apex_251	2.19999129119233	251	Apex
1553886_at	Apex_251	2.70438508134267	251	Apex
1553887_at	Apex_251	3.00033577814283	251	Apex
1553888_at	Apex_251	4.286989354198	251	Apex
1553889_at	Apex_251	5.18924033024546	251	Apex
1553890_s_at	Apex_251	6.13827793792374	251	Apex
1553891_at	Apex_251	4.59565410427975	251	Apex
1553893_at	Apex_251	5.20831781051035	251	Apex
1553894_at	Apex_251	2.26029219700624	251	Apex
1553895_at	Apex_251	4.33880688461941	251	Apex
1553898_a_at	Apex_251	2.7995841309235	251	Apex
1553900_s_at	Apex_251	5.99560076344335	251	Apex
1553901_x_at	Apex_251	4.55644039190607	251	Apex
1553905_at	Apex_251	3.3435689488103	251	Apex
1553906_s_at	Apex_251	7.81696643861656	251	Apex
1553907_a_at	Apex_251	2.45978501438163	251	Apex
1553909_x_at	Apex_251	5.55165640863533	251	Apex
1553910_at	Apex_251	4.73975975117052	251	Apex
1553911_at	Apex_251	3.48525285196761	251	Apex
1553912_at	Apex_251	2.66865967090462	251	Apex
1553914_at	Apex_251	4.11915473466465	251	Apex
1553915_at	Apex_251	2.39931204555009	251	Apex
1553917_at	Apex_251	5.75067969080253	251	Apex
1553918_at	Apex_251	4.95203729917393	251	Apex
1553919_at	Apex_251	5.2494484997027	251	Apex
1553920_at	Apex_251	2.53969822411726	251	Apex
1553923_at	Apex_251	4.56361730292294	251	Apex
1553924_at	Apex_251	2.90033033016673	251	Apex
1553927_at	Apex_251	3.75615255875895	251	Apex
1553928_at	Apex_251	5.42742240119072	251	Apex
1553929_at	Apex_251	4.80115100844831	251	Apex
1553930_at	Apex_251	2.63567004258287	251	Apex
1553931_at	Apex_251	2.70874002951016	251	Apex
1553934_at	Apex_251	2.93642748573196	251	Apex
1553935_at	Apex_251	2.70526749292814	251	Apex
1553936_a_at	Apex_251	4.27664600119031	251	Apex
1553938_a_at	Apex_251	3.24770635279792	251	Apex
1553940_a_at	Apex_251	4.46390444760511	251	Apex
1553943_at	Apex_251	5.65044343802755	251	Apex
1553944_at	Apex_251	2.90156876432513	251	Apex
1553945_at	Apex_251	4.98201998697601	251	Apex
1553946_at	Apex_251	5.34494665627107	251	Apex
1553947_at	Apex_251	3.84364386524646	251	Apex
1553949_at	Apex_251	5.06449207555788	251	Apex
1553952_at	Apex_251	6.290881897883	251	Apex
1553954_at	Apex_251	6.70407222520631	251	Apex
1553955_at	Apex_251	6.07427323051241	251	Apex
1553956_at	Apex_251	4.93478100393873	251	Apex
1553957_at	Apex_251	4.4304244571618	251	Apex
1553959_a_at	Apex_251	5.94464216459592	251	Apex
1553960_at	Apex_251	5.59474497617879	251	Apex
1553961_s_at	Apex_251	6.19347091363968	251	Apex
1553962_s_at	Apex_251	5.39260180883507	251	Apex
1553963_at	Apex_251	2.30839371199464	251	Apex
1553965_x_at	Apex_251	2.44392945810752	251	Apex
1553967_at	Apex_251	5.21524120670176	251	Apex
1553968_a_at	Apex_251	7.2242340430518	251	Apex
1553970_s_at	Apex_251	2.78397328700363	251	Apex
1553971_a_at	Apex_251	4.93856904285429	251	Apex
1553972_a_at	Apex_251	4.89030143174954	251	Apex
1553973_a_at	Apex_251	3.70638343505806	251	Apex
1553974_at	Apex_251	6.1024077125742	251	Apex
1553976_a_at	Apex_251	7.7457409273967	251	Apex
1553977_a_at	Apex_251	7.18267019252831	251	Apex
1553978_at	Apex_251	4.6948708368396	251	Apex
1553979_at	Apex_251	4.89823270202851	251	Apex
1553982_a_at	Apex_251	4.96141785701248	251	Apex
1553983_at	Apex_251	4.93192385734639	251	Apex
1553984_s_at	Apex_251	5.25553587767358	251	Apex
1553986_at	Apex_251	3.98190111071219	251	Apex
1553987_at	Apex_251	6.7035301910018	251	Apex
1553989_a_at	Apex_251	4.43094580311884	251	Apex
1553990_at	Apex_251	5.59443944857856	251	Apex
1553991_s_at	Apex_251	4.5708379047482	251	Apex
1553992_s_at	Apex_251	3.30294620088751	251	Apex
1553993_s_at	Apex_251	7.89012609271946	251	Apex
1553994_at	Apex_251	2.55566023201842	251	Apex
1553995_a_at	Apex_251	3.30148584041834	251	Apex
1553997_a_at	Apex_251	5.53455167401108	251	Apex
1553998_at	Apex_251	3.60269899593187	251	Apex
1554001_at	Apex_251	3.67120484242564	251	Apex
1554003_at	Apex_251	5.56731795771714	251	Apex
1554004_a_at	Apex_251	3.76541487169711	251	Apex
1554006_a_at	Apex_251	4.29481198188815	251	Apex
1554007_at	Apex_251	5.39956666042517	251	Apex
1554008_at	Apex_251	4.60671285724335	251	Apex
1554010_at	Apex_251	4.62111220531144	251	Apex
1554012_at	Apex_251	2.33743420935465	251	Apex
1554014_at	Apex_251	3.20239108404917	251	Apex
1554015_a_at	Apex_251	5.5209147461584	251	Apex
1554016_a_at	Apex_251	5.81634502339853	251	Apex
1554017_at	Apex_251	5.13872666261835	251	Apex
1554018_at	Apex_251	2.13143130345547	251	Apex
1554019_s_at	Apex_251	4.30358415677043	251	Apex
1554020_at	Apex_251	2.9599134312467	251	Apex
1554021_a_at	Apex_251	5.62317897429273	251	Apex
1554022_at	Apex_251	3.92524781064948	251	Apex
1554023_s_at	Apex_251	6.05901221768315	251	Apex
1554026_a_at	Apex_251	3.54737887625586	251	Apex
1554027_a_at	Apex_251	2.92541773871711	251	Apex
1554029_a_at	Apex_251	5.20673389268278	251	Apex
1554030_at	Apex_251	4.19758781011938	251	Apex
1554032_at	Apex_251	3.23394829070417	251	Apex
1554033_at	Apex_251	4.994116129903	251	Apex
1554034_a_at	Apex_251	3.73852632300913	251	Apex
1554036_at	Apex_251	2.8881067312085	251	Apex
1554037_a_at	Apex_251	2.8515395660464	251	Apex
1554038_at	Apex_251	5.65370094920381	251	Apex
1554039_at	Apex_251	5.77298269455117	251	Apex
1554041_at	Apex_251	3.71931954465063	251	Apex
1554042_s_at	Apex_251	6.52283058917534	251	Apex
1554043_a_at	Apex_251	4.56974844132757	251	Apex
1554044_a_at	Apex_251	4.74164794564817	251	Apex
1554045_at	Apex_251	3.23404923920245	251	Apex
1554047_at	Apex_251	2.38043610075602	251	Apex
1554049_s_at	Apex_251	3.34066919894866	251	Apex
1554050_at	Apex_251	6.71025674689002	251	Apex
1554052_at	Apex_251	3.4971720079542	251	Apex
1554053_at	Apex_251	3.20300727550441	251	Apex
1554057_at	Apex_251	7.40725424908562	251	Apex
1554059_at	Apex_251	5.58681464403644	251	Apex
1554060_s_at	Apex_251	3.85250801572713	251	Apex
1554062_at	Apex_251	4.00048888762967	251	Apex
1554063_at	Apex_251	4.50818841939173	251	Apex
1554065_at	Apex_251	5.70528231146731	251	Apex
1554067_at	Apex_251	2.26212931659168	251	Apex
1554068_s_at	Apex_251	2.66436522975608	251	Apex
1554069_at	Apex_251	4.76060032690718	251	Apex
1554071_at	Apex_251	2.36250684131937	251	Apex
1554072_s_at	Apex_251	2.33128642021647	251	Apex
1554074_s_at	Apex_251	6.09643416799121	251	Apex
1554076_s_at	Apex_251	6.42765315785456	251	Apex
1554077_a_at	Apex_251	5.95487593663523	251	Apex
1554078_s_at	Apex_251	8.38341818531021	251	Apex
1554079_at	Apex_251	5.15606785830753	251	Apex
1554080_at	Apex_251	7.95497067623713	251	Apex
1554082_a_at	Apex_251	4.92878889166692	251	Apex
1554084_a_at	Apex_251	7.08868105095702	251	Apex
1554085_at	Apex_251	3.84552328640478	251	Apex
1554086_at	Apex_251	3.29790112615172	251	Apex
1554089_s_at	Apex_251	9.69505209631938	251	Apex
1554091_a_at	Apex_251	6.26503669806421	251	Apex
1554093_a_at	Apex_251	7.45439013009169	251	Apex
1554094_at	Apex_251	4.98861136555211	251	Apex
1554095_at	Apex_251	5.54874013742967	251	Apex
1554096_a_at	Apex_251	3.85250801572713	251	Apex
1554097_a_at	Apex_251	4.87014486191792	251	Apex
1554098_at	Apex_251	2.80613735176232	251	Apex
1554099_a_at	Apex_251	3.66013289166	251	Apex
1554101_a_at	Apex_251	4.0098339359044	251	Apex
1554102_a_at	Apex_251	5.33391788463755	251	Apex
1554103_at	Apex_251	5.09350917164415	251	Apex
1554105_at	Apex_251	6.41638792979899	251	Apex
1554106_at	Apex_251	6.03255210613891	251	Apex
1554108_at	Apex_251	2.19098021928655	251	Apex
1554110_at	Apex_251	3.5441791499858	251	Apex
1554112_a_at	Apex_251	4.12816855906794	251	Apex
1554113_a_at	Apex_251	4.23072649920664	251	Apex
1554114_s_at	Apex_251	3.30196508613721	251	Apex
1554115_at	Apex_251	4.49205734161623	251	Apex
1554116_s_at	Apex_251	4.29481198188815	251	Apex
1554117_at	Apex_251	4.74613270482203	251	Apex
1554119_at	Apex_251	3.26090399568289	251	Apex
1554121_at	Apex_251	2.90749732075651	251	Apex
1554122_a_at	Apex_251	4.08695772921696	251	Apex
1554125_a_at	Apex_251	2.57073101645312	251	Apex
1554126_at	Apex_251	8.91576945050321	251	Apex
1554127_s_at	Apex_251	9.07693640721994	251	Apex
1554128_at	Apex_251	5.57001433395876	251	Apex
1554129_a_at	Apex_251	5.47766795166606	251	Apex
1554131_at	Apex_251	2.40843522234505	251	Apex
1554132_a_at	Apex_251	5.04549282832481	251	Apex
1554133_at	Apex_251	2.54192013546345	251	Apex
1554140_at	Apex_251	2.67517962816004	251	Apex
1554141_s_at	Apex_251	3.13401586423204	251	Apex
1554142_at	Apex_251	2.25454129233545	251	Apex
1554143_a_at	Apex_251	3.04874297207531	251	Apex
1554145_a_at	Apex_251	3.90838686977534	251	Apex
1554147_s_at	Apex_251	3.54737887625586	251	Apex
1554148_a_at	Apex_251	6.31271605770293	251	Apex
1554149_at	Apex_251	5.84045644364226	251	Apex
1554151_at	Apex_251	6.36969696891355	251	Apex
1554152_a_at	Apex_251	4.45381455391083	251	Apex
1554153_a_at	Apex_251	6.48858075790802	251	Apex
1554154_at	Apex_251	5.59910608702675	251	Apex
1554155_at	Apex_251	2.5802257266748	251	Apex
1554156_a_at	Apex_251	3.32275019470981	251	Apex
1554157_a_at	Apex_251	4.74048206706088	251	Apex
1554158_at	Apex_251	2.81242734241667	251	Apex
1554159_a_at	Apex_251	6.36125780207392	251	Apex
1554160_a_at	Apex_251	5.74262768247342	251	Apex
1554161_at	Apex_251	5.63786160258731	251	Apex
1554163_at	Apex_251	3.23946754129569	251	Apex
1554165_at	Apex_251	3.27939783753581	251	Apex
1554167_a_at	Apex_251	7.24555039010699	251	Apex
1554168_a_at	Apex_251	11.4182453314864	251	Apex
1554170_a_at	Apex_251	5.40813112661307	251	Apex
1554171_at	Apex_251	5.28357203773748	251	Apex
1554172_a_at	Apex_251	4.6145245879992	251	Apex
1554173_at	Apex_251	5.94075907293014	251	Apex
1554175_at	Apex_251	5.11198410623517	251	Apex
1554176_a_at	Apex_251	2.24942491068268	251	Apex
1554177_a_at	Apex_251	2.60537978161369	251	Apex
1554178_a_at	Apex_251	2.54683971070977	251	Apex
1554179_s_at	Apex_251	6.58793524284286	251	Apex
1554181_at	Apex_251	3.734776232179	251	Apex
1554182_at	Apex_251	3.2840032108155	251	Apex
1554183_s_at	Apex_251	6.58895977557218	251	Apex
1554185_at	Apex_251	2.9151214073627	251	Apex
1554187_at	Apex_251	3.60242886786021	251	Apex
1554188_at	Apex_251	5.65983747809919	251	Apex
1554190_s_at	Apex_251	2.36541699208585	251	Apex
1554192_s_at	Apex_251	5.3718901668341	251	Apex
1554193_s_at	Apex_251	3.55130339554646	251	Apex
1554194_at	Apex_251	3.60041491327424	251	Apex
1554195_a_at	Apex_251	4.52916346392552	251	Apex
1554196_at	Apex_251	2.6739588957979	251	Apex
1554198_at	Apex_251	4.71256987583546	251	Apex
1554199_at	Apex_251	3.54128149907359	251	Apex
1554201_at	Apex_251	6.86145435606913	251	Apex
1554202_x_at	Apex_251	6.62426307290741	251	Apex
1554203_at	Apex_251	3.40887283364729	251	Apex
1554205_s_at	Apex_251	3.49253257080469	251	Apex
1554206_at	Apex_251	3.99877321954418	251	Apex
1554208_at	Apex_251	5.94047266022577	251	Apex
1554210_at	Apex_251	4.42285092348149	251	Apex
1554212_s_at	Apex_251	4.63307651733161	251	Apex
1554213_at	Apex_251	5.8177477371475	251	Apex
1554214_at	Apex_251	3.75377006332901	251	Apex
1554216_at	Apex_251	2.36877877213448	251	Apex
1554217_a_at	Apex_251	4.7557371251388	251	Apex
1554219_at	Apex_251	5.74263146071696	251	Apex
1554220_a_at	Apex_251	4.29616834344943	251	Apex
1554222_at	Apex_251	6.73253945674599	251	Apex
1554224_at	Apex_251	2.86146000176408	251	Apex
1554225_a_at	Apex_251	2.90258279953647	251	Apex
1554228_a_at	Apex_251	4.50417724701977	251	Apex
1554229_at	Apex_251	6.0156749161383	251	Apex
1554231_a_at	Apex_251	5.77293153871562	251	Apex
1554232_a_at	Apex_251	3.0432701576074	251	Apex
1554233_at	Apex_251	3.23740945188635	251	Apex
1554234_at	Apex_251	3.45225120483263	251	Apex
1554235_at	Apex_251	2.70234393897277	251	Apex
1554237_at	Apex_251	2.63339885492905	251	Apex
1554239_s_at	Apex_251	5.68740039727281	251	Apex
1554240_a_at	Apex_251	4.18584239656322	251	Apex
1554241_at	Apex_251	6.45954591535359	251	Apex
1554242_a_at	Apex_251	2.48470454574972	251	Apex
1554245_x_at	Apex_251	6.37642128745654	251	Apex
1554246_at	Apex_251	3.18921150953712	251	Apex
1554248_at	Apex_251	4.99656912154976	251	Apex
1554249_a_at	Apex_251	3.3671970095708	251	Apex
1554250_s_at	Apex_251	2.78674334138304	251	Apex
1554251_at	Apex_251	3.54737887625586	251	Apex
1554252_a_at	Apex_251	3.1744497417207	251	Apex
1554253_a_at	Apex_251	5.36008594370813	251	Apex
1554256_a_at	Apex_251	3.9759475820481	251	Apex
1554258_a_at	Apex_251	5.28025989414284	251	Apex
1554259_at	Apex_251	5.62824202011821	251	Apex
1554260_a_at	Apex_251	6.41975442130494	251	Apex
1554261_at	Apex_251	4.47484158883842	251	Apex
1554262_s_at	Apex_251	4.4939292970119	251	Apex
1554264_at	Apex_251	2.73098195971902	251	Apex
1554266_at	Apex_251	3.78877636493055	251	Apex
1554268_at	Apex_251	4.98456264566325	251	Apex
1554271_a_at	Apex_251	2.62292578640056	251	Apex
1554272_at	Apex_251	2.59391372628052	251	Apex
1554273_a_at	Apex_251	2.68840370409395	251	Apex
1554274_a_at	Apex_251	4.50973615585746	251	Apex
1554276_at	Apex_251	3.87453478252774	251	Apex
1554277_s_at	Apex_251	3.76419149513895	251	Apex
1554279_a_at	Apex_251	5.06073901730826	251	Apex
1554280_a_at	Apex_251	3.45433541565799	251	Apex
1554281_at	Apex_251	2.42156444621668	251	Apex
1554283_at	Apex_251	3.4593819964122	251	Apex
1554285_at	Apex_251	3.76971655844154	251	Apex
1554286_at	Apex_251	6.41858475232551	251	Apex
1554287_at	Apex_251	4.29481198188815	251	Apex
1554288_at	Apex_251	3.46088718334416	251	Apex
1554290_at	Apex_251	2.62679400854077	251	Apex
1554291_at	Apex_251	3.11775164830498	251	Apex
1554292_a_at	Apex_251	2.93991149886495	251	Apex
1554293_at	Apex_251	2.50835641672674	251	Apex
1554294_s_at	Apex_251	3.05462284077833	251	Apex
1554295_x_at	Apex_251	3.15027028167512	251	Apex
1554296_at	Apex_251	2.29534693336683	251	Apex
1554298_a_at	Apex_251	2.16913052766468	251	Apex
1554299_at	Apex_251	4.38554277728556	251	Apex
1554300_a_at	Apex_251	3.40854120099957	251	Apex
1554301_at	Apex_251	3.28671585606335	251	Apex
1554302_s_at	Apex_251	3.36845868644365	251	Apex
1554303_at	Apex_251	5.08194670990199	251	Apex
1554305_at	Apex_251	5.09993834171403	251	Apex
1554306_at	Apex_251	2.89060976858858	251	Apex
1554307_at	Apex_251	3.01828165575524	251	Apex
1554308_s_at	Apex_251	2.37624400015207	251	Apex
1554309_at	Apex_251	3.00394565746329	251	Apex
1554310_a_at	Apex_251	4.47430839064151	251	Apex
1554311_a_at	Apex_251	2.7490204561352	251	Apex
1554312_at	Apex_251	4.61131420771096	251	Apex
1554314_at	Apex_251	2.24944527037501	251	Apex
1554316_at	Apex_251	3.88756105314437	251	Apex
1554317_s_at	Apex_251	5.83258479087463	251	Apex
1554318_at	Apex_251	4.68814904182852	251	Apex
1554319_at	Apex_251	2.19906045798097	251	Apex
1554321_a_at	Apex_251	4.7352730971684	251	Apex
1554322_a_at	Apex_251	4.44789406381787	251	Apex
1554324_s_at	Apex_251	2.52373719318748	251	Apex
1554325_at	Apex_251	3.24278959758053	251	Apex
1554327_a_at	Apex_251	4.76726971823839	251	Apex
1554328_at	Apex_251	2.31824003946721	251	Apex
1554329_x_at	Apex_251	2.55728172357132	251	Apex
1554331_a_at	Apex_251	3.87225143145817	251	Apex
1554332_a_at	Apex_251	5.75125664833147	251	Apex
1554333_at	Apex_251	3.21340519475178	251	Apex
1554334_a_at	Apex_251	6.3734712272207	251	Apex
1554335_at	Apex_251	4.02927337830297	251	Apex
1554337_at	Apex_251	4.16063485349689	251	Apex
1554339_a_at	Apex_251	3.20905950544345	251	Apex
1554340_a_at	Apex_251	2.71259962056041	251	Apex
1554341_a_at	Apex_251	3.89863788355472	251	Apex
1554342_s_at	Apex_251	6.11768183628377	251	Apex
1554343_a_at	Apex_251	3.57368410264322	251	Apex
1554344_s_at	Apex_251	7.76625357923982	251	Apex
1554345_a_at	Apex_251	4.58397758875762	251	Apex
1554346_at	Apex_251	5.04058058671417	251	Apex
1554348_s_at	Apex_251	3.13039610870457	251	Apex
1554349_at	Apex_251	3.94098242753717	251	Apex
1554351_a_at	Apex_251	7.08921962438409	251	Apex
1554352_s_at	Apex_251	5.44122286054249	251	Apex
1554354_at	Apex_251	2.06611035191595	251	Apex
1554355_a_at	Apex_251	2.55156419983549	251	Apex
1554356_at	Apex_251	3.30243181740403	251	Apex
1554360_at	Apex_251	4.05907046124747	251	Apex
1554362_at	Apex_251	2.92405081207384	251	Apex
1554364_at	Apex_251	2.7550427895528	251	Apex
1554365_a_at	Apex_251	9.64033467572493	251	Apex
1554367_at	Apex_251	4.60390560269041	251	Apex
1554368_at	Apex_251	2.77236556004944	251	Apex
1554371_at	Apex_251	4.839956180015	251	Apex
1554372_at	Apex_251	3.99743115247558	251	Apex
1554374_at	Apex_251	4.18861570505704	251	Apex
1554375_a_at	Apex_251	3.46871035478568	251	Apex
1554376_s_at	Apex_251	5.67683774298888	251	Apex
1554377_a_at	Apex_251	5.1196265905742	251	Apex
1554378_a_at	Apex_251	4.16697595581754	251	Apex
1554379_a_at	Apex_251	5.32927878565677	251	Apex
1554380_at	Apex_251	4.31486384792913	251	Apex
1554382_at	Apex_251	5.36841286634234	251	Apex
1554383_a_at	Apex_251	4.64444988555249	251	Apex
1554384_at	Apex_251	2.71654580160673	251	Apex
1554385_a_at	Apex_251	3.89104977959007	251	Apex
1554386_at	Apex_251	5.26006170820344	251	Apex
1554388_at	Apex_251	5.06870001662529	251	Apex
1554390_s_at	Apex_251	6.43920569615699	251	Apex
1554391_at	Apex_251	4.0430430140977	251	Apex
1554393_a_at	Apex_251	5.29731497423569	251	Apex
1554394_at	Apex_251	3.5947887675731	251	Apex
1554396_at	Apex_251	5.27846387122727	251	Apex
1554397_s_at	Apex_251	3.39857868553444	251	Apex
1554398_at	Apex_251	4.00884413757033	251	Apex
1554400_at	Apex_251	3.66858088113911	251	Apex
1554401_a_at	Apex_251	4.02192599475817	251	Apex
1554403_a_at	Apex_251	2.90258279953648	251	Apex
1554404_a_at	Apex_251	4.07281427897728	251	Apex
1554405_a_at	Apex_251	3.58459790176916	251	Apex
1554406_a_at	Apex_251	4.38800177660321	251	Apex
1554408_a_at	Apex_251	4.80913585813992	251	Apex
1554409_at	Apex_251	3.7209792817461	251	Apex
1554410_a_at	Apex_251	5.68058372529468	251	Apex
1554411_at	Apex_251	8.49571548002619	251	Apex
1554413_s_at	Apex_251	3.18124903191849	251	Apex
1554414_a_at	Apex_251	7.2137560821458	251	Apex
1554415_at	Apex_251	3.83468264526752	251	Apex
1554417_s_at	Apex_251	6.14461804115525	251	Apex
1554418_s_at	Apex_251	2.79085350029057	251	Apex
1554419_x_at	Apex_251	4.24518713220937	251	Apex
1554420_at	Apex_251	4.16666661354097	251	Apex
1554423_a_at	Apex_251	7.39386177524701	251	Apex
1554424_at	Apex_251	4.25190599435769	251	Apex
1554428_s_at	Apex_251	6.43916998368263	251	Apex
1554429_a_at	Apex_251	6.27129424859694	251	Apex
1554430_at	Apex_251	5.50067092721797	251	Apex
1554432_x_at	Apex_251	6.0742732305124	251	Apex
1554433_a_at	Apex_251	6.79485760473164	251	Apex
1554436_a_at	Apex_251	4.1883452181384	251	Apex
1554438_at	Apex_251	4.23446813961306	251	Apex
1554440_at	Apex_251	3.92329999301509	251	Apex
1554441_a_at	Apex_251	6.59351788909798	251	Apex
1554442_at	Apex_251	6.83441504428017	251	Apex
1554443_s_at	Apex_251	5.42593641402852	251	Apex
1554444_s_at	Apex_251	6.86135647274553	251	Apex
1554445_at	Apex_251	3.5803158501908	251	Apex
1554447_at	Apex_251	2.61345495903817	251	Apex
1554448_at	Apex_251	2.89837460402609	251	Apex
1554449_at	Apex_251	2.84138014298446	251	Apex
1554450_s_at	Apex_251	5.23921325516531	251	Apex
1554451_s_at	Apex_251	4.78604982671628	251	Apex
1554452_a_at	Apex_251	5.17103168233822	251	Apex
1554453_at	Apex_251	4.82510336760309	251	Apex
1554455_at	Apex_251	2.22117007882831	251	Apex
1554456_a_at	Apex_251	3.21501381608257	251	Apex
1554459_s_at	Apex_251	3.23714125588692	251	Apex
1554460_at	Apex_251	2.47672734945194	251	Apex
1554462_a_at	Apex_251	3.33353859724692	251	Apex
1554464_a_at	Apex_251	4.48898518835529	251	Apex
1554465_s_at	Apex_251	4.08677510300018	251	Apex
1554466_a_at	Apex_251	4.98040349274797	251	Apex
1554468_s_at	Apex_251	5.6820292490948	251	Apex
1554469_at	Apex_251	3.16026730648336	251	Apex
1554470_s_at	Apex_251	2.94413862739222	251	Apex
1554471_a_at	Apex_251	5.89531036336179	251	Apex
1554472_a_at	Apex_251	5.1932562594377	251	Apex
1554473_at	Apex_251	3.99863930680379	251	Apex
1554474_a_at	Apex_251	4.25195965394637	251	Apex
1554475_a_at	Apex_251	5.54378390064364	251	Apex
1554476_x_at	Apex_251	3.56213449161611	251	Apex
1554478_a_at	Apex_251	5.38547872944531	251	Apex
1554479_a_at	Apex_251	2.89506069661183	251	Apex
1554480_a_at	Apex_251	3.15609011231843	251	Apex
1554481_a_at	Apex_251	6.22498746868301	251	Apex
1554482_a_at	Apex_251	7.40720020888373	251	Apex
1554483_at	Apex_251	6.57008872363735	251	Apex
1554485_s_at	Apex_251	3.79928073387469	251	Apex
1554486_a_at	Apex_251	2.81202938272224	251	Apex
1554487_a_at	Apex_251	4.06642747161414	251	Apex
1554488_at	Apex_251	2.54527990161367	251	Apex
1554489_a_at	Apex_251	5.7269167099652	251	Apex
1554491_a_at	Apex_251	3.53598798003277	251	Apex
1554492_at	Apex_251	2.5044863790342	251	Apex
1554493_s_at	Apex_251	3.14424370047942	251	Apex
1554494_at	Apex_251	2.69739710015059	251	Apex
1554495_s_at	Apex_251	3.26509334209712	251	Apex
1554496_at	Apex_251	3.39519383755595	251	Apex
1554499_s_at	Apex_251	4.62965470202539	251	Apex
1554500_a_at	Apex_251	2.99813946263411	251	Apex
1554501_at	Apex_251	4.28599765153033	251	Apex
1554503_a_at	Apex_251	4.53507032558917	251	Apex
1554504_at	Apex_251	1.98699085035639	251	Apex
1554506_x_at	Apex_251	2.25652247750289	251	Apex
1554507_at	Apex_251	1.97823568633239	251	Apex
1554508_at	Apex_251	3.29905939673418	251	Apex
1554509_a_at	Apex_251	5.24747802337578	251	Apex
1554510_s_at	Apex_251	10.7700896314605	251	Apex
1554511_at	Apex_251	3.62871343489223	251	Apex
1554512_a_at	Apex_251	4.34090226036021	251	Apex
1554513_s_at	Apex_251	3.64415931610458	251	Apex
1554514_at	Apex_251	3.33082253562063	251	Apex
1554516_at	Apex_251	6.74414193888263	251	Apex
1554517_x_at	Apex_251	7.11131179474044	251	Apex
1554518_at	Apex_251	5.23710177127784	251	Apex
1554519_at	Apex_251	4.19292308080323	251	Apex
1554520_at	Apex_251	4.85506442166136	251	Apex
1554522_at	Apex_251	2.81787862880003	251	Apex
1554523_a_at	Apex_251	5.22241431473594	251	Apex
1554524_a_at	Apex_251	3.26298024085914	251	Apex
1554526_at	Apex_251	2.16918505717927	251	Apex
1554528_at	Apex_251	3.15560315987586	251	Apex
1554530_at	Apex_251	3.25150418249915	251	Apex
1554531_at	Apex_251	6.78841134101532	251	Apex
1554533_at	Apex_251	2.63486738877089	251	Apex
1554534_at	Apex_251	5.69816031380936	251	Apex
1554536_at	Apex_251	2.42500993702602	251	Apex
1554537_at	Apex_251	3.69973939955891	251	Apex
1554538_at	Apex_251	4.32013483415523	251	Apex
1554539_a_at	Apex_251	4.52191515958596	251	Apex
1554540_at	Apex_251	2.26668356730187	251	Apex
1554541_a_at	Apex_251	5.12784997344291	251	Apex
1554542_at	Apex_251	6.10753756052387	251	Apex
1554543_at	Apex_251	4.29081555634889	251	Apex
1554544_a_at	Apex_251	5.49001920938158	251	Apex
1554545_at	Apex_251	4.3333628231367	251	Apex
1554547_at	Apex_251	4.32226901093004	251	Apex
1554549_a_at	Apex_251	2.5976268928484	251	Apex
1554550_at	Apex_251	2.40376870637401	251	Apex
1554553_s_at	Apex_251	5.89872446399655	251	Apex
1554554_at	Apex_251	4.84530209450228	251	Apex
1554555_a_at	Apex_251	7.19251101516558	251	Apex
1554556_a_at	Apex_251	4.04782585135581	251	Apex
1554557_at	Apex_251	2.71654580160673	251	Apex
1554558_at	Apex_251	2.312294746601	251	Apex
1554559_at	Apex_251	6.76390989073125	251	Apex
1554560_at	Apex_251	2.93178444030939	251	Apex
1554564_a_at	Apex_251	3.93537173122645	251	Apex
1554565_x_at	Apex_251	6.01065988857204	251	Apex
1554566_at	Apex_251	5.35183709133479	251	Apex
1554568_at	Apex_251	3.19502759212169	251	Apex
1554569_a_at	Apex_251	3.28303875624324	251	Apex
1554571_at	Apex_251	2.71654580160673	251	Apex
1554572_a_at	Apex_251	3.72279108556602	251	Apex
1554574_a_at	Apex_251	5.83179431022919	251	Apex
1554575_a_at	Apex_251	5.59298378937718	251	Apex
1554576_a_at	Apex_251	5.23948616979613	251	Apex
1554577_a_at	Apex_251	6.55073264383531	251	Apex
1554578_at	Apex_251	5.75067969080253	251	Apex
1554579_a_at	Apex_251	7.38431782887425	251	Apex
1554580_a_at	Apex_251	5.50494464983225	251	Apex
1554582_a_at	Apex_251	2.63078997813694	251	Apex
1554583_a_at	Apex_251	3.43267028516642	251	Apex
1554584_at	Apex_251	4.89521460692455	251	Apex
1554586_a_at	Apex_251	4.33792313021613	251	Apex
1554588_a_at	Apex_251	2.4327181192285	251	Apex
1554589_at	Apex_251	4.69677126312674	251	Apex
1554591_at	Apex_251	6.16807528755622	251	Apex
1554592_a_at	Apex_251	3.10200553981379	251	Apex
1554593_s_at	Apex_251	2.88878107866496	251	Apex
1554594_at	Apex_251	2.61659501162185	251	Apex
1554595_at	Apex_251	6.96250076360873	251	Apex
1554597_at	Apex_251	5.38761588225272	251	Apex
1554599_x_at	Apex_251	5.64075124053105	251	Apex
1554600_s_at	Apex_251	6.48552222148061	251	Apex
1554601_at	Apex_251	3.45116466709204	251	Apex
1554602_at	Apex_251	4.26425451561315	251	Apex
1554604_at	Apex_251	3.05552024257017	251	Apex
1554606_at	Apex_251	4.09310420865069	251	Apex
1554607_at	Apex_251	3.45549151318501	251	Apex
1554608_at	Apex_251	3.10214839480004	251	Apex
1554609_at	Apex_251	6.12749970885898	251	Apex
1554610_at	Apex_251	3.86941371456931	251	Apex
1554612_at	Apex_251	3.67740803787098	251	Apex
1554613_a_at	Apex_251	6.43279515203039	251	Apex
1554614_a_at	Apex_251	4.33045789917229	251	Apex
1554615_at	Apex_251	4.03724913787103	251	Apex
1554616_at	Apex_251	6.39247510928467	251	Apex
1554618_at	Apex_251	5.06383839530843	251	Apex
1554619_at	Apex_251	2.08267146162457	251	Apex
1554621_at	Apex_251	3.51130342950946	251	Apex
1554623_x_at	Apex_251	3.38228546461449	251	Apex
1554624_a_at	Apex_251	3.59418408103688	251	Apex
1554625_at	Apex_251	5.80588383532438	251	Apex
1554627_a_at	Apex_251	6.68908533603077	251	Apex
1554628_at	Apex_251	2.76448795773143	251	Apex
1554629_at	Apex_251	3.72687261951266	251	Apex
1554631_at	Apex_251	6.17276693088929	251	Apex
1554633_a_at	Apex_251	3.28299473615256	251	Apex
1554634_at	Apex_251	2.6024247448362	251	Apex
1554635_a_at	Apex_251	6.1792092871649	251	Apex
1554636_at	Apex_251	2.37447562946714	251	Apex
1554637_a_at	Apex_251	4.8862325541169	251	Apex
1554638_at	Apex_251	4.05908918560251	251	Apex
1554640_at	Apex_251	3.59979172826783	251	Apex
1554641_a_at	Apex_251	4.98964620550558	251	Apex
1554642_at	Apex_251	4.24461512312806	251	Apex
1554643_at	Apex_251	3.68150512562161	251	Apex
1554646_at	Apex_251	5.01574363495879	251	Apex
1554648_a_at	Apex_251	4.26561867304204	251	Apex
1554649_at	Apex_251	5.69063676042253	251	Apex
1554650_a_at	Apex_251	5.38146672908682	251	Apex
1554652_s_at	Apex_251	6.21190453474474	251	Apex
1554655_a_at	Apex_251	4.24103677480148	251	Apex
1554657_a_at	Apex_251	5.34354520986942	251	Apex
1554659_at	Apex_251	4.67433859523889	251	Apex
1554660_a_at	Apex_251	3.21367278655334	251	Apex
1554661_s_at	Apex_251	4.74418323184141	251	Apex
1554662_at	Apex_251	3.89776420657517	251	Apex
1554663_a_at	Apex_251	4.47789653188481	251	Apex
1554664_at	Apex_251	3.47648897940993	251	Apex
1554665_at	Apex_251	2.66672533024594	251	Apex
1554666_at	Apex_251	4.39678693525308	251	Apex
1554667_s_at	Apex_251	3.13836503245281	251	Apex
1554668_a_at	Apex_251	4.17969096107345	251	Apex
1554670_at	Apex_251	2.17041863183918	251	Apex
1554671_a_at	Apex_251	6.60237153295274	251	Apex
1554672_at	Apex_251	3.14238191792627	251	Apex
1554675_a_at	Apex_251	3.62558400071122	251	Apex
1554676_at	Apex_251	2.37447562946714	251	Apex
1554677_s_at	Apex_251	3.50575635983844	251	Apex
1554678_s_at	Apex_251	8.3954936169487	251	Apex
1554679_a_at	Apex_251	9.00255260615793	251	Apex
1554680_s_at	Apex_251	4.21398416537197	251	Apex
1554681_a_at	Apex_251	5.42451604759687	251	Apex
1554683_a_at	Apex_251	5.02851632435115	251	Apex
1554685_a_at	Apex_251	4.8247411469227	251	Apex
1554686_at	Apex_251	2.47072574615134	251	Apex
1554689_a_at	Apex_251	3.761120709783	251	Apex
1554690_a_at	Apex_251	7.31101016177609	251	Apex
1554691_a_at	Apex_251	6.40299399054441	251	Apex
1554692_at	Apex_251	4.20609187774034	251	Apex
1554694_at	Apex_251	3.85250801572713	251	Apex
1554696_s_at	Apex_251	4.07467023819212	251	Apex
1554697_at	Apex_251	3.69973939955891	251	Apex
1554699_at	Apex_251	4.18708602736719	251	Apex
1554700_at	Apex_251	2.03389218740233	251	Apex
1554701_a_at	Apex_251	5.90876622671321	251	Apex
1554702_at	Apex_251	3.79928073387469	251	Apex
1554703_at	Apex_251	3.91038991845355	251	Apex
1554704_at	Apex_251	2.52290011995032	251	Apex
1554705_at	Apex_251	4.51614719651821	251	Apex
1554706_at	Apex_251	2.38797079994415	251	Apex
1554707_at	Apex_251	2.96556725403882	251	Apex
1554708_s_at	Apex_251	5.17219063743431	251	Apex
1554710_at	Apex_251	3.72382649310939	251	Apex
1554711_at	Apex_251	4.48294839288467	251	Apex
1554712_a_at	Apex_251	3.52000113843409	251	Apex
1554714_at	Apex_251	3.63092962401763	251	Apex
1554715_at	Apex_251	5.05986396820434	251	Apex
1554716_s_at	Apex_251	3.70255175640456	251	Apex
1554717_a_at	Apex_251	3.8183917685002	251	Apex
1554719_at	Apex_251	4.10187099662712	251	Apex
1554721_a_at	Apex_251	7.11982417530865	251	Apex
1554722_at	Apex_251	3.67157478585933	251	Apex
1554723_x_at	Apex_251	2.27783439259469	251	Apex
1554724_at	Apex_251	2.43484327413409	251	Apex
1554725_at	Apex_251	2.94987922549439	251	Apex
1554726_at	Apex_251	2.58890317639953	251	Apex
1554728_at	Apex_251	3.58352375061725	251	Apex
1554730_at	Apex_251	3.94137559669912	251	Apex
1554732_at	Apex_251	4.8801038309488	251	Apex
1554733_at	Apex_251	2.51740172612608	251	Apex
1554735_a_at	Apex_251	5.79785756651932	251	Apex
1554736_at	Apex_251	2.73991660386355	251	Apex
1554737_at	Apex_251	4.10099470404334	251	Apex
1554739_at	Apex_251	2.39703118160431	251	Apex
1554740_a_at	Apex_251	5.44856515419086	251	Apex
1554741_s_at	Apex_251	7.67355240280641	251	Apex
1554742_at	Apex_251	2.13143130345547	251	Apex
1554743_x_at	Apex_251	3.04337596800379	251	Apex
1554744_at	Apex_251	2.31990282251582	251	Apex
1554745_at	Apex_251	4.1416390827043	251	Apex
1554747_a_at	Apex_251	6.0249760365965	251	Apex
1554748_at	Apex_251	5.55826920780974	251	Apex
1554749_s_at	Apex_251	5.7515984926618	251	Apex
1554751_at	Apex_251	2.57107337518412	251	Apex
1554752_a_at	Apex_251	6.0895598231058	251	Apex
1554755_a_at	Apex_251	6.95020717514541	251	Apex
1554757_a_at	Apex_251	6.18900621839726	251	Apex
1554758_a_at	Apex_251	4.52897007628862	251	Apex
1554759_at	Apex_251	6.08033500599007	251	Apex
1554761_a_at	Apex_251	3.82357330439093	251	Apex
1554762_a_at	Apex_251	6.01620743880749	251	Apex
1554763_at	Apex_251	4.76793563223546	251	Apex
1554764_a_at	Apex_251	2.18181612065691	251	Apex
1554765_a_at	Apex_251	3.66514485623952	251	Apex
1554766_s_at	Apex_251	3.61765985554208	251	Apex
1554767_s_at	Apex_251	5.10215369015222	251	Apex
1554768_a_at	Apex_251	4.70948359127404	251	Apex
1554769_at	Apex_251	2.13143130345547	251	Apex
1554770_x_at	Apex_251	2.3037435305267	251	Apex
1554771_at	Apex_251	5.0236458642423	251	Apex
1554772_at	Apex_251	3.44000865009079	251	Apex
1554773_at	Apex_251	3.99979941570722	251	Apex
1554774_at	Apex_251	3.9868567935441	251	Apex
1554776_at	Apex_251	3.10026107731644	251	Apex
1554777_at	Apex_251	3.53488186122753	251	Apex
1554778_at	Apex_251	2.13027959823587	251	Apex
1554779_s_at	Apex_251	3.07216785675444	251	Apex
1554780_a_at	Apex_251	6.22161744446675	251	Apex
1554781_at	Apex_251	3.29162828688875	251	Apex
1554782_at	Apex_251	6.30863863943894	251	Apex
1554783_s_at	Apex_251	4.50414939389936	251	Apex
1554784_at	Apex_251	2.78640152850698	251	Apex
1554785_at	Apex_251	2.52516634840915	251	Apex
1554786_at	Apex_251	3.42528408038032	251	Apex
1554787_at	Apex_251	4.45640466619712	251	Apex
1554789_a_at	Apex_251	2.40345874425047	251	Apex
1554790_at	Apex_251	3.73389457358454	251	Apex
1554791_a_at	Apex_251	4.25706936447466	251	Apex
1554793_at	Apex_251	2.08421596867975	251	Apex
1554794_a_at	Apex_251	2.89039123170419	251	Apex
1554795_a_at	Apex_251	4.63165006563756	251	Apex
1554796_at	Apex_251	5.37851132064867	251	Apex
1554797_at	Apex_251	2.62292578640056	251	Apex
1554798_at	Apex_251	4.74395159635542	251	Apex
1554800_at	Apex_251	4.34624266875248	251	Apex
1554801_at	Apex_251	4.11575723037012	251	Apex
1554803_s_at	Apex_251	7.31240342767768	251	Apex
1554804_a_at	Apex_251	6.5785778617632	251	Apex
1554805_at	Apex_251	4.71045506896181	251	Apex
1554806_a_at	Apex_251	8.19585982224471	251	Apex
1554807_a_at	Apex_251	5.07303524222688	251	Apex
1554808_at	Apex_251	3.28214908988083	251	Apex
1554809_at	Apex_251	5.74278171042669	251	Apex
1554810_at	Apex_251	3.41394750995499	251	Apex
1554812_at	Apex_251	4.50580854539239	251	Apex
1554813_at	Apex_251	3.26323860447687	251	Apex
1554814_at	Apex_251	6.46937763154093	251	Apex
1554816_at	Apex_251	2.33151424090193	251	Apex
1554818_s_at	Apex_251	3.52624665143572	251	Apex
1554819_a_at	Apex_251	5.94225992163567	251	Apex
1554820_at	Apex_251	2.52632642877344	251	Apex
1554821_a_at	Apex_251	6.22164206190459	251	Apex
1554822_at	Apex_251	3.90806063176173	251	Apex
1554824_at	Apex_251	3.41675545124676	251	Apex
1554825_at	Apex_251	4.38513608188077	251	Apex
1554826_at	Apex_251	5.09884846540194	251	Apex
1554827_a_at	Apex_251	5.94769567382869	251	Apex
1554828_at	Apex_251	3.38032749652724	251	Apex
1554830_a_at	Apex_251	3.40059552631857	251	Apex
1554831_x_at	Apex_251	2.82216311181319	251	Apex
1554833_at	Apex_251	3.39519383755595	251	Apex
1554834_a_at	Apex_251	4.55009413842931	251	Apex
1554835_a_at	Apex_251	4.48986095210446	251	Apex
1554836_at	Apex_251	4.05349657242755	251	Apex
1554837_a_at	Apex_251	5.40365748387627	251	Apex
1554839_at	Apex_251	3.39519383755595	251	Apex
1554840_at	Apex_251	4.73479274328032	251	Apex
1554841_at	Apex_251	2.66609549878168	251	Apex
1554842_at	Apex_251	4.74155054826452	251	Apex
1554844_at	Apex_251	2.64207389760167	251	Apex
1554846_at	Apex_251	2.53483150519541	251	Apex
1554847_at	Apex_251	4.54782914510824	251	Apex
1554849_at	Apex_251	3.44853312394424	251	Apex
1554850_at	Apex_251	3.90875718876493	251	Apex
1554852_a_at	Apex_251	5.00038100302663	251	Apex
1554853_at	Apex_251	3.29457483936918	251	Apex
1554855_at	Apex_251	2.90698534324895	251	Apex
1554857_at	Apex_251	4.36945739005575	251	Apex
1554860_at	Apex_251	5.63821966144538	251	Apex
1554862_at	Apex_251	2.63964938258567	251	Apex
1554863_s_at	Apex_251	7.81509845915201	251	Apex
1554864_a_at	Apex_251	5.85929809740859	251	Apex
1554865_at	Apex_251	2.51975621364576	251	Apex
1554866_at	Apex_251	2.21522355050852	251	Apex
1554867_a_at	Apex_251	5.46220861247811	251	Apex
1554868_s_at	Apex_251	8.28590923174469	251	Apex
1554869_at	Apex_251	5.56954802138227	251	Apex
1554871_at	Apex_251	2.62292578640056	251	Apex
1554872_a_at	Apex_251	3.66256787657851	251	Apex
1554873_at	Apex_251	3.11939797117522	251	Apex
1554874_at	Apex_251	3.53692735349475	251	Apex
1554875_at	Apex_251	2.1177496313741	251	Apex
1554876_a_at	Apex_251	4.6225938575574	251	Apex
1554878_a_at	Apex_251	6.57399955953385	251	Apex
1554880_at	Apex_251	5.93063359697299	251	Apex
1554882_at	Apex_251	2.11511005904352	251	Apex
1554883_a_at	Apex_251	4.80829226500984	251	Apex
1554884_at	Apex_251	2.33713980340753	251	Apex
1554885_a_at	Apex_251	2.57686657181071	251	Apex
1554886_a_at	Apex_251	3.28671585606335	251	Apex
1554887_at	Apex_251	2.99996138080797	251	Apex
1554889_at	Apex_251	2.87565404410788	251	Apex
1554890_a_at	Apex_251	6.03201133516329	251	Apex
1554891_at	Apex_251	3.79928073387469	251	Apex
1554892_a_at	Apex_251	3.23740945188635	251	Apex
1554894_a_at	Apex_251	7.91795519495885	251	Apex
1554895_a_at	Apex_251	4.53192979271663	251	Apex
1554897_s_at	Apex_251	4.13924147736766	251	Apex
1554899_s_at	Apex_251	3.68429545078489	251	Apex
1554901_at	Apex_251	3.66964219762334	251	Apex
1554903_at	Apex_251	5.65022507202969	251	Apex
1554905_x_at	Apex_251	5.78257500942186	251	Apex
1554906_a_at	Apex_251	2.309363293683	251	Apex
1554907_a_at	Apex_251	3.39806017240925	251	Apex
1554908_at	Apex_251	2.98269721109453	251	Apex
1554909_at	Apex_251	4.32884741591384	251	Apex
1554910_at	Apex_251	3.1001516738231	251	Apex
1554911_at	Apex_251	6.38944870205116	251	Apex
1554912_at	Apex_251	3.12246533647049	251	Apex
1554914_at	Apex_251	4.3814913280835	251	Apex
1554915_a_at	Apex_251	4.86875363356275	251	Apex
1554916_a_at	Apex_251	4.02953111196978	251	Apex
1554918_a_at	Apex_251	2.54786124579014	251	Apex
1554919_s_at	Apex_251	6.50064891392524	251	Apex
1554920_at	Apex_251	2.13969021413902	251	Apex
1554921_a_at	Apex_251	2.41793815814566	251	Apex
1554922_at	Apex_251	2.46951559220096	251	Apex
1554923_at	Apex_251	2.87561250341865	251	Apex
1554927_at	Apex_251	3.34998094206294	251	Apex
1554929_at	Apex_251	3.58615219672035	251	Apex
1554930_a_at	Apex_251	5.55597426692325	251	Apex
1554931_at	Apex_251	2.90163709625002	251	Apex
1554932_at	Apex_251	2.5391449405835	251	Apex
1554933_at	Apex_251	3.24984623346695	251	Apex
1554934_at	Apex_251	3.99041898197745	251	Apex
1554937_x_at	Apex_251	6.40183642917027	251	Apex
1554938_a_at	Apex_251	5.11352927145643	251	Apex
1554940_a_at	Apex_251	4.05743227580825	251	Apex
1554941_at	Apex_251	3.03696521400575	251	Apex
1554942_a_at	Apex_251	5.14265735799791	251	Apex
1554943_at	Apex_251	5.63748093316375	251	Apex
1554945_x_at	Apex_251	5.38547872944531	251	Apex
1554946_at	Apex_251	2.75658522939835	251	Apex
1554947_at	Apex_251	2.45583334681864	251	Apex
1554948_at	Apex_251	2.52143795757881	251	Apex
1554949_at	Apex_251	5.14131710886933	251	Apex
1554950_at	Apex_251	5.41738097879585	251	Apex
1554951_at	Apex_251	3.59103487140185	251	Apex
1554952_s_at	Apex_251	5.38547872944531	251	Apex
1554953_a_at	Apex_251	5.6503852049619	251	Apex
1554954_at	Apex_251	4.51924615395442	251	Apex
1554957_at	Apex_251	3.83104215505918	251	Apex
1554958_at	Apex_251	4.44342153851375	251	Apex
1554960_at	Apex_251	2.56924161331395	251	Apex
1554961_at	Apex_251	4.26912483155193	251	Apex
1554962_a_at	Apex_251	5.54236762554371	251	Apex
1554963_at	Apex_251	2.84963823272492	251	Apex
1554964_x_at	Apex_251	2.80476917818097	251	Apex
1554965_at	Apex_251	3.85276392979891	251	Apex
1554966_a_at	Apex_251	8.57229410553579	251	Apex
1554967_at	Apex_251	3.39069620639631	251	Apex
1554969_x_at	Apex_251	3.41207210477603	251	Apex
1554970_at	Apex_251	3.57045282315964	251	Apex
1554971_at	Apex_251	3.45682074081937	251	Apex
1554972_at	Apex_251	4.06707670519291	251	Apex
1554973_a_at	Apex_251	4.82005634856556	251	Apex
1554974_at	Apex_251	4.4267517197842	251	Apex
1554976_a_at	Apex_251	3.54260931012131	251	Apex
1554977_at	Apex_251	6.95395189218475	251	Apex
1554978_at	Apex_251	5.28731006497605	251	Apex
1554980_a_at	Apex_251	6.58878663421729	251	Apex
1554981_at	Apex_251	2.34091309106206	251	Apex
1554982_a_at	Apex_251	2.59472769594504	251	Apex
1554983_at	Apex_251	4.27463661345381	251	Apex
1554984_a_at	Apex_251	4.91174024552191	251	Apex
1554985_at	Apex_251	3.07604608108716	251	Apex
1554986_a_at	Apex_251	3.89334083334051	251	Apex
1554987_at	Apex_251	4.42476831109581	251	Apex
1554988_at	Apex_251	2.38084009335913	251	Apex
1554989_at	Apex_251	5.10864961438753	251	Apex
1554992_at	Apex_251	5.24476968635355	251	Apex
1554994_at	Apex_251	2.60079699468	251	Apex
1554996_at	Apex_251	3.18710722856688	251	Apex
1554997_a_at	Apex_251	2.85728682905385	251	Apex
1554999_at	Apex_251	3.79151894605347	251	Apex
1555000_at	Apex_251	3.34269235444652	251	Apex
1555001_at	Apex_251	2.71130343058984	251	Apex
1555002_at	Apex_251	2.36124165931006	251	Apex
1555003_at	Apex_251	2.79110221379423	251	Apex
1555004_a_at	Apex_251	3.52323304589054	251	Apex
1555006_at	Apex_251	4.8791220268476	251	Apex
[truncated: 998,000+ more rows]
